# Supplementary material for: Determination of GC content of Thermotoga maritima, Thermotoga neapolitana and Thermotoga thermarum strains: A GC dataset for higher level hierarchical classification
Source: Data Brief. 2016 May 27;8:300–3. doi: 10.1016/j.dib.2016.05.045 (PMC4906128; doi:10.1016/j.dib.2016.05.045)
Supplement: Supplementary file 14 — Supplementary material [file mmc14.zip]

Archive with 1 entries (1 files):
- mmc14.png
