# Supplementary material for: Determination of GC content of Thermotoga maritima, Thermotoga neapolitana and Thermotoga thermarum strains: A GC dataset for higher level hierarchical classification
Source: Data Brief. 2016 May 27;8:300–3. doi: 10.1016/j.dib.2016.05.045 (PMC4906128; doi:10.1016/j.dib.2016.05.045)
Supplement: Supplementary file 18 — Supplementary material [file mmc18.zip]

Archive with 16 entries (16 files):
- Thermotoga maritima MSB8 (AE000512 ).fasta
- Thermotoga maritima MSB8 (CP004077).fasta
- Thermotoga maritima MSB8 (CP007013).fasta
- Thermotoga maritima MSB8 (CP011107).fasta
- Thermotoga maritima MSB8 (NC_000853).fasta
- Thermotoga maritima MSB8 (NC_021214).fasta
- Thermotoga maritima MSB8 (NC_023151).fasta
- Thermotoga maritima MSB8 (NZ_CP011107).fasta
- Thermotoga maritima strain Tma100 (CP011108).fasta
- Thermotoga maritima strain Tma100 (NZ_CP011108).fasta
- Thermotoga maritima strain Tma200 (CP010967).fasta
- Thermotoga maritima strain Tma200 (NZ_CP010967).fasta
- Thermotoga neapolitana DSM 4359 (CP000916).fasta
- Thermotoga neapolitana DSM 4359 (NC_011978).fasta
- Thermotoga thermarum DSM 5069 (CP002351).fasta
- Thermotoga thermarum DSM 5069 (NC_015707).fasta
