# Supplementary material for: Determination of GC content of Thermotoga maritima, Thermotoga neapolitana and Thermotoga thermarum strains: A GC dataset for higher level hierarchical classification
Source: Data Brief. 2016 May 27;8:300–3. doi: 10.1016/j.dib.2016.05.045 (PMC4906128; doi:10.1016/j.dib.2016.05.045)
Supplement: Supplementary file 18 — Supplementary material [file mmc18.zip › Thermotoga maritima MSB8 (CP007013).fasta]

>gi|568242599|gb|CP007013.1| Thermotoga maritima MSB8, complete genome
AATCCAGTCACTCCTCGTTTGGGGGTCCTCCATTATGAAAGAGAGAATACTCCAGGAGATAAAGACCAGA
GTAAATAGAAAAAGCTGGGAGCTCTGGTTCAGTTCTTTTGATGTGAAGTCGATAGAGGGTAACAAAGTCG
TCTTCTCGGTCGGTAATCTTTTCATAAAAGAATGGCTGGAGAAGAAGTATTATTCTGTACTATCAAAAGC
TGTGAAGGTTGTGCTCGGGAACGATGCCACTTTTGAAATCACCTACGAAGCCTTCGAACCTCACTCCTCC
TACAGTGAACCGCTCGTGAAGAAAAGAGCGGTGCTTCTCACACCGCTGAATCCCGATTACACCTTCGAAA
ACTTCGTCGTTGGTCCGGGAAATTCGTTCGCTTATCATGCCGCTCTCGAGGTGGCAAAACACCCGGGCAG
GTACAATCCGCTCTTCATATACGGCGGTGTGGGACTTGGAAAGACGCATCTTCTTCAATCGATAGGAAAC
TACGTCGTTCAGAACGAACCGGACCTGAGGGTGATGTACATCACCAGCGAGAAATTCCTGAACGATCTTG
TTGACAGCATGAAAGAAGGAAAATTGAACGAGTTCAGGGAGAAATACAGAAAAAAGGTTGATATTCTTCT
CATAGACGATGTTCAGTTTCTCATAGGAAAGACAGGTGTTCAGACGGAACTGTTTCACACATTCAACGAA
CTGCATGACTCTGGAAAACAGATCGTTATCTGTTCGGACAGAGAACCGCAAAAATTGAGTGAATTCCAGG
ATAGGCTGGTTTCCAGATTTCAAATGGGACTCGTGGCAAAGTTAGAACCCCCCGATGAAGAAACGAGGAA
AAGCATAGCAAGAAAGATGCTTGAAATTGAACACGGTGAACTTCCTGAGGAAGTTCTGAATTTTGTCGCA
GAGAATGTGGACGACAACCTGCGAAGACTCAGAGGAGCCATCATAAAACTTCTGGTTTACAAAGAGACAA
CGGGAAAAGAGGTCGATCTGAAGGAAGCCATCCTGCTTCTGAAGGATTTCATAAAGCCAAACAGGGTAAA
GGCCATGGATCCAATAGATGAACTCATAGAGATCGTCGCGAAGGTAACAGGTGTTCCACGTGAAGAGATC
CTTTCCAACAGTAGAAACGTTAAAGCCCTCACTGCCAGACGAATCGGCATGTACGTGGCCAAGAACTATC
TGAAGAGTTCTCTGAGAACGATAGCGGAGAAATTCAACAGGTCGCACCCCGTCGTTGTGGACAGTGTCAA
AAAAGTCAAAGATTCCCTCCTCAAAGGGAACAAACAACTGAAGGCCTTGATCGATGAAGTGATAGGAGAA
ATCTCAAGGAGAGCCCTGAGCGGTTAACTCCTCGGGAATTCTCCTGAGGGACCATTTCAGAGCGGGTGTT
CTGTAGGGATCAGAACCCTCGTCCAGCTTCAAAACCCACTTGCCGTCTCTTCCGGAAAGGTTGAGATAGT
ATACTTGCTGGAAACCGCCTTCGTCCGTGGAGATCACCTTCAGAAGATAATCACCATCCCTGTACACCTT
CTTCACGACGAAAATCTTGTTTTTATCTTTGAACACCTTTCCTTCCAGCTCTTTAAGTTTTTCCCAGGTG
ACATTGCCTTCGAACACACTGTGAGCCATGGTGTTTTCACCCTCCATCAATCTTTTTACAGTTCCATTTT
TTACTTTTCTTGCAACGATCAAAAAGGTCTTTTTTCCTTGAGATTTCCACTTTCTTTCGTAGCGAGTTTC
TACATCTCTTTTGAAGTTCTCTTCGAACACATCTACGACAAAATACTCTGAGCTTTCGAAAGTATCCAAA
ACTTCCCGTGCGTACCACTCTTCATCGGTTGCAAACTCCACCGTACCATCCATCTCCAGGACGGCGGAGA
GCGTTTGGAGAAAGTCGTAGCTGGTGATTCTTCTGCTTTCGTGTCTCTTTTTCGGCCATGGACATGGAAA
GTTGATGTAAACCTTTTCTACGCTGTTGTCGGGGAACAACTCCCTCAGACCGAATCTGGCATCTACCTTC
ACGAGTCGAACATTTTTCAAGTTGTACCTTTTGAACTTTTTCTGTGCTTTCACGAAGGACGTGATGGACA
CCTCAAAACCAACGAAGTCTTTCTCCGGATGTCTTCTTGCAAGTTCTGCCAGAAATTCCCCGTTTCCAAA
ACCAATCTCAACCACTATCTTTGCCTTTCTGCCGAATATCTCAGACCAGTCGAGAGGAAATCTGGGAAAG
TTTTGAGGCTTCAGTTCGTATTCTGTTACAACCACCTCAGCCACCTCTCCACTTCTATGAGATTCAGTTT
TTTCTTCTTCGCGTATTCCACAACTTTTAGATATTCGTCTCTGGTGATGAATCTATCGAGTCCATATTCT
TTCGCTCTGTACGCTGGGTAGAACTGCGCCATGATGTTCACAAGTGGTTTCGGCTCCAGCGTTGAAAGCA
GATCGATCACACCGAAACTGTCTTCAAGGAAACCGGGAAGAACGAGGTGTCTCACAAGAACTCCTTTTTT
CATAACACCATTTCTTATCACCGGTTCTCCCATCTGATCGATCATAACCTTCAGAGCTTCCAGGGCGAAT
CTTGGATAATCTTTCACACCAGAGAGCTTTTCTCCAAGTTCGGGATCGCTGTACTTGAAGTCTGGCATAT
AGATATCGACAAACCCTTCAAGAGAAATTATGGTATCGACAGATTCGTATCCTCCACAGTTGTAAACAAC
AGGAATTTCTTTCTCCATTCTCTCGAAGGCATCGACAATGAAAGGTATCTGGTGAGTGGGAGTCACCAGG
TTGAGATTTTCCACACCCATGTCCTGAAGTTCCGTGAATATCCTCAGAAGATCTTCAACAGTGATTTCTT
TTCCTATACCAAGCTGACTGATTTCATAGTTCTGACAGTAGACACATTTGAGATTGCAATAGGTGAAAAA
GACGGTTCCGCTTCCACCGCGGCCAACGAGTATTCTTTCCTCTCCAAAGTGAGGCCCCCAGGAAGAAACA
ACGGGAGAGTTTGCTACCCCGCAAGCACCTTTCTCTCCCATGAGTCTGTTCACTCCACAATTTCTGGGGC
AGAGATCACACTTTTCAAGCTTTCTGTAGAAAAGTTCACTCTTCACAGCCTCTTCAAAAAGTACTCGGCG
TCGTCCGCATACTCACTATCTGGGAAGAGCTTTATGAACTCCTCGAAAAGCGAACGAGCAGTCGATGTAT
CGCCTTTGTAGTAGTAACACAAAGCCCTGTAATAGTAAACGTCATCTTTGAAATAGACGTTGTCTTCTCC
AATTTCCTTTATAGCGATTTCAAACCTGTTTATGGCTTCATCGTAGTCCCTTCTCAGGTAGAACATGTAA
CCCAGAAACCACAGGCTCTTTGCCCTCTCTATTCGATCTTCCCGTGCGGGAACGTAAACAACAGATACTG
AAGGTTCTTTGTTCGATGTTCTTGCTATAGCGGATTCGATCTTGGAGAGTCTGGATTCCAGGTTCGTTAG
AGCCTCTTTAAGAGATTCAATATTCTCAGAAATGGGGCTCATATTCTCCTGCAAGGCACTGAAATTCTTC
TCAAGGGAATCGTTTATCTTTCCCAGATTTTCTGTGAGGATAACGATGTTCGCCAAAACATCTTCAACAC
GCTGTTCGACTGGTTTAATATTTATCGTGTTTTCAGAAGATGGCACGTTTACCTCGATGCGGGAGGGAAG
GGTGTAAAAAGCGAGTATTGTTGTGACAAGAAGTGCAACCAAAAGAGAAAGTGTGAACACTTCGAAAACA
CCTATCCTACGAGAGGAAGCTCTGGTTTCGATCAGAGCAGGGTGGGTTCTGTCAAGGCTTAAAAGAAGCT
TTCGATACTTTTCAATCGCTCTCTTCTCGTTTCTCTGAAGGGCGAGTTTATATCTCAGAGCTACTACTTC
CACGAGTTCGGGGTAATCCTTGACAATCGATTCGAGTATGGAGGCAGCTCCCTGAAAATTCTTTCGTTCT
ATCTCTTTGAGGGCTTCTTCCGTTTCTTTCGAGTAGTCTATATTCAGCTGGTTTGCCGCGTATTCGTAGT
ATTCTCTGTATTTCTCCTTGAGTTCATCCGGCAAGTTTTCATAGAGCCTTTTCACAGCCTTCCAGTTCCT
GGCGGCGTATTCCACTTCCAGTTCAAGATGAGGAAACTCTTCTGGAAAGAGAGAGAGCAGATTTCTCGCC
TCGGTGATTCTTTTCTCGCTGATGAGATCCCTCACGATTTTTTCCAGAATATTCATTCTTTCAACCTCCT
TATAGCCTCAGGTATGAGGCGCAGTAACTCGGAAGCGGTGAGCCCTCTCTCATCCTGTTCGAAAAGCTCC
GCGGCAAAACCGTGTAGATACACAGAAACCGTGGAAGCTTCGAGAGGGGAAAGTCCCTGTGCTATAAAGC
CGGCTATCATTCCTGTCAGAACGTCTCCACTTCCTCCCTTTGAAAGTCCTGTGTTTCCCGTTATATTGAA
CAGGGTTTTCTCGCCATCTGTTACAATGGTGGTGGCAGATTTCAAAACCAGCACGCAGTCGTTTTCTTTT
GCAAACTCCTCTGCCAGTTCGTAGTTGTACTTGACGTCCCCAACAGTTTTTTTCACGAGTCTTGCCATCT
CCCCAGGATGTGGGGTTAGTACCGCAGGGGATTTTCTCTCCTTCAGAACTGAGGTATCCAGAACGTTAAT
GGCATCGGCGTCTATGACAGCCGGTTTTTCGAGTGTTTTCAAAAACTCGTTGACAAACTCCCTCACGTGT
TCATTGTTTCCAAGACCCGGCCCGATGGCTACCACATCCACGTCTTTTGATAGCTCCAGACATTCCTGAA
GATTCTGCAGGCTGAAGAAGCCTTTTTCTGTATCTATGGGAACGGAAATGAGTTCCGGAAATCTCGAAGT
AGCGATCAGATTCTGTGGAAAAGGAACTGCGAGCTTCACAAGACCCGTTCCCACTTTCAAGGATCCCATT
CCAGAGAGAACGGGAGCTCCGGAGTACAGTCTGGACCCCGCTATTATCAGCACTTTTCCGTAGGTTCCCT
TGTGGGAATCTCTGGGTCTTTCCGGCAGAAGGGAACGAACCATTTCCCGTGTTATCACGTATCGATTGAT
CGAATTGATCAGATGAACAGGATGGCCTATGTTGGCCACTTTGAGCTTTCCTGTGAGATCTCTTCCTGGA
AAGAGGATGTGACCTATCTTGGGAACTCCAAAGGTAACCGTGAGATCCGCTTTCACCGCTGTTCTAAGAA
CCTTCCCCGTGTTCGAATCTATTCCCGATGGAACGTCAACGGAAACAACTACTTTCCCCGATTTATTCAC
AAGATTTATTATCTCAGCGTACTCTCCCGTGATTTCTCCTCTCAGGCCCGTTCCAAAAATGGCGTCAACC
ACCACATCGAATTCGTTCAGAATAGAGGGTTCGAATTGTTCCACCACTTTTCCTCCGAATTTTTTGTAAA
GACCGTAGTTATACTCACAATCGGGAGTTTTTTTCTTTCCAAGAAAGACAACCAAGACATCTTTTACCAC
ACCGAGGAGATTTCTGGCCACGACAAAGCCGTCTCCTCCGTTGTTTCCTCCCCCGCAGAGAACCAAGAAT
CTGTAATCAGAAAGATTTCCAAGTTCCTCCTCCATTGCGAGAACAACGGAAATTCCGGCTCGCTCCATGA
GGATTCTCGAGTCCACACCGTATTCTTTTATTGTTAATTCATCGATCTCTTTCATCTCCTGGGCGGTTGC
CACTCTCACCTTCTCACCTCTCACTGTAGAGGAAACGGTATATGAGATAGGTCCTCTTCACTTTTTTCAA
GTATCTTTTCGCACTGTCCAGATTTCTTCCTTCGCTCAAAGCAGCCGGTCCTACGTTGTAAGCCATGATG
GCTTTGTCGAGATCACCGTACAGATCTTTCAAAAATTTCAGATAAACGATCCCGTAGATTATGTTTCCTT
CTGGATTCTTGAAATCCTCTTCCAGAGAAAACTTCTTTTTCAACCAGACAGCCGTTGAAGGCATGATCTG
CATGAGACCAAAGGCTCCCAGCGAAGAAACCGCGTTTCTGTCAAAACTGCTCTCCACCCATATGATACTT
TGAATGAGAAGAGGATCGAGATCATCGGAATTTTTGGATATGAAATCGTAATAATCATCTGGGAACAATC
TGTAGAGATTCGCTATAAACACAAGAACAAGCAGAAAACACAGAAAAAAACTCCTCACACCCCGAGTGCC
TCCCTGTATATGTTTCTGATCTTTTCGGGAGTGAAGGTACCCGGCGTGTTTTTGAGATGTTTCGCTCTGG
AACCCTTTTCGACCCACTTCTCCAGTTCTTCAGAGGAAACTGCCACTTTTTCGTAAAGTCCGAGTTCTTT
CAGAAATTTCAAAAGACTGCCGCCGAATATGTGATTCACAGTATCCACCTTTTCTGGAATTTCTTCTTTC
ATTACCTCCATTACAAATGGTAGTACCATACCTGTCGCTTTCCCGTGTTTTATTCCCTTCTCCGTTGTTA
GAGGATAACCCAGAGCGTGCGCCAGTGTGGTCCCAGTTTGCGCAATCACCATCCCGGCAAGGCAGGAGGC
CACGAACATCTTCTTTCTGGCTTCTCTGTTTCCTTCAATGGCCTTCGGTAAATTCCTGTGAATTATCTTC
ATGGCTTCGATCGCGAGGGCATCGGAAGGCGGCGTACTCTTTCTAGAAAGGTATCCTTCGACCGCATGAG
AAAGCGCATCGACTCCAGTCGATAAGGTCAGTTCATCTGACATGGAGTAGGTGTATCTGGGATCGAGAAA
CGCGTACACCGGAAACATGAGTGTACAACCTCTTTTGTTTCCCTCTGGATCGGTGAGTATGGAATACGGA
GTGACTTCACTACCCGTTCCAGCGGTGGTTGGTATCTCCACGACTGGAAGCCAGTGCTTCACTTTTTCTC
TATCGTAAAGATCTTCGACGGAAAGATCTTTCTCTTTCAAAAGTACGGCCACCGCCTTGGCGAAATCCAT
AGGGCTTCCTCCACCGAGTCCCACGACGAAATCGAAAGAATCGTTTCTGTATCTCTCAACAGCCTTCATA
ACGTTGTCGAAAGACGGATTCTCCTCGACTTCATCGAAGATCTCGTAGGATATTTCTGTTTCGTCGAGAA
GCTTTTTCAGATCATCGAGAGATCCGTTCTTTTTCGAAGAAGATTTGCCGGTTACTACCAAAGCTCTTTT
TCCAAGAAGATCTATTATGTTTCCTCTCTTCTCGAGGATTTTTTCTCCAAAAAAGACATCCGTGGGCATG
TAGAATTCCCACACGAATTCCACCTCAATTCTCGTAAACAATCTCGTAAGTCACCTTCGAAGAGCACTTC
AAAATGGCAGAGACACTGCAATATTTTTCCTGAGAAAGCTGAACGGCTTTTTCAACCTTGTCCTTCGGAG
GCTCCCCATCGAACTTGAAGATGTACTTCAGATGAACTTTAGTGAATATGCGGGGATGTTCTTCCGTGCG
TTCGTACTCGATCTCTATCCTGAAGTCTTTCATCTGATCAATCACTTTCATTTTTCTCAAAATTGAGACC
ACATCCATTCCTGTACATCCCATGAGCCCAGTGAGGACGAGCTCAAGAGGTCGGGGAGCAGCGTCTTTTC
CCCCGACCTCTTCTTTTGTATCCATGAGAACGTCATGATTTGAGTCAGTTCTTACATGAAACATCATGTT
TCCTATCCAGCGTGCCTGCATTTTTTCACCTCACACCTTGAATTTTTGAACGAGCGTTGAGAGCTGTTCA
GAAAGCTCAGACAGTCTTTCAGCAGCCTGAGAGACTTTTGCAGCAGAAGTGGTCTGATCTTCTATGAGAG
ACTCCATTCTGTTTAGACTTTCCACAACTCCTTCGACTATCTTTGTGACGTTGTCCATAGCGCTTGCCAT
TTCTTCTGCGGCCGCTCCCTGCTCCTGCGCAGTGGCAGCTGTGTTCTCTATCATGCTGTTGATCTCTTCT
ATCCTTCCAAGGATCTCTCTGAATCTCTTTGTGACTTCTTCTCCCATCACCGCTATCTCGTCCACTCCTT
CGAACATCTCTTTCGAGCCGTTTTCTACGTGTTCTATCGTTGTCCTCAAACTGCTCAGCATCTTCGCTAT
GTCTTCTGTCGCCCTCTGGCTCTCTTCTGCGAGTTTCCTTATCTCGTCTGCCACCACCGCAAAGCCTCTT
CCCGCTTCTCCAGCTCGAGCCGCTTCTATCGCTGCGTTCAACGCGAGCAGGTTCGTCTGCTCTGCTATCG
AGCTGATCGTGTCCACTATCTCTCCTATCGTCTTGGCCGAGTCAACTAGTTCTCTCAGGTAGTCCCTCTG
TCTTTCTGCTGACCCTTTGAGTTTGTTTATGACTCCTCCCACCGCTTCTACTCTCTCTGTCCCTTCTCTT
GCCGCTTTCGTCACCGCTTCTGACCTTTCTGTCAGATCCTGGGTGATCTTTGAGATGTTCTGCGCGCTCG
CTGCTACTTCTTCTACGCCGCTCGTCACTTCTGTCAGCGCACTGCTCATGTTGTTCGCCTCGTCCAGTAT
CTTTTTGGCTTCTTCGTGCAGGTTCTCTGACATCTTGTGGCTCTCTTCTGAGAGAACTTTTATCTCTTCT
GATGCTCCGCTAAGCTCTTTCGCAGCTTCTATGATGCTCACTATCATCTCTTTGAGTGATAGTACCGCTT
CTTTCAGGCTCTCTTCTATCTGGGTCAGTTCATCTTCCCCTTTCGCTTCGAACTCTACTGTCAGGTCCCC
TTCTCCGAATCTCTTCACTTTCTCTACCTGCTGCCTCATTCTCTTCACTACCGGCATCATCGAGACAAAC
AGCACCGCAAAGATCACTCCGCCGAACACTACATACGTCACTATCGTCCCAAGGGTCGCTTTTCTTCCTT
CTGCAAGAAGTTCATCCAGGTACCCTGTTGAGAAGATGTAGAAGTCGTACCCGGGCACTTTTTCCCACAC
GGTGTATTTCTTCTCTCCGTTGTATTCGTACTCTACGTATTTCTCTCCACCTTTCTTTGCTTCCTCGAAT
GCTTTCTCAAAGCCGCCTAACTCCTTCACGTCTTTCATGAAGTTTCCCATGTCTTTGTGGATCAGTACCT
TTCCGTCGCTTGTGACAAGAAGCCCATAGCCGCTCTCTCCCAGTTTTCCTCCTTCTGCCACCGTACGCCA
GAAATTCTTGTTTTGAGAAAGATCTATCACATAACCTACTGCGCCGAGCGTACCCGCACCGAACGCACCT
AGCGGAGCTAAAACAACGAGGGCGGGTTTACCTTCAAAGACATCCGAGGTAACTAAATATGGATTTTGCG
AATTCTTAACAAGATCCATATATTTTTGATAGATGGTCGAAGAAGAATCAATCTGCTCCAATCCATCAGC
TTTAGCAATGTAGCCAGAACCCGTCATTTCTTCTATCGTAATTCCAGCAATGAGTGTATTGGAAGCTTCT
TTCACCAGTTTGACCATGTTGGATGCCATGGAATAGGTATCGAGGAGCTGTGCTTCCATGGACTGGGTCA
GAGCAACTGCTCTTTCTACATACTTGTTCAATTTTTCAGCGAAATAATTCGAAAGAACCTGAATTTGAAC
TGTTGCGTTCTTTTTGACAGTTTCAACAACCGCGCCGGAAACGCTCTGATAAATGAGATAAAAACTAACA
AGGAGTCCTGCCAGAACAACCAGTATAACAAGGAAAACCTTCGCACGAAGTGTCATGGCTTCACCCTCCC
GGTTTCGGTGTTATCAACCTTTATTTTATCAGAGATGTCAACAAAAAAGAAAGGGTACCGGAAACAGCGG
GGGTTAAAAACCATCCACTCAAAATCTTTATTAAAACTTTCTTATTTCCCAGATTCATACCCTTTGAGTA
ACCAGCTCCCAGAACGGCTCCCACAATGGCCTGAGATGAAGAGACGTGAATTCCTATCAAGCTGAAAATC
CACACAACCATTGCCTGTGATAAAACTGCTATAAGAGAAGTAAAATGATCTAATTCTATTAGATTTTTCC
CCACCGTCAACATCACGTTTTTACTGTAGGTGAGAATTCCAATGGCTATACTGATTCCTCCCAGAAAGGC
TGCTTGCTCGATCGTCAGGATCTTTCCGGCGAACACTCCCGTTACGTTCGCAACGTTGTTCGCTCCCAAA
GAAAACGCACCGTAAGCACCTATGATCCACGCGGAAATTTTTATCACTCTGTCTTGAATTTGAATACTGG
GAATTTTCCTGAAGAGGAACGAAAGAACTGGATAGAAGATGAGGCTCAAGAAAAACGCTCCAACTGGTGT
TAAAAACCACACAGTAAGTATTTTCGTGAGTGCAGAAAAATCAATTCCACCAATGCCCATTACCGTGACA
TTGGCTCCTATTATACCTCCGACCACAGCTTGAGATGTGGAAACGGGTATTCCAAGTTTTGTCATGATCG
TGACTGTGAGGGCACCCGAAAGAACAGCGATACTGGAGAGAAGTAAATCGGAAGTGCTCAGAGAACTGAT
ATTCTGAAGTCCCCTCGCTCCTCCAAGAACAGAACCCAGAATCACGAAAATGCTCGCCACTATGGTGGCT
TTTCTGTAAGGAATGAGCCCAGATCCCACGAAAGGACCGAAAACGTTCGCCGCATCGTTGGCGCCCAGCG
ACCAGCCCAGAAAGAGAGAAGGCAAAAGGAGTACAAACACTACGACCCCTCCTGTGGTGTGTTTTCTATT
GTATCACTTTGAACCCTTTTCATGATACATCTGTCTCAAACAATGAAGACTAGGAAAACCCAACAGAACT
TCATATAATCTTAAAAATAAGGTACCCATTTAGGAAAGAAATTAGAATCTTCTCTTAACCTGTTACATTT
AAAATGTACCATGGAGCATGAAAGTTGACCCCCCTATCCCCCTTGAGATACACCCCCCACGGCCTTGGCG
GGCTCGAAAGAGCCCGCATTTTTTTGTATAAAAACCCCGCCAAATGTGGCCCGATGTGATAGAATTTACA
CAGCAAATATCATATTAAGGAGGGATACTCATGGTAGATATTGGCACCTTGATCTTTCAAATTTTCTGGA
TGATCTTCATTTTTTCACTCATTACGCCTTTTCTCAAGAATTCTGCCCTCAAATCAGCCAGAGAAGCTTT
GATAAGAGAAATTGAAAAAAAGAGAAACAGCCGTGTGATCACACTGATTCACAGGACGGAATCCATCAGT
TTCCTCGGCTTTCCAGTGCGCAGATACATAGACATCGAAGATTCCGAGGAAATTCTGAGAGCGATTAAGC
TAACCCCTTCCGATATGCCCATAGATCTCATACTACACACACCAGGCGGACTCGTTTTAGCGGCGGAGCA
GATTGCCAGAGCTCTGAAAATGCACAAGGGAAAGGTAACGGTTTTTGTTCCGCACTATGCCATGTCCGGT
GGAACATTGATAGCCCTCGCCGCCGACGAGATCATCATGGATGAGAATGCTGTTCTGGGGCCCCTCGATC
CCCAGATAGGAAACATGCCCGCTCCCTCCATTCTCGCCGCCGTGAAAAAGAAAGATGTGAACGAAGTGGA
CGACCAGACACTTATACTGGCAGACATAGCGGAAAAAGCGATCAGACAGGTGAAAGAATTTGTGGTGGAA
ATTCTTTCAGACAAAGTGTCAAAGGAAAAAGCTGAAAAAATTGCCGATAAACTCTGCAGTGGATACTGGA
CACACGATTATCCGCTGAACTACGAAAAATTGAGAGAGATGGGCATACAGGTGAAAACGGACATGCCTCA
GGAAATATACGATCTCATGGATCTTTACAAACAGGCTGAACCCAAGAGGCCGTCGGTGAACTACATTCCT
GCTCCCTACTACAACAGAAAGGAGACGGGTAATGGGAATAGATGAGCTTTACAAAAAAGAGTTTGGAATC
GTAGCAGGTGTGGATGAAGCGGGAAGAGGGTGCCTCGCAGGTCCCGTTGTGGCGGCCGCTGTCGTTCTGG
AAAAAGAAATAGAAGGAATAAACGATTCAAAACAGCTTTCCCCTGCGAAGAGGGAAAGACTTTTAGATGA
AATAATGGAGAAGGCAGCAGTTGGGATAGGAATTGCGTCTCCAGAGGAAATAGATCTCTACAACATATTC
AATGCCACAAAACTTGCTATGAATCGAGCACTGGAGAACCTGTCTGTGAAACCATCATTTGTACTCGTTG
ACGGGAAAGGAATCGAGTTGAGCGTTCCCGGTACATGCTTAGTGAAGGGAGACCAGAAAAGCAAATTGAT
AGGAGCAGCTTCCATTGTTGCGAAGGTCTTCAGAGATAGATTGATGAGCGAGTTTCACAGGATGTATCCA
CAGTTTTCCTTCCACAAACACAAAGGTTACGCCACAAAAGAACATCTGAACGAAATCAGAAAGAACGGAG
TTTTACCAATCCACCGGCTGAGTTTTGAACCTGTTTTAGAACTTCTGACCGATGATTTGTTGAGGGAGTT
CTTCGAAAAAGGCCTCATCTCCGAAAATCGATTCGAACGAATATTGAATCTTCTGGGGGCGAGAAAAAGT
GTGGTTTTCCGGAAAGAAAGAACAAACCATAATCTCCCTCTTTTTTAAACACATCGACAAAGTTGAGGAA
ACTCTGAAATGTGTCTTCGATCTAATAAAAAAGTATCTCGAAGATACTGACGATATCGAGTCTCTTTATC
TCCGAACACAAAGGCTTGAAAGCGAAGCCGATCGATTACGCCGAAAAACAGAGATGGAAATGTACAGTGG
AGCGTTCCTGCCGAATTTTAGAGGAGATCTTCTTGGGTTGATTGAATCCGTAGACAAAGTGGCGAACAAA
GCCGAGTACGTGGCGGACTTGATTGTTCTTCAAAAACCAGAAGTTCCTCACGAACTGAAAGATCTCATTC
TGTCGCAGATGGAATACTCTCTGAAGGCCTACGAATCCCTGAAAAGTGCTCTCAAATTTTTGTTCGAGGA
TCTCGAAAGAGTCGAAGAGTTTGTTCTTGCCGTGGAGAAATACGAACACGACGAAGATGCTGTGGAGCGA
ACGGCTCTCAGGAAACTTTTCGAGATGGACATCGAAAGGAGTGTAAAACTCGAGGTGAAAGAGTTGATAA
GGAGCATAGGGGACATAGCCGATAGAACGGAGGACGTATCTGATAGAGCAGAAATCATTCTTCTGAAAAG
GAGGTTCTGAAGTGAAAGAGGCAGGAATCCTCTTCGAAGAACTCGTATCTATAATGGAAAAACTTCGGTC
TCCTGAAGGATGTGAATGGGACAGAAAGCAAACTCACGAGAGCTTGAAACCATATCTTATCGAAGAATGT
TACGAGTTGATCGAAGCGATAGACGAAAAAAACGACGATATGATGAAAGAAGAACTCGGTGACGTGCTGC
TCCAGGTGGTTTTCCACGCACAGATAGCCCGCGAAAGAGGCGCTTTCACCATTGAGGATGTGATACGAAC
TCTCAACGAAAAATTGATCAGACGACATCCACACGTTTTCGGAGACAGTCCGGGGTACTCGTACAAACAA
TGGGAAGATATAAAAGCTCAGGAAAAAGGGAAAAAGAAATCCTCGAGGATCGGTGAGATAAACCCGCTTG
TTCCTGCTCTCTCGATGGCAAGAAGAATCCAGGAGAACGCCTCACAGGTGGGGTTTGACTGGAAAGATCC
AGAAGGAGTCTATGAGAAGATAGAGGAAGAGTTGAAAGAGCTGAAAGAGGCAAAGGATCCCAGAGAACTG
GAAGAAGAATTCGGTGATCTACTGTTTTCGATAGTCAACCTTTCGAGGTTTTTGAACGTTGACCCTGAAT
CGGCTCTGAGAAAGGCCACAAGAAAATTTGTTGAAAGATTCAAGAAGATGGAGGAATTAATAGAGAAGGA
CGGTCTGGTTCTTGAAGAGCTTCCTATTGAAAAGTTAGATGAGTACTGGGAAAAGGCGAAGGGAGGAGAT
GAAACATGAGAAAGTTGATCTTCGTGATTCTGGCAGTACTGGGAATCAGCCTCTTCGGGCAGGCAACAAC
CACATCCAGCACAGTTGTAGCCATCGTCAACGGGGAACCCATCACCTCCGACTTGCTCGAACTCGAAGCG
GATATAGACGGAATTCTGAGAAGCATTGCACAGATTGATATGAGATTTTTCAACGTTCTTACAGGCACCG
AAGAAGGCCTGAAATTGCTGTTGAAATACAAGCAAGAAGTTCTAAACTCCCTAATAGACGATCTTCTCAT
TCAGCAGCTCGCGGAAAAAGAAGGGGTCGGAGTAAGTGACGAGGAGGTAAAGAAAGAAGTCGAGGCAAGG
CTTAAAGAAACAGTTGAATCCATGGGAATAACTCTGGAAGACCTTGACAAGTTCCTTCAGAGCGCCGGAT
ACGGTGATCTCGAAACCTTCAAAAAGAGATTGCACTGGCATGTGAAAACACAGCTTTCACTCCAGCGACT
CCAGGAGAAAATTACTCAGAACGCAACCGTCACACTCGAAGAAGCTCAGAACTATTACAACCAAAACAAG
GAGACCTACAGGATACCTGCCGCTGTTCACCTCTACAGAATTACCACTGAGGACAAGAGTAAAATGGATG
AAGTGCTTTCAAAGATCAGAAAAGGAGAAGACTTCCTCGAAGTTGCAACGCAGGTGGCAACCGGTGGTGA
TCTCGGCTGGATTGAAGAAGGAAAGTTGGAAAAAGACATCGAGAGTGTGATCTTTGACGCTCCAGAAGGA
GCCATCCTTGGGCCCTTCGAGTCTGAAGGCAAATTCGTGCTCTACAAAGTCGTAGAGAAGAGATCTTCTT
CCTACAAAAAGTTCGAAGAGGTTAAACAGGAGATCATGGACAAACTGCTCGCGGATAAGAGGAATCAGCT
GTGGAACGACTGGTTCAACAAGGTGTTCGAGGAATTCAAGAAGAACAGCCACATAGAGATAAAACTTGGA
GGGAGTCAGGGATGAAACTCAAGACGAAAACGATGGAGTGGTCGGGAAACTCTCTAAAACTCCTCGATCA
GAGAAAGCTTCCATTCATTGAAGAATACGTGGAGTGCAAAACACACGAAGAGGTTGCACACGCCATAAAG
GAGATGATCGTCAGAGGAGCTCCTGCCATAGGAGTCGCCGCAGCGTTCGGATACGTTCTGGGACTCAGAG
ATTACAAAACGGGAAGTTTGACAGACTGGATGAAACAGGTGAAAGAGACTCTGGCCAGAACAAGACCCAC
GGCTGTAAACCTGTTCTGGGCCCTGAACAGAATGGAAAAGGTGTTTTTCGAGAACGCTGATAGAGAGAAT
CTCTTCGAAATCTTAGAAAACGAAGCGTTGAAGATGGCGTATGAAGATATAGAAGTCAACAAAGCGATCG
GAAAGAACGGCGCTCAGCTCATAAAAGATGGATCGACCATCCTCACTCACTGCAACGCGGGAGCTCTCGC
AACTGTAGATTACGGTACTGCCCTCGGAGTGATAAGAGCAGCAGTGGAATCAGGAAAACGAATCAGAGTT
TTCGCAGATGAGACAAGACCGTACCTTCAGGGAGCACGACTCACCGCTTGGGAACTCATGAAGGACGGTA
TAGAAGTCTATGTCATCACCGACAACATGGCCGGATGGCTGATGAAGAGAGGGTTGATCGATGCCGTTGT
GGTTGGAGCGGACAGAATCGCTCTGAACGGTGACACAGCGAACAAGATAGGAACTTATTCTCTGGCCGTT
CTTGCTAAGAGAAACAACATACCGTTCTATGTTGCAGCTCCTGTCTCGACGATAGACCCAACCATAAGGA
GTGGGGAAGAAATACCCATAGAGGAAAGAAGACCGGAGGAGGTAACTCACTGTGGTGGGAACAGAATAGC
TCCGGAGGGAGTAAAAGTTCTGAATCCCGCTTTCGATGTCACAGAAAATACCCTCATAACGGCAATAATC
ACGGAAAAAGGTGTGATCAGACCTCCTTTCGAAGAGAACATAAAGAAGATCCTCGAGGTGTGATTTTGGA
GACCATATTCAGTTTTCTCGAAGAAAAATTCCTTGCGTGGATGTGTATTTTCACGAGGTTTACGGGATTT
TTTTTGATCGCTCCTTTCTTTTCCGAGAGAGCGTTTCCTGTTGTGGTGAGGGTGCTTCTGGGACTGTTCA
CGAGCTGGTTGATGCTTTTCACAGTTGATGTATCCATACCCTTGAACACACCTGTTTTGAGTTTCACTTT
GAATCTGTTTTTCAACTTTCTCGTTGGGTTCGGAATCGGTTTTATTGTCTATTTGTTCCTTCAGGCGTTC
AACGGGGCGGGATACATCTTTGGTTTTCAAATTGGGTTCGGAATGGAAGAAGTGCTGGCTTTCGGTGAAG
AAGAAACAAACCCCACAGGAGAACTGGTTTATTTCATAGCCCTTACTGTTTTTGTGCTGATAAAGGGACC
TGTTCTCCTGTTCGAAGGCTTGAAAGATTCAATCGATGTCTTCCCCGTGAATCTCACAGGTGTTACGGAC
GGGTTCTTCTCTTACATCGTGGGAAGATCGAGCGACTTCTTCGTGTTGATCCTGAAGATAGGAGCTCCAG
TTATCGCTTTCATGCTCATCATAAGCATCGTTCTCGGTATCGTTTCGAGGCTCATCCCACAGATGAACGT
TTTCATGGTTGGATTGCCCCTGAAAGTGATCATTGGGGTTATATTGATTCTGGGGATGTTACCGATATGG
GCGGACATGGCTCAGAAAATCTCAGCACTCAGTTGGAACGCTATTCAGGAACTTCTTGGGAAATAGAGCT
CCTGCTCTTTGCCGAAGCAGAGAGAACAGAGCGCGCCACTCCCAGAAAAAGAAGGAGAGTAAGAGAAGAA
GGTAGAGCTCCCGTATCCAGGGAGCTCAACATGGCTGTTACCTTTCTCGTGTTCGCCTTAGCGCTGAAGA
TCTTTGGATATCAGGGTGTAGAGAGGATCACAGAAGACGTTCAGGTCTTTCTTTCGTTTGAAGAAACAGA
AGATCTACTCATGAATGCCGTAAACATTTTCAAAGATGTGCTTTTGATCGTAGGAGCCTTTGTGGTTTTC
TCCATGGTCGCAGGTGTTATGATTGGGGCCCTTCAAACGAGATTTCTGTTTGCTCCGAAAGCGTTGAAAC
CGGACCTCAACAGAATCAACCCGATAGAAGGTTTTAAGAGATTGTTCTCACTCAGATCACTCGTGGAACT
TTTGAAGTCTGTCCTTAAAGTCGCCATTGTGGGGATCGTGGTCTACCAGGTCTTGAAAAACAGATGGGAC
GAAATGATTCTCTTAACAGAAATGAGTGTGAACGACGCCTTTGCTAATTTCTGGGACATCACATCTGAGA
TCACGTTGAAAAGCGGAATGATCCTTCTCGCTCTCGCTGTTTTCGACTACTTCTACCAGAGATGGGAATT
CGAAAAGAGCATCCGCATGACGAAGCAGGAAGTGAAGGACGAACTGAAGGAAGTGGAAGGAAATCCCGAG
ATAAAGCGAAGACAGAGACAGATGATGTATGATATCCTACGGAGAAGAATGCTGGAAGAGGTCCCAAAGG
CGGATGTCGTGATCACCAACCCCACTCACTTCGCTGTTGCCTTGAAGTACGATCCAGATACGATGAACGC
ACCGGTTGTGGTAGCAAAAGGTGTGGATCATCTGGCATTTAAAATAATAGAAATCGCAAAAGAGAACGAT
GTACCCGTTTTGAGAAATCCGTCTCTTGCGAGGGCTCTATACTATAAGACGGAGATAGGTGAAGAAATTC
CGGTAGAATTTTACAGGATAGTGGCGGAGGTACTCGTTTACGTTTACGCGAAAAAGGGCGTGAGAATTTG
AAGAATGTGGATATAATCGTTTCTTTAATGATAGTTGCTATCGTTCTTTTGATGGTTCTTCCCGTACCCG
ACAGGATGCTGGATTTCTTCCAGATCCTGAATATAACCCTTTCCATGATCATACTGTTTTCCACCATGTA
CATAAGAAACGCCCTTGAACTCTCTTCATTTCCAACACTGCTTCTTGTGGTGACCCTGTTCAGACTCGGT
CTCAACGTAGCCTCAACAAGGCTCATACTCCTCGAGGGTCCAAAATTCCAGGGACGGGTTATAAGAACCT
TCGGAGATTTCGTTGTGAAAGGAGATTACGTCGTTGGTCTCATCGTCTTTTTCATCCTCGTCATCATCCA
GTTCATTGTTATCACCAGGGGTGCGGAGAGAATAGCGGAAGTGGCCGCAAGGTTCACTCTCGACGCCATG
CCCGGAAAACAGATGAGTGTAGATGCCGATCTGAACAGCGGATTGATAACCGAAGAAGAAGCGAGGAAAA
GGAGAGAAGACATCAGAAGAGAAGCGGATTTCTATGGAGCTATGGATGGTGCAAGTAAATTCGTAAGAGG
AGATGCCATAGCAAGCATCATCATCGTTTTTATAAACATAATCGGCGGACTTCTGATAGGCATGCTCCGA
CATGGAATGAGCCTTGCAGAGGCTGCTCAGGAGTACGTGATCCTCACTGTGGGAGATGGCCTTGCGGCAC
AGATCCCGGCCCTTCTTGTTTCAACCGCCACCGGCATAATTGTCTCCAGAGCCGCTTCCAAGGAAAATCT
CGGGAAAGATCTCGTCACGGAACTTTCGAGAGAAACGAAAGTACTTCTCCTCACCGGTGGAGTGCTGATT
TTTCTGGGAATCTTCACTCCCATACCGTTCTTCAGCGCTATTCTTGGCGGAGCCCTGATCTTTCTTGCGG
TGTACACCTCCAGAGCCGTTCCTCAGGAAGAACTGGCGGGGCCTGCTCCTGCGGAAAGACCTGGTGGGCC
TGTTCTTTCTACACCTGAAGAGGTTTCTGAGATCATACAGAGCGATACCGTTGAGGTGGAGATCGGCTAC
GGACTGATACCGCTTGCCGATCCATCACAGGGAGGAGACCTCCTCGATAGAATCACCTCCATCAGAAAAC
AGCTCGCGTTCGAGCTGGGGCTTGTCGTCTCTCCCATCAGGGTGAGGGATAGTGTTCTTTTGAAACCAAA
CGAATATTCCATAAAGATCCGTGGAAGTGAAGTTGCGAGGTACGAGCTCGTACCCAACAGGCTCCTCGCC
ATAAATCCAGGGACTGCTAAGGAAAAGATTCCCGGTATTCCAACCAGAGAACCAGCGTTCAATCTGGAAG
CATACTGGATAGAAGAGTGGAGAAAGGAAGAAGCCCAGCAAAAAGGTTACACGGTCGTGGATCCACCAAC
TGTGTTTGCCACACACCTCTCTGAAGTACTGAGAAGACACGCCGATGAGCTCCTCGGCTTCAAAGAGCTC
GAACTTCTCATAGAAGGTCTGAAGGAGAAGTTCCCGAAGCTGGTGGAAGATCTCATACCGGATGTTTTGA
AACCCGCTGAAATCAAGAAAGTGCTTCAGAGACTTCTGAAGGAAGGGGTATCCATTCGAAACCTTCCAAC
GATTTTTGAAACTCTCCTTGAGAGTGCTGAGAAAAGTAAGGATATAGATTACCTTGTGGAAAGTGTGAGA
AAGGCACTGAAACGTCAAATAGCTTCGATGGTCCGCTCTGAAGACGGGAAGATACACGCAATCGTTCTGG
AGAGAGATCTCGAACAGAAACTCCTGGAGTCGCTGAAAGAAATAGGAGAAGAAAGAGAACTGCTTCTCAA
CCCCGAAGTCTCAAGAGAACTGATGAACAAGATTTCAAACGAACTGGGAAATCTGATGAAAAAAGGCTAT
CAACCTGTAATTGTGTGTTCATCAAGGATCAGACCTTACTTCTCCAGATACGTAATGCGAACGATCCCGG
GTGTTTATGTGATCTCCTACGATGAAATACCCGATGACTACACCCTTCAAATTGAAGGCGTGGTGAAATT
ATGAAGATAAAAAAGTACGTTGCTGAGAGCATCAGAGAAGCGATGATCATGATAAGAAGAGAACTGGGAG
AAAACGCCGTCATTTTGAGTTCTCGAAGAATAAAAAAAGGGGGTTTCTTTGGAATAGGTGGAAAAACGTA
CTTTGAAGTGACAGCTGCAGTTGAGGAAGAAAGAAAAAAAGAGGAAAACACGAGCTACAGACTCCAAGAA
ATACTTGTAAAGAATCGTCAGAGTTCGAACGATAATATCAAGGGAGAGTTCGATGAGATAAAACGAACGA
TAAACGAGATAAAGCAGATGCTCGTGACAGAAAAAAGACAGACTCTACCAGAAGGGCTTTCAAAAATCCT
TTACGGTATGGAGAAACAGGAAATTCTCCCGGAAATTAGATACAAACTAATAGATTTTCTGAAGATGAAA
TTTGGAGATCTGGACCCGAATTCGAACGAGACTTTCAAGATTCTGTCGGAGCAATTCGTAAACCTTGTGA
AGACAAATGCACCAGACTTCAAAAACGCGAAAGTACTCTTTGTGGGAACAACTGGTGTGGGAAAAACAAC
TTCACTCGCCAAACTCGCGGCCCGTTTCAAGATAGACGAGAAAAAACGCGTCGCTATACTGACGCTTGAC
ACGTACCGGATAGCAGCGGCAGAGCAGTTGAAGATATATGCGGATATCATGGATATTCCCATGAAGATCG
CCTATACTCCAAAAGAAGCGGAATACGAAATGATGGCTCTGAAAGATTACGACATCGTTCTTGTGGACAC
AGCCGGGAGAAGCCATCAAAACGATCTTCAGATGAGCGAACTCAGAGCACTTTCGGAAGCTGTAAAACCA
AACATCACTTTTCTGGTACTTTCCATGAACTACAAACTCGATGACATGAAAAGAATCGTTGAAAGGTTCT
CTGCTGTGAAACCAACTCACATCATTCTCACCAAGATGGATGAAACATCGGTATACGGAACGTTCGTGAA
CATATCGGAAATCACGGGACTTCCAATTGCATTCGTGACAAACGGGCAGAGAGTCCCTGACGATATATTC
GAAGCGAATCCCGTGGAACTTGCCAGGATTGTTGCCGGTGAGGTGTTGAATCATGCCAGATCAAGCGGAA
CATCTGAGAAAGAATGAACCGAATATAATAAGTGTTCTCAGCGGTAAGGGTGGTGTGGGAAAATCTGTTA
TAGCTGTCAATCTTTCCCTTGCTCTTAAAGAGAAAGGGCTGAGAGTTCTTCTGCTCGATGCCGACGTGGG
ATTTGGAAGCGTCGAGATCCTTCTTGGATTCATGGCACCCAAGACCCTGAAAGATTTCTTCAAGTCAAAT
GTGAGGATAGAAGACATCGTTTTTGAAACAAAATACGGTGTGGACGTTCTCAGTTCGGGAATAGATATGG
AGGATCTCATTCTTTTCAATCTGGGCGACCGTCGCCGTTTCTTCGACGAGTTTGCCAGACTTCTCAGGAA
ATACGATTATCTCGTGATAGATTTTCCACCGGGGTACAACGAAAACCTGGATCAGTTTTACATCCAATCA
GACTTCCTCATTCTCGTTACCAGTCCAGAACCAACTTCGATCATAAATACCTACACTCTGATAAAACTCC
TTTCGGTGAAAGGGATCACACCCGAAGAGATATTTCTGGTGATGAACATGGTAAGAAACATGAAAGAAGG
AAGGTTGGCAGCCGACAGATTGAAAAGGGTGGTCGAAAGATTCGTTGGCTTTACGATAAAGAACTACTTT
GTGATAAAAGAGGATCAGGTTGTACAGAGGAGTGTATTTTTGCAGGAACCATTCGTACGATCTCACAGTC
GATCTCAACCATCCCTTGCCATTTACGGCCTGAGGGAAAAGATTTTGAAAGAACCTGTTCAAAAGAAAGG
TTTTTTGAACAAAATAAGACAAATGCTGGGAATAGGGTGAGAAATAATGGAGTACTACACGGAGCTCGTA
AATGCAAAGGACGTGATAAGACCAGGTCAAAATGTGATCGTAGAAGTTTCTGCGCCGGAGGATCTGGAAG
GTCAGTACAAAAGCAGTGTGCACGACGTGGACTTTGAAAAGAGAGTTCTCACTCTTTCGATGCCGAGTTT
TCGAGGAAGATTGGTCCCACTTCCTCGCGGAACCAGGTGTACTGTGATGATACTGGACAGCTCTGCGATC
TACGTTTTCAGGACGAGTGTGCTTGAAAGTGGTAGAGACGAAGACGGCTTTCCGGTGACAAAAGTACCGT
TTCCCGGAAGATTGAGGAAGATTCAGAGAAGAAGATTCAAGAGAATAAAGATATTCCTCGAAGGAACGTA
CAGGGTCGCTTCGAGAGATGAACCACCGAAAAGATTTGTGACAAGGGATTTCAGTGCCGGGGGTATGCTT
ATGGTAGTTGAAGATATCCTGACACCAGAACAGATCATATACGTTACGCTTGATCTGGACGAAGATCTAA
AGCTCAAGGATCACCCGGCGAGAGTCGTGAGAGAAGCAGGCGCTCTCGAAACGGGAGAGAGAATGTACGG
TGTGGAATTTCTGAATGTTCCCCCTGCTTTGGAAAGGAAACTGGTGAGCTTTGTTTTCAAGAAAGAAATA
GAAATGAGAAACAAGGAAAGGAGTGAAAGCGAATGAAGATCTCAGAAAGGCAAAAAGATCTTTTAAAAGA
AATAGGAAACATAGGAGCCGGAAACGCTGCCACGGCGATTTCTTACATGATAAATAAAAAGGTCGAAATC
TCCGTTCCAAACGTGGAAATCGTACCTATCAGTAAAGTCATATTCATAGCGAAGGATCCCGAAGAGATAG
TCGTTGGTGTGAAAATGCCCGTAACGGGAGATATAGAAGGAAGTGTCCTTCTCATAATGGGAACTACTGT
TGTGAAGAAAATACTCGAAATTCTGACAGGTCGGGCTCCCGACAATCTGTTGAATCTCGATGAGTTTTCC
GCTTCGGCGCTTCGGGAGATAGGGAACATAATGTGCGGTACTTACGTTTCAGCTCTCGCGGATTTTCTTG
GTTTCAAGATCGACACACTTCCCCCACAGCTTGTCATCGACATGATATCTGCCATATTCGCAGAAGCTTC
CATAGAAGAGCTGGAAGATAACTCGGAAGATCAGATAGTGTTTGTAGAAACGCTTCTGAAGGTGGAAGAA
GAAGAAGAGCCTTTGACATCCTACATGATGATGATACCAAAGCCGGGATACCTGGTAAAGATCTTCGAAA
GGATGGGGATTCAGGAATGAAAAAAGTCATCGGAATAGGAGAATACGCGGTTATGAAGAATCCTGGAGTG
ATTGTGACTCTTGGATTGGGATCTTGCGTTGCTGTGTGTATGAGAGATCCTGTGGCAAAAGTCGGAGCCA
TGGCACACGTGATGCTTCCAGACAGCGGAGGAAAAACGGACAAACCCGGCAAATACGCAGACACGGCGGT
AAAAACGCTGGTGGAAGAGTTGAAGAAAATGGGAGCAAAGGTGGAAAGACTGGAAGCGAAAATAGCGGGT
GGAGCCAGTATGTTTGAATCTAAGGGGATGAACATAGGAGCGAGGAACGTAGAGGCTGTGAAAAAACATC
TGAAGGATTTTGGAATCAAACTACTGGCAGAAGACACGGGGGGCAACAGAGCAAGGAGTGTTGAATACAA
TATTGAAACTGGAAAGCTTCTCGTGAGAAAAGTGGGTGGTGGTGAACAATTAGAAATAAAAGAAATTTAG
TGTGGAACAAGGAAAGTGTGATAAGAAGCTTGCTTCCGTTCATAAAGAGAATAGCTGAAGATCTGGCACA
GACTTTACCCCCAAACGTAGAGGTAGACGATCTGATCCAGGAAGGAATCGTCGCGGCCCTGTCTTCTCTG
GAAAGATACGATCCATCGAAAGCGAGTTTCACGACGTTCATAATGAAAAGAGTGAAAGGTGCCATGTACG
ACTATTTGAGAAAAATAGACTGGATGCCAAGGAACCTGAGAAAAAACGTGAAGATGATCGAAAGAGTGAT
ATACGAAAGCGAGGAGTTTCCATCCGATGAAGAGATAGCCAGAAAAACCGGTCTCGAATTGAAAGAAGTC
GTTCGTGCAAGAAACGAAATGATGAGAAAGCAACTTCTCATGATAGATGCGATGGAAGACGAAATCGTTC
TGAAAACAGAGGGGCCAGACGAAAACGCGTACCGTGAACTTCTGGTGGAAGAGATGAAGAAGGCAATAGA
AAAACTTTCGGACAAAGAAAAACTGGTTCTGTCTCTCAGATTCGAAAAGGGTCTATCTTTGAAGGAGATA
GCGAGAGTGCTCGGTGTATCCGAATCCCGTGTTTCTCAGATTATAAGTAAGTCCCTTCTGAAAATAAAGA
AAGAAGTGATGGGCGATGATCAGGCCGGTTGACTTCCAGGGATTTGTTGTGAAAGGTGTGGAGTCCGTTC
AAAACGTCTCTCAAACGTTGAACCAGCAAACACTGGTTCAGCAAGCCCTTTCTCAACATCTATTACATCA
GATTCAGAGAGAGCAGAGTTCAGTTAAAGAGAGTAACACCGCTGAAAGAGCAGAAGTGAGAACTTCCACA
GAAAGAAGGCAAAGAGGTTTTCCTCAGACTAGGACTCACTCTTCGCTGAAAAAGAAAAAAACGTCAATAA
AAGAAGAAAACAAAGGATTATTCATGGACGTGAGAACATGACAATAGCATATCTCGATTCACGAAAAATA
GAGGGAAAGTTCATAGGTGGGCTCCTTTCAGTCGATGAGAGAGGAATCCCTGTGGAGTTCAAGTACACAG
ATCCAGTGGTTCCAAACGAACTCCAGAAAATTCTTTACGGCAGCTCGATCGACACCTATCTGAAGGGAGA
ACTGATTGCCAAAACATTGCTGAAGAAAATGGAGAAAAAACCGGATTTCGTTTTTGTACGTGATCCGGAG
TTGCTGGAAGTGGACGACAGGCTTCTTCTGATCGTAGAAAGAACTGAAAAAGTAGAAACCCCGACCCGTG
TATCTGAGGAGGAAGTTCTTCTGCCGTTCAAAGGATCCTCAGTGAAAATTGTGGGAAAAATATCCGATGA
GGACATGAAAAAACTCGCTGATCTTCTGGAGACCTTCGATGTTATGGAACCGTTTCAGAGACTGGAAAGG
GCGCTGGAGTATCTATGTTCGGAAAAATAGCTGCTCTGATAAAGAAATGGATAGAGGGTTTTCTTCTCGA
ATTGAAAGGTCCTCCCGTTGAAAAGGCAGATCCTTCTTTTCAACTTCCAGCTGTAAGAGAACAGCCTTTC
CAGAACAAGGTGAATGTTTTCTCTCTAAAAGAAGAAACAACGGTTCACGAGGGTACAACAAGCGAACAAC
AGCTCTCTGTAAAAGAATGTTCCCTTGAGAATGAAATACGATGCAGAACAGGAACTCCAGAAATTCTGAT
CTCCGGGCCTTACCTTTTTAACCCTGAACTCTCGGATACATCGTTCCACAGCGAAAATGTTCATTTCACG
GTCGATGTGAAAACGATCCCGTCCAAGGAAATGGATGTTTTCTCAAATACCGACATTCCAATCTTGTGGA
GAACAAGAATAAAAAGAGAGGTGCTCGTCGACAGAAAAAAAATAGAAGGAGCACTGAAAGTGCTCCTGGA
TAGTCTGAAAGATAGAAAGATTGACAGAATCAAATTTGTCGGTTACTACAAAAACGTTCCTGCTGGAAAA
ATCAGCTTGCTTTCTTCTGATCTTCTCGTTGAGATCGACGAAGGTCCTTCTAAGAATCTCGTCGTTTTTG
AATTAGAAATCAACGGAGAAAAAAAACACGTTTTCATTTCTGTTCAATGAGCTTTGAAAGTTCTTCGACG
TTTTCAAGCACCGTTTTGAAAAACTTGAAGGCTTCCGTATCCACTTCGGAGTTTCGGTCCATAAAGTAAT
ACATCACCTTCTTTTTAAATTGCTCCCTCTCCTCGGCAGACATCTTGAGAATTTGAGTGACTATTACTTT
GATTCTCGAATCTTCCTCCATTGCTCTAACTATTTCTCGTATTTCCGGCTTCATCACTCATTTTTGTTAT
TTTCCAGAAAGACTTTGAAAGAAATACCTGTTCTCACATCATCCCCTATTTTGATTTCAATGAAACCCGG
TACAACGAAGAGGTCCTTGCCAGACTCTTCCAGAAATCTCCTTGCGACTGCCAGAGCCTTTACTGCCTGG
TTCACTGCACCAGCACCGATAGCCTGAATCTCCACCTTTTCGCTCTTGGTAAGAGAACCCGCTATCGCAC
CGGCTACCTTGTTGGGGTTCGAGTTCGAACTGACCTTCAGGATTTCCATCTTACCATTCCTCCTTACTCA
CGGGTTTCTAACTTGCATTTTATCATAAAAGAATTGGAGATTTCAAACTTGCTCTAAACTGACTTCTCTC
AGATATCTAGCGGCATCTTCCGGGGGTACTGTGTTTATGTAGAATCCCGTTCCCCATTCGAAGCCCGCTA
CTTTTGTCAATCTTGGGAATATCTCTATGTGCCAGTGGTAATAATCCTTGCCTTCGAGACTCGTGGGGGC
GGTGTGGATCAAAAGGTTGTAGGGCGGATTATCTAAAGCGGCGTATATCCTGTAGAGAACGTTCTTTAGG
ATTTTTGCAAGGGACCCAACTTCATCCTCGGATATCAGGTGAAAGCTGTTCATGTGCCTCTTTGGAAGAA
TCCATGTTTCGAACGGAAATCTGGCGGCGAAGGGCTCCAGAGCAATGAAGTGATCGTTCTCCTCAACGAT
TCTCTCCCTTTCTCTTTTCTCCTCGTCTATGATATCGCAGAAAGGACATCTTTCCTTGTACTCGTAATAT
TCCTTAGAACCGTCGAGTTCTTCTTGAACCCTCTTTGGCATGATAGGGAGCGCGATTATCTGGCTGTGAG
GATGGCTGAGAGAAGCTCCTGCGTCCCTTCCGTGGTTTTTGAAAATCAGTATGTATTTTATTCTCTCATC
CTTCATGAGCTGTTCGTATCTGATCTTGTAAGCCCAGATGACTTCTTCCACGTTCTTGTAATCCATAACG
GCAAGGTGAGAATTGTGATCGGGAGTTTCAACGACCACATCGTGGTAACCAAACCCCATAGCTGCATCGT
ACATACCTCTTCCGTATTTTCTCAAAGGTGCGTTGGGATCAACCGCTGGAAACTTGTTTGGAACAACACG
CACCCACCAGCCCGGTGTGTTGGGTTCCGTGTCTGCAGGCCTGAAGGCGAAAATCTCCGGTGGTGTGGTG
TGTTCATTACCGTAATCGAAGGGACAGAAACCTTCCCGCACTTCTTCTACTTTCGTTCTTGCAAAATCAT
GAGGCCTTTTCGCTCTCTCGGTGGCTATGATAACCCATCTTTTTATAATGGGATCTTTTCTGAATTCGGG
CATACTTTCACCTTCCAACCTTTGCAAGGGCTTTTTTGTAAAGATCAACGTACTCTTTGGCGGACCTGTC
CCAGGACAGATCCGTGTTCATGGCATTTGTCATGATTCTCCTCCAATGATCTTTTTCCCTGTAGTAAAAG
TGCAAAGCCTTCGAAACAGCCTTCAAAAGATGAGCGGAATCGTACTTCTTGAATCCAAAACCCGTACCTT
CCATCGATTGTGGATCGTATTCTTTCACAGTATCCGCCAGGCCTCCCGTGTATCTCACAACGGGGATTGT
TCCGTATCTCATGCTGAACATCTGTCCCAAACCGCACGGTTCGTATCTGCTCGGCATGAGGAATATGTCC
GCACCGGCGTATATCTTCTGCGCCAGCTCGACATCGAACTTTATGTTCGCTGATACTTTGTCTGGATACC
TTTCCTGGAACTTTCTGAAAGCGTTCTCGTACTGTTCATCTCCTGTTCCTAGAACAACGATCTGAAGATC
AAAGAGCGTCAGATAATCCATCACATCAACCAGAAGGTCCAGACCTTTTTGAGGGACGAGCCTGCTGATC
AACCCGGCTACAGCCGTTTCCTTGTTAACGGGAAGTCCCAGTTCTTCCTGGAGCTTCACCTTGTTTTCCC
ACTTGAGTTCAAGACGATTCACGTCGTAGTTGACGTAAATGTATCTGTCCGTGGCTGGGTTATAAAGCTC
GTAATCTATTCCGTTCAATATACCGTAGAGATCCTTCGAGCGCATTCTCAGTACACCATCGAGTTTCTCA
CCATACTCTTCCGTCTGAATTTCCTCGGCGTAAGTGGGGCTAACCGTGTTTATCACATCGCTGAACACTA
TTCCGCCCTTGAGGAAATTCAGCTGTCCGTAGAACTCAAGACCGTCGATAGTGTAAACATAATCGGGAAG
GCCTGCAAAAGAGAGGTACTTTGGATCGAACACGCCCTGGTATCCAAGGTTGTGTATTGTCAAAACCGTG
GCCGTTCTGGAAAAGTAAGGATCGTCCCTGTACACAGTTTTCAAATAGACGGGGATCAAAGCGGTTTGCC
AGTCGTTCACATGGACGATATCGGGCTTCAAATCAAGATGTTTTACCAGATCCAGAGTGGCCGCACAGAA
GAAAATCGCCTGTTCACCAAGATCTGGCCCCGCGTAGACATCTTCCGCAGAGAAATAGTAATCGTTGGCA
ACGAAATACGTTTTCACATCGCTACCGGGAAGAACGGATTCATATATATCGAACTTTTGATCGGTTTTGA
CATGAGAAACAGAGAGACTTTCGGCTACTTTCTTGATCTCATACCCAAATTTCTCCGCATTTTTTTCAAC
GATTCTGTGTTTCGGCATAACTATCGTGACATCCACCCCGTGTTTCTTCAAGTACTTTGGAAGAGTTCCA
GCAACGTCCGCCAATCCTCCTACTTTCGCGAACGGAAAAACCTCGTAAGAAACGAATACCACTTTCATTT
TTTCACCTCCGGTTTCAGCGGTGCGTCGTGTGGAAAAACTAAAAGATCGATCCTTCCAACTCTGTCAAGG
AAGTTCTTAACCTGAACACTTCCGTACCCTTTGATTATATCATAGTAGCTAAGCCTGTTAGGTGTTATAT
CCCCCGTGATCAGCACTCTTCCCGCATTCTCCGTATCGAGAAGAAAAGAAAGGTGCTCTCTGGCGTGCCA
TGGAGTGTGAAACACCTTTACTTTTTCATCGAACAGCGACTCTTCTCCCTTCAGAAGCACCACATTCTTC
CACGAAGAGATCACTTTTGAATAGATTCTTCCCACGATCGTACCAAAAGAAAGATAGTTCTTCGTTTTGT
AAACTTCATGAACATAGAAAGTAGCATTCTCGAAGAGGACAGAGTTGAAGATATGATCGAGATGCACATG
CGTGAAGAGAACGTCCGTTATATCATCCGGGGAGATTCCTAGCTCAGAGAACTTTTCTTCCAGTTCGTCC
ATAGAAGAGAGGTTACCGGGGTCGATGATGATTCTTCTGTCCTTGTGTTCCAGATAAACGACAGTGGAGA
AGTGAGCGTTCAGCCTTCCTGGAACGAAAACGTTTCCTCCCGTTACGAGGATTTTCAACTCCACTCGGTA
TCACCCCGCAAGGTAGCTCAAAATCGCCACGAACAAACAGTAGTAAGAAAACTGCCATATCTTTCCAGAT
CTCACAGATCTTGAAAGCACGTAAAGAGCAAAAAGGCCGGAAAGAAAAGCAAAGATCGGTGCCAGAATGG
TTACATTTCCCTTTCCTAAGCCAAGGATTCCTGCGCCCAGAACGACAGGTATGGACATCAGAAAGGAGTA
TTGAAGAGCATCTTCGCTTCTGTACTTCATGAACAAAAGAGAAGACACTGTGATTCCACTTCTCGAGATA
CCCGGAAAGAGAGCAAAAAGCTGGGCAATCCCAACAAGAAGGGCATCGAGGAAACTCATGTTTTCCATTC
TCTTTTCACCAGACGAAGAATACCTGGTGAACATCAGGATCAAAGCGGTTGCAGAGAAAAACAGAGGGAG
AAAGCGTGGTGAAGAAAACAGTTGATCGATTTGTTTTTCGAAGAGAACTCCAAAAACGCCGGCCGGAATG
GTTGAAACAATCAGATTCAGGATGATTCTCCAGCTTCTCAGACTCCTTCTTATACCGTCAAGCGCGAAAA
GAACAACGGATACCAGCGTCCCAAGATGCAGAACGGCCGTCTGGTAAGCGTTCAGATCCGTCTTTAACAG
ATGCGACAGAAGAGTCAGGTGTCCGGAACTGGAAATGGGAAGAAACTCCGTCAATCCCTGTACTATTCCG
AGCAGCAGATCCACGTCAGAACCCCTCTTCCTTTTCGATGGATTCTATTTTTATCCCAAGACTTTCAAAA
AGCTTGATGAGTGTTCCTTCATCTACCGCGTCCACTTTGATGAGAACCTCTCTCTTGCCATCTCCTGACC
TTGTTGTGATAACGGATAAGATGTTTATGTTACTGAGCGCTAAGGCATCTACAACCTTCCTCAACTCTCC
AGGTTTGTCCTCGAGAAGGACAGAAAAACGGATACCAGGAACGTCCATCGCCAGAGCCTCTATGAGCGCT
TCAAGAAAATCATGAAGACTCACAGCACCCTTGAGGCGCATCTCTTCATCAACCACCGGAAGGTAAGGCT
CCTGGTGCTCCAGAAACAGAAGAAGAGCGTGGGTGATGTTGTCTTCTTCGTGGACGAAAAAGTCCGGAAG
AGAAACTTTATTGAATACAGAAGAATCAAGATCCAGATCCAGCAAATCCTCCTTGTTCACCACTCCTCTG
AAGTGGCCTTCCCGATCTTTGACAATACATTCGTTCGTCTGGTACTGCCTCATCCTGTGCAGACATTCTC
TCACTGTAGCTGATTCTTCAACCATCGGGAAGTCCTGGGTGACCCATTTTTTGACTTTCATCGTTCCACC
TCCTCGAGTAGTTCATTCAGATAGTATTTGAGACGTTCCAGAACGAACTCTTTTGAAACACGTTCTTTTA
TCTCTCCTTTCACGAATATAACAGCTCCATCCCTGAGACCGGCCACTCCCAGATCGGCATCTTTTCCTTC
TCCAATACCGTTCACAACACATCCCATAACAGCTATTTTCAATCTCTTTTGAACGTGAAAGAAATTCTCT
TCGATCATCTTCGCCATATTTTCGACATCTATTTCTGCTCTGCCACAAGTGGGGCAGGCTATCACCTCCA
CACCTTCCCTGAGACCGAGGGCTATGAGGATTTTCTTTCCGACGATAACCTCCCTCACTGGATCTCCAGA
TATGGATACCCTTATGGTGTCACCTATGTTTTTCAGAAGGAGATGACCTATAGCAATGGAGGATTTAACA
ATGGCCGTTTCCGAAACTCCCGCCTCGGTCACCCCAAGATGGATGGGATATTCGACCTTTTCGGCGATGT
ACTCGTTCGCCTTTATCGTTTCGAGAACATCCGAGCTCTTCACCGAGACGATGATATCGTAGAACCCTTC
CTTCTCGAGTAGTCTGACTTCCTCGAGAGCGGATTCTGCCAGATCTTTCCACCTTTCTGAGGTCCTCCTC
TTTATGGATCCCACGTTCGCTCCAACACGAATGGGAATGCCTTTTCCTTTCGCAGCCGCGACGACATCCT
TCAGCCGATCCCTACTCATATTACCTGGATTGATCCTTATTTTGTCTGCTCCATTCTCAATCGAAAGAAT
AGCAAGCCTGTAATCGAACTGAATATCCGCAACAAGGGGAATCTCTATCTGTTCCTTTATTCGTCTGATT
GCTTTCGCATCTTCTTCATCTTGAACGGCCACCCGAACGATCTCACAACCAGCCCTTTCAAGGCTTTTTA
TTTGGGAGACGGTTTTTTCCACGTCGGCCGTCTTCGTCGTGGTCATAGACTGAACACTCACGGGGGCTTC
TCCCCCGATCACCACCTTCCCGACTTTCACACTCTTTCTCATATTCCCATCATCCTTCCTATGTCGAGGA
ATGTGATGTAAAGGAAGAGTATCATGAGAAATATGAACCCAAGGAAATGAATGATGTTTTCGACCTGGGG
ATTGAGTTTCTTTCGAGTGATCATCTCCACAAGCGAGAAGATAATGCGACCACCATCGAGCGCCGGAAGT
GGCAGAAGATTCAAAACACCCAGACTGATTGTTATCACAGCCACAACTGTGAGGACTGCCTCCAGACCCG
TTTTGGATGCCGCACTGATCACGCCCGCCAGTCCCACCACTCCCACTATCTGTCCTGTCTGAACATTCCT
GAAGAAGTTCTTCAGAGAAGAGGCAGTCGTCAGTAACACGTAGTTGCACGCCTTCACAGAAAGATTCACC
GCTTCCAGAGGATTCTTCGGTTTATAACGGGGAACACCCATCTCCAAGAGATCGGGCGTTTCGAGGATGT
TTTTCAAAAATGAGGCCTCCACGTTTTTCTCTATCGTGCTGTCACCCCTTTTTATCACTACTCTGACGCT
GCCTGAAAGTCCTCTCCACCATTCGATATTTTCTCCCTGCAAACTCACTATCATGGTGTCTTTTCCCAGT
GTCAGCCTCTGATAAAGCACCACCAAGTCCTGCCATCCTTCTATTTCCTGGTCTTCCACCCGGACTATAC
GATCTCCCTTTTTAAAGACGAAAAGCCCTTCTTTAAAATAAATGTCCTTTTTGAACACAGGAGCGAGCCC
GGAGAAGGATATTCCGATCATATAGCGGGCCGGAATTTCGTTGAACTGCTTCAGAATTCCCTTTACCGTT
CCTCCTTCGAACTCAAGAACCACGTATTCGTTCACAAATTCTTTGAGAACAGATGTGTCTCTGTTTCCGT
TAACTGAGACGAGTTTTCCCGAAGGAGTTCCTTCTGCACTTTCAAGAACGAACTCGTACGTTTCGGGATA
CATTCTGGGAGTTAACCTGAGAGATTTCTTCTCACCATTCCTGATGATAACCAGTTCAACAGGCAGTCCC
TTCTGGATCTCGTTCGAGATGATTGACGTGTCAAAAGCGATCTTGTCGTTTATGGAATAGATGATATCTC
CTCGTCTCAGTCCAGCTTCTTCTGCGGGACTTCCCGGCACAACTTCATCTATCCCGGGAAGCGCGATTCC
CCAGTTAAGAGTGATAGGGAGAAAGAGGAGATAACCCGCGAGTATTGAAAAGAGAGGACCCGCAAGGGTG
ATCAGAAATCTCTGCCAGGCGGGTTTCGCGTAGAAACTCTTTTCTTTCTCTTCCTCGTCTGCTATCTCTT
CTCCTTCTTCGCCGAGCATTCTCACGTATCCACCTATGGGAAAGACGTTTAGTCTGAAGGTAGTTTCCCT
TCCCTTCACAGAAAAAATCTTTGGTCCAAACCCAATCGCGAACTCCAGAACCTTCACTTTAAAGAGCCTC
GCAAAAAGATAGTGGCCGAGTTCGTGGACCATTATGACACCCGTCAATATCAATATGAAGTAGACGATAA
CCATTCTGTCACCCTCTCCGCTTTTTTTATCGCTTCGAAATGAATTCGCTCCACATCATCCAGCGTTCGT
GGCTGTGGATATCCTTGAAACTCTTCGAGAGTTTTCTCTATCACTCTGTGGATACCACCGAACCTTATTC
TCCCCTTCAAAAAGGCTTCGACTGCCACTTCATCTGCCGCGTTGAAAGCTGTTCTCAGAGCGTAAGAATC
CTTTATCTCTTTCAGAAGAAAGAACGCAGGGTATTTTTCGGGATCGGGATCTTCAAAAGAAAGGCTAATG
GTCCTCAGAAAAAACGGTTCAAGAGCGACGCGTCTCGGATAGAAAAGGGCATAACTTATCGGTATTCTCA
TATCCGGTGGTGACACCACCATTTTGACGTTTCCATCGGGCAGAACCACTGCTCCGTGAACCAATCCCTC
TCTGTGTATCTTCACTTCTATCTTCTCGAAGGGCAGCTCGAAAAGTTCCATGGCTTCCAGAACTTCGAAC
GCCTTGTTCACCATTGTAGCAGAATCTACCGTTATACGGGCTCCCATATTCCACACGGGATGCTTGAGTA
CGTCTTCAGGCCTTGCTCTATCGATCTTGGAAATTTTCCAGTCTCTCAAAGCACCTCCAGAAGCTGTCAA
AACCACCTTTTCCACTTCTGGCTCCATCACCTGAAAGATGGCGCTGTGTTCACTATCGACTGGAATAAGT
TCCGTTCCTTTCTCTTTGAGTTTTTTCTTCACCAGAAATCCGCCGCACACGAGAGATTCTTTGTTCGCAA
GACACACCCTTTTCGAGTGTTCTAGAGACGCAAGCACCGCCCTCAATCCACTGAATCCCGAAACTGCTAC
CATTGTGATGTCAGGCTTCAGCGCTTCCAGCATCTCTTCTATGGAATGAGAACCTTTCCAGACATTGATC
GAACTGTCTTCGAACTCCACATCACCCGTGATCGCCACGTTCTTCACGTTGAATTCTTTCACGATCTTGA
AGGCCAGCTCCAGATTGCTGTGAAACGAGATACCTATCAATCGAATTCCTTTCACTTTTTTCAAAACATC
GAGTGTCTGAGTCCCTATGGATCCAGTGGCACCCAGTATCACGAGGGTTCTTTCTTCCATCTGAAGTAGA
TCAAACCTCCCTTCTTCACTTCTATCGTGACTCTATCCCTCACAGCTTCGTTGCTCACACCGTAGGGTTT
TGTGATGGGCATAACGGCATCCTCAAGGGTGTATTTGAAGCCCTTGAGGGTCACCCCTTCTGCGTCGCCA
CCGAGCGGTAGTATGGACCACTTTTCTCCAGGAACAGCGGAAAGAGTTTTTGCTCCTTCCACGTAACCAA
CCGTGAGAGAAGGTGATTCAAGGATCGTGTTTTTGAAGCGTCTCAACAGATAGAAAAGAGCAAGCACCAT
GTCGAGACGGTCTCCTTTCCATCCGAAGACAACCTTTTCTTCTTCTTCGAACTCTCGAAGTGCAAGTTCC
AGATCTATTTCGTCCTTCTCCTTTGGAAATATTTTCAGCGTTACCCCGTGTTGTTTCAACCACTCCATGG
TTTCCTCTTTCGCCGAATCGGCATCACCTATGAAAAAATCTGGTACAATGTTTCTTGTTCTCAAGTAGTT
CGCTCCTCCGTCCACCGCCACAATTTTCTCACAACGGGAAACATCCACGAACTCTTCATAGGAACCGTTT
GCAAAAATACACACCATGGATTTCTACTCCTCCTTCTCGTTCAAGGCCCTGATATAATTCTATCAGGAGG
CGGTGTTTTCGATGAGAGTGCCGGGAAACATTTCTGTTCAGACGGAGAATGGAAAGGTAGTGAAAATTAT
CTTGGGATCGAACGAAACAGAAGGTTCGGAGGAGATTCTCCGCGAAATAGAAGAATACCTTTCAGGTCAA
AGAAAAAGCTTTTCATTCCAGGTAGAGATCAGAGGCACACCCTTTCAGAAAAGAGTCTGGGAAGAAGTTC
GAAAAATCCCGTACGGTGAGACGAAAACTTACAGCGAGATAGCAAAAAAACTCGGAACGTCCCCCAGAGC
AGTGGGGCAGGCTCTTTCGAAAAACCCTCTTCCTCTCTATATACCGTGCCACAGGGTGGTTTCTAAGAAA
GGACTCGGTGGTTTCAGCGCAGGCTTGGAATGGAAGAAATACCTGATCGATCTGGAGAGATTCAGAAAAT
GAAGAAATTCCTTTTATCCTTCTTCATAGCTTCGCTTTTGACTTTTTTCTTACTGTGGGGTCTTTATTTC
TTCTTCACAAAAGACCTTCCTCCTCCCGAGGAGAAACTTGTGCCGACCATCAGACTGTTTTACAGTGACG
GAACTCCACTGCTTGTCTCCAGGAATATCTGGATAGACCTCTCCGACATTCCAGAGAAATTCGTTGAGAT
ACTCCTCACCTCCGAGGACGAGGAATTCTACAAACATCCAGGATTCGACCTCATGGGATTTCTGAGGGCG
TTGATCATGGATATAAAGACACTGAGTTTCTCACAGGGCGGAAGCACCATCACACAGCAACTCGCCAGGA
CGCTTTATCTTTCGATGGACAAATCCATCGTCAGGAAATTGAAGGAAATCTTCATATCCTTCTGGCTTGA
ACGCATAAGAACCAAAGATGAAATCCTCGAGATGTACATAAACTCCGTCTATATGGGGAACGGAATATAC
GGATTCCAAACGGCCTCTAAATTATACTTCGGAAAGGACCTCTCTGATCTTTCGGTGCCGGAGATGTGTG
TTCTTGTGGCTCTGATCAAATCCCCCGAGAACTTCAATCCTTTAAAAGATCCCGAGACCTCCCGAAAGAG
GGCGAAGATCGTCCTGGACAGATTACTGACGGAGAAAAGAATCAGCACTCAGGAATACGAGAATTACTCT
GCGGAACTTTCAAAACTCGAGTTTCACACGCAGCAGATGAACGTGGACGAGGAACTCTTCTGGAGGGTCG
TGAGAGAAGCCCAGGACCTTGGATTTTCGCTGAACGAACTCAGGTACGGCTACAGGGTTTATCTCACACT
GGATAAAGAACTTCAGAAAAAGGTGTACAACACGGTCGAAGATGATAAGACAGCTTTTGTTGGTGTAAAG
GTGAAAACAGGAGAAATAGTGGCTTATCGAGGAGTCGGCCTTCAATACGGAACCGGATGGAGACAGATAG
GATCAGCCATAAAGCCCCTGTATTATTACTATGCCGTTCTCAAGGGAAGAAACCCTTCCGATCTCCTTCT
GGACCTTCCCCTGAAGATCGGAGAGTGGGAACCAGAAAACTTCGATAAAACCTTCAAAGGAACAGTCAGT
TTGAAGGAAGCACTCGTTGATTCGAGGAACATCCCTTCTGTGTTACTTTACTCTTATTTGCAACCAGAGA
GTGTGAGGAGTTTTATAACGGAAGTATTGAAGCTGAGAGCCAGGTATCCAGACGATCTCACCGCTTCTCT
TGGTACTGTGGAAACAGCCCCGGAAGAGATCGTGAAGGTTTATTCCGCCATCTTCAACGGAGGAGTGGTT
CTGGAGCCATACATCATCGACAAAATAGAAGACAGAAACGGGAAGATCATCTACAGAGGGTACCCGAAAG
TGCTGTCCGTCGTTCCGTCTTTTGTGAGATCCGCCCAGGAAGCGAGTGAAATATTGAAGAGTATCTTAAA
AGAAGTGGTTGAGAGAGGCACCGGTGTTCGGGTGAAGATTCCAGGAAAAGAAATCGCGGGAAAAACAGGA
ACGGCAGAGAAGAACGCCTGGTTCGTTGGAGGAGATGATGAGTACATATTCGCGGTGGTAAAGGACGGGG
AAAACCTTCTTGGTGGAAGGGATTGCGCTCCAGTGTGGAAAGAAATAGTGAGCAGCTGGGAGAAGTTCGA
GGGAGATCTTCGATACAAAAGACTAGACAAACCGGGAATTCCTCTTATTGACGATAGAACAATAGAATAT
CTGGACTACGCGAAACTGGTTGAACTGGTCAATGGATCGAAACTTCCTGTGAGCGTTCTTGTCAAAGTTC
TACAGCTCATGGACTACAATCATCAGATTGAATTCCTCTCAAAATTGAACAGCGTGGATCCGATACTGTC
CCTTGAAATCTGGAAAAAGTTTTTGATGGAAGGAGGTTGAGCGATGGTCCTGTTCGAAAAACCAGGAAAG
GAGAACACAAGAAAAACCCTCGAAATAGCAATTCAAAAAGCCTCTGAGCTTTCTTCAAAAAAGCTATTGA
TCGCTTCCGCTACGGGTTACAGTGCTAGAATGGCCCTCGAGATGATTCCGGAAGACATGAAGCTCGTTGT
GGTGACACACCACGCGGGCTTTGAAGAACCCGACACTCAGGAATTCGACGAAGAATTGAGAAAATTGTTG
AAAGAAAAGGGTCACGATGTTCTCACAGCTACGCATGCCCTCTCCGCGGGTGAAAGGTCTCTGAGAAGAA
AATTTGGTGGAATCTACCCTCTTGAGATAATAGCGAACACGCTGAGAATGTTCAGCGAAGGTGTGAAGGT
GGGTGTGGAGATAACGCTCATGGCGGCTGACGCGGGACTTGTTAAAACGTCTGAACTGGTTGTTGCCTGC
GGTGGAACAGAAAGCGGTCTCGACTCGGCAATCGTTGTCAAGCCCGCGAATTCTCCAAATCTTTTCGATC
TAAAGATCACGGAAATTCTCTGTAAACCTCTGATTTCTTGAGTTTCTGAGCGAAGTCTTTTATCTCCTGG
ATCTCTTCGTAACTCATACCGTGCTTCCACCAGAAGGGAAGAACCGTGTTGTTCAAAAAAACGGGATCGA
TATCCGGGTCCAACTTGCCTTCTTCGACAAGTTTTTCCCAGTCTTTTGTTCCCGGAATAGGAGTGTATTC
GTTTATGGAAATACCTATTCCTTCACTCAAACACACCTTGATGGCGTTCAGCACATCCTCTTTCGTCTGC
CCCGGCATGTTCACCATGATGTACGCTGAAACTTCTTTTTCGGTGAAACCAGCTTTCCTCAAGATCCTGG
CTGCGCGAACGAGGTCCTCATCGTAAACCTTACCGCCTGTTTCCCTCTGGAGCCTTCCAGAAGTTTCATA
GCCCAGTTTTATCGTCCTGAAGTTCGCTTCTTTCAAAAGGAAGGCCGTTTCTTCATCGAGAAGACGTGCA
TGTATCCCGTTCGGGAGATGAAACCGTACAGGCCATCTCTTTTCCACAATCAGTTTGAGAAGATCTTTGA
ACCTTCCCGATGCCAGAATAGCATCATCGAAAAAGACCACATCCTCAACTTTGAAAATGTTCAGGTACTT
CTCTATGGTTTCAACCACTCTCTCCGGTGTTCTTACTCTCAAACCGTTCCAGAGTCGGTGAACAGCGCAG
TAAGAACACCTGAAGGGACATCCAAGTGTGGTGATGAACACGAGGTAACCAATTCTGTTGTAGAGTTCGT
ACATGGGGTCGAAAACTTCAAACCAGTCAGCGGGGATTTCCTTCGATGGAAATCCCAGAGTCTCTAAGAA
TCTGGGAAGAAACACGAGGTCGCCCTTTTCATAGACTATCGCTCCGCTCTTCTTCGCGTGTTTCGGAAAG
AGCCGCGGGTAGACACCTCCCAGGACAATCGGTACGTCGTAGCGGCCTTTCAGAAAACGAATCGTCTCCC
ATACTCCGGGATACCAGTAGCTCAACGTGGACGTGACCATTATGAGATCAACGTTTCCGATTTCTCTCAA
TTTCCACTCCAGAAACTCTGGAGGTGCTCCGTACCTCTTATACCTTCTTGGAACAAATCTCAATATCTCT
GGTTTCTCTATAACCTGACTTGGAAACTTTCCTGTGCCGTATCTTTTGTCTTTTGGCACTCTCGTAAATC
GTGGAAGATCGGGATCGTGTCTGTTGAGAAGATCCACGAGATGGACCTCGTAACCCATCCACTCCATTGC
GCGAGCAACGTAAAGAAGACCGATGGGCTTCAACCAGAAATCGTACGCCGCAAAATCGTGAATCCACGGA
TTAACGAGAAGTACATTCAATCTCCGAAGCAGAAATGGTACACCCCCTTGATCGTGAGGTCCTCATCGAA
AATCTCGTGTTTTATCATATCTTTCACGATCTTCGACTGACCTCCCGTGAGAACCACCGGTAAATCACCG
TAAACTTCCTTTATTCGCCCTATTATCCCCTCAAGAGCGTAGACACTTCCGTTCACCACACCCAGCCTGA
TGTTTTCCTCCGTATCCTTTCCTACAACAAAATCCGCTGGTTTTACCTCAACGAGCGGAAGTTTTGCCGT
TCCCCGAAAGAGCGAGTGAACCATCATGAAGAATCCAGGCAAAATGGCTCCTCCTTCGTAAGATCCGTTC
ACAACAAGATCCACGGTGGTTGCCGTTCCCATGTCGATGATGATTCCGTTTTTACCGTATTCCTTGACGA
AAGCGACAACGTTGGCCACCCTATCAGCACCCACTTCCGAGGGATTCTTCACGTTCCATTTCACACATCC
GTTTTTCGCCTTCACCCATATCGGTGATATGTGGAAATACTTTTGAGAAAAACGCTCTATGACTGTGTTC
TGAGTGGGAACGACGGAGGCCACTCCTATCCCCTTTATCTCACGCATAGCATCGCCCAGAAGAGGATGAA
GGTGTGAAAAGAGTTCGTCTTCCGTCTGAAACACACCGGTGGACAGCCTCCACCTTCTGAAAGTTTTACC
ATCTTCGGTGATAGAGAAGACAGAATGCGTGTTACCCACGTCCACGAGGAGGTACAAAAGTATCACCTCC
ACATTTGAGATGGTGTAAAATATTTCTTACACACCTCTGAAACATTTGACACGAAGATATAGTAAGGTAA
TACTAAATCTAAAAGAGGACATCAGAAAATTTTATCACGGGAGGTGGAGAGAATGGACTGGAAGAAATAC
GGTTACAACACAAGGGCTCTTCACGCAGGTTATGAACCACCCGAGCAGGCCACAGGATCGAGAGCGGTCC
CTATATATCAAACGACTTCTTACGTTTTCAGAGACTCTGATCACGCGGCGAGACTCTTCGCACTGGAAGA
ACCTGGGTTCATCTATACAAGGATTGGAAATCCTACCGTCTCAGTTCTTGAAGAAAGAATAGCCGCCCTG
GAAGAAGGGGTGGGAGCCTTAGCGGTTGCCAGTGGACAAGCCGCTATAACTTACGCCATTTTGAACATCG
CGGGCCCAGGAGATGAGATCGTCAGCGGGAGCGCGCTGTATGGGGGAACGTACAATCTGTTCAGACACAC
TCTCTATAAAAAATCCGGCATCATCGTGAAGTTTGTGGATGAGACAGATCCAAAGAACATAGAAGAGGCC
ATCACCGAGAAAACAAAGGCGGTGTACCTTGAAACTATCGGGAATCCCGGTCTCACAGTGCCGGACTTTG
AAGCGATAGCGGAGATCGCTCACAGACACGGTGTTCCTTTGATAGTGGACAATACGGTAGCTCCGTACAT
ATTCAGGCCCTTCGAACACGGTGCCGACATCGTTGTTTATTCGGCCACGAAATTCATCGGAGGACACGGA
ACATCGATAGGCGGTCTCATCGTAGACAGCGGAAAATTCGACTGGACGAACGGAAAGTTTCCAGAACTCG
TGGAACCAGATCCCAGCTACCACGGTGTGAGTTATGTGGAGACGTTCAAAGAAGCAGCCTACATAGCAAA
ATGTAGAACCCAGCTTTTGAGGGACCTGGGAAGCTGTATGAGCCCGTTCAACGCGTTTCTGTTCATCCTC
GGACTTGAAACCCTCAGCTTGAGGATGAAGAAACACTGTGAAAACGCACTGAAGATCGTTGAATTTCTGA
AATCGCATCCCGCCGTGAGCTGGGTCAACTATCCGATAGCTGAAGGCAATAAAACCAGAGAAAATGCGCT
GAAATACCTCAAAGAAGGATACGGTGCGATTGTAACGTTCGGTGTGAAAGGCGGAAAAGAGGCGGGAAAG
AAGTTCATAGACAGTCTCACACTCATTTCCCACCTCGCCAACATTGGTGATGCAAGAACTCTGGCTATTC
ATCCCGCTTCGACAACCCATCAGCAGCTCACGGAAGAAGAGCAGTTGAAAACGGGTGTTACTCCGGATAT
GATAAGATTGTCTGTTGGAATAGAAGATGTGGAAGATATCATAGCCGATCTGGATCAGGCTCTCAGAAAA
TCTCAGGAGGGATGAAAAGTTGCCAATAAACGTTCCAAGCGGTCTTCCTGCTGTGAAAGTCTTGGCAAAA
GAGGGCATTTTCGTTATGACGGAAAAGAGGGCGATCCACCAGGACATCCGCCCTCTTGAAATTCTCATTC
TGAACCTGATGCCAGACAAAATAAAAACGGAGATTCAACTTCTCAGACTCCTTGGAAACACTCCTCTTCA
GGTGAATGTGACCTTACTCTACACCGAAACTCACAAACCGAAACACACTCCCATTGAACACATTCTAAAG
TTCTACACAACTTTTTCCGCTGTTAAAGATAGAAAATTCGATGGATTCATCATCACGGGCGCTCCCGTGG
AACTCCTTCCGTTCGAAGAAGTGGATTACTGGGAAGAACTCACAGAAATCATGGAATGGAGCCGTCACAA
CGTGTACTCGACCATGTTCATCTGTTGGGCGGCTCAGGCGGGACTGTACTACTTCTACGGAATACCGAAG
TACGAACTCCCACAGAAGCTCTCAGGCGTTTACAAGCACAGAGTCGCAAAAGATTCGGTCCTCTTCAGGG
GGCACGACGACTTCTTCTGGGCGCCGCACTCGCGGTACACCGAGGTGAAGAAGGAAGACATAGACAAAGT
ACCGGAGCTTGAGATCCTTGCAGAGTCGGACGAAGCTGGTGTTTACGTGGTTGCAAACAAAAGCGAAAGA
CAGATATTCGTCACAGGACATCCCGAGTACGACAGATACACACTGAGAGACGAATACTATCGAGATATAG
GTCGAAATCTGAAGGTGCCGATTCCTGCCAATTACTTTCCAAACGACGATCCCACAAAAACTCCCATTCT
CACTTGGTGGAGTCACGCTCACCTCTTCTTCAGCAACTGGTTGAATTACTGCATCTACCAGAAAACACCT
TACAGATTGGAAGACATACACTGAAGAACCCCTTCGGGGTTCTTCTTTTTCCATGTTAGAATAATAGTTG
TGATTCTGAACACAAAAGGAGTGGAAAAATTGTCGATTATATCAGCCCTGGCAAATTTCTTCGCTCAAAC
CGCGTTCCCACATCTCACATTTGGAAACATAGCCATGTTCGCAGTGGCCATTGCCCTGCTTTACGTAGCT
ATAGTGAAACACTCAGAACCTCTTCTTTTGATTCCCATAGCCTTTGGAATCATTCTTGCGAACATACCCG
TTGAAACCACGGGAATATTGAACGAAGGCGGTTTTCTCTACTACATAAAGAAAGGCCTTGACCTGGGAAT
CTATCCTCCCCTCATCTTCCTCGGAATAGGAGCACTCACAGATTTTTCCTTCATGCTCTCGTACCCGATC
ACCATCTTTCTCGGTGCGGCTGCACAGATGGGAATATTTTTCACCTTTTTTGTGGCAAAGGTTCTAGGAT
TTTCTCTGAAACAGGCGGCTTCCATCGCCATCATAGGTGGTGCAGATGGGCCAACCGCCATTTACATAAC
GAACACACTATCCCCAGAATTGATCGCCCCCATAGCCATATCTGCTTATTCCTACATCGCTCTCATTCCC
ATCCTCCAACCCGTCGTTTCCAGAATTTTGGTCAGCAAAGAAGAACGAAAAATCAGGATGAAACCACCAA
GAAAGGTGAGCAGATTCGAGAGACTTTCATTTCCGATAGTGATAACAATAGTAACCGCTCTTCTGATTCC
AAAGTCGCTCCCTCTGGTTGGATCTCTCATGTTTGGAAACCTCCTCAGAGAAGCGGGGATTGTGAAAAGA
CTCGTTGAAGCCGCCAGCAGGTACATACTCGACACGGTGACGATCCTTCTCATGCTTTCAGTTGGGGCTT
CTGCAAGAGCCGATGTTTTCTTGACTCCCCAAAGTCTGATGATATTCTTTCTCGGAGCAGCCGCTTTCAT
CGTGTCAATGAGTTCTGGGATTCTGTTTGCGAAACTCATGAACCTGTTTTTGAAGGATAAAATAAACCCG
CTCATAGGAGCGGCTGGTGTTTCTGCCGTACCAGATTCTGCCAGAGTTGCACAGAAACTCGCTCAGGAAG
AAGATCCAAGGAATCACATACTCATGCACGCAATGGGACCCAACGTGGCGGGAGTCATAGGCTCAGCCAC
TGTGGCAGGAGTGTTTCTGATGTTCCTCAGCTGAGAGGGAAGAATATGGGTTACAAGATCGTGGTGAATT
ACGACTGGTGCAAAGCGTGTAAGCTGTGCGCGTGGGCTTGTCCGACTAGTGCCATTACAAGCGATGAAAT
AGGAAAACCCGTGACAAACGAAAACAAATGCATCGGATGTTTAAAATGTGAGAAAATATGTCCGGATATG
GCCATAGAAATTGTGAGTGATGAGAATGCCTGAGATGATGTTTCTTCAGGGGAACGAAGCGTGTGCTCTG
GGTGCGATAAAAGCGGGATGCAGGTTTTTCGCAGGCTATCCGATCACTCCCTCCACAGAGATAGCGGAGG
TGATGGCAAGAGAACTGCCAAAAGTGGGTGGTGTTTTTGTTCAAATGGAAGACGAAATAGCCAGCGCGGC
AGCTGTTGTTGGAGCGTCCCTCGCCGGTGTGAAGTCGATGACTGCCACAAGTGGACCCGGATTCAGCCTC
ATTCAGGAGGTTATAGGCTATGCGATAATGACGGAAACACCGTGTGTTTTTGCCAACGTTATGAGACTCG
GCCCTTCCACTGGACTTCCAACGAAACCCGCACAGGGAGACATCATGCAGACAAGATGGGGAACGCATGG
AGACCACGCCATAATCGCTCTCTATCCATCATCTGTCGCGGAAGTTTATCGTTATATAATCACTGCGTTC
AACTTAGCGGAAGAGTACAGGACTCCTGTTGTGTTTCTCATGGACGCAATGCTCGGTCACATGAGGGAAA
GTTTCTATCCACCGAAAGATGAGGAACTGTTCATCATAGAGAGACTGAAAGACACTTCTTTTGGAGAAGA
AGATCTTTTCGTACCCTTTTCTGAAAGTGAGTACGCAGAACCCACACCATTCCCCATGGCTGAGATGGGA
AAAACGAAGTTTCATGTCTCCGGTCTTGTTCATGACGAATCAGGTTTCCCTCTCAGCTCTCCGGATGCGG
CAGAAAAATTGATACGAAGGCTCACGAACAAAATTAGACTTCACGCGGATGAAATAGCCTTCTACGAAGA
GTATGAGACGGAGGACGCAGAAATTCTGGTGGTAGCTTATGGGATAGTCGCAAGAAGCGCTATGAAAGCA
GTGAAGATCGCAAGACGTGACAGAATCAAAGTAGGGTTGTTCAAACCCATCACAATCTGGCCGGCTCCCG
TATCACGTTTCAGAAAACTGGCAGAGAAAGTGAACACCATAGTGATAGCTGAAATGAATCTGGGGCAGTA
TGCGAAAGAACTCATCAGTTCTATAGACAGAAGATCAAAAGTCATAAGAACCATAAACAAGGTGAATGGA
GAACTCATAAAACCTGAAGAGATTCTGGATGTTATAACCGAAACTCAAATAGAGATTTAACATAAAAGGG
TACAATAGAACCTTGGTGGATCAAAAAATCAAGGAGGTGGAAACTGTGTACGTGGAAATCGTGGATGTAA
GAGCAAGAGAGGTTCTGGATTCGAGAGGAAACCCCACCGTTGAAGCGGAAGTCGTGCTTGAAGACGGAAC
AATGGGAAGAGCCATCGTACCCTCTGGTGCCTCAACGGGAAAATTCGAAGCCCTGGAAATCAGAGACAAA
GACAAGAAGAGATACCTCGGGAAAGGTGTTCTGAAAGCAGTAGAGAACGTGAACGAAACCATAGCTCCTG
CACTGATCGGGATGAACGCATTCGACCAGCCACTCGTTGACAAGACATTGATAGAACTGGACGGCACCGA
AAACAAATCTAAACTGGGTGCCAACGCCATACTCGCCGTTTCTATGGCAGTTGCCAGAGCAGCAGCGAAT
TACCTTGGATTGCCCCTCTACAAATACCTTGGAGGAGTCAACGCGAAGGTTCTGCCAGTACCTCTGATGA
ACGTGATCAACGGTGGACAGCACGCAGACAACAATCTTGACCTTCAGGAATTCATGATTGTTCCCGCCGG
ATTTGACAGCTTCAGAGAAGCTTTGAGGGCAGGAGCGGAAATATTCCACACGTTGAAAAAGATACTCCAC
GAAGCCGGTCACGTGACAGCGGTCGGAGACGAGGGTGGATTCGCTCCCAATTTGTCTTCCAACGAGGAAG
CCATAAAAGTTCTGATTGAAGCCATAGAGAAAGCAGGCTACAAACCCGGAGAAGAAGTTTTCATAGCTCT
CGACTGTGCGGCATCTTCCTTTTACGATGAGGAAAAGGGAGTTTACTACGTCGATGGTGAGGAAAAATCC
AGCGAAGTTCTCATGGGATACTACGAAGAACTGGTGGCGAAGTACCCCATCATATCCATCGAAGATCCGT
TCGCGGAGGAAGACTGGGATGCATTTGTGGAATTCACAAAGAGAGTAGGAAACAAGGTTCAGATCGTTGG
AGATGACCTTTACGTGACCAACGTGAAAAGACTTTCCAAAGGAATAGAACTCAAAGCGACCAACTCCATA
CTCATCAAACTCAATCAGATAGGCACCGTCACGGAAACTCTCGACGCGGTGGAGATGGCACAGAAGAACA
ACATGACAGCCATCATTTCCCACAGATCCGGAGAGAGTGAAGACACGTTCATCGCAGACCTTGCCGTGGC
AACGAACGCTGGTTTCATCAAGACAGGTTCCCTCTCCAGGAGCGAAAGGATAGCCAAGTACAACCAGCTT
TTGAGAATCGAGGAAGAACTCGGAAAAGTGGCAGAATTCAGAGGTTTGAAATCTTTCTACTCTATAAAGA
GATAACACCGAAGGCCCACCTTGGTGGGCCTTCATTTTGTTGAGGTGATTTCAGATTGGAAAGGCATGAA
GAGATAAAAAAAGGAGCATGGATTGGAATACTTGGAAACACCGTGCTTGCCGTCTTGAAGATTTTGGTGG
GACTTCTCACGGGAAGCTATGCGATACTCGCAGACGGAATAGACACGTCCACCGACATATTCACCTCTCT
TGTCATACTCCTCTCATCCAGAATTTCAGGAAAACCACCCGACGAGACGCATCCATACGGCCATGAAAGG
GCAGAAACGATCGCCTCAAAGATAATCTCCTTCGTTATGTTTTACGCAGGAGCCTCTCTTCTTGTTGAAT
CAGTCAAAAGGCTCGTGAAACAGGAGTTTTCCCTGGAACTCACTCTGACAGCCTTTATTGTTGTTGGGAT
TTCCGTTGCAGGCAAAACTTTTCTTTTTTTATACAAACTGTCTCTTGGGAAACGTTTGAAAAGTTCGGCT
ACAATCAGTGATGCACTGAACATGAGAAACGACATAATGATCTCAGGAACTGTTCTGGCCGGCATGGTTG
CGATGAAAACCTTCGGATGGTGGTGGCTGGACAGTCTGCTCGCGATTTTCGTTTCCATTATGATCCTGAG
AACCTCATTTTCCGTATTCTACGAAGCGGCTTACGAACTCATGGATGGCATGAAAAGAACCGAGTTAGAC
ATGTACGATGATATATTTGCCGTCCTCGAACGTTTTCCAAACGTGCATAATCCCCACAGGGTGAGAATAA
GAAGGGTGGGAACGAAATACTTCATAGAAATGGATATCGAAGTAGATGGAAAGATGTCTGTGAAAGATGC
GCACGAATTGACCGTGAAAATAAGGAAAGAAATGTTGAAAAGAAGAGACGATATAGAAGACGTAACCATA
CACGTTGAGCCACTTGGGAACGTGGAAGAAGAAGGATTTGGCCTGAAGAAAGGAGAGAAAAAATGAGATT
GATGGACATCCTTGAAATACTCTACTACAAAAAAGGAAAAGAATTTGGTATTCTCGAGAAGAAAATGAAA
GAGATTTTCAACGAAACGGGTGTGAGCCTCGAGCCGGTGAATTCTGAACTGATTGGAAGAATTTTTCTCA
AGATCAGCGTCCTGGAAGAAGGAGAAGAAGTACCAAGTTTCGCCATAAAAGCTCTCACACCGAAAGAAAA
CGCTGTCGATCTCCCGCTCGGAGACTGGACAGACTTGAAAAACGTCTTTGTTGAGGAAATCGACTACCTC
GATTCTTATGGTGATATGAAAATACTATCGGAGAAAAACTGGTACAAAATTTACGTTCCATATTCTTCAG
TGAAGAAGAAAAACAGGAACGAGTTAGTGGAAGAGTTCATGAAGTACTTTTTTGAATCGAAAGGATGGAA
TCCTGGAGAGTACACGTTTTCTGTCCAAGAAATAGACAATCTGTTCTGAGGTGAGAGGATGAACGTTCTG
GCACTCGACACTTCCCAGAGAATAAGAATTGGGTTGAGAAAAGGAGAAGATCTTTTTGAAATTTCCTACA
CAGGTGAGAAAAAACACGCAGAGATTCTTCCTGTTGTTGTAAAGAAGCTGCTGGACGAACTGGATCTCAA
AGTGAAAGATCTCGATGTTGTGGGAGTGGGAATTGGCCCTGGAGGATTGACAGGTCTCAGGGTGGGAATC
GCCACCGTGGTGGGGCTTGTGTCTCCATACGATATACCCGTGGCTCCTCTGAACTCCTTCGAAATGACTG
CAAAGAGCTGTCCAGCTGACGGTGTTGTACTCGTGGCTAGAAGAGCGAGGAAAGGTTACCACTATTGTGC
GGTTTATCTGAAGGACAAAGGACTCAATCCGCTGAAAGAGCCGAGTGTGGTCTCTGACGAAGAACTGGAA
GAGATCACAAAAGAGTTTTCTCCAAAAATAGTCCTGAAGGACGACCTTCTCATCTCACCCGCTGTGTTGG
TTGAAGAGAGCGAGAGGCTTTTCAGAGAGAAAAAGACCATACACTACTACGAAATCGAACCTTTGTATCT
TCAGAAATCCATAGCGGAATTGAACTGGGAAAAAAAGAAAAGGGGCTAACGCCCCTTACTGAACCTTCTC
GAGTTCTCTGGCAACTTCGAGGATCAGTTTTTCACCGTTGTAATCCACTCTCACCGTCTGACCTTCCTGC
ACCTCACCTGCTATGATCATTCTTGCGAGTGGTGTTTCGATTTCCCTTTCTATCAGCCGCCTCAGCGGTC
TTGCACCGAACGTTGGATCGTATCCTTTTTCTGCGAGGTATTCTTTCGCCGCTTCAGTGATCGTGAGTTT
TATATTCTTGTCCTTCAACCGCGCTTCAAGTCTTCTGATCATTATTTCCACGATCTGTTTCATGTGTTCT
TTTGTGAGCGGTTTGAAGACAACGACATGGTCTATCCTGTTTATGAACTCGGGTCTGAAGTAGTGTTTCA
GCTCTTCTCTGACTCTTTCTTCAATCTCATCAAAGCTCTTTCCTTCTTTAACGTAGTTCAGTATCAGATC
GCTTGCTATGTTACTCGTCATGATGATGATCGTGTTCTTGAAATCAACAACGTTTCCTTTGCTGTCTGTG
AGTCTTCCATCGTCCATTATCTGAAGCAGTATGTTGAACACATCCGGATGCGCTTTTTCAATCTCATCGA
GCAATATAACACTGTACGGTCTTCTTCTTACGGCTTCGGTCAGTTGACCACCTTCCTCGTAACCAACGTA
TCCCGGAGGTGCTCCTATCAGCTTGGAGACAGCGTGCTTTTCCATGTATTCGGTCATGTCGATTCGTATC
AGTGCGTTTTCGCTTCCAAAGAGCACTTCAGCGAGTGTCTTTGCGAGCTCAGTCTTACCAACACCCGTTG
GTCCAAGAAAGAGGAAGGTACCAACTGGCCTGTTAGGATCTTTTATTCCAGCCCTTGCCTTCCTGATGGC
ATCGGCCACTACCTTGACCGCTTCCTCCTGGTCCACGAGCCTCTGGTGGATTATCTCTTCGAGCTTCAGA
AGCTTTTCCTTTTCAGATTCAACGATTCTGGAAACTGGAACACCAGACCAGGATTCAACCACTTCTGCTA
TTTTTTCCGCTGTGACAACCGGTTTCCCACTCTTCAAAGCTTCATACTCATTTTTGAGCTTGAAGAGTTC
TTTCTTGAGATCAGCCGCTTCTTTGTACTGAGATCTTATAGTGAGCTCATCGATTTTCGTTTCAAGCTCT
TTTATTTTTTCCTCGAGCTCGCGAAGCTTCGTTTCATCCTTTTCCTGTTTTGTAGCGCTGAGTCTCACTC
TCGCTGCCGCCTCATCCAGCAGGTCAATCGCCTTGTCTGGCAAGAATCTGTCCGTTATGTATCTCGCTGA
GAGCTTGGCAGCTGCCTCTATCGCTTCGTCCTCTATCTTCACTTTGTGGTGCTCCTCGTAGACTTTCTTC
AACCCCTTCAAAATCTCTATGGTCTCTTCCACACTCGGTTCTCTCACCATCACCGGCTGGAATCTTCTCG
CGAGCGCTTTGTCTTTTTCTATGTGTTTTCTGTACTCATCCAGTGTGGTTGCACCTATGACGCGTATTTC
ACCGCGAGCAAGGGCCGGTTTCAACATGTTGGCAGCGTCCATCGCTCCTTCGGCTGCGCCAGCACCAACC
AGAGTGTGTATCTCGTCGATGAAGAGAATCGTTTTTTCTTTCTGTTTCATCACTTCATCGAGGAATGATT
TCAACCTTTCTTCGAATTCTCCCCTGTATTTGGTCCCCGCTATCATCCTTCCGAGATCTACCATCAGTAT
GCGCACATCCTTTAGAGGATCAGGAACTTTTCCTTCAACGATTCTCTGTGCGAGACCTTCCACAATGGCG
GTTTTTCCAACACCCGGATCACCGATGAGAATTGGGTTGTTCTTGGTTTTTCTCATGAGAATCTCTATCA
CGCGCTCGATTTCCCTGTCTCTTCCTATGATGGGACCCACTTTTCCTTCTTTTGCCAATTTTGTGAGATC
GGTTGCAAAAGCCGTGAGTGGTGACTGCTCAGCTGCGTATTCTTCTTCGTGCTCCTTAACCGTCTGAAGC
ACTTTTTCGTAATCAACACCGTACTTCTTCAGGACACGTGCAGCGTGTGTGGAACCATCTCTCAGCAGTC
CCAGAAGGAAGTGAAGAGGACCTATATCCTTCTGCTTGAAAAGCCTGGCTTCCTTTCTCGCTAGCTCCAG
GATGTAAGAAAGTTCTTTCGATACATAGACCTGATCGGAGAATCCGTAGTATATCCCGTACTGGGAATCG
ATGTAGTCCTCCAGCTCAGTAATCACTTCCTCCACGTTTACATTGAGATCTTTCAGCACCTTCGTGGCCT
CGTTTTCATCGTAAAGGATCTGAAGGAGAATGTGCTCTGGTCTAAGCAGGTTCTGATTTCTTTCTTTGAT
ATCCTCCACGCTCCTCTCGAAAATATCCTTCATCTTTTCGTTCAGGTTTCTCATAATTCTCACCTCCGGT
TCATTATATTAGCACTTAAATCTTACGTTTGATAAAACAAAATGTAAATGTTTCTTGAAACAACAGAATG
TCTCCTTTTCCCACTCAATTAGTACACACTTGTATATAAAAAATGAATCAACCAAAAATCCCTTCAATTC
GGCATTTTAAGAGGCCTGTCGTTTGTTTACCGTTTTTTTGATTTTTACGGAAGAATACGTTATAATGTTT
CCACACGAGGATCAGAAGGCGTGATAGAATGCGGAAATATTCGCAGCGACATATTCCTGTAATGGTTAGA
GAAGTTATTGAGTTTCTGAAACCGGAGGATGAGAAAATCATCCTCGATTGCACGGTAGGTGAAGGAGGAC
ACTCTAGAGCGATTTTGGAACACTGTCCGGGATGCAGAATCATAGGAATAGACGTTGATTCAGAAGTTTT
GCGGATCGCAGAAGAGAAATTGAAAGAATTCTCAGATCGTGTGAGTTTGTTCAAAGTCTCCTACAGAGAA
GCGGATTTTCTTCTTAAAACTTTAGGAATAGAAAAAGTAGATGGGATATTAATGGATCTTGGGGTTTCTA
CTTATCAACTCAAAGGAGAGAATCGGGGATTCACGTTCGAGAGAGAAGAACCACTGGATATGCGTATGGA
TCTGGAAAGCGAAGTAACGGCTCAAAAGGTATTGAATGAGTTACCGGAAGAGGAGTTAGCGAGGATAATC
TTTGAGTACGGTGAAGAAAAGAGATTCGCAAGGAGAATCGCCCGAAAGATCGTTGAAAATCGTCCCCTCA
ACACCACCCTTGACCTTGTTAAAGCTGTGAGAGAAGCGCTTCCATCTTACGAGATCAGACGCCGCAAGAG
ACACTTTGCAACGAAGACGTTCCAGGCTATAAGAATCTATGTCAACAGAGAACTTGAAAATCTGAAAGAA
TTTCTGAAAAAAGCGGAGGATCTTCTAAACCCTGGTGGCAGAATAGTGGTCATTTCCTTTCATTCTCTGG
AGGATAGGATCGTCAAAGAGACGTTCAGAAATTCTAAAAAGTTACGAATATTGACGGAAAAACCTGTTCG
TCCTTCAGAAGAGGAAATAAGAGAAAATCCAAGAGCCAGGAGCGGACGTTTGCGCGCAGCGGAGCGGATA
GAGGAAGGAGGAGATTGATCTGCCAGCGAAGGTAAACCAGAGAACGAGAGTACTTGTTCTTTCGCACCAA
CTTATTTTCACCATTGTGCTCGTTGCTGTGTTATTGTTCGTGGGGGTAACCGCCTTAAGAGTGGGAGTTC
TGGCCTTCCACCTCACACAAAACAACAAGAAGCTCGAAATCGAGATCAAAGAACTGGAAAGAACTCATCA
GGCACTCAAAGAAGAGTTCTACCACATCTCGTCCTATTTCGATCTCCTGAATCCCTCGGAGTGAAAGTGA
TAGATGGAAAAAAGGTTGTGGCTGTTGCTTGCAATCTTCGCGATATTTTTGACAGTCTCCTTCATGAATC
TGTTCTTCTTTCCTCTGGCAGGGGAAAGAGAAAACTGGTTTGTTTCCATTCCTCCTCGGAGAGGAAGTGT
TCTGGATGTTCGGGGGAGGAAAATAGTTTATGATTCGCCAGAATACGTCGCTTATCTCGATGTTGACTTT
TTTAAAAGGCAAAATGGGGATATAAAAGCACTCGAGAAAACCTTACAAAACTGCGGTATCACAAAGTCAG
CAGAGGAAGTAATGGAGTATAAGTTTTTCAAACTCACAGAGGGAGAAGACAAAGTTGACGTGTTAAAGAA
GATAGAATCAGAGTTGCTGCCTTTTGTCAACATAGAACTGGTATACACCAGAAAAAAAATTCAAGATTAC
GCCACAGGAATTCTGCTTGGAACGGTGATAGATGGAACGGGTAAGGGAGGAATAGAGGGTTTTTTTGACG
ATCAGTTACAAGGAAAAAGAAAGGGTTTTTTAGAACTTCGATACAGAGGAGCCCGCCTCTCTCCCACCCT
TGTGAATTACTCCCCCCCCGAAAACGGAAAAGACGTCTGGCTATCTCTGGATCTTGACCTTCAAAGGCGC
GTCTACGATATCATTTCGAAAGCCGTGGAAGGAAACTCCGCAGAAGCTGGTCATGTGATTGTGATGGAAT
CGAAAACCGGCAGGATACTCTCAATGGTGACCACCAGAAACTGGAACGATTTGATCGGTGGATACATAGA
GCCAGGCTCGACGATAAAACCTCTGGTGTACGCGATCGCTCTCGAGACACATTCTGCTTCCCCAGATTTC
ACCGTTGAATGTGAAGGCTCAATAAAACCAGTAGAGCAACTCCCTGTGATCATAAGAGATATAGAAAAGC
ACGGTCTGGTGGATTTCTCCGCGGGAATCGTAAAATCGTGCAACGTGATGAGTGTTAAGGTAGGAGAGCT
CATTACAGAAAAAACCGGTGTTGAAGGATTCTATGAGTGGCTCCGAAAGGTAGGTTTTGGGGAAAAAACC
GGTATCGAAATGGAAGGGGAAATCGCTGGTGTTCTGAGAGAACCGAAAAAATGGTCTCTCATAGATCCGG
CTGAGATCTCGATTGGCCAGGGTATCGGTGTCACTCCTGTACAGCTGATTGCGTCTCTCAATATCTTTGC
GAACGATGGCTACTGGGTGAAACCTACCATTTTGAAAGATTCCCCAGTGAAAAAAAGAAGGGTCTTTTCA
AAAGAAACAACAGACGTGATAAGACAGGCGATGGTCCGGGTCGTGGAAGAAGGAACAGGAAAACTCGCTC
AGGTGAAGGGAATAGCGATTGCTGGTAAAACAGGAACCGCGCAGAAGGCTGTCGGTGGAGAATATAGGAA
TCTCTATCACTCACTTTTTGTGGGTTTTTTCCCCGCTGAAGATCCAAAGTACACGATACTGGTTCATCTG
GACAGTCCCTCAGGGGCTTTCTACGGAGGAGAGGTTGCCGCTCCGGTGTTCAGAGAGATCGTAGAGATTC
TCACGGAGAAAGAAGACGGAAGAATAAGGATTGTAAAAGGTCTCATGCCGGATCTGAGAGGTCTTCCAGT
TAGAGACGCTTTACTCGTTCTGGAATCTCTCGGAGTGAAAGACGTGGAAATAAAAGGAAAAGGGTGGAAG
GTGTCTGAACAAACACCCCCACCCAATCATCCTCTTGAAGGACCTGTGATTCTGTTTTTGAGCGATCAGA
AGTAATGTTTTGCGGCATGCTCAACGGCTATAGCACCGTCTGCAACAGCTGTGACTATCTGTCTCAAATT
TTTCTTCCTCACATCACCGACCGCGTATATTCCCTTCACGGAAGTTTCCATGTTCTCATCCGTTATAACG
TAACCGTAGGGATCCAGTTCTACCAGACCTTCAAGCAGTTTCGAGTTTGGATCGAGTCCTATGAAGATGA
ACACTCCATCTGCTTTCAGTACCTTCGTTTCTCCCGTTTTCACGTTCTCTATAACGACCTCTTCGACTTT
GTCTTTTCCTCTGATCTCCCTTACGGTGGAGTTATAGATGACCTCTATCTTTGGATTGTTCAGAACCCTT
TCTTGAAGAACCTTCGCAGCCGTGAGCGTTTCAAGAAGCTGGATCATGGTGATCTTGTTCACTATGTTGG
AGAGAAAAATCGATTCGTCGCACGCGCTGTCTCCTCCGCCCACTACAATTACATCTTTTCCTGCGAAAAG
ATATCCATCACAGGTCGCGCAGTACGACACGCCTTTCCCAAAGAACTCCTTCTCACCTGGCACATTCAGT
TTTTTCGGATTCGCACCGGTTGCAACGATCACTACAGGAGCCTCTATTCTTTTACCATCGTCGAGTTCAA
CCACTTTTTTGTCTCCCTGGACTTCCAGCTTAACGACTTCGGCGTTGTATATGTCTGCACCGAACTTCTC
AGCGTGTTCTTTGAATTTCGAGGCGAGCTCTTCTCCGGAGATGGCCGGGAAACCCGGGTAATTCTCAACC
AGATGAGTGAGGTTCACGTAACCTCCTTCAATCGCCTTTTCAACGACCAGAACAGAAAGTCCGGCTCTCC
TGGCGTAGATAGCGGACGTGAGACCCGCGGGTCCTCCACCCACGACAACTATGTCGTATTTGTCCTTTAT
CTCCTTCTTTTTTAAGGATCCAGTATCAAAGAAAACCACTCTTCATCACCCCTTTGCGAGTCTCAACACC
TCGTTTATGAACTCTTTCTCAGGATAAGCTCCTACAAAGAACTTCGATGGATCTCTGTTCACAACGATGT
GGGGGACAGAAGAAACCCCGAACTTTTCACTCAGTTCCCAGTATTCGTTCGCTTCTATCATCTCTCCGAT
TATCTTGTCGCTGGCCATGGCCATGTTGTGAGCCATGAGAACCGCCCTGGGACAGTAAGGACACGTCGGT
GTTACAAACACACTGATCCTTATCGGCTCCTCGAGACTCTGGAGCTTCTGAATGCTCTCCTCAGAAAGCT
GCGGTTTTCCTTCAGAGACGGTGATGATATCCTGAATGAGTGTTCCAAATTCGTGTCCTGAAGGGACTCC
GTAGAACCTGATACCGTAATCCTTACCATCCTCAGGCAAAAGGATTGTGGCGGGAACCATTTCCACCTGG
TACTTTTCCACCGCTTCTTTGTCGCTGTCGAAATCGTGGATTTCAAGCTCGAGCTTTGGATCAACAGAAA
CGAGTTCCTCCAGAACCTGTTCCGTGATTTCGCAGTACTGACAGCGTGTTTTGTCTTCTGTTTTGAAGAA
GACGATCTTCACCTTTCTTTTGAGCTCTTTTCCAAAAAGATCCTTGAGATAAGCGATGTCCTTGTCCGAC
AAAATACCCATTTTTTCACCTCCGATATAATTCTACCAAATTAGTCGAACTTGTCTACTCCGTTCAGTAA
ACCTATTGTTACACCAAGAACAAGCAAGATTGAAATCACGAAAGGATTCTTTAAATCTGCACTCGAAAAG
ACGATGTACAGACCAAAAAACTTCAGAGCAGGTCTTACAAAGGATTTGAAGAGTTTTTTTCTGATCTGAT
AGAGGCTGAATTCTTTGTCGTTGTATCCAAAGGAAAGAAACATGATGCGGTACTGCTCATTTATACTCAT
CAGAAAGCGAACAGATTTTCCAAGAAAGAAGAGCACCGCCAGAACAACCACTATCAGATAAAAAAAGAGA
GAATTCAACATCCAAGAAAACAGGTAAATGAGACCCAGTGTGGTGAACTCGTTGAATATTTTGAGGGCAC
TCAGATCAATTCTTTCTCTTCTTTTCAGATAGAGATAGGAAAAGAAGACAGATACAAAGAATCCAACAAC
AGAAAAGGACAGCCCTTCAAGGAACCAGATCATTTCTCATCCCTCTTGTTTTCTTCCTTTTTGAAAATTT
CAGATATGGCTCCCAGGCTTGCGAGTATGGAACTAGCCTCAAACGGGAGGAATATCTTTGTTGCCTGACC
GTTGGCCATTTCCTTCAGTGTCTCAAGGTACCTGACAGTGAGAAGATCTTTAGTCGGATTTCCTTCATGT
ATCGCGTTGAAAACGAGTTTTATCGCTTCAGCCTGTCCACGTGCTTCGAGAATGAGCTTTTGCATGTTCG
CTTCCGCGACTCTCTTTATGGCTTCCGCTTCACCTTCTGCTCTCAAAATGGCCGCGTTTTTCTGACCCTC
TGCTTTCAATATCTCCGCCTGCTTGTAACCCTCCGCCTCCAGTATGGCAGCTCTTTTTGTCCTCTCCGCC
TTCATCTGCTTACTCATAGCATCGGTGATGTCCTGAGGTGGGTCTATCTTTTTGATCTCAACCCGTGTGA
TTCTCACACCCCATTTGTCCGTTGCTTCGTCGAGAACAGTTCGAAGCTTCATGTTTATTCTTTCCCTGGA
TGTGAGCGTTTGATCGAGCTCCAGTTCACCTATGACGTTTCTCAGATTCGTCTGAGCGAGCTTTATGGTG
GCCATCTCGAAGTTGCTCACGTTGTAAACCACCCTGTATGCGTCGGTGATCTCGTAGTAGATCACGGCAT
CCACCGTCACAACCACGTTATCTCTTGTTATAACCTCCTGTGGAGGAACATCGATGACTTTTTCTCTCAT
ATCCACCTTTATCATTCGTTCGAAGAAAGGAATTATGAAATGTACTCCTGCTCCTACTTCCCTCTTGAAT
TTTCCGAGCCTTTCCACGAGACCTCGTTCGTACGGGCGCACGATCCTTATAGAACTCGCAGCCAGTACGA
TCAGGAAAAAGACCAGAACAACAAGAGCTATCAACATAGAAACACCTCCCTCATACTCTTTTTACAACCA
CATGAGCACCTTCTACCTTCATTATCTTCACGTGTTCTCCTTTCTCTATGACCTCATCGTCGTCTTCTGC
GTACGCTCTCCACACATCTCCATCGATCTTCACAAGGCCAGTTCCCTTTCTGTTATCTATTGTCTCAATA
ACGAGAGCTACCTTTCCAGCGATCTCTTCAACATGGATCTTTCTCGGAGATTCCCAGTTCTGAACCAACC
TTCTCGTGAGGAAGACGAGTACTATAGATACAGCTGCAAAGACTATGATTTGAACGTACACCCCAAGATA
GAGTGACACCAGAGAAGCGGCAAGGGCACCCACTCCAAACCAGAATATGAAGAATGTGGGTGTGAGAATT
TCTGCAACCATAAGGATCACACCGAGAACAAGCCAGAACACCCAGGCTTCCATAATTTCGCCCCCTCACA
TTTCAAACACCTTTCTTGGATCCATGTAAAGGATCTCTACATCAGGCATTTCCTCCCTGTATTTTTTTAT
GACCGACTTGAGCTGTCTTATGTAACGGGTGGAAATGTGGTAGAGAATGACCTTTTTGACACCCGCTGCT
TTCACAGACTCCATCACTTCGTCTATGGCAGCGTGATTCTTGTACCTTCGATCGCGTGCGTCCAGGAACG
TACACTCGTGGATGAGCAGTTCCGTTCCACGAATCTCCTCGGGATCGAGCGCCAGTGAATCGCCGCTGAT
AGTGAGAACCTTTTTGTGGTATTCTTCAGTGACGAAGTCTCTGCCTTTTTCTTTTACAAGGCGTGAGATT
TCTTTGCTGTCCAACCCCTGAAATTCTTTCTTCAGTTTCCTTCTAACCTCGAATATGTGATAACCAAAAC
TCACTTCAGAGGAAACGTGTTTCGTTCTGAACGGCTGAACGTACCTTTTGAACCCCCCTGCATTCCTCAG
AAAGACTCTCTCACCTTCCTTCAAAGGGTGAACGTTGAAAGAGAATCTGAGATCGGGGTTTGCTCTCTTT
ATGAATTCGGTGTACTCCTCCACGGCTCTGTTTCCTTCTGGATAAAAAACGTCGAGAGGTTTTTCTCTGT
CTCCCATACCGTTGTTCCTTATGTTCACAACTCCCCACAATCCCGCTATGTGATCCACGTGCCCATGAGT
GAGAAAGACGTATTTGAAGGCGTACACCTTACTTCCAAGAGTCGTGGAGACACCCTCCCCCGCATCAAAG
AGTATGCGCTCCGGTGAATAATAGATCCAGGTGGAAAACAGCGCCTTTGAAAACCCTATGATGTTCATTC
TTCTCTCTCCACCCTGATCTTTATCGTGTCCTTTACACCCCCTGGCAGACTGACTTCCAGAGAGTACTCA
CCCAGTTCTTTTATGGGTTTGTCCAGTTTAAACCACCTTTTATCGAGCTTCAAACCGGTGGTTTTTGAGA
TCTCTTCTGCGACTGTTGCGGCTGTGACAGCTCCGAATATCTTTCCGCCTTCACCTGCTTTGACCTTCAC
AACGTGAGTTCTTTTTTTCAATTCCTTGAGAATCTTTTCACTCTCTTCTCTTTCTCGTTCCTTTTTTCTT
TTTTCTATTTCTTTTTCGTGTTTTATCGCCCTTTCAAGCCCTTCCGTGTATTCTTTTGCAAAACCACGGG
GTATGAGGTAGTTCCTCGCGTATCCATCCGAAACTTCTTTGATTTCACCCTTTTTCCCGATCTTTGGAAC
GTCCCTGAGAAGTATCACCTTCAAAACAAATCACCTCCTGAAAATTTTTCCTTATCTATTCTATCATGCT
TGATTGATATAATCTTGAAAAGAGGAGGTGTGAAGTGTGAAGAAAGCGATAGTTCTGTGTGCCGGAAAAG
GGACAAGACTCAGACCGCTCACATTCACAACTGCCAAACACCTTATCCCTATCGCTAACAAGCCTATTCT
CTTCTACAGCCTGGAAAACATCGCGCGAGCCGGTATCGAAGAAGTGGGAATCGTGGTTAGTCCTCACAAC
GCCGAAGAGTTTAAAAGCATAGTTGGTACAGGCGAAAACTTCGGCCTCAGGATCTCTTACATCATTCAGG
AAGAACCTAAGGGCCTTGCACACGCCGTCTGGGTTTCACGGGAATTTCTCGGAGACGAGGATTTCATGAT
GTATCTGGGGGACAACCTCATTCTCGAAGATCTGGGAAAATTCGTGAAAGATTTTGAAAATTCGGACTAT
GCCGCTTCGATTCTACTATCGCCGGTCAAAGATCCAACCCGTTTCGGTGTAGCTGTAATGGAAGGTGACA
GAGTGATAAAGGTTGTGGAAAAACCCAAAACTCCCCCCAGCAATCTCGCCATCGTGGGACTCTATCTCTT
CAGAAACAAGATCTTCGAAGGAATAAAGAACATAAAACCTTCCTGGAGGGGAGAACTCGAGATAACGGAC
GCCATCGAATACCTTATTGAGAAGGGTGAAAAAGTTCGGGGTTACATCGTTTACGGTTGGTGGAAAGACA
CTGGAAAGCCAGAAGATCTGTTAGAGGCGAACAGGAAGATCCTGATGGAGACAACCGAAGAACTTCTCGG
AGAAATGGATGACAAGTCCTCCATACAGGGGCCCGTGAGAATAGGAAAAGCGTCGAAAATCGTCAATTCT
GTGATCAGAGGTCCCGCGGTTATAGGAGAGAATTGTTTCATAAAGAACTCCTACGTAGGGCCCTATTCCT
CAATAGGAAACAGAGTGATACTCGAAGATTGTGAAGTGGAAAACAGCATCGTGATGGATGAATGCTCTAT
AACAGGTGTGGAAAAAAGAATAGACTCTTCCATATTGGGAAAGGGAGTTTCTGTGAAAGGATCGCAGAAG
AGACCGGCGAGCTTGAATCTCATCCTGGGGAACATGAGTCGGGTGGAGCTTTAAAAAAGAGGGGCTTTGA
GCCCCTCTTATTGTTTTGTCCATTTCACGATGATAGGCGAGGCAACGTAAAGCGAGGAATACGTTCCCAC
AATCGTACCCACCGTCATTCCGAAAGCGAAGGGTTTGACGGCGTTTCCAGCAAACAGAAGAAGAACAAAA
ACGACGAAGAACGTGGTGAGAGAGGTGTTTATCGTTCTGGCGAGCACCTGATTTATACTCATGTTCACGA
TGTTCACCATGTTCCTTCCGCGATATCTTCTCATGTTCTCCCTGATCCTGTCTGAAAGAACGATCGTGTC
GTTGAGAGAGTAACCGAGTAGTGTGAGAAACGCTGCCACCGCCGCGACGTTTATCTCGTAGCCGAACAGC
GAGAAGAATCCCATGGTGATGAGCACATCGTGTATCAGAGCCACAACAGCGGCGACTCCAAAGATGAATC
TGAATCTGATGGTTATGTAGATGAGGAGCACAACAAGAGCCACCAGAATCGCCGTCCACGTTCCCCTTCT
GATTTCCTCAGCTGCTGTTCCACTGATCTCATTGAAGGACACCACCTTGCCCGAAAGGAGCTTTTCCATC
TCTTCCTGAATTTTCTGCTTTTCATCCGGTTCGTAAGTTTTCGGAACGATAATGGAGTACTTCTGAACGT
TTGAAGGATCTCCCGCGGAACGAACTTCTACTATTCTCGCGTTTGCAAATTCTTCAGAGATTTGAGAAAT
AGCGGCCCTTATGTCGTTTTCCGTGACCTCTTTGTTTTCAAATCTCACTATGATCTCGGAACCACCGGTG
AACTCCACTCCGAAGTTGAATCCTTTCGTGAATATGGAAACGATGGATATCGCTATCAGTATCAGCGAGA
TCGTAATGAAGATCTTCGACTTTCCCATGAAATCAATTTCTTTCCTCATTGCCCGGTCCCTCCCTGTGCC
TCATCGGCTCTGAGTGGCTTGATGAAGCGCGCAAGTGCATCGAGAAGCAGACGACTGAATACCAGATTCA
CAAATATACTTCCAAGTACACCGATGATCAGAGTGATGGCAAAGCCTTTGATGGTTCCTGTGCCAAAATA
GTAGAGAATGAGACCTGTGAGTATCGTCGTGATGTTCGCGTCGAGTATCGTCGAAAGCGATCTGTCGAAA
CCAGCCGCTATGGAAGTTTTAACAGGTTTACCCAGCCTCATCTCTTCTTTTATCCTTTCGTATATAATCA
CGTTTCCATCGACGGTCGTTCCTATAGTGAGGATGATACCCGCTATTCCAGGGAGGGTGAGAATGAATTT
GCCGGCTGCCATCACACCAAGGAGTAATACGGTGTTGTAAATGAGTGCAAGATCGGCGACTATTCCCATC
GTTCTGTAATAAATGATCATGTAAACGAGAACGAGTATTAGTCCGATTATTCCTGCTTTCAAGGAAGCAT
CGATCACATCACGTCCGAGGAGCGGTGCAACCCATCCCGAAGAGGTTTTTACGAGCCTTGCGGGAAGCGC
GCCACTCCTTAGAATGGCAGCGAGCTGTTTCGCTTCTTCCAGTGAGAAATTACCTGTTATCTCTGCCTTC
CCATCAGTTATGATTGCAACCACTTGACCAACGAATTGAACAACATCGTCGAGCACTATAGCGAGTCTCT
TCTTTGGATCATAAGTTCCTTCGGGAACGTACAGCGCTTGTGTGATCTTTTTGAATATATCAACGTACTC
TTTTGCGAGTTCAAAGGAAACCTTGTAGCCGTATCTTCCAGTTCTTGTCTCCACTTCCGGTCTTGCATAC
ACGATTCTTGGAGCTTCAAGAACTAGGTCTTTCCTTCCCATTATCTCTTTTTTCACGAGGTACCACTTTC
CATCTCTTCCTTTGAGCCATACCGCGTTCTCTCTTCTGGCTTCAAGGGAAAGTTCAGGTACTTTGCTGGG
ATCTTCACCGAGGTACTCATCGAGAACCTGAGCAAAGTAAAGGACACCCGTCGATCCGATCAACTTTTCC
GCCTGGACCGTGTCGGTCGCCCCGGGTATCTCCACTACTATGTAGTATTTGTTATCCCGGAGTACTTTCT
TCACGGCCGCTTCTGTGTAACCAGCCGCATCGAGCCTGTTTCTCAGCACGGTCCACACGTCATCCACAAC
ATCGGAAGGATTTTCTGTTCCTTGCTGAACTTCAACCATGTATTCGATCCTTGCACCACCTTTTATATCC
AAACCAAGACGAATGTTGGATATCCATCCTCCTTTACTGGGCCAGAAAATGGCAAGCAGGGCACCAGCCA
GTACCAGTAGAACTACTATGAGTCTTACTCTGTCTCCCCTCATTCATCATCCCTCCTGATTTTCCTGTGA
CCTCTCCTTTATAACCGTGGAAATAGCCCTTTTTGTTATCTCGAGTTCCGTGGAATTTGCTGTTTTGATC
TTGACGGTGTCCTTTTTGATATCGATGACTTTCCCGACAATTCCTCCGATTGTGACGACCGTGTCTCCTC
GTTTCATCTGACTTATCATCTGCTGGAACTGTTTTTCTCTTCTCCTCTGGGGAAGGATGATCATGAAGTA
AAAAATGGCTATGAAGAATATCAGCATGAAGAGGAGACTTCCCCAGCCACCACCTGTTGCGGTTGTGGTG
GTACCGTTCGAAGCACCCGGAGCTGCTGCGTAGATGATCTCAGGCATTCTCCTTTCCTCCCTTCTCAAAT
ATCAATTGAAGCCGTCTGTAAACCAGTGGAACCAAAATGAATTGAAGAACGATACCGGGAATACCCGTGG
TAAAACTCAATAAAATGGAGGTTAACGGCTGAAGCTTGATACCAATGAGGGCCCCAAGAACGTAGTAGGA
AACCGAGTAAACGAGTCTTCCAAGAACCACGGCGATGAGGATTCTAACGAATATGTTTTTCTTCATAACC
CCCATGACGAAACCGTATGTGAACACCTCAGGTATCATGAAGAGAAACATTGGAAATGGAGGCATCCCCA
TCGTTAAAAACGAAAGAATAGGAAGTACCGCACCCGTCACTCCTCCCACGAAGGCTCCAGAAGTCGCTCC
AGCGAGCATGGCCACCAAATGAAGAGGCAGGAACATTCTTCCGAGGTTCAGCAGATGAAAAAGATAGGCA
AGAGCTACACCAACAGCGAGCCACATCGCAGTGTAGGTCAACTTTCGCATCCGCATATCACCCCTCTTTT
TCGAACTTCGAATTGATTATATCATCTATCATGTTTCTGGCGCTCTTTACATCCTGGTCAATAGCAGCCT
TCAGCTCCTCGATTGAATCAAATTTCTTCTCATCCCTCATGAATTTCAATACTTCCAGTTTCAGTCTCTG
CCCGTAAAGATCCCCTTCGAAATCCAGGATGTACACCTCGTACTTCACGTTTCTCGCATCACCCACGGTG
GGCCTGAAACCCACGTTCATAACACCGAATTTTTTCTTTCCATCCGGCAGATGAACTCTCACCAGATAAA
CTCCTCTTTTCAGATCTACGAGTTTTTCATTTCCTCTATCGATGTTGGCAGTTGGAAATCCCAGTTTTCT
TCCAAATTCCCTATCTTTGTGGACGATTCCTTCGATTTCGAAATATCTGCCGAGATATGCAGGAATTTCC
TCCACTCTTCCCTCCTGAACGAGGTTTCTGATCAGAGAACTGCTCACTCTTTTTCCCTGAACAACGACAT
CTTCAATTTCATAGACTTCCACACCTTTCTTTCTGAGAAAAGACGCGTTTCCGCTCGCGTTCTTGCCAAA
TCTGAAATCCCTTCCAACAACAACAGCCGATACTCCAGATAGATACCTCTCGACGAACCCTTCTGGGGTG
AGATCTTTTATTCTGAAAAAATCCAGAACAACGGTTCTGGCGTAACGAGAAAGCATCTCCACCCTGCTTT
CTACCGTCATGAGAAGACCGGGAAAATCCGGTAAGAAATATTCGGGGGGATAAGATATGGTGTAGATAAG
GCTATCGTCCTTCCTGAAAAATGCTATTTCCTTCATGGTCCTCAAGACCTTCTGATGCCCGATGTGAACT
CCATCGAAAACTCCGATGCTGACAACCATTCCTTTCACCTCGTGTTGAAGACCTTTCTGAGGGTCAAAAC
TCGCTCGTTTCTTTCGTGCTTTCTCAAGGTTTCCAGAAACGAAGAATTTCTTTCCGCTTCAGCCAGAGCA
AGTAACCGTCCTTCTTCGTTGAATACTCTGACAACTTCACCCTTTTTGAAACCGTCCCATTCTTTGAGCA
TCTCAAGGTGTATTTGAGAACCGTTGAGAATCATTTTCGTTGATTCCTGATGAACGACAACACGCGGCAG
CCACTCAAGGCATTTTTCGAGTGGTATGATCCTGTTTTCGATCTCTTCAGGAGCGGCTTCGAATACGTTC
AAACTTTCCTCGATTGTATGAGGTCCCACGCTCTCCCTTACAAGCTCAACAGCGGTGGCACCGCAACCGA
GCTTGTAACCTATATCCATACAGAGAGATCTTATGTAGGTACCAGGAGACACTTCCACTCTGAAAGAGAC
GTCTCTTCCCTCAATATTCACGTCCCATATCTTGAAGATCTTCACTCGCTTTGGTGGAAGATTTATGATC
TTTCCCTCTCTCGCCAGTTTGTAGAGACGTTCGCCTTTGTATTTTTTAGCAGAATAAGCTGGTGGAACTT
GGTCGTATTCTCCCACAAAGGAAAAGATTGCTTCTCTTATTTCTTCTTCGGTGACGTTGCACTCTCGTTC
TTCGACAACTTCGCCTGTTATATCGAAAGTCTCGGTTATCAAACCAAGCCTCATCTTCACCCAGTACACC
TTTTTCAAATCCTTGTAGAACTCGAGAATTCTCGTGCCCTGGTTGACACCGATTATGAGAACCCCACAGG
CGAACGGATCGAGAGTTCCTCCGTGTCCGACTTTCCTCGTCTTCAATTTTTTTCTAACTTCGTCCACAAC
ATCGTGCGATGTGGGTCCTTTAGGCTTGTAAGCTACAAGGATTCCGTGCTTCATTCTTCTTCCTTATCCT
CCTCTTTCTTTTCTTTGTCCTTCAGAGGATCGTATCCAAGTTGAACCAGCAGCTGGTGAACTTTTACACT
CGCCTCTATGCCTTTGTCCTCGTAAAAGCGAATTTCGGGAGCAACGTAGAGTCTCAGATTTTTGGCGATA
AAGGTCCTGAAAAAACCCTTCGCTCTGTTCAATATTTCAACCGTTTCCTTTCGTTCTTCCGGTGTGCCGA
GGAAACTGACATAGACGTCTGCGTACCTTTTGTCCTTTGAGAGTTCCACTCTGGAAAACGTGACGAAATC
TTTCTTCAAGCGGGGATCTCTCAGCTGTTGAAGTGCTTCCATCAAAAGTTTTTGAATCTCCGATTCGAGC
ATGGCTTTTCTATAGGCTGGGTTCATTCTTTTCACCTCCTAATCTATCTGCAAGAATTCCTGAGCCTTGT
TGTACTTCTCCTTAGATTTATCCAGTATTCTCAAGAAAGTTTTCGGTTTCACTTTCAGCACATTCAAAGC
AAAAGGAGAAAGTTTCGGATCTCCCCACGAAAGAGATGCCCCTTTCATCATGAGATTCGCTATCACATCT
CCTATGTGGACCATGGAAACCTGGTTGACGAAGAGTTCGTTCGGGTTACCCTCGACGTTGTGGTGAAATT
CCGCAGACAAAACAAGAAGATCTGGAAAATTCCACTTTCTGAGCAATTTTGCGCCCACTTCGGAGTGCGG
TGGAATCCCAAGCTCCTCTTCTATGTCTATGAGGTTTTTCTTCGTCTTTTGAGCAATTTTGGCTTCCGTT
TCAAGTATATCGGAGAACAGTAGATCATAAACTACCTTGCCCAGATCGTGGAGGAGTCCTGCTATGAAGA
TCTCTTCCTTGAGGGGATAGCCCATTGTTTCTGCAACGGTTTCTGAAGCGATAGCACTCGCTATGAAATG
CTCCCAGAGCTTTTCACGATCGATTCCAGAGGAACTGTTTTTGAAAACCATATCGTAAGTGAAAACACTG
AGGGCGAGATTTCTCACCGTTTTGAAACCAAGGATCATCACCGCTTCGCTCAACGTGGTTATCTTTCTTG
GAACGCCATAATAGGCTGAGTTGGCCAGTTTCAACACCCTGGCACTCAAGCTTGCGTCCATCATGAGAGT
GTTCGCCACTTCAGTAGAAGACGCATCCGGCTTTGAACAAACGGCGATTATCCTTTGAACAACAACATTT
GGTGAAGGTAACTTGTCTATTTCTTCAATTATCTTGTCTATTATCTTCGCCGGCACGGTCTTTTGGGATC
CACACAAAGAATCTGGATCCCTTACCCACCTCACTTTCCACCCATATCCTGCCGCCGTGAAGCTCCACGA
TCTCTTTTGTTATGGCAAGGCCGAGTCCCGTTCCAGGCACTTCGTAGGTCAACGAAGAATCCACCCTGTA
AAACTGTTCGAATATCCTATCCTTTGCGTGATCCGGTATTCCTATACCGTTGTCCTCTACAATTATGAGA
ACACCGCCATCTTTCTCATCCAAGATCACCTTCACGTACTTATCAGGAGCATCTTTCTTTGAGTACTTCA
CCCCGTTGTTGAGAAGATTCAAAAGTACCTGTCTGATTCTTGTTGGATCGATGTAAGCTTCCACAGGACA
GGGAACATTACTCTCAAAGAGAACATTCACGTTGTGAGATGAAGCAAATTCTTTGATCGCGTTCACCGCA
CTTTCTACGAGATCACAGAGATCAACTTTTTCTCTGTTTATTTGAAGGGATTTCCTTTCAAGCCTGGAAA
AGTCCAGTAACTCATTCAGGAGATTTTCGAGGTGGTTGCTTTGATCTATTATCACCTCGAGGAACTCCTT
GAGGGTGCTGAGATCCAGTTCTCCCAGACTGTTGTAAATTGTTTCCGCATAAGCTTTTATGGCCGTTAAA
GGCGTTCTGAGCTCGTGCGAGATGTTCGCTATGAACTCCGTCTTCATCCTGTCTATTCGCTTCAGTCTTT
CGAGTTCTTTTGATTCTGTCACATTTTCAACGATCGTCAGCGCCTGGACTTCGCTACCAAGGATGAGAGG
TATCGAGGTGATTGAAAAGAATTCTTCCCCAGATATCACTTCACCCACTCTTTGTGTTCGCAAAGATATT
GCCTCTTCTGACAGAGAAATGGCCTTCCTCAAAACTTCATCTGGAAAATTCTCCTCTTTGAACTTCTCAT
TCTGAAATTTTATTTCCCCATTCGAATAAACGAAGATCCCCTCTGGAAGACCGTTAAGGATGACGTTCAC
GTAGTTGTATGTTTCTTCTAGCTCCCTGTACAACTTTATGTTTTCCAGAACGACCGCTGAAAGAAACGAA
AGAACTTTGAAAATCTCTGTTTCTTCCATTGATGGCTGGTGATTCAGTAGCACAATTAAGCTTCCAAACA
TCCTGTCCTGTTTCACAACAGGGACTATTCCAACATAACCGAGTTCATCCTCCACAAAGACGGGGTTGGA
TTGTCTGATGGACCAGTCAATGAACTCTTCGAATCTTTTTATATCGATGTCTCTTCCCCAGATTTTTCTC
TTGTTTTCATCGACGAGAACCACCTCTTTGATATCAACAACTTTTCTTACCAGGTTCAAAAGCCCCTGAA
GAATATCGCTTTCCGTTTTCGCATTGGAAAACTCCATTATCATTATTGAAAGGAGTAAAAACAGACGGTT
GTTCTGCTCTTTTATTTCCTCCAAAGAGAAGTCACCTCACAATTTCTGTTGCCGCTTTTCTCAATCGATT
CATCACCGCAAATAGAATTCCCCTTTCTTCAAATCCCTCAACAATTATATACTCTTTCCCCATTTTTTCA
GCCTCGCGCAGAGCAGAAAAGATGTTTTGGGCGATACTGTAAGGGTTTTTCAAAGATCCTACAACGATTC
TGTCGTCGTACAGTTCCTTTCTCTCTTCAACACAGATGACCACATGATCCGGGTACTTTTTCAATACTTC
CTCCATCTTCGTCAAATCTTCTACGAGTATCAGAGGCTTTAAGGGAGCGTAGTGTCGATATTTCATTCCC
GGCGCAAGTGGCCTGCCCTTAAAATTCCCTTTTCGTACAAAATCGGGCACAACGAGTTCCGGAAAGAGCT
CTTTCAGTCGTTCAACTTCCACTGGCCCTGGCCTCAGAAGAACAGGCTTTTCTTTTGTGAGGTCCACAAT
GGTGGACTCCAGGCCGAAGGGAGTATCCCCTGCATCGATTATCAGCTTAACTTTGCCCATGAAGTCTTCT
ATGACGTGTTTCACGTTCGTAGCGCTGGGTCTTCCCGAAATATTTGCACTTGGAGCGGCTATAGGATGAC
CGAAGAGTTCTATCAACTTCAGGGCCACCGGATGTGCTGGCATCCTCACAGCCACCGTTGGAAGATCAGC
AGTCACCACGGGAGGTATCTTTTCGGATTTTTTTCGAAAAATAACCGTCAACGGCCCCGGCCAGAACTTT
TTCAAAAAATCCAGATGAGGTTCGTAACCCTCCGCGATTTCTTCCAGCTGTTTGAAGGAATGTATATGAA
CAATGAGAGGATTGTCAGCGGGTCTTTCTTTCAGCTTGAAGATTTTCTTGCAGGCCTCTTCGTTGTACGC
ATCCGCTCCTATTCCGTAAACGGTTTCGGTGGGGAAAATGATCACTTCTCCGTTCCGGAGAAGTTCAGCC
GCTTCTTTCAGAACTTTCTCGTCGGGAAAGAGGGGATCCACCTTTAACACTCTGGTCACAGGTTTTTCCC
TCCTGATGTGATACAAAATAAAGGGGCTCTTCGGAGCCCCTGTGGTGCCGAGGGCGGGACTTGAACCCGC
ACGGGGTTATCCCCCAGCTGATTTTGAGTCAGCCGCGTCTGCCATTCCGCCACCTCGGCCCTCCATTATA
TATAGTACCAGCTTTCTCTTTCTAAAGTCAAGTTCCGAGAATCCCTCTTCCTTCTTGAATTCTTTTAAAA
TGTGTGCTAAACTATTATTAGCACTCAAAAGAAGGGAGTGCTAAATCATGAGAAGGCTCAACAGGAAGAA
CAACGAAGCCTTGAAGAAACTGAACGATCGTCAGAGAAAAGTGCTTTACTGCATCGTGAGAGAGTACATA
GAAAATAAAAAACCTGTGAGCTCACAGAGAGTTCTGGAAGTGAGCAATATAGAGTTCAGCAGTGCCACTA
TAAGAAATGATATGAAAAAATTGGAGTACCTTGGATACATATACCAGCCCCACACATCGGCTGGGAGGAT
TCCAACTGACAAGGGGTTGAGATTTTACTACGAAGAAATGCTGAAAATCTCAAAAGAAACATCAGAAGCG
GATCTCGCAGTGGAGACTTTCAAATCGATGCCTCTCGCTGATCCGGAAAAGGTTCTCTTCCTTGCGGGAA
ATCTTCTAGCTCGATTGACGGAAGGTTACGTCCTCATAGAAAGACCAAACACAAGAGATTTGAAAATACT
CAGAGTGATGCTCATTCCTGTTTCGGAAGACTACCTCATTTTTTCCATATTGACGGAATTCGGTGTTTCC
AAAGTTACTCCTATCAAAACTCAGGAACGACTGAACTGGGAAGAAATCGAAAGACAGCTCAACTTCCTCC
TCAGAGGCAGAACAGTAGGAGAAGTGTTGATGGGTAAAATAGAAAGCCTGAAAGGAAGTGGATTCCTCAG
GTTGATTGAATCTCTGATAGGTGAGACTGTCGAGAGATATCTGGATGCAGGTCTTGAGAACCTTCTAAAG
GACGAAACGCTCACTCTGGAGGACATCAGAAACCTTCTCGAAGAAGTGAAGGATCAGAAATTTCTCGAGA
GCTTAGTTGGAGAAGGCATAACCGTCAGGATAGGAAGGGAAATCGGCAGAAAAAAGCTGGAAAAATTCGC
CGTTTTTTCAGGGAAATACTTTAAAGGAGAATCTCCTATCGGGAGTGTGTACCTCTTCACGTCGAAGGTT
ACGAAGTACGATAGAAATCACAGGGTGTTTGAATACATTCTGAACCGTCTTTCAGAGTATTTCACTTCAA
CTTCCAGGAGGTGAAAAGATGAGTGAAAAGGAGAAGAAGGAACTCACACAGGAATGTGAAGAACTGAAAG
AAAAATACAAAGAACTGGAAGAGTACGCAAAAAGGCTGAAAGCTGAATACGAAAACTATCGTGAGGAAGT
CGCCCGTGAAAAAAGAGAATTGATAAAGAACGCGAATGAATACCTCATATCGAAACTCATTCCCGTTCTC
GATGATTTCGAAAGGGCATTGAATCAGGGAGAAAAGGGAGACGCCTTCTACGAAGGTGTGAAAATGATAT
ACAAAAAACTCCTGAACGTCTTGGAAAAAGAGGGGCTTACAAAGATCCACGTGGGAGAGAAATTCGATCC
TTTTGAACACGAAGCAGTTGAAAGAGTAGAAACAGAAGACGTGGAAGAATACACTATCCTTGAGGTAGTA
GAGAGTGGTTACAAATTCCACGGGAAAGTCTTGAAACCCGCAAAAGTGAAGGTTGCAGTGAAACCACGAA
AGAAGGAAGAAAGGAAGGTTGAAGAACCTTCTGATAAGAAGGAGTGATGGATCATGAAAAAAGAAAAGAA
GGATTACTACGAAATTCTCGGTGTTCCCAGAGACGCCACACAGGAAGAAATAAAAAGGGCTTACAAGAGA
CTCGTAAAAGAGTGGCATCCGGATCGTCATCCGGAAAACAGGAAGGAAGCCGAACAGCGTTTTAAGGAAA
TTCAGGAGGCCTACGAAGTCCTCAGCGACCCACAGAAGAGGGCTATGTACGATCGTTTCGGATACGTGGG
AGAACAACCCACGTATCAGGAAACAGAATCTGGTGGCTTCTTCGACGATATATTCAGAGACTTTGAAAAC
ATCTTCAACAGAGATATATTCGACGTTTTCTTTGGCGAAAGACCACACCAGGAAGAAAGAAGAGAATACG
CCCGAAGAGGCGAAGATATAAGGTACGAAATAGAAGTAACTCTCTCCGATTTGATCAACGGAGCGGAGAT
ACCCGTGGAATACGAAAGGTACGAAACCTGTCCGAGGTGTGGCGGAACTGGCGTAGAACCCAACGCTGGA
TACATGGATTGTCCAAGTTGTGGTGGAACGGGAAGGATCAGAGAAGAACGAAGATCGTTCTTTGGTTACT
TCGTCAGCGAGAGAACCTGTGAGAGGTGTGGCGGCACAGGGAAGATTCCACGGGAATACTGCCACGAGTG
TGGTGGAAGCGGCAGAGTTCTCAGAAAGGTCAGAAGAACGGTGAAAATCCCACCAAATGTGGAAGATGGT
ACTCATCTTAGAATCACTGGCGGTGGAAATGCGGGATATTACGGTGGACCTTACGGTGATCTGATAATTA
TCGTCCGTGTGAAACCAGATCCCAGATTCAAGAAATCCGGTTCAGATCTCGTGTATGATGTCACAATAGA
CTACCTTCAGGCTATCTTGGGAACAACCGTTGAAGTTCCTCTTCCAGAAGGCGGTACGACGATGTTGAAG
ATTCCTCCGGGAACTCAGCCGGAAACCGTCTTCAGGTTGAAGGGAAAAGGCCTTCCAAACAGGTATGGAA
GGCGCGGAGATCTCATCGTGAACGTGCACGTTGAGATACCAAAGAGTCTCTCCAGAGAGGAAAGAAAAGT
CCTCGAAGAACTGGCGAAAAAACGCGGAGTCACGATCGGTTAGCGTTTGGGATTGACGAGTGCTTCTCTA
ACAACGAGCTTCACGCTATCCGGGACCGTGACTTCGACGGTGAAAGGCCCTCTTCGGACACTCATCCATC
CCAGTCCCGCCACCGCCAGTTCTTCTCCTTCTTTCAACGTAAAGGTTTCTCTCTTCCACTTAAAATTTTC
AAATTTTGTTTTAGAGCATGGAGGAATTAGCAGATCTCCCAGTCTGTTTCTCATGAGCTCATCTGCTCTT
TCCCTCCTCGTTTCATGGAAGGTTACTTCTTTAGAGGAGAAAAGCAGAAAGATCGGATTCTTTTCTGTTT
CAAAATGAATATCGAATCGGCACAGTCCCCCCATGAAGATGGTTCTTCCATTATCCGGCTTGAAGGTTTT
CCTGGAAAGTTCTTCTCTTGGCAGAACTCTCTTTTGACACTCAGGATCCAAAAGATCGAGAATCCTATCG
CTTGTCATGATACCTGGGGTATCGTAGAGATACAGATTCGCTTCTTTTACCTTTCTTTTGAGAATACCTA
GAGTTGTCCCTGGAAAGGGACTTATGGTGTTTTCATGAGTGCAGATCTTGTTTAGTAGAGAAGATTTTCC
TACGTTCGTTACTCCCACCACCAGTGCTTTGTCGGTCAACCGTGAAAGATACTTTACAAGCGATGTCAGG
CCGAAATTCTTTTCAGCACTGACGATCCTTATATCATCTGTGTTCTTCGTCTTTATTCTTTTCTTCACCC
ATTCTTTGATCTCCTTCACTGTAACCGCTCTGGGCAGGAGATCGATCTTGTTTATGACGTAGATAACCCT
CTTCCCCTTCAGAATTTCTGCTATATCTTCTCTGTAGGTCCCTTCGAAATCGAAAATATCTATTACCCAG
ACCACTACATCGAATCCTCCAAGGTACGATTTCAACTGGTTTTTAAAATCCCAGTCGAATTCAACTGGTT
CCAGTTTGCCGTAATGTTTCATTCGAAAGCATCTCTGACAGAGTATCTCCTTTCCTTCTTCGAGCCTTTT
TTCAAAGACTTCGCGCGGGATGTACCCCGGTTTTTTCGGGTCATCGAACTGAATGGCTGCTCCGCATCCG
GGACATCTCATCGAGTCTCACCTCATTTTATGTCGTCTTTCAAGCCTATTTCTTGAAGTATGATGAAGTC
CTTTTCTCTCCACTTTTCTTTCACTTTAACGTTCAGATCGAGATACACTTTTCTTCCCACGAGAAACTCC
AATTCTTCACGGGCGAGCGTTCCAATTTTCTTTATCATGCTGCCGTTCTTTCCTATGAGAATTCCCTTCT
GAGAATCACGTTCCACGTATATGTTTGCCCGTATGTAGAGGACACCATTTGGTCTATCTTTTATTTCCTC
GATCACCACGGCCGTGGAATGAGGTACCTCCTGCCTTGTGAGATGAAAGATCTTCTCCCTTATGATTTCA
GCGGCCATGAAAGAGAGAGGGCGATCCGTTACCATGTCTTCGGGGTAATACTGTGGCCCTTCCGGTAGTT
CTTCCTTTATCTTCTCTAGAACTTCGAAGACACCTTCACCCTTCAGAGCGGATATGTAATGGACAGACAC
GACGTTCTCCACCATACTTTTTGCGAGTTCTCCCACCGCTTTTGCCTTCTCTTCACCCGCCACATCGATC
TTGTTCACAGCGATGATAGTTTTGGTTCCAGAGTCGTTCACGATCTTCGCAACGTGTTCGTCTGTCTTCG
TAAATCCATCCGCCGCGTCCAGCATAAAGAGTACAAGATCCACCCCTTTGAGAGCCTGAACAGCAGCCTT
CACCATGTACTCTCCAAGCCTGTGAAGAGGCTTGTGGATACCGGGAGTGTCTACAAATATGATCTGACTG
TCTTTGTCCGTGTAGATGCAGTTTATCCTGTTCCTAGTAGTTTGAGGTTTGTCTGAGACGATCACTACTT
TTCTTCCCATAACAGCATTTATGAATGTCGATTTCCCCACATTCGGCTTCCCTGCCAGAGCGACAAAACC
CGATTTAATACTCACCACCTCCCAGCCTGAACCCTCTTGGTAGAAGATCTTTCAATTTCACAATCTCGAA
GTTCCCATCTCTATCCGCCATTATCACATCCAGATCATCGGAAAATTCGTAGAGAACCTGTCTACAAGCA
CCACAGGGGGCAGTCTTATCCGGAGAATCCGACGCTATCGCTATTGCCACGAATTCTCTTTCTCCTTCAG
AAACGGCCTTGAAAACAGCTACTCTTTCAGCGCAGACTGTCAAGCCGTAAGAAGAATTCTCCACATTCAC
CCCTGTGTATATCTTTCCGCTCTTTGTGAGCAAAGCGGCACCGACTCTGAAACCCGAGTACTTAGCGTAC
GCCTTTTTCCTGGCTTCCAGAGCCATTTTCACCAGCTTCTCCGGGTTCACCATCGATTTCTTCCCCCTCA
AGTATCTTTATCATGACTTTCTCTATTCTGTTTTTCCCAACAGCGAGTACTTTGAAGTACAGATTTCCGA
TCACCGCTTCTTCTCCAACGTTCGGTATCCTTTTGAAGTGCTCGAGCAGATATCCCGCTATCGTTTCGTA
CTCTGTTTCTGGAAATTGAACACGCAACTCCATTTCGATGTCGTTTATCGGTGTGGCACCATCCACTATG
TAAGTCCTCTCATCGATCTTTCTTATACCAGAGATCTCATCGTAGTCGTACTCGTCCATTATGTTTCCAA
AGAGTTCTTCGATGATGTCTTCAAGTGTTACGATACCGGCCGTTCCTCCGTACTCATCCACAACGATCGC
TATATGAATCTTCCTGGCTTTGAGGATCTTAAGGAGTTCATCTATGTTCATCGTCTCGGGAACGTACAGG
GCTTCTCTCATAATATCCTTCACCTTCATACTTTTCACTTCTTCGCAATCCTTTTCAGCAAGCATGGAAA
GCACATCCTTAGCGTAGCAGATACCCACGATGTTGTCTATGGTTTCTTTATAAACGGGTATTCTGGAGTA
CCCTTCGTCTTCAACCAGTTCGATAAGGTCTTTCACTGTCTGGTTCTCCTCTATCGCCACTATGTCGACC
CGCGGTGTCATGATTTCTTTCACGGCTATCTGTTTCATCTCGAAAGCGCGCTTGATGATCCTTTCTTCTT
CTTCCTCTATGACACCCATTTCCCCTCCGACCTGAACAATGGAAACGATATCCTCCTCGGTTATGAACAG
ATCTTCGGAGACCTTTTTTCCATGTCTCAGGGAAATGATGCCGTCCGCTATTTTCACGAGTAACCTTCCT
ATGGGATCCAGAACACGGGTGAGAAATCTGATAACACCTATCGATCTGCGGAACACACGCTCTGGATCTG
ATCGTGCCAGGACCTTTGGGGTGATCTCACCGAAGATGAGAAGGATGGTGGTGATGAAGAGAGTAGACAC
AACCGCCACGAACTCTTCGCTCATGTTTCTGAGCAGATTCAAGAAGATAAGAGTGGAGATAGAGGATGCG
AGGAGATTGACGAGGTTGTTACTTATGAGAATCGTGGTGAGATACTTGTTGAACAGATGAATGTAGCTTT
CCTTCGCGGATTTTTCCTCTTTTTCCTCCAGAAACTCTTTGATCTTGACCTTGCTCATGAGGGTGAGCGC
AGTCTCCGAAGAAGAGAAAAAGTTCGACAGGTAAATCAAGATGACCAGCAGCAGTGACTCCAGCCCGAGA
GTTAAAACACTACTGACAGGATCTTCCACTTTTGTTCCACCTCCATCAATAGTGATAGTTTTCCCCATGG
ATTATTTTAAACGCTCTGAATATCTGTTCCAGAACTATCAAAACGGTCATACCATGTGTAAAGGTCATCT
TCGATAATGAAAAAACACGGTGGGCCTTCGCGAAGATCTCCTCATTCAACCCATAGGGCCCACCTATCAG
GATCGTTATATCCTTTCCCTTCATTTCCAGATCTTTGAGAAAGTCGGCGAACTCCTCTGAAGAAACTTCT
TCCCCTCTCTTATCCATAACCATAACAAAACTTCCGGGGAGAATCCTGTTCGTCAGGTCCTCCGTTTCCT
TCCTGACGATTTCTTCGATGCTTCCTCTGTGGACTCGCTTTATTTCGAGAACTTCCGGCTTACAAAATCG
CCTCAAGAACTTTTCGTAGTGCTTTATTCCCTCTTTGATAAAACCGTCCAGTTTTCCAATTACTGCTATT
CTTACTCTCATTTTTCACTCTCTCTAACGAGTATCTCCAGGAGATTGGATTCTATGACCTTTTTAGCGTT
GAGGTCGGTTCTCAGATAGTAAGAAACCGTCTTCAACAGAGATTCGAGCGGGAAAAGTCCCACTATCTCC
GATCCCAAAACCGGTACCCCGTATCGTTCGGCTTCCATCTTTATGAGTTCGAAAACCCTATAGAGAGGTG
TTTTTTTGTGATTTGTTATGTTGATAGAGACCTGTACAACTCCCCTTCCTTTCAAATCAACACCTATCGC
TTTGACGTACCTGAGTCCTCCACTGGAAAATCTGATTGCCCTGGCTATTTTTTCGGCTATTTTCACATCC
CGCGTTCCAAGGTTCACGTTGAAGGCTATGAGAAATTCGCGCGCACCAACCGCCGTCACACCCGCTGTGG
GATGTACGCGGTCGGGACCAAAGTCGGGCTTCCACAGAGGATCTTTTATCTTCTCGAAGAAACCCTCGAA
CTCTCCCTTTCTGATATCCGCCAGATTTTGTCTTTCTGGACGTGTGGCAGATTTTTCATAAAGATACACG
GGAATACCCAGTTCCTCTCCTATCCTGCGTCCGAGTATTTTCGAATACTCCACACACTCTTCCATAGTCG
TGTTGTAGAGAGGTACAAGTGGTATGACGTCCGCTGCACCCATTCTGGGATGCTGGCCCGTGTGATTTCT
CAAATCGATGAGTTCGGCTGCCTTTTTCGTCATATCGAAGAGAGCATTTATGAGGTTCTCCGGTTCTCCC
ACGAGTGTTATCACCGATCTGTTGTGGTCTGCATCCATTGACCAGTCGAGCACCCATACCCTGTCGTATT
TTTTCGCTTCCGCGACGATCTTTTCAACTACTTCCTTTCTTCTTCCTTCGCTGAAGTTTGGTACCGATTC
TATCAGTTTCAACTCTCATTCCCCCTCGGTTTCGCCATTCTGTCCTTCAGAGTCAAAATGATTTCTTCGT
AGGTTTTACCATCGTCCGGGTAACACACATACGTGTAGCTGAAACGTTCGGAAAGTTTCTCTTTCATCCT
CCTTGTAACGGCCTCTATTCCGTGTTTCCCCGTAAGTGTCAGTACAAACAGGTATTCGCTGGCGGAGATG
GGTAGAACGTAATCTGTTTCCCTGAAGAACTTCTTGATAGTCTCGTAGTCTCTCATGATATCTTCGAACT
TAACGTACATGACGCAGAAACGAGAACCCGTCCTGTTGGAACGCTTTATTTCTTTTCTCACGATATCTTC
GAACTTGAGGGTGATCTCAAGATCCTCAATGTTTTTCCTGAGAGAAACGGTGACTCTGGGTGTGGAAGAA
ATGATTTTTTTGACTCTTTCCAAGAGATAATCGAGCCTGAACGGTTTGAGAATGTAGTCAACCGCACCCG
CTTTCACCGAATTAATAATGAGATCTTTGTCAACGTAAGCGCTCAGAACCGCAACCTTCGTGTCGGGAAA
TTCCTCACGTATTCTTCTTATCAGGTTCAAGCTCTCTTCACCTTCGAACACATCTACGAACACGAGATCG
ATCTTTTCGCGACGGAGAAATGTGAATGCTTCCTGCTCGTTTTTTGCCCAAATCACATTGAAACCGTCTT
TTTCAAGGGCATTTTTGACGGCAAGAAAGGTGATTCTGGATTCATCCACTACCATAACCGTTGGAGTCAC
TGCGAACTCCTCCCTTTATCACTAATTTTAACATCGATCATTCTATCCTGTTCATGATGAACTTGAAGTA
TTCCTCTTCATCGTCAAAGGTGATGGTTTTTACAATCGTTCTGTATCCGGGTTTCACGATCGTTATCTCG
TAGGTTCCCGCCTGGACGTATAGAGTGATGGGTGTTTCACCGTGGTAGTATCCATTCAGGTATATTGTGG
CTCCCGATGGTTCTGTTTCTATTCTAACCTCTGAGAAGACTACTCTTTTTTCCAGTCTTCTGAAAATCTC
CTTTTCTTCTCCCGGTGCGAGATTCACCGTGAAGCGATCTGTTTCGTATCCTTCTTTTTCCAGTTTTACC
TCGTACATCCCAGGATCAAGGATGAGATTCAAACCGTTCTGGTCGGTCGTTCCCACGTATCTTCCATCGA
TATAGACGTCGACACCAGAAGGATCTGTTCTCAGTTTCAAAGAAGACTGTGCTGGTTTTAGCGTGACGTA
CACGGATCTGGTTTCTCCCGCGCTGAGTGTTATGTTTCGGGTCTCCTCGCGGTACCCTTCTTTTCTGAAC
GTGACAGTGTAATTTCCAGGAGAGAGGTTCAGCGTCAGAGGAGTCTTTCCCTGATAGACACCGTTCAGAT
AGACACTCGCACCGCTCGGACTTGAACTGAGAGAGAGCTGAGCGAGAGGCAAAGTGGCTATCACCTTCAC
CGTCTGGTTTCTTCCCACATAGACTTCCTTGTAGAACGTGTAGTTTTCAAAATACACCGTCACGTAGTGT
GTACCTTCGTCGACCGATACCGTGACCGGTGTCTTCCCTTTGTAAGAACCATCAATATAGACGGTCATTC
CTGGAGGTGTCGAGTCAACGATCAGCGTTCCAAACGCTGGGGCTCTTCCCACATAAAAATAAGTGAGATC
GGAGACCCATTCTCCCGTGAGATAGGGTTTCAATTTCTTTTGAACGTATTCTTCGACGTTGTCGGATAGC
GTCGGAAAGGCTCGAGTTGTCCCGAGTTCTTTCAGCTGGTTGAAAATCGGTATCGGTCTGGTGCTTGCAA
TCACCTGAATGTACTCTTTTCCATACGGCGGTGAAACTCTGAGGGAATAGGTGGATTTTGAAGGAATCTT
TTTTATCTCATTTGCCCTGACAAAATTGTCGCTTTCGTATTTGTTCGGGAAAATGAGAGTTACCTTACCC
TGTGCGTTGATGTCGTAGATGAGTATGTACGCGTCTCTGGAAGATTTGACGAAGATCTCTATCCTCTCTC
CCACTTCATAGACGGATCCTTCCGGTTTGTTGAGCCACACATCCACCGTGAAGTAAGGTTTCTCGGGTAC
TATGATGATGCTCTTTGCTTCGAAAGAGAAAGCCACCATCGAGACAAGAATCAGAAGAAGAAACACATAT
CTCCTCATGAATCACACCTCCTCGTTATTTTATCCATCTGACTTCCGCACCGAGGATTTTTGTGTTCGAC
TCTAAGGTTAATCTGCTAGGATTTTCCTGAACGAAAGCGGCAAAACCATCAACACCGCTTAAAGGACCAA
GGTGATAAACTCCGTTGTTGTCAAGATATATTTCGCCTTCATCTTTTATATCTACTACTTCACAGTAATT
ATCACGTCCGTTGAAGGTTACCACAAAAAACGTCGTGATATTAACATCCCTCGTCAAACCCTTGACTCTC
GCCTGCCATTCTTCCCGATCTGCCTGCCACCACACATCCACGTCGTAAATTGGATAGTAACTGTTCCAGA
TCCTGCCTAAATCATTTTTAAGATCCGCCGTATCAACGATCACCCCGGCTGCGGCAACGAAGTCGTTGTA
TTGTTCGTAGAATGTCGCTCTTTCATAGTAAGCATAACTTTCATCTGGATAGTAGAGTACAATCACAGGG
TGTGCCTGAACAAGATAATCACCATAGGATGGTTGATACCAATCCATCACATCGTCAAGATAAGCATTCC
CAACCACTTCGATGATGAACTCGTGCCTTTCCTCAATTGGAGGTAGACAGGCTGTCAAAATCAGAAGAAT
CAACCCCAGAAAGGGAAAAAATCTCTTCATTTTCTTCACCCCCTCAAATCTAAGACTTTCAAGTAAAGAA
GAGAGTTCTCAAAGTTTCTTTTCCACTCTTGCCAGCGCAATCCCTTTGAGAATGAGTCCGACGAGAATGG
AAAACACAAGTGTGGAGGTTCCACCGTAGCTGATGAAGGGAAGAGGAACACCCGTGACTGGAAGGAGTCC
CAGGTTCATCGAGACGTTTTCGAAGACGTGGAACCATATCAGTCCACACGCAGAAACCATCAGTATTTCC
CAGTACTCGTCTTTCACGTTCAGAATCCATCTGGAAACCTCGAAGAACAGAAGACCGAAAAGCGAAAGCA
GAAAGACTATTCCGATGAATCCGAATTCCTCACCGATCACCGATACGATGAAATCAGTGTATGAAACAGG
AACGTAACCCATGAGGTTCGCTTTTCCTTTCATGTATCCTGCTCCAAAGAGTCCACCGGCTCCGATTGCG
TGAATCGACTGCAGAACGTTGTAGGAGTAACTCTCGCCGTACTCTTCCGGGTTGAGAAAAGAAAGTATCC
TCGCTCTTTGATAATCCTTCAGCCCAAAGAAAAAGAAGACAGGAAGAAACACAAGGACAAGTATCAATAG
AATCACAAGGGGCTTCTTATTCACATTCGAGGCCAAAACCGCAAACAGCCAGATCAATCCCACAGAAAGC
GTGGTGCCAAGATCGGGTTCCAGAAATATGAGAACAGCGGGGACAACCGTGAGAAAAAAACTTCTCCAGA
ACCACCTTTTCTCCAGAAGATAAGGAAGCAGAACGATGAGCGAAAGCTTTGCAAAGTCTGAGGGCTGGAA
ACTGAATCCCATCACTCTGAACCATCTCTTTGAACCACCGATGGGGGTTCCTTTCACAAGAAGGGCCGCC
AGTAAAACAACGGAGAAGACGTAGAGAATGATCGAAAAGTTCCTTATCGTTCTGTCCTTGATGAACAGAA
CCAGAAACATCAACGAAAAACCGGCTATATCCCACACAATCTGCCTCGTGAAAAGTTGCTCATTTTCTCC
GTAAGTTGCGCTTCTCAAAGTTGCAAGTCCAAACAACATCAAGATGGACACAAGAACAACTATGATCCAG
TCTATTCGTTTGTTCTCGTGTGGTATGGTCCCACCTCACTCTGAAACGACTATCTCCATCTCCTTCATCA
GCCTGTCTTCTTCACTTTCTATCACAACGATGAGTTTGTAAGTCCCGGGATCCTCGAGCTTTATGATATC
GTAACTGGTCGTCTTAAAAATTTCCCTTGAGGAGTATCCTTCGATCGTCATTCTGTACTCTTCAGAATAA
GCATACGAAAACACCGGTTCTTTGTGCGTCAAAACAATCATGATGTTTTTCAAAACTATGTACTTTCGTT
TCTTTTCTTCGTTCAAAAGCTTCACAGAGAAATCGTATCTTTCACCGGATGCTACAAACTTCTTCCCTTC
GATGACAAGGGAGAGTCCCTTCAAATCTTTTTGATACTCTCGCGTGACGAAAAGGGGAATTGATTTTTCT
ATCAGACTGCTTTCTGTCTTCAATTTCAATTTGATGATGTAATCTCCCGATTCTTTTGGGGCGGAAAAAC
TCACTTCGTGGATCTGTTCGACCATCATCGGATTTATCACGAAGTCTTTTTCTATAGGAATATCTCTTTC
AAAGACAGCCTCATTCCCTTTAAGGATAATAAGGCCGATCGACTCCACACGAATTTTCCGACTCTTTGAG
CTTATGTTTTCCAGATAGACAAAGAAATGCACGTTTTCGTAAGGGAAATAAAAATCTTTCAGGTCTTCAA
CCTCGATTTGCCACTTTTCAATCACCGAAACGACCTTACTGATAACCACCCTCTGGCCGTTCAACTTGAC
AGAGACTGTGATCGTGTAATTCCCTCCAGGTAGATTTGACAGCTCTTCCTCCCTCAAAAGATCAAAAACC
AGGACACTTTCGAAAGCTTCCATCTCTTTTTCCACACGCTGTGGAAAGTGAAACTCGTACACCGTGTCAT
TCTCCCTTTTGATGGAAAATACGAAATCTTCCAGCACAAGATTTTCTTTTTTCTTCTCTCTGTTGAACAC
TTTTACACGCACATCGAGGGGATCGTTTGGAAGGTAGGACTCTTTTGTTTCTATCACCAGCTGGAAGGGT
CCAATCACACCTTCCGGTTTGTTGGAAAAAAACGCTTTCGTGAAAAACACCAGGAAAACCACTATTACAA
GATTCACGACAAGAATAAAATTCGCCCTGCGGCGAATTCTATTTTTTCTGTTTCTGAACTCTTTTTCCTT
TTCTTCGTCTCTCTTCTGCCATTCTTCAGGGCTTTTAGAAAAGTACTTCATAGCGGTGTGGTCACCCTGA
AAACCTCTTCGATACTCGTCTGCCCAAGAAGAACCTTTTCGAGGGCATCCTGGAACATGGTGCGCATACC
TTTTTTCACTGCGAGCTTTGCAATCTCTGTTTCACTCGCTTTGGAAGAGATCAATTCTCTCAACTCTTCA
TCCACAATCAAAACTTCCCCTATAGCCATTCTCCCTCTGTATCTCATCCCCTTGCAGGCAGGACATCCTT
CTTCTGAAGGATAGTAAATCTGATCTGGTACCTTTCCAAAGAATTGTTCGAAATAAGATTTTACCTGTTC
ATCTCGAACCTCTCCAGGCATTTTACACTCATCACAGAGCTTTCTCACCAGCCTCTGACCTATGATTCCG
ATAAGGGAGGCTCCGAGAAGGTGAGGATCTATTCCCATTTCTATGAGCCTTGAAACAGCACCAGCAGCGG
TGTTGGTGTGAAGTGTACTCAGAACTAAGTGTCCCGTGAGGGAAGCTTCCACCGCAAGCTGTGCGGTTTC
TCTGTCTCTGATCTCACCCACCATGATGATGTCAGGGTCCTGCCTGAGGAAAGCTCTCAAGTACCGTGCA
AACGTGAGACCTATTTCTGGGAAAACCTGACATTGGGTAACCCCTTCGATGGTGTATTCCACAGGGTCTT
CCGCTGTTACTATGTTTACACTTTCACTCTTCAAATAATTTATCATAGCGACAAGTGTGGTGGATTTTCC
GCTTCCCGTTGGTCCGGTGACCAGGATGATACCGTAGGGTTTTTCTAACAGTGATAGAATTCGTTTCAGA
TTGTATTCACTGTATCCAAGTTCCTCGAGGCGTTTGTTTGCATCGGACACCTTCAGTATTCTCATCACGA
CTTTTTCTCCGAAAGTGGAAGGCATGGTTGACACGCGAAAATCGTACTGTTCCCCGCCTTTTATCGTGTA
AAACTTCCCGTCCTGTGGAAGTCTTCTTTCCGACACATCGAGACCACTCATAATTTTAATTCGTGCCACA
ACTGAGTTGTGCTGTGGCTTTTGATACTCAAGAACTTTTCTCAAAATACCATCTATTCTGAATCTCACCC
TCACGGTTCTTTTCATCGGTTCTATATGGATATCACTCGCTCCCATTTCTATGGCACGGTTTACGATATT
GTTTACGAGCCGGACGATGGGAGCTTCTTCTACTTCCCTTTCTTCTTCCTCTTCTTCCTCAACCTGTTCT
GGTGTTTCTTCTATAGCAACGTAAGGCTCCTCGAAAAGTTCGAGAGGAACACCAAGAACATACGTTTGAT
ACAAAACAGAAAAATCTCTGCTCGTCACCAGATAAATCTCCGGATTCTTCCCCGTGAGAAAACGTATCTC
CTGTTTGATCCTTGGAATGTTCGTTCCGTTATCCGTCACCACCACGAGAGTTCCGTCTTCCTTCTTTTCT
ACAGGAATGACGTGCAGAGATTCGATGATGTTCTTTGGAATAGAACCCACCACGTTGAGTGGTATGTTTT
TTGGTAGTTCCTTCAGGATTGGGACTCCGTATTGTTCACTCAAAGCCTCCAGCAGCTGATCCTCCGTGAT
ATACCCTGTCTCAATTAGAACTTCTCCGAGCGGTTTCCTTTCCTCTTTTTGAATTTCAAGAGCCTTATCC
AACTCTTCTCTGGTTATGAATCCTTTTTCCAGAAGAATTTCACCCAATTTTCTGTATCTTCTCAGCATTA
AAGAAGCCCCTCCAGACCGTATCTGTAAATGGCCGGTATGTCACCTTCCGGGAATAGAATCTTGTCTTCA
TCTGGGAATCTTGTAGCTATGAAGATCACACGTATTTCGTCATCGGGTACTTCATCATCGAAGATGAGAC
CGAATTTGACGTCCGCGTCCTCACTGCTGTTCTGCCTTATGATCATAGCTGCTTCGTGCACTTCCTCCAT
TCTTATATTGCTGGGAGCAGTTATATTGAACACAATCGAACTCGCATTTTCTACAGGATGCTCTATCAAC
TTGCTTTCCATAGCCTTCTTAGCAGCTTCTCTCGCTCTGTGTTCTCCCTTTCCAACACCTATGCCAAGGA
TCGCAGCACCGGCGTCCTTCATTACCGACTCTATGTCTGCAAAGTCGAGATTTATGTAACCCCTCTTCGT
TATCAGTTCCGAAATTCCTTTCACTCCCTGGTGAAGAGTCTCGTCAGCCTTCAGAAAAGCATCCTTTATC
TTGACATCCCTCGGGAGTTCTTCCATGAGTTTGTTGTTGGATATCTTTATGAGGGTATCCACATGTTTTC
GAAGTTTTTTGAGCCCCTCTATCGCTTTTTTGAGTCTCTCCGGGCCTTCGAAATAGAAGGGAGTCGTCAC
TATGGCTACAGTCAGGATTCCCATTTCTTTGGCTATCTTTGCTATGACAGGGGAAGCACCTGTTCCCGTC
CCTCCTCCGAACCCTGCAGTTATGAAGACCATGTGGGTATCCTGGAGCACTTCTCTGATTTTTTCCTCGC
TCTCAAGAGCAGCTTGTTCTCCTATCTCGGGACGTCCCCCTGCACCAAGGCCTCGTGTGATGTTCTCACC
GATCTGAATCTTCACGTCAGCGTTAGAAGCCTCCAGTACCTGAAGATCGGTGTTCACCGCGACAAATTCA
ACACCGTGTATTCCTATTTCTATCATTCTGTTTATGGCATTGTTTCCGGCACCGCCTACACCTATGACTT
TTATCTTCAAATTGTTCGCCTGAGGGATGTTTCTATTTTCCTTTTTCTTCTCAACATCAAGGTCAAATCC
CATACTCTTAACCTCCTACTCACTCCATCAATTCTTTGAAGAGTCTGAAAATTTTCTTCAGCGGATTTTC
ACTTTTCACCGGAGTTTCCTCATAAGGATTTTCCGAAACGGCGAAAACATTTCCAAACGCAGCAGCGAAG
GAAGGGTCATTGGCAACTTCATCCGCATTGATGATGGATGGTCTGTCGGAATTCGCGTAACAACCCGTTC
TCACCGGAGATTTAAACACCTCCGTGGCCAGTTCGTTTATTCTTGGAATCTTGGCCCCTCCCCCGGTGAG
AACCACACCACCAGGTATCCCTATTTCCCCTTCTTCTACTATCTTCGCTTCAACTTCCCTGAAGAATTTC
TTGGATTTGCTCATTATCTCTCTGAGACGTGCGTGTATAATGACGGAAAGTTTCTTCGCAGTAGTCGTTT
TTATGGTGTTTCCATCGAGCCCTCTGTACTGTATTTCCTCCTCTTTCAAATCGTTATAAACTGCGTTTCC
ATGAGTTATAATGAGTCTTTCCGATTCTTCAAAGGAGGTGTCGAGAACTGCAGAAACATCTTTTATAACA
TGCTTCATCCCCACAGGAACGTAGGATATCTTTATGGGAACACCGTTTTTGTACGCTATCAACCCGGTGA
AATTGTATCCCAGGTTCACAACCACCACACCTCGGTCTTTCTCAGGCGTGGTGAGAACTCCCTCGGCAGT
TGAAACAAGAGAAGACTTCAACTGAAACGGACTTTTAACGGTATCCTGCAAGAAATTGTAGAACATCTCA
TAAACTTTCAAAGGTACGACAATGGATGTGTACTCGATGGCTATCTTCGAAGCCTTCATATCGAGAGGAT
TGAAAACGATCCTTTCGTCGTCCAGGAGATATCTTTTCGAAAATATGTGAAGAGGAGTTTTCCCGTTCTC
TTTCAATTTCTCAAGAGCTTCCGATTGCATCTCACTCAAGATGTCCAGGGTGATAGATCGTTTCTCTTCA
CCGAAGTCCCTTTCGATCACGGTGTCTTCTCTTTCAAAACTCACGCTGCTGAAAGAAATGACAAAATCAC
TTCTCAGAGACTTTTGCAGCTGTTCTTCGAGTTCTTTAAGCAGTGTGTTCACAGATTCTTTGAAAGCGAT
GGCGTCTTTTATTTCACCTTCATCCAATCCTCTCGATTTCACACTTGAAAAGGCCAGTGCTTCCCATTCT
TGATCACGTTTTCCGAGAACGAGTCCTTTTATATATCGTGAACCTATATCAATCGAGGTATAAAAGACAG
TTTTTGACAAGTCAATCACCCCTTATCCACATCAATCTTCCATCATCCGTCAGGAAATACCTTTCCTTCG
CTTTCATTTTCTCAGATTGCTCCATTATTACCTGAAAGTTCTCGACAAGATCTTTCCATTCTTCAAACAT
GATTCTGGATCCCTTCAGCAGAACAACTTCTTTTGACTCAAAAAAAACAGCGGACACTACAGAACTTTTC
AGAATCGGAATCAACATCTCCAGAATTTCCCTGTCGCTCTTTGAAAGTCGAAGCCCTTCAAGATTAACTT
CCAGAAACACTGGGTAGAATTTGAATAGGTCCTTTTTCGATAACGAAGCTACCAAACTCCCATCTTCAGC
GCATAAATAATAATTCCCTTCATAGAAAACTATCCCTATAGCCTTTTTCGAATCTATTATAATACTTTTT
GGAGAAATGTTAAAATTTTCTATCAAATATGAATACACTTTTTCTGGAACCCTCACGTGTTCTCTACGAC
TTTGAAAAAAAGAATTCACAAAGAACAGAATGTAAAGAACAATCATTGTGATGAGAAGAACTCTCAGGGA
TCTCATGACTAGATATCCAGTTCTTTCACTTTCAGAGCGTGCCTTTCTATGAACTCCCTTCTACTGGATG
GATCGTTACCCATGAGAATTTCAAAGAGTCTATCCGCTTCTTCGGCATCTTCTATAGTTACCCTTATGAT
TTTTCTCGTTTCTGGATTCATCGTTGTTTCCCAGAGCTGCTCAGGATTCATCTCGCCAAGTCCTTTGTAC
CGTTGAATTTCGATCCTTTTTCCCTGGAGTTTCTCTTTGTATTCCGCCAGCTCCTGGTCACTGTAAACGT
AGAACTCTTCTCTTCCAGCTTTGATCCTGTAGAGAGGTGGGAGTGCTATGTATACCCTGCCCTGTTCGAT
GAGGGGTCTCATGTATCTATAGAAGAGTGTCAGAAGGAGAGTTCTTATGTGTGCACCGTCTATATCGGCG
TCGGTCATGATGATAATCCTACCGTATCTGAGCTTGCTTTCGTCGAAATCATCTCCTATGCCCGTTCCCA
CTGCAACAATTATGTCACTGATCTGCTCGTTTTTCAGTAATCTATCGAGAGATGATTTTTCCACGTTCAA
AATCTTTCCTCTTATGGGAAGAACAGCCTGAAATTCTCTGTCTCTGGCCTGTTTTGCCGATCCCCCGGCA
GAGTCACCTTCCACGATGAAAAGCTCCGTTTTCTCTCTATGTGTGGAACTACAGTCTGCCAGTTTTCCGG
GAAGTGTTGTGTTTTGAAGAACGTTTTTCCTTCTCACCATTTCTCGAGCTCTCTTTGCCGCTTCTCTTGC
CTGTTTGGTGCTCATGATCTTTGAAAGAATTGTTTTCACGAGCTCGGGATTCGCGTCGAATATTTTTTTC
AGCTCTTCTCTCATAGCCTTGGTTACCGCTTCCTTGACTTCTTCGTTGCCGAGTTTTGACTTTGTTTGCC
CTTCGAATTCGGGGTTCTTCACGTAAACACTGATAACCGCCGTGAGGCCTTCTCTAACATCCTCACCCTG
GAAGGAATCGTCTTTCTTGAGAAAATTATGTTTTTTCCCATACTCGTTCATGAGTCTTGTGAGGGTGCTC
TTAAAGGCTGTAACATGAGTTCCACCATCGACAGTTTTTATGGTGTTTGCAAAAGACACGATATCTTCAG
AATACGAATCAGTGTATTGAAAGGCGATCTCCACTATCACTTCGTCTTCACCATTTTTTGTTTTCACTTT
TTCCGTTCTCTTTATGTGTATCACATCGTGTAGAGCTTTTTTCCCACGGTTCAAATACTTCACATACTCC
ACTATGCCTCCGTCGAATTTGAAGGTTTTCTTCTCTCCGTTTATTCTGTCTTCGAATTCTATTTTGAGTC
CTGGTACTAGGAAAGCTATCTCTCTCAATCTGTGTTCGAGTATGTCGGGATCGAACTCTGTCTCCGAAAA
TATGAGAGGATCGGGTTTGAATCGAACGATCGTGCCGTGCTTATCGGTTTCTCCTATCACTTCCACAGGT
GTGACCGGTTTACCCCTTTCGTATCTTTGTCTGTAGATCTTCCCGTCACGATGTACCCGCACTTCCAGCC
ACTCCGAAAGAGCGTTCACCACCGATACACCAACACCGTGCAGGCCACCGCTTATCTTGTAGGAATCCTT
GGAGAATTTTCCGCCCGCATGAAGAACTGTGAAAACCACTTCCAGAGCGCTTCTTCCCTCTTCTGGATGT
ATGTCAACGGGGATTCCCCTTCCGTTGTCCTCGACTTCCACACTTCCATCTTCATGGAGAGTCACACGTA
TCCAGTCGCAGTATCCAGCGAGTGCCTCATCAACACTGTTGTCAACCACTTCGTACACGAGGTGATGCAA
TCCACGTTTGCCCGTGGATCCTATGTACATTCCGGGTCGCATTCGGACAGGTTCCAGTCCTTTTAAAACC
TTTATACTTTCAGCGGAGTACTTTTCCATCTACTTTTCCCCTCCTGAACTTTATATCTCTGAACAGTTCT
TTGCCCGATCTTTCATTCAGAATTTTGAGCAAGCGATCTTTCTGCATGGTGAGTTCCGTCATCCACAGCG
AATCATCGCAAACAATGTAAACTGTCCCGTTCTCCACTTTTTCCACCTTCGTGTGCCTCGCTATCACAGG
TCCAACTATCTTGTCCCATTCAGAAAGGAGCATCTTTATCTTCAGTTCAAAAAAAAGAGGTTGTTTGGTG
GAAAGCTCATCAAGCAGCTGTCTGAGAAGAATCATATTCCCACCCAGTTTTCCTCCAGATTTAAGACAAA
AGGCTCAAAGTTTTCCATCAAAGTCGCTGTCACAGGTCCTGGCTCTTCCTCGAAAAACGAGTGCTCGTTC
AACCTTCTGACAGGAACCACTCCCGCACTTGTGTGTGTGAGAAACATTTCATCCGCTTCGAACAGTTCCC
ACACCCACACTACTCTTTCTTCAACAGGTATCTCGAGACTTTTTGCGAGCTTTATAACGTTTTCCCGTGT
GATGCCATCCAGAATACCGCTGTCAAGCGATGGTGTAATCAATTTGCCTTCTTTCACCAGAAACACATTG
CTGAAACTTCCCTCACAGACCTGCCCGTTCAAACCGAGCAAAATCACATCGTAGCAGTCCACTATTTCCC
TTCTTGCAAGCACTATGTCGGTGCGTCCAGTTATTTTTAGAGCTGGTGGAGTAGAAAGATCCGGTATCCT
TCGAACGTTCGATATTTTCACCTCGACTCCTGTCTCCAGGTCTGGTATATTGAGCGGTGAGAACACAAAG
AGAACCTCCCCGGAATCAGGGAAAAGATAGACTTTGATTCTCACTTCTTGTTTGAACTCATCAGCTCCCG
CCTTCAGCACCTTTGTGAATTCATCGAAGCTCAGAGAAAGAGGAAGATTAAAGAAATCGGCAGATCTTTT
CAGCCTAGTGTAATGTTTGTAAGCCGCAAACGGGGCCCTACTGTAAGTTCTCAGAGTTTCATACACCGCT
CCCTGGAGCGACTTTTCAAACAGAGAGAAATCCAGTGAAATTTCATCCGCGCGCCGGAACTTTCCCCTCC
ACCATATCAGCACGACAGGAAATCACTCCCTCTTCTGAAAGGGATTTCACCCTCACACTATGAAATTCTC
CCACTCTATTTCCTACAAACTCGTGCTTCACGTAGTACTCGTCATAGCCAGAAAGAACACCTTTCATAAC
GTACCACTCAGCGAGTACTTTTCTTTCTTTCCCAATGATTCTCTTCCTGTACCTGATAGAAACATCTTTC
GCTTTCTCTTTTAAAACATCCAGACGCTCTTTCTTCTTCGATTCGGGAACACCGCCTTCCATTCTGCTCG
CTGGAGTTCCGGGGCGTGGTGAGAATCGGAAAATGTGTACTCTGCTGAACTCCACTTTCTCCACCAGTTC
AAGAGTTCTCTGGAAGTCGGCATCCGTTTCTCCAGGGAAACCAACGATTATGTCCGTTGTTATTGAAAAA
TCTGGATCGATACTTCTCAATTTGTCAACAACACGCATGAAATCAGAGATTTTGTATTTTCTTCCCATCC
TTTTCAACACATCATCGGATCCGCTCTGAACCGAAATATGAAGATGCGGACACAGTCTGGGGTTTCTCTT
GAAAGCCTTCACAATTTCGTCGTTCACGTCTTCCACATTTATGGAGCTGAGACGCACTCGATAATCCCCA
GGAACTTTCTCGATGACCTTTAGAAGTTCAGCAAGTGAAGAACCCATGTCCTTTCCATATTTTCCAAGAT
TGACCCCGGTTATCACGATCTCTTTGTAACCTTTCATTACCATTTCCGCGAATTCCTCTTTGAATATTTC
GAGCGGCTTACTTCTGATTCTTGTGCCACGGGCCAACCTGATAGCACAGTAGGTGCAGGTGTTGTCACAC
CCGTCTTCAACCTTTATGTAAGAACGGGTTCTGTCTTCGAAACTTCCTTTCACTTTCTCGTAAACGGGCC
GGCCGGGTTCAGATACAACAACCTGTTGTTTGCCATTCAAGGAGTTAATATGATCCACTATGTGTTTCTT
CTCATCGATTCCCAGAACCATGTCCACCGGAAGATTCTTTGCCTCATCCGGAGAAAGCTGGGCAAAACAA
CCGGTGAGGATGATTTTTGCGTTCTTGTTCCTGTTTCTGATACTCTTTATCAATCTCTTCACTTTCTTCT
CGACTTCCTTGGTAACGGCACACGAGTTCACTATATAGTAAGCAGCATTCCCGTCGGGTAAAACCACGTA
CCCGGCTTTTTCTAACTGTTCAGCCATGTATTCACTTTCGTACTGATTCACCTTACAGCCGAAGGTCTCT
ATCCTGACAGTTTTCATATTTCCAGCTTCCCCTCCGAAACTACCCTCAGAATATCTATTCTTCTCACTAT
ACCAACGAGCTGCATAGCTTCGTCAACAACAGGAAGCGATTTAAAGCCGTGTCTTATGAGATAATCAGCT
GCTACAATGAGCGGATCGTCTTCTTTCACAACAACGGGAGGCTTGTTCATAAATTCAGATACGGGTCTGT
CCTTTATTTTGACTACGTTTCTTATCAGCTGGTTGGTGTCTGGAATGAACGAAGCAGATCTCAAAAGCGA
GAAATAACTGGGTACAAGAGCCTTTATGAGGTCGCTTTCACTGACAAAGCCAACCACCCTCATATCATGG
TCAACAACGGGAACTCCAGAAAGATTCTGCCTGGAGAGGAGCTTTATCACCGTTTCAACCGTTTCATCTT
CAAAAACAGCGGAAATATCATAGATGACGGCATCCTTTACCCTCATTTACTTCACCCTCTCTACGGTGAA
GTGATCGTATTCCTTCTTTATCGCCTCAAGGTCGGGCATGTATTTTTCCTTTCTTCTAGTGGCAGCCAGT
GCGGAGGCAAAACCAAATTTTGCCATTTCGAGGAAGTTGGCTCCGTGTTTAATGAAGTAATAGACCATAC
CAGCTACATACGCGTCTCCCGCACCCAGAAGATGTGATGTGTCTATTTCTTCTTTGGATCTTATAAGCCA
GACCCCTTCTCTTGTTGCAACAATATCGTTCTTCACTTCGTATGACACCACGGAAACCTGCGATTTTTCG
GCGAGCTTTTCGGCGAGTTTCACGTAATCGTCAAAGGTTTTCAAATCAACACCAAGAAAAGAAGCATGAT
TACCTCTCAAATCTGGTTTCACGACGTTGGGAAATTCTGGCCCCTCATAAATTCTTTCAAGCAATCTGGG
AGTCTGTTCGACAAAGACAAAGACTCCTCTTTCACGCGCGAGTCTCACCAGTTCGTTGCATATTCCCTCG
TTTACTCCCGGTGGAATACTCCCCGATATAACAACGCAATCGACTTTCGAAAGCGTCATCTTGTATCTTC
TCAGAAAGTGATTCACATCCATATCCGTAACATCCGGACCGGGAAAATTGATAGCGGTTATTGTTTTATT
CTTTTCATCGATTATTTCGATGTTTTCCCTCGTTTCTCCCTCCACGTAAACAAAATTCGTTGTGATCAGC
TTTGAAATTTTTCTCAATTCTTCCACAAGAATCTTTCCCATGTACCCACCCACGAATCCGGTGGCGACTG
ACGGCACTCCCAATTTGGAAAGAGCTATAGAAACGTTTATACCCTTTCCACCTGGGGACATTTGAGTTTT
AGAAAGATCATTTATCCTGTACAGCCTGTTCACCTGGAAATCTTCTATGAAAATTTCCCTGTCTAAAGCG
GGATTGAGGGTCACCGTCAGGACCATACGATCACCTCGAAGTCAAAAGTGAGGAGTCACATTCTCAAAAC
AAAATCCTTTGGACTCCCCGTATAATTGATTCTACCATTATTCAGTATCACCAACAAATCGGCGATGTAG
AGAAACCTCTGAAGAATGCGGGTGGATATGACAAAAGTTCGTTCTTCCTTCATCTTGAGGAACATGTCCA
TTATCTTCTCCAGATTTTCATCGTCCAGGTGATCCAGCAGACAGTCCATTAAAATAACGCGAGGCTTTTT
CTGCTCGAGAATGAAAAGAAGGAGGGAGATCTTTTCGGCAGGCGAAAACACAGAAAGGGGGGTCTTTTGA
CCGCGAATAAGCATTCTCAGTATTCCAAGATCATCGAGTTTCTCGGAAAAATTCTCCAGAGAAATCTTTC
TTTTCAGAGCGAGTTTAAGAAATTCATCGAATGTGTATTGGTTCATCGCATCGATGAAGCTCGTATCGAG
ATACAGAGCGTTTTTTCTAACGTAAATGTCATCAAGATCCTCAACGTTTTGATCGAACAAATAGACGGAA
CCGCTTCTGGAAATCTCATTGAATATTTCGGTGTTCAACTTGACAATTGATCTGAGGAGGGAAGATTTCC
CAGATCCTCTTGGACCGTAAAGGACGTTCATTCCTTCAACAAAGGAAAGAGTAATATTCTCAAGCACACT
TTTACCATCCACGGATAAGGAAAAGTTTTCAAATCTTATCGGAAACTTTCTGCTTTTCATCGTTATCTCT
TTCTTTCTTCTCGTCAAGGCCCAAACGTCTCTTTATTTCCCTGAGAGCACTTTCATCTCCATCGGTCATC
AATTTGAGCAAATCTATCTGCGATAAAACACGGGGATTTCTGGATACTTTCTTCTCCAAGAGGCATCACC
TCGTTTTTGATTCTAACCCCAAACCTTTAATTGGACTTGTATGGATCATTACAATTAAAACCCGGAGAAT
GTAATAAAACGTCTCCAGGGTTAAAATCTATCCTGGAGGTGATTGGATGCGAAACCCACCTTTTATTGTG
GAATACGAACTGACACTGCGATGCAACTTCAGATGTAAACACTGCTACTGCGAGGCCGGAAAACCCCATC
TTGAAGAGCTGAGTTTCGAAGAAATAAAGGAACTGATACTCGATATGAAAGAATTGGGCACCTGGGCTCT
CGATATTGTGGGTGGCGAACCTCTTCTTCACCCTCAAATACTGGATATTCTTGCCTTCGGAAAAGAGGTC
GGACAGCGTCTCATGATCAACACCAACGGTTCGCTCGCCACCAAGGAAATGGTACAGAAAATAAAGAAGG
CCAATCCCGACGTGCTTATTGGAGTTTCCCTTGAAGGACCAGATCCTGAGACCAACGACTTTGTGAGAGG
AACCGGAAACTTCAAAAGAGCAGTTCAAGGCATCAAAAACTTCGTGGATGAAGGGTTTCAGGTCACCATT
TTGAACGTGATAAACAAGAGAAACTGGAGAAAGTTCGAAGATATGGTAAAACTCGCACTGGAATTGGGAG
TTAATGCTTTGTATGTGGATAGGTTCATACCGGTTGGAAGGGGCATGATCCATGCAAGAGAACTGGATAT
GAATCCCGAGGAGTGGAGAGTGGCTATAAAACACGTCCTTGGAGTGATAGAAAATTACAAAAACCATTTG
ACATTTTACGTGGAAGAATCTATATCAGGAAAGCCGTGTTCCGCAGGAATCACACATGCATCGGTTCTGG
CCGATGGCACAGTCGTCCCCTGTGGGCACTTCAGATACAGAAAGGAATTCTACATGGGGAACGTTAGAGA
AAAGAAATTCTCGGAAATCTGGCACGAATACACTCCCATTCCTTCCCCGGCTTCCTGCCAGCAGTGTCCC
ATCCTGAACGAATGCGGTGGAGGTTGCAAGGCTTACTACTTGCTGAGAGAGCACGAAAAAGACGAAGCTA
TTTGTTTCCTGAACAAAGAACGGTACAACATAAAGTAACTTAAATGAAACTCGATTGTTATTATGTGTGC
ATAGAATATTTTTACCGACCGGTAAGTAAAAAAATATGGAGGTGGTTGGATGGCAGTAGGTGGAATCAAA
GGAATGATCTATCGTCAGGCGGGAAAACTCGTTGGCTCATTTGTCAGAAACGCTGAAGTGGAAACTCTTG
GAAAAATCTTCGGTACCCTGAGTATGTTCACGAAGGAGCCCGCGAAGAGCGGCCTTCGAAAACTGGCTGA
CCTCGCAAAAGAAAGACATCCCATGGTGATGTCATGGGTGAACGTTTTCAAAAAAGCAAGTCCAAGGTGT
GTTGAAGGGGTTATAAACAACCTGATCATCAACGAGTTCGCTCTCGGAGAACCTATCAGGCAGGAAAAGA
TGCACGAGTACAAAACGGTGCTCCCAAAACTCCTCGTTCTGAGCCCCACATACGCTTGTAATCTGAACTG
TGTTGGGTGCTATGCGGGACTTTACGGTAGAAAATACGAGCTCTCCCACGATGAAGTCAGAGACATCTTG
AAACAGGCCAACGACCTGGGAATATACTTCTTCATCATCACCGGTGGTGAGCCCTTCTTCTGGCCTCACC
TGATGGACATATTCGAAGAGTTCAAAGACAGCTACTTCCTCGTTTACAGCAACGGAACTCTGATAAAAGA
AGAAACCGCTAAGAAACTCGCAGAACTTGGAAATGTGACGGTCTCCATATCTGTGGAAGGATTTGAAACC
GACACAGACTGGAGAAGAGGAAGGGGAATATTCAAGAGAGTCCTCGAAGCCTGGGAAAGGCTCAGAAGAC
ATGGTGTGATCTTCGGAGCTTCTGTGACGGCAACACGAATGAACCACGATACCATAATGAAAGATGAATT
CTGGGACTTTCTCGAAGAACAGGGAGTTTCTTACGTGTGGGTTTACCAGTTCATGCCCGTGGGAATGAAT
CCAACGATGGACCTCGTTCCCACACCACAGCAGAGATACGAAAGATTCCACAAACTCGAACAGCTCAGAC
TCAGCGGAAGATTCGCTTTCGTTGCCGACTTCTGGAACCACGGGTTCCTCACCAATGGCTGTCTCGCAGC
AGGTGCCAAGTACCTCCACATAAACGCGAAAGGCTATGTAGAACCCTGTGTCTTCCAGCAGTTCGCGGTG
GACAGCATTCGTGAGAAAAAACTCATCGACATCTTGAGATCACCGTTCTTCGAAGCCTACAAGAGGATGA
TCCCTTACAGCGACAATCTCTTCAGACCGTGTCCGATAATTGACAACCCGAAAGTCTTCAGAGCCATGGT
GAGAGCCTTCAACGCAAAACCACAGCACGAGGGATCCGAAAGGGTCATCACAGATCTCGCGCCCGAACTG
GACAAACTCGCAGCCGAATGGAAGAAATACGCAGACAAACTCTGGTACGAAGAAGGTTACTCCGAGATCT
ATCCTGCCAACAGAGGAGTTTACAGCTACGAAGTGAGAATGAGGAGGTACGCAGACAAAGAAAAACTCCT
CGCAGTGGATAAACGCTACAGGGACTGATGTGGAGGGATTGAATTGAGCTCCGAAACAAGGAGGAAAATC
CTCGAAGCGGCGAGGAAGGCATTCTCAAAATACGGCTACGATGGAGTAAGTATGGAAGAAATCGCACGTG
AGGCCGGTGTGAAGAAGGCCCTCATCTACTACTATTTTCCGAGCAAAGACAAACTCTTCGAAGAAGTCTG
GAGAGAAGCACTCGAGGAGCTGGAGAGCCATCTTTTCGCCGTCACCGAAGAGACGAATTCTTACTTTGCG
AAGATAAAGAAGTTTCTGAAGTCCTACGTTGATTTTGTCCTGAATAAAACCGTTTTGAACGAAATCATCG
AGAAAGAAAAATCGACCGTCAGATTCGAAGAAGAAAAATGGTCGAAACTCAGAGAACGTTATGAAAGCTT
CATAAAGCGAGTCGAAGAACTCATAGAAGAAGGGAAGAAACAAAACTACGTTTACAAAGATCTCGATTCC
CGGGCCGCTGCGGAACTGATAGTCAATTCGTTCGGAGACGTTCCAAAGGATAAGAGACTGCTTCAAAACA
TCCAGGAAATGATACTCAGAGGACTGCTCAATGTGAAAACAGAAGAGGGGCGTTAGCCCCTCTTCATTTT
AATTTCAGAATCTCCTTCTTATTCCAAATTCTCGTTCTGCTTTCTGCACCATCTCTTCGAAGATTTTATT
CACCTCTTCATCGGTCAGGGTTCTTTCTGGATGTCTGAACACCACATATAAGGTAACGCTCACCATATTT
TCCGGGATCCCTTTACCTTCATAGATATCGAACACTCCCACTTCCTCCACCAGATCTCCTCCGCTCTTTT
TGAAAAGTTCGATGATCTTCACAGACTCAAATCCTTTCGGGAGCAGGAAGGAGATATCTCTTCTCACAGC
GGGAAATCTCGGTGTGGGCCTGTAAGCGGGTCTCTTCGATGCGTATTTTCTCAGAAGTTCCATATCTATC
TCGAAGAAGTAAGTATCCTCCTTCACATCGTACTCATCGAGGAGCTTTGGATCGACCATTCCAATGAAAC
CGATCTCCCTGTTTTCCACGTAGATACGAGCGGATCTGGTTGGGAACAATCCAGGTATCTCCGCGGCTCT
GTATACGACGTTCACTCCGAGCCTGAAGAAGAGCTCATCGAGAACTCCCTTGATCGTGTAGAAGGACACG
CTTCTTTTATCGGTGTAGTCTCCCGGATTTTCCAGTCCACAGCTCATGGCAGAGAGTGTCTCTATCTCCC
TGAAGTTTCCATTCTCCTTGAAGTAAATCTTTCCAATCTCGAAGAGCTTCAGATCTCTGTTCTGCCTCTT
GAAATTTTCAGCGAGCACTTGTATCAGGCTGTAAAACTGTGACGTCCTCATCACGTCCATATCTGAAGCG
ATTGGGTTGGAGAGAGCTATGGGTTCTCTGTCCACCAGAGGCCACTTTTTAACCTTCTGGGAGTCCACAA
AGGAGAAGGTCACCACTTCATCGAATCCCATTCCTTTCATGAATTGAGAAATTTCCCTTCTGAAGAGCTG
TTTCTCGCCCCAGCCGCGGTTTACTGCGGGAACGCTTATCACTTTCGACTCGACTTTCTCGTACCCGTAA
ATCCTTCCTATCTCTTCTATGAGGTCTATCTCCCTTTCAACGTCCGGCCTGAAAGTGGGAACAAGGACTT
CGTAACTGTCTCCTCTGTCTTCCACCTGGAATTCAAGTCGTCTGAGAATATCACCCGGCTCTTCAACTTT
CGTTCCCAGTATCTTTTCGATCCTGGCTTTTCTGAGCATCACCTTTTTGGGCTCTATCTTTCGAGGATAA
ACATCCCAGAATTTCCTGAGAACATAACCGCCGGCCAGCTTTTGAATCAATTCTGCGAGCCTCAAAGATA
CGAGCTCCACATCGTTTGGATCCACACCACGTTCGAACCTGTAAGAAGACTCAGAGCTGATTCCAAGCGC
TTTGGCTGCCTTTCTTATCCTCACAGGATCGAAGTAAGCCACTTCCAGCACCAGATCTCTGGTGTCATCG
TACACACCAGATTCCATTCCTCCCATGATTCCGCCAAGTGCGAGGACGTTCTCACCGTCTGTTATCAAGA
CCTCTCCACCCTTCAGTTCGTACTCCTTTTCATCGAGTAGCAGGACTCTTTCTCCACCCTTTGCAGATTT
CACAACGATTCTTTTATTTTTGAGCCTGTTCAGGTCGAACGCATGAACGGGATGTCCCAGCTCGATCATC
ACGTAGTTCGTGGCGTCGACCACGTTGTTCAGAGAACGAACCCCTGCCGCTACGAGCCTCGCCTTCATCC
AGAGCGGTGAATCTTTCACGGTAACACCTTTCATTATTCGAGCAGAGTATCTGGGACAACCCTCCACGTC
TTCTATCTCCACATCGAACTGAACATCTTCATCCACAAAAGAAACATCGGGTTGAGGCTTATTCAAAGGC
CTTCCGCTGAGGGCAGAAAGCTCTCTCGCAACACCAATAATCGAAAGACAATCAGGCCTGTTTGGAGTTA
TCTCTATGTCCAGGACTCTTTCGTTGAGTCCATATTCCTCTACCACGTTCACACCGAGCTCCACGGGATC
AGGGAAACGATAAACTCTGTCGGATTTTTCCTCAAGTCCCAATTCTTCAAGTGAGCAAAGCATACCCTCC
GAGATAACCCCTTTGAACTCACGAGGCTCTATCTTGAGACCGTTGTTCAAGGTAGCTCCTTCGAGAGCCA
GTATGACGTAGTCTCCTTCGTTCACGGTTTTATCGGCTGTGATGACCGTGTAGATTCTCTTTCCGGTGTC
CACCTTGCACACGATGAGCTTTTCTGAAGCCGGATGATCGAACCTTTCTATCACCCTCGCTGTGATTATC
TCTCCGGAAACGTTGAAAGGTCTCAGAATATCCTCCACACTCGTGCCAGAAAAAGTGAGTCTTTCCGCTA
TTTGCTCGATATCCCAGTCGAGATCTACGAATTCTCTGAGCCAAGACTCGGGAACTCTCACCTCATCACA
CCCCCATCAGTAGCTACTGAGAAATCTCACGTCGTTTCTGACGAACTCTCTTATGTCTGCTATGCCGTAC
TTCAGCATGGCGATTCTTTCCACTCCCATTCCAAAAGCGTAACCCGTCCATTCTTCCGGATCGTATCCTA
CATTCAAGAAGACGTTCGGATCGACCATGCCTGCTCCCAGAATCTCCAACCATCCGTACCCGGAAAGATA
GACATCCACCTCAAAACTCGGTTCCGTGAACGGGAAAAAGCTCGGCCTCAAACGCACCTTCGCACCCTCG
CCGAACATTCTTCGAGCGAACTCTTCGAGGGTGAATTTCAAATGAGCCACGCTGAGATCTCTATCTACGT
GCAACCCTTCCACCTGGTGAAACATGGGAAGGTGCGTCGCATCGTAGTCTCTTCTGTAAACTTTTCCGGG
TGATATGATAGCGATGGGAGGTTTTCTCTCGAGCATTGTTCTGATCTGAACGGGAGAAGTGTGAGTTCTG
AGAAGGAGATCATCCGTTATGTAGAAAGAATCGTGTTCGTCCCTGGCTGGATGCCATTCCGGTGTGTTCA
GTGCGTCGAAGTTGTGCCAGGTTGTTTCGATCTCCGGCCCTTCCACCACATCGAATCCCATCGATACAAA
GATTCTCTCTATCTCTTCCATAACCTTCAGAACAGGGTGAGAATGTCCAAGTTTCCTCCTTGCCCCCGGT
ACTGTGACGTCTATTCTCATTTTTTCCATCTTTTCCTGTTCGAGTATCCTTTGGATTTGCTGTCTCTTTT
CTTCGAAGAGTTTTTCTATCTTCTCTCTGAGTTCGTTCACTCTTTTACCGTAGGCAGGCCTTTCTTCAGG
TGGGAGATTCTTGAGGTTTTTCATCAAGCCAGTGATTTTTCCTTTCTTTCCGAGAAACTCTATCCTGAAA
CTTTCCAGCTCCTGAACGTTCGATATCTTCGATAATTTCTCGATGGCTTCCTTTTCGACGGCTTCTATCT
CCATCTCTCGTACCCCCTGTTCTGTTATACAAAAAAATGGCGGAGGCGGTGGGACTCGAACCCACAAGGG
CCTCACGGCCCACCGGTTTTCGAGACCGGCTCCTTAGCCAGTTCGGACACGCCTCCGCGTCCTTCCATCT
TCATATTTTATTTCATTTCGCCGCTAATTTCAATATTTCACGAACGTCTTCTCTTTCGAGCACCATTATT
CTTCCCAAACTCGCTCCTTTAGGTTTCAGATTCTTTTCCACAAGAAGCATGACGTTGTCCACGATCTTGT
CTATGTCTTCTTCTGGGATTCCCGCATCTTTGAGGGACACAGGAGCTCCTACCTTCTTCAGCCAGTTTTT
GAAAGCTTCTATCCCTTTCAGAATCAGTTCCTCTCCCTCACCCTCAAATCCGAAGATTTTTTTCGCAAAC
CTTTCGAACTGCGCAGGATTCTTTCTGTACACATACTTCATCCACGCCGGAAACACAATGGCGAGACCCG
CTCCGTGTGCAATATCGTAAAGAGCGCTGAGGGAGTGCTCGATCCTGTGACAAGCCCACTCTCCGCCCCT
TCTTCCGACTGCCATCGTTCCATTGAGAGCGATCGTTGCAGACCACGCGAGATTTGCCCTTGCTTCGTAG
TCATCCGGTTTTTCTATCAACCTTTCTGTCATTTTCATGATCGTTCTGATAGTACCTTCCGCTATTTCGT
TGGAGATCTCAGGACTGCTCCCATCGAAATAGTACTCGAGGATGTGTGAGATCGCATCCACCGCTCCATA
AACTGTTTGTTCTTTTGGAAGAGTGAATTGAACAGAAGGATCGATTATGGATACTTTTGGATAGAGAGCC
TTCGAACTCACTCCATATTTTTCCTTCGTTTTCTCGTTCGTTATCACAGCGTTACCGTTCATCTCCGTTC
CTGTCGCCGAGATTGTGAGCACGTCGAAAATAGGAAGGGCTTTCTCGATCTGGTATTTACCGATAAAAGC
ATCCCATATGTCGCCCTCGTAGAGAGCACCAGCCGCTACTGCTTTTGCAGAATCCACAACGCTTCCTCCA
CCAACACCAAGAACAGCCTCCACCTTTTCTTTTTTCGCCACCTCGACGGCTTCGTGGACCTTGGAAAGGA
CTGGATTCGGCTTGACACCAGATACTTCTACCCACTCTATTCCGTGCTTTTTCAGTGAATCGACAACCTG
ATCATAAACGCCATTTTTCTTTATCGATCCACCACCGTATAGGAACAGCACCTTTCTGATTCCCGCGTTC
TTTATCTCTTCTCCTATTTTTGGAATCGTTCCTCTTCCAAAGACGATCTTCGTGGGATTGTGGAAGACGA
AGTTCTCCATCGATTACCACCTCCTCATTTCGATTGTATCATGATGGCTCAATCTCTATCTGGAAGGATC
AGATTCAGGAAGATACCGACGAGGGCGGCAAGCCCTATTCCTTTCAGCTCCACTCTTCCTACCTTCAAAA
CCGCTCCACCGATACCAACAGTGAGCATCAAAGCGGTGATCATGAGGTTTCTTGGTTTGGAGAAATCCAC
CTCTGCATTCACCATGGTCCTTACACCGACGGAGGTGATCATACCGAAGAGGATGAGACTCACTCCTCCC
ATCACCGCCTGAGGAATCGTCTGGAGGATAGCCCCGAACTTCGACACGAAGGCGGCGAATATGGCCACAA
GGGCTGCTCCTCTGAGAACGGAAGGATCGTACACCCTCGTGAGGGCCAGCACTCCCGTGTTTTCACTGTA
AGTGGTGTTCGCAGGACCTCCAAGAAGACCGGCCACAGCTGTTGCGAGTCCATCACCGAGGAGTGTTCTG
TGAAGACCGGGCTTGTCGAAGAAATTCTTACCGACAACCGCCCCGTTGGTGGTGATATCTCCAAGATGTT
CCATGAAGGTAGCGAGGGTCACCGGGACGATCATGAATATCGCTCCGTAGTCGAACTTCGGAAGCATTAC
TTTTGGTACACTGAAGAGAGGTGTGCTCACTATCACACTGGTATCGATCTTTCCCATGAAGAGTCCTGCT
ACGTATCCAACAACGACTCCTGTGATCACTGGAACCATGCTGAAGAAGCCTCTCGTCATGGTTGAAACGA
AAACGACAGTGGCTATGACGATGAGGGCAAGCGGCCAATCACTCGATGCCATCTGGATGGCAACGGGGCT
GAGCGTGAGCCCTATCACCATGATCATACTTCCGGTGACAACGGGAGGGAGAATCTTTTTCACCTTTTCC
GGACCAACTGCCTTCACTATCAAAGCGTACAAAACATAGAACAGACCCGCCACGAATATTCCGCCCGTCG
CGTAGGCGAGATCTCCATAGATCTCTTTCACTGCCAGAATCGGAGCGATGAAGGCAAAGCTCGACCCAAG
AAAGACTGGTACAATCCCGCCTGTTACAAAATGGAAGATGAGCGTGCCGATTCCCGCGGTGAGAAGCGCT
ACAAGAGGATCGAGCCCCGTGATGAGAGGGACCAGAACGGTGGCACCGAACATGGCAACGAAGTGCTGAA
GTGCCAGCAGGAACCATCTCCATCCACTGACCTTGGTAACCGCTCCTTCGAACTCCATGGGAACACCTCC
TGACATTTAAAAATAAAGGCTCTTTGAATCAAAGAGCCTTCAGTTTCTGTTTTTCAATTTTTCTCTCAAA
ACGAAAAAGACGAACTTTGAAACCTGCACCGGTACCTTTCTTTTACTCAAAGGAGACTGGAAAAACCTGT
AAAGCCACTCCAGGTTCATCCTCTGAACCCATTCCGGTGCGCGTTTCTTTTTGCCCGATACGACGTCTAT
GGATCCTCCAACACCCATGGCGAGCTTCACGTTCAGCTGTGGAAAGTTCCTATATATCCACTCCTCCTGA
CGTGGAACACCCATCCCGACAAAGAGAAGATCGGTTGAACTTCTGTTTACGTCTTCAACGATTTTCGGTG
ATTCTTTTTCGGAGAAGAAACCGTCGTGACAGCCCACAACTCTCACACCCGATCTCTCCAGTACTTGTTT
TGCCTTCTCAACAATTTCCCTTTTCGTTCCGAGAAGATACACCTTCCAGCCTTTTTCTTTCGATCTTTCA
CAGAGGTGTTTCATGATCTCTACTCCAGGCAGCCTTTCAGTCGTCTCCCCTGTGAGGGTTTTCATAGCCC
AGACAACGCCGAAACCATCAGGTACTACAAGGTCTGCGGAGTTCACGATTGCTCTGTATCCTGCATCTTC
TATGGCTTTCAAAAGAATCGAAGCGTTCATGGTGACAACGAAGGTTTTGATGTTTTTCTCTATTCTCTCT
TCGATCGCGTTCAGGAATTCCCGCCTTGTCCCCGATAGAACTTTCGTTCCGAAAAGCTCGATCTCTTTCA
CCCCGTTTTCCTCCAAAAAAAAGCGGAGGAAAGACCTCCGCTTTCTGCTGGTGCCGAGGGCGGGACTTGA
ACCCGCACGGGGAAACCCCCACATGATCCTGAGTCATGCGCGTCTGCCAGTTCCGCCACCTCGGCACTCC
TCTCCGTCCAGATAGTTTAACATCTTCTTCCGCAAGCGTCAAGAGTTTTCCCTCTTTTCCAGTATCATCG
GCTGAACGATCAGCGTGAAAATGGCCCCAACACCTATTCCGAGCATCATAAGCAGAGATATGTTTTTAAA
GAGTGCGAGTTCAGAGAAGAGAAGAACAGCGAATCCCGAGATCAAACCCAGCGCGTTTGTGAGAACAGAT
GGTCCCACGTTCTTGACCACAAGGTACGGATCTCTCAGTCTCCTCTCTTCTGAAGCAATGTGAATGGAAT
AGTCTATCACAAGACCCATGAGGATACCGGAAGTGATCGACGTGGAAACATCCAGACTGATGCCAAAGAG
GGCCATGAACAGGAAGTTGAACACCGTTGTGAAAGCGATTGGTATCATCACACTCAGTGTAGTGAGCGGT
CTTCGGAATATGATGAAGACCATGGCAAAGATCAGAATGGACGCGAGAACGATACTCTGTATCTGTGATC
TCATGATGCTTTCGTTGATATCGTTCCAGATCAGAACGGATCCCGCCACGTAGTGTGACCATCCCGTTTC
GCTGACTACTTCGTTGATCAGATCTACCACTTTCTTCACATGCTCGTATCCTTCCGGAGTGAGGTTGACG
ATCAACCTTATCCTGTTTCTGTCTCCAACGAAAGTTTTGAGAAACGGGTTCGTTCTGGAGAGCGTGTACA
TTATCGGAACGGGAATGTCCACAGGAAACACCACACTGGAGACGTACTCGCTCTTTTCTATCTTTTCGAT
CAGCTCTTTCAAAATTTTGGAATCTGTTCCAACGAACGGAACATTTTTTTCCAGCACCAGATAGATCGGC
TCTCTCGTGTTGAACTTTTTCACGATGAGGTCGTAAGCCTTTCTGAGTTCGGAATCCCTCTCAAAATAGG
ACACCATATCTGAACCCACCTGTACTCTTTTGAGCAGAAACGGTGAAAGAGCCGCCATCACCAGGAAAAC
AACGAGAACGATCAAAGCGATCTTTCTTCCCACGTACTTCATTCCAAAGCTCCTTGGAGTTCTCTTTGGA
GTGTAGTTTCTGAAGATCTCCACACCTGATGTGAATATCACAAGCACCACAACAGCGAGTCCGGAAGAAA
CCAGAATTCCGAGTTCTCTGAACGCCCTTATATCGATGAAGACGAAAGACATGAATCCCGCTGCAGTGGT
GAGCATCGAAAAGAGTATGGGTTTGAAGATGTGCTTTACCGCCTCTCTTTTATCACTGAACCTGAACAGC
GCGTTGTAGAAGTGAAGCCCGTACGCAGAGCCGATGATGAGGAGGAAGGTGATGGTCATCACGGTCATGG
TGTTGAGGCTCTTCCCCATAGCGAAAAACACAGCGAACACAAAAAACGTAGCCAGCACAGGAACTATCAA
AGAAAAGATCGCCGCTCTGAAGGATCTCAACTGATAATAGAAGAGAAGAAAGATCACAAGAAACATGAAA
ACGGGATAAACAAAAGTCTGCTTCACCAGTTCTTTGAAAAGAGTGCTGTCTATCACCGGTTCACCAAAGA
GGTAATTTTTCTCGAAGTAGCTGGACACGAGCCTTTTTATCTCGGGTATTTTGTCCCTTGCATTGACACC
TTCTTTGAATATCACGTTCAGAAGCGCGTACTTCCCATCTTCTGTGATGAAACTCTTCGCATTCGGGTCG
TTCAATACGTCTTTTGAAATCTTCTCATCTTTGAAGTAATAGTCCATTCTGAAACCAGAAAGCTTTGGAA
GGTTCACGGGACTCATAACACTCGAGATGTCTTCTCTTTCCTCCAGAGCTCTGTGGAGTTCGTACAGAGT
CCTTGCGTCTTCGAAGAAGTTCTTATCGCTTTCGACAACGATCACAATCGAAGAACTACCGCCGAACTCC
TTGTTCACACGAAAGAGGTTTTTCACGTTTTCGTTCGTAGTCTTTTCGGGATCTCCATTGTAACCTGGAA
GGAACACCTCAGGGCCGGTCTCTATCTTTCCAAGGGAGAAAACAACAAAAAACGAAAGAAAAACCAGCAC
CACGTATGTTGTGGTGAAAAGGTACCTTCTCATGCTACCTTCCCTCCCTCGACAGAGCTTCCACCATTCG
ATTGAATCCTTCGCTCACCACTTTGAAGTCTTCCTCGGAAAATTTCTCAAGAACACTTTTCAAAAGACTT
TCGAAGTTCGAAAGAATCTCTCCGAAGATTTCCTTTCCCTTTTCGGTCAAGACCACCCGGTACGTCCTTC
TATCAACGGGGTCCATCTCTCTGACGACCAGGCCTCTTTTCTCCAAAGAATCCACCACGTTCGTTACGTT
GCTCTTCGTTGTGGAAAGAAACTCCGCTATCTCTTTCATCTTTTTTGGGCCGAAGAGAGCCACGTAGAGG
AACGCGTAGAGCTCCGTTGTTTTCATGTCAGAGATCTCTTCGTTCGATGGAAGATAACTGGAAAACCTCA
TCACCAGCGAAAAGAGTGTTTTGAATATCTCCAGAGCATCCATGTCTTCACCTCCCATTTTTTGACAGTT
CAATTATAGAACAGTTCAATTATTTTACCAAATGGTTCACCATACGAACTATTTGTTGTAGAATAAGAAC
CGGTGATGAGGATGAGATATTCACTCTTCAAGAATTACCTGCCGAAAGAAGAGGTACCAGAAATCAGAAA
AGAACTCATAAAATTGGCACTTCCTGCCATGGGAGAAAACGTGCTTCAGATGCTCTTTGGAATGGCAGAC
ACTGCCTTTTTGGGACACTACTCCTGGAAAGCGATGAGCGGTGTGGGACTCTCCAACCAGGTATTCTGGG
TGGTTCAGGTTGTTCTGATCGCCGCCAGTATGGGAGCCACCGTCACGATAGCGAACGCCATCGGAGCGGG
CAACAGAAAAGCTGTGAGGTCCCTTGCCTGGAACAGTGTCTTTCTCGCCATATTCACGGGTGTTATTCTC
ACCGCCCTCACACCGCTCTCCGATGTGCTGATAAACATCTTTCCGAATCTGGAGGGAGAAATAGAATCAT
CCGCGAAGGAGTATCTGAAAGTCATCCTTTCCGGTTCCATGGGCTTTTCCATCATGGCCGTGTTCTCTGC
GATGCTCAGAGGTGCCGGTGACACAAGAACCCCGATGATCGTCACTGGTCTCACGAACTTTCTGAACATT
TTCCTCGATTACGCCATGATCTTTGGAAAGTTCGGATTCCCGGAGATGGGGGTCAGAGGAGCAGCAGTTG
CGACGATCCTCTCAAGATTTGTGGGAGCAGGGATCCTCACGTACGTGATATTCAAAAGAGAGGAGTTCCA
GCTCAGAAAAGGACTCGTTCCTCCTAAGTGGTCCAGTCAAAAAGAAATTCTCCGTGTTGGATTTCCAACT
GCCATAGAGAACTTCGTTTTTTCCACAGGTGTTTTGATGTTTGCGAACATCCTGCTCATCGCAGGAGCTG
AAGCGTACGCTGGACACAGAATAGGTATAAACGTCGAGTCTCTATCTTTCATGCCCGCGTTTGGAATCTC
GGTCGCTATCACCACACTGGTTGGAAGGTACAACGGAATGGGAAACAAGGAACACGTTCTTGGAGTCATT
CGACAGGGATGGATCCTGAGTCTTCTGTTTCAGGTGACGGTTGGTATTATAATCTTTCTTTTTCCAGAGC
CACTGATACGCATCTTCACCAGTGATCCACAGATAATAGAGATCTCAAAACTCCCCGTCAAGATAATCGG
GCTGTTCCAGTTTTTCCTCGCAATAGATTCAACCATGAACGGTGCCCTCAGGGGGACGGGAAACACCCTT
CCACCGATGATCATCACCTTCATCTCCATCTGGACTGCGAGGCTTCCCGTCGCCTTCGTGATGGTGAAGT
ACTTCCAGCTTGGGCTTCTCGGTGCCTGGATCGGAATGATCGCAGACATCATCTTTCGAAGTACACTGAA
GCTCCTCTTCTTCCTCTCCGGCAAGTGGGAAAAGAGAGCCGTCCTCACACGGGAGAGAGTGAAAGAGTTG
GGATAATTCATTCATCTGGATCGAAAAACTACCTCACCCTCTTTGATCGTCATCACAACGTTCAAATCTT
CATCGAGAAGAACAAGATCCGCCCTCGTTCCTTCGGCTATTCTTCCTCTGTCATCCAGTCCCAGTTCAAC
ACAGCTGTTGTACGAGGACACTTTTGCAAGTTCTGTAATGGAACACCCTGTGAACTTTCTGAAGTTCTTC
ACGGCCTGCGAGAAAAAGAGCGTGCTTCCCGCGAGCGTACCGTCTTCCAGCCTTGGAACACCGTCTTTCA
CCTTAACCACAAGATCTCCCAGGGTGGTTGTTCCGTCTTTGAGACCCGCCGCAGATATAGAATCTGTGAC
CAGAACGATTCCGTTCGCTTTTTTCACTTTGTAGACGAGCTTCACCATCTCTCTGGAGAGATGCACCCCG
TCGCAGATGAGCTCCAGCTTCACATCGTCCAGCAAAAGCCCCGCTCCAGTGATTCCTATCTCCCTGTGAT
GAAGAGGTTTCAACCCGTTCGGAAAATGTGTGATTCTCTTGACACCCTCTTTGTAGAATTTCATGAACTC
CTCAAAAGTTGCGATGGAGTGTCCCGCAGAGAGAACGATGTCTCTTTTCACGAGTCTCAAAAGAAGTTCG
GAGCTTTCTATCTCAGGTGCGAAGGTGAGCATCTTCGCCGGAGAGTCGATTTCACTCAGTTCTCTCTCCG
AAGGTGGTCTTATGTGTTTCTCTGAGTGTGCTCCCTTTTTTTCTTTCGAGATGTAAGGTCCCTCCAGATG
AACGCCCAGCAGCGATGTTGACGGGTTTTCAAGGATGTAATCTCTTGCTTTTCTCAGAATTTCTTTCATT
TTTTCGAGCGAAGTGGAAACAGTTGTGGCAAGGAACGTGGTGACTCCCTGAGAGTAGAGAAATTCTTCCA
TTTCAGAGAAGTCGCAGTTCATGGTGTCTGCACCCACCACACCGTGGATGTGCGGATCAACAAACCCGGG
CATGAGAACACCCCGTGGAATGCATTCTCTCTTCTCAACTTTCACGATCTTTCCCTCTTCTATCTCCACG
TCCCCGGTGAACTCTCCATCGATGGGATCAACGATCAGAACTTTCTCAACAATCATAGAATGCACCTCAC
AGAACAACGGTCTTTTCCAAATGAGGTGGCTTGTCTGGTGAGATACCCCGGGAAATCGCCTTCTGGTACC
CGAGAATCTGAGCGGGAACAGTTCTCAAAAAGGCGGATTTCCAATCGTTGCTCACCGGGATATCTCCACC
TTCCCCTACTTCCAGAACGGTGGCACCGAGTGACTCGAGTTCTTTTCTCAAGCGCTTCTCCTGTTCATCC
ATTCCCGACACTTTTTGCATGAAAACGAGGGTGCCTTTTTTCACCAGAGCCTTTGGACCGTGTCTGTATT
CAAGCGTTGAATACGCCTCCGAGAAAGTGAGCGACATCTCGATACATTTTAAAGCCGATTCAAGGCTAAC
TCCAAAAAACTCTGACATGCCAAGAAACACGAAGTGATCGTGTTCTTTCAGATCGATCTTTTCAATCACT
TTCCAGGAGATATCGAAGAACTCGGGCGAATACCCAACGAGTTCTGAGAACCTCTCCGTTGAATTTCCGG
CTATCTTGTCCGCAAGAAACATCAAAGAGAGCAGGATCATACTGAAAGACTTCGTCATCACGATCGCTTC
TTCTCGTACGGGAAACACAAGTGGAAGATCGCTTTCCTTTGCGAGTCTCGATTCTTCTTCTATGGTGATT
CCTATCGTTCTGTGGTTTCGTTTCTTCAGAACATCGTTTGCGAGAAGTACCTCCGTTGTGTTTCCGGTTC
GCGAGAAGAGAAAGGCCAGTCCCCTCTCCTCGAGATCTGGAATCTTTTGGAAAGCCACCTCACCTGCTGG
AATCGCCTTCGTTCTTATCTTCAAAACTCTCTCGAAATAATAGGAGATTGTGAGAGCGAGGTTGTACGAA
CTCCCACATCCCACAAAGAGCACTTCATCGGTCAGATTCTTCTGTATTTCACTGAAGATTTCCGTTTTTT
CCAGATTCAGAACAAAATTCTCAAAGAACTTCTTCAACTCGTTTTTCTGGTCTGTGATCTCTTTCAGTGT
TTTGCTCATAATCCTCCCTCCTTCAGTATTTCACACCACCAGCAATAGCGTTTATTATGTACCTCTGAGC
GAAGATGAACAGCAGCACAACAGGAAGTATTGCCAGAACGATTCCAGCTGCGGTGTATCTGAAATTCACC
TGGAAAGTGCTGTTCAGATAAACGAGTGCCACAGAAAGTGGATACTTGTTGGAATCGGACAGAACTATGA
GAGGCCACAGGAAATTGTCCCACCAGGTGATCACCTGGAACACAACGAGAGTGGCAATATCCGGCTTTAT
CAGAGGTGTGATTATCTTCCACCATATGTAAAGTTCTCCGGCACCGTCTATCCTTGCAGCGTCTTCAAAG
CTCTTTGGAATACTCAAGTAAGCCTGTCTCATCATGAAGATACCGAAGATCGTAACGGCCTGAGGGAGAA
TCACTCCAGTGTAGGTGTTCAAAAGACCGAGTTTTCTGAGGGTGAGGTAGTTGACTATCAAGGTGTTCTG
AACTGGAATCATCATCGGAAGAAGAATCAGAAAGAGCACCAGCTGTTTTCCTTTGAAATCTATCCTAGCG
AGAGGATAGGCCACCATCAGTGAGAAGAGTACGTTCAAAAGTGTGCCAAAACCCGCTATTATAATCGTGT
TCAGATAGTAATTTCCAAGTTTCACAGTTTTCCATGCCCCAACGTAGTTTGAAAAGGTTGCCGGGTACGG
GATGAGACTCGGTGGATACTTGTACACGTTGCCCCCTGCCTCGAAAGAGGTCTTTGCGATCCAGTAAAAC
GGCCACACTGAGAGAAGCGAAAAAAGAACGAGAACCACATAAGTCAAAACCTTTCTGATTTTAGGCATAA
TAGCTCTTCAAACCTCCTTCCCTGAACAGGTAGAAGTTCAGAAGCGAAAACGCAATCACAACGAAGCTGA
ACAGAACAGCGGCGGCGTTCGAATATCCGAATTGGAGATATTCAAAAGCTCGATTGTATATGAAAATTCC
CATTGTTTCCGTTGCGTGAACCGGGCCACCTTTTGTCATGGCGTAAATCTCTCCGAAGACGTTCAAAGCC
GCTATAGATGACATGGTTGAGCAAAACAGGATGTACGGTTTCAGAAGGGGGATCGTCACTTTGAAGAAGA
CCTGAGAAGGCTTCGCACCGTCAACCCTGGCAGCCTCTATCAATTCCCTGGGGATGCTCTGTAGTCCTGC
CAGATATATGACCATGTAGTAACCGAAGCCCTTCCACATGGTGACAAACATGATAGCAAAGAGAGCTATC
TTGGGATCCGAGAGGAAAGCAATCGGCTCGTCTATAATATGAAGTGATTGGAGAAGAAAGTTGATGAATC
CTTTTTCTCTGTACATCCACTGCCATGTGATCGCAGCGATGGTGATGGGAGTAACCACTGGAAGAAAAAT
GAGAGTTCTGAAAAGATTCCTACCCCTTATGGCCCTGTCGAGCAGGACCGCAAGCAGTATAGAAATGAGC
TGGAGCGGAGGTACAACAAGCAGGTACAAAAGACTGTTTTTGAAGGCGTTCCAGAATAAAGGATCGCGAA
GCAGATCGACGTAGTTTTTCAGTCCAATGTAAAGAGATTCTCCCACTATGTCATACTGGTAAAAGGATAT
TTTGATACCGAACACGAGAGGATAATATATGAAAAGCACCATGAGGAGAGTTGGAATCGTTATGAAGAAG
AATGCAAGAAGAAGCTGTTTTTTTCTCAAACTTTTGTAGTACCTTCCTGGCATTCTCTCTCTCCTTTCGA
AAGGGAGGGGGACACACCCCTCCCCATCTTTTTTATTTCGATTGCTGAGTCTGAATGAGGTATCTCCAGT
ACTTCGCGGTCTCTTTGAGCGCTGTTTCGGGATCTTTCTGTCCAAGGAACACCTGAATAATGGCATCCTT
CAGTCTGTCGAACGCTTCTTTTCTGAATGGTATGTCATCGTTGTAGAACGTGATGTTCTCAAGATACTTG
GCTCCCATGATTCTGGCTTTGGCAGCGAGCGTTCCATCGTCTTTTGAGAACCACGGATCGTTCACCGCTG
CTTTGAGAGTCGGGAATATGGTCACGAGCTTACAGAATGCGATCTGGTTCTCGAGGTTTGCAACGAACGC
TGCGAATTTAGCGGCTTCCTTAGGATTCTTGGATCCTCTGACCACGTTCAGTGTTGAATACCATCCACTC
ATTCTCACACCAGGTTTTGGAGCCGGAATAGGAGCAACATCGGATTTTTCGTATATTTCTGGGGCGTTCC
ATTTCACTCTGTCCGCAAACTGAACGCCAGTGATCAACATGGCGAGTTCTCCAGCCTGATAGAGCTCTGT
GGCTCTCGTCCATTCTCCACCCTGGACGATTTCACTCGGGATGTACTTCTGTTTGTAGAGAGTGGCCCAT
TTGTTGAGAGTGTGAGCGTATTCCGGCCTGTCGAAGAGTACTTCTTTTATTCTGTTGTTTTCATCCACCG
TGTAGAGATTCAATCCGTCCCAGTTGAAGATCGCAGAGGGATCTTGGAAGATCGTAGGAAGCGCACCGTA
TTTTCCCGTTTTTTCCTTGATCAAAACTGAGTAGAGGAGTATTTCATCCCAGGTTCGAGGTGGATACTTC
GGATCCAGTCCAGCTTTTTCGAAGATCTCTTTGTTGTAGAATATCACGTCCACAGCTGTGTACCAGGGAA
TTCCATAAATTCCGTCTTTCCAGGTGAGTCCTTTGATCATGTTGTCGAAGTACTGGTTGATAACTTCTTC
GGGTAGCAAATCGTTCAAGGGGAACAGAACTTTCTTCTGAGCGAATTCGATGGTCCACTGAGCGTTCAGG
TTCACAACATCGGGTGGATTTCCAGAAGAAAAGGCCGCAAGAAGCTTCTGCTGGAGAACGTCCCATGGAA
CATCTTCCCAGACGATTTCAACATCCGGGTTCAACTCTTCGTACCTGTCGATGATTCCCTGAATAAAATC
TGTGAAGGTCGGTTTCAACGACATGGTCCAGAAGACTATCTTGGTTTTGGACAGTGCCAGAACTGCGAGA
AGAACTACCATGAGAATGACCAAAAACTTCCTCATGAATCACACCTCCCTAAAAAATGTTCTAAGGATTT
ATAGATAGAAATGGGTTTCGTCGATCTTGTGACGACTATCTTTCTTCCTTCGAAATACCTGACATCGAAC
GGATTTCTCAGAACGAAGTAAACGGTCTTTTCTGCCGGAAGGCTCAGATGGGCTTTCAAAGCCTTTTCGT
TCGGTATGTCGGCTACAAAATCGAAGATCAAATCACCTTCAACGAACTCGGGACCGTCTTCTACGGTGTA
TCGAACAACATTCTCGACTTCGAAAAATCTGGAAACGATCTCCGGAATCTGATCGTAATCGCCCCCCGTG
GTGTCTGCCTGACTCAGATTCTCACTGGAAGGAACGAGAAGAGTCACTTCACTGGTATGATCTATCTTTT
CAAAACCGAGGAATTCCACAGCCTTCATCGAAACATCGGCAAGGAAACCAACACCGCTGTTTTTCTTCGC
AAAAGCAAGATATTTTTCCACCGTTCTTATGGAGCGCTCCACTTTGTCCTTCTGGACCTTTCCATCCTCG
AGGAGTTTCACCAGCGTTTCATAGTAAACCGGAAGATTTCTGTAATCACCGAGAAGGATCATGTTTCCTC
CCGCGTTCAGAAAGAGACTCACAATCTCTTCAACAGAGAAATTGTTCGACACAGCGCTCATCTCCATAGC
GTCACTGATCACAAGACCGTCGAAACCGATCTTTTCTCTGAGAACGTCCGTTATGATCTTCTCCGAAAGA
GTAGCCGGGAGACTGTCTATCGAAGAGTATCTGACGTGGGCCGTCATGACCGTGACCTTTTTCTCCCTTT
CCAGCACCTTTCTGAACGGCAGAAGATCCTCTTCCCAGAGTTTTTCAAAGGGTGCATCGACTACAGGAAG
GGTGAGGTGAGAGTCTTCTCTCGCTTTTCCGTGACCTGGAAAGTGCTTGATGCAGGGAATAACTCCACCT
TCCAGATAACCTTCACAGGCTCTTGCTCCGTGCTCGGCTACGATTTTGGGATCTGAGCCGTAGCTTCTTA
TGTCGATCACCGAAGAACTCTCTTCAGAAAGAAGATCAAGAACAGGAGCAAAAACCATGTTGAGCCCCAC
AATCTCCATGATCTTTCCCGCAACCCTGGAATATCTGTAAGTCACATCCGGTGAGTTTTTCCCAAAGGCA
AGATTTCCCGGAGACGAGGGAACGTATTTCAACACCTCAAGCTGGCCACCCTCGTGATCGGAACTGATGA
GAAAATCTCCTTCCTTCGATAGAAAACTCATGAAATCCATCAGAAGGTACTCTTTCGAAAGAACTCCTGG
ATAGATCAAAATACCGGTTGGTCTGTATTTTCTGATTATTTCCTTGACTTCCTCGTTGAAGTCATTGAAA
CCGCAGAAGAACAGCTTTCCAAGATCCACGTCCATCACTCCTTCATTTCAGAATCTTGCCGGCGAACTCG
TAGTCTTCTAGAATCCTTTTCCAGAAGGCTTTTGCTGCACCGAAGGCGACCGTCCAGAGCCCTCTTTCAT
CGAAGAGAACCTCAACGTCAGAGATGTGTCTTTTTTCGAGGTGATCCCGAACGTTCTTTGCCAGACCGCT
GTGAAATTCCGGGGAAAACAACGTTATGTCCCCACCAAAAATCACGGTTTCGGGATCTAGAAGATAGCTA
ACGAAAGAGGCAACCTCCGAAAGCTTCGAAAGAAGTTTCAAGAACGAATCGGAAGACAGGTTTTTCAAAT
CTACTTCATCGAGTGTGGCTGGTCCAGACAGAATGGACGGCAGGATGTCGATTTCGAATTCACCCGCAGC
ACCGTTGGAACCCTGGTACAGGCTCCCTTCCAGCCAGAGTCCCGCTCCAACACCCACCGGCTGGTTCAGA
TAGTAAGGAACAGAGATCAGAAAATAAACCACATTTTTCTTCTGAAAACCGTATCCCACAACTGCCGCGT
TTGCGTCGTTAAGAACGAAAATCTCTGTTCCAAATTCCTTGGAGAGAATTCTTCCAAGATCGAGATCTTC
AATACCGAGGGCCGAAGAAAAGATCACCTTGTTTTCTTTTATGATTCCAGGCATACCGATGGAAATTCCC
ACTGTGTTTGGATACTTTTCTTTAAAAGGTTCAACACAATCAACAAGAGCGTTTACGATCTCATCTCCAC
GAAAACTTCTGTGTATCTCACTTTTTTCAACCTCGTTTCCCTTCGCATCGATCACCACACCGATCAACCT
GTTCTGCTCAACACCAATCCCCAGGATGAAGAACTTATTCGGGTTTGCCGTATAAAGAGCGGTTTTTCTA
CCTCCCGAGGAACCAGGAGATGCTTCTTCGACCTTCAGAGCAAAACCCGATTCCAACAACGAGCGAAAAT
TCCTGGACACGGTGGACATGTTCACAGAAAGCTTTTCACTGATTTCTCTCATCGATATCTTTTCGTTTTC
TATGAGAAGTTTGAGAATCTTGTGTTGAGTGGGTGAAATGTTCAAAAGGGTCCCTCCCATCAGTTAGTTG
CATGCCGCAAACAACTTCATAAATTATTGTCAACCAATAGGTCACACTTTGTCAAGTTACAGTTTCATTT
CGTTAACTGATGGAAGAATTTAAGGAGGGAAAAACGAAAAGGTGGCTCCAGAAGGAGCCACCCGCTTTCT
TGTTTTTATTTTCTGTTATACCTTTTTGTAACAGAACCACCAGTCGTAGCACTCGAAATCTTTCGATTCC
AGTCTTTTTCTTGCTTCTTCCACACTGCTTGCCGGAGGAACGATCACAGAATCGTTTATGAGCTCGTTGC
TTGGCCAGTTGGCAGGAATGGCAACTCCTTTTTCATCGGACGTTTGAAGGGCTTTCACCGCTCTGAGAAT
TTCATCGATGTTTCTTCCAACTTCCTGCGGGTAGTAGACGATGGCCCTTATGATTCCGTTCGGATCGACT
ATGAAAACGGCTCTCACCGTGTTTGTTCCCTTGTTGGGATGAATCAATCCGAGCCTTCTGGAAACTTCTC
CTAAGTCATCTGCTATGACAGGAAATTCGATTTCGACTCCTAGTTTTTCTTTGATCCACTCGATCCACTT
GATGTGTGAAAACACCTGGTCGATGCTGAGACCTATGAGTTCCGTGTTGAGTTTTCTGAACTCATCGTAC
CTCTTCTGAAACGCAACGAACTCGGTGGTACACACCGGAGTGAAATCAGCCGGATGGCTGAAGAGAACGA
ACCACTTTCCCCTGAAGTCGTCCGGAAGAACCTTTTTTCCATGAGTGGTCTTTACTTCCACTCTTGGGAA
CTCTTCACCTATGAGAGGAATTCTTCCTTCCATACAAAACACCTCCTCGTAAATTTTTAAAATGATTCTA
ATTTGATATCCATTCTCAATAATACACGTATTGTGTTTCGTGAATTTTTCTGTTCTGTATCAAATTTGAA
TCACTAAAAAATTACACATAGAGAACAAAAAACGGGGAGAATCTCTCCCCGTCTCTACAAGCCCTCTTCT
ATCGTTTTCAGAAATTCTTCTGATTTCTTCAATCGTTCCAACACCTGCTCTTTCGTTTCGAACTTTTCAT
CGTTCCAGAGGTTCACACTCCAGTCTTCCAGTATCATCTTCCACTCCTCATCAGAAGCCACGCTGTAGAC
TTTTTCCAGAGTTCTCAAGAAGTTCCTTGCATCGTTCAGAATGAGTCTGTAGTGTTCGAGGAATCTTATG
TATCTTTCGAAAACAAGAACATCTCTGAGTTCGTACAGGTCGTTGTAGATCCTGGAAAGCACTTCGCTGA
TTCTGGAAGCTTCAACATTTCTTTGCTTCATATAGTTTTCGAAGTTTTTCATCCTTTCTACGAGAAGTTC
TGCCCACGGATTCAACTTGTACGTGTAGTTCTTCTCTGATATGAATTTGTTCATTTCCTGAACGTTGATG
GACAGCCAGTTCAGATTCTTGAAGCTTTCAAAAAGATCCTTGAAGAGTTTTTCGAATTGATTCGCGTACT
CTTTTCCCAGATTACTTTCGAGGTATTCCTTCAGTTCCTCCAGAACGCTTTCAAATGTCTTTTCTGCTCT
ACTTTCGTACATCGATATGGATTCTTTTGCGTTTCTGTAGCTCTCATTGTAAATCTTCAGGACGTCTTCG
GATGCGAACAAGGCCTCCTGACGATTGTTTGAAGAGACGTATTCGAAAGGCATCGCATGCAGAAAATCGA
GAACACCATCTGGAACTCCCCAGACACCCGCTTTGTTCATGCTTTCAACTGCCCAGATTTCTCTTTTAGC
AAGGTGGAATAGAAACTCTCTGTTCTTCTGAACGGTGAGTGGTTGAGCTTCCGCAGCTTTCGTAGCGAAA
TATCTGTAGATATCCTGCCCCGCAACCGCTTTCCTGAGATCGTAGTGTTTCCAGTCGGGAAATCTGTTCC
ACGCACCCGGAAGAATCTTCACCGTGAGCTTCGCGTAATTCGTGAAACTATCGAAATACTTTGATGCCAA
CTCAGCGAAGGCTTTCTGTGTCAGATCGTCCTGGGCTTTCGAGAACAAAATCTTCATGATCTGATGAAGC
CCTACATACCTTGTTGCAAGGCCTCTGTATGTGTTTCTCTCGTTGAAGGACTTCAGAGAGGAAAGGTACA
GAGAAACGGAATCGAGGAGGACCTGAGCGGTGATGAGATTGTCCTCTCCCAGATCGTTGATCGTGGAAAG
ACTCGCGTTCTCAAGAAACGTCAGATCAGTCTTCTTCACATCCGGAAAGATCACCTTTTGATACTCATCA
AAGTTCTGTTCAAAAAACGCATTGTAATCCTCTTTTGTCTTCAGCTTCGCTTTCAATTCGTCGATTCGGT
ACTCGCTTGTTGCAAGCGATGCAAGGTAGAAATAAGATCTTCCATATGCTTTGTTCACTTGAACGGATTT
CAAGAAGTACTCTTTCGCTTTCCTGTAGAGTTCTATCTTTTGATTCGTGAGTTGATTCCTATAAGATGCT
ATCTGCTGAAGAGCGTTTTGCAATTTCTGGCTTTCTTTTTGAATGGTCTCGAGCCTCAGTCTTTCTATCT
CCAGGTTAGAAGGCTTCACAGGAAGGTTCTGACTTTCGACAAACTTCTTGAATTCGTCGGGTTTCAGGTA
ACTGTACCGTCCACTCAGAGAGCTCAGCTCTTCCATGGCCGTCTTTACCTGCTGTTCGTAGTTGTCCAGT
TTGGCCATGTCTTCTTCCACTTTCCTTATAGAAAGATAGGCAGAATTTCCCCATTTGAAATAAACTTCAG
AAATGAAGTAGTTCCATTTCAAGTAAGCGGAAACGACACCAACTAGAAGAACGATCGTTCCAAACACAAC
GGCCTTCTTTCGTTGAATCTCCGCTTTCTTTCCGCCGTAGAAGTACCCACCAACCGCTATGGAAGCGACG
GTCATCACAAGAAAACCGTTTGGAAGTAGATGCGCCGGAAAGCTGAACGCGCTGTGCATCATGAACGTGA
TGAAAGAACTGGCAAGCGCCAGAAAGAGCAAAAGATCGTCCCGCACTGCGATTCTTCGAATTATTTTGAA
GAACAGTATCCCAAGTGACAGAGCGAGAAAAACAACAGAAGCAAATCCGACAATTCCCATTTCTCCAAGA
ACCTGAAGGTAATCGTTGTGCGTTCTCTTGAAGTTGTTCCAGCCGTACATCAGAATCGGGTGGTCTTCTA
TAACATCTCCCATGTAGTTTATCGTGAGAATCTGATACGTTCCGATTCCGGTACCGAGAATCTTGTGTGT
TCTCCACTGGTATATCGATGAGAACCAGGACAGAAGCCTCTCGTGCCAGGAACTCACCTCGGCAACCGCC
TGAATTCTTCCTGCGGGAGATACCATTCCGTAACCGTTCAGAGGAGTGGGAAGATTGTAGAGAACAACGA
GGACGATCGAAGCGATCAGAACGAAAGTCATGAGAGTTTTACTCATGTTCAGAACTTCTCTGTCTGTCTC
TTCCGAAACCTTCTTTTTTCTGAAGATCATGTAGAACGCTACGAAAATACAGAGGGAGATGATGTTCGCA
ACGTACAGCGATCTCGTCTGAGACACCAGTATTCCCGAAACCATGAGAAGCGCAGAAACTGAGGCTATCA
CTTTGATCACAGACGCTTCTTTTCTTTTGAAATCGGCTGACGCTATGAGATAGATAGCGAGCGGAAGGTT
CAGGGAGAGAAAGTTCGAGACGAAGTTCACGTTTCCTATGGTCGCCTTCACGGTTGCCCTCGAAAAGGGA
CTCCCCACACTTCCAAGAAAAACATCGACACCGCCGTAGAAGTTCAAAAGCGCGTCGAAAGCTATGAATC
CCGCAAGAGCCACACTGACCGTGAGAAATCTTTTTATTCTTTCTTTTGTGACGAAGAAGTTCGAGATGAA
GATCGATGTGAAGAACATGAGAAGAACGTAGATCGCTATGTCAAAAGAATATCTGAAATAGACAGGATTA
TCGCGATAGACATTTATCGTGGATAAAAGAGCCGAGATAGCGAAGGCAAAAAAAGCCACGTGGGCCATGT
TGAATCTGATTTCCAGTTTTTCCTTCCTGAGAATCTTCATCAGGACCATGGAGAACATGACACTCAGAAA
CACCGTGATCAGAGCGTACTTTGGAACGCTGAACTCGTACGTGAGTTTCCTGGACGAGAAAAGGGCAACT
ACGACGTACATGACGTAAAACAGAATCTCCATAAGTTTTCCCTCCCGCTCAATCGTAATGAAGAAGCCCG
AGGCCTTTGATGAGAACAAAAGAAAACACAACGGCTAAAACAAACGTCACCACACTCATCACGATATTTC
CCAGAGCTCCAAAGCTGAACCCACAGAACACAGCGTGCGTTGCTATCATGATGAAGAGAGCTCTTTTCAC
CCCGAATCTTCGAGAGAGCTTGTCGTACATGTGATTCCTGTCTCCTCTGAAGATCGATTTTTTGTTCCTG
TACCTCCTCAGAACACTCGCCAGAAAATCCAAAAAGAAGATCCAGAGAGGAAAAATCATCGTGAGGAATG
TATCGAAAGAGGCAAATCGATTCTGGGAAAGAACGATCGCGGATAGCAAAACAGCCATCAGATAACTTCC
CGCATCGCCCATGAAGATCCTCGCGGGTGGAAAATTGAAAACAAGATAGCCAAGAGATGCACCGAGAAGG
GAGAGAGAGAGGTTTTCGAAGAACACGCCTCTAACCAGAAAGAAATAGGAGAGCGCCGACAGAGCCACAA
GACTTCCACAGAGCCCATCCATACCGTCCATCATGTTCACGGAATTTATGAGAACGACAACAAAGAACAA
CCAGAAAGTGGAAACCAGTAAATTGTCGAGGCCGATGAATCTCCACACGAGCAGAAGCGAAATGCCAAAT
TCTGCGATCAACCTTAAAAAAGGAGAAAGAGAGAACAGATCATCCATCAATCCCAGAGCAAGAGCGATCG
ATGCCGAAAGGAGAACCACCGTGTCGTTCCACAAGAACGGAAGGACCCCCACAAATATTCCCAGCCCACC
CAGGTAAGGTGTTTCTCTCCCGTGGGGCTTCAGAACACCATCCGGCCTGTCCACGATGTTCAGTCTTTTC
GCAACTCTTCCGAAGAACCAGACACCGAACAGACTCAAAAGAAAACTCAAAAGAAAAGCCATTCCTTCAC
CTCAGTTTCACGGTAACGAGTTTCTTCCCATCGACAGCGAGGTACTCGAAATTAAACTTTTTGAGTTCTC
TCATGACTTCTTCTATTCCTCGACCTATATGTTGCGATTCGTGTGCGTCCGAACCAATCGTCACGACTCT
CCCACCGAGATCGTAATACATCTCCACTATCCAGTAGTCCGGATTGGGTTTCCCGTGCTTGAAGAGACCA
GCAGTGTTGATTTCAAGGGCCTTTTCGTTTTTCACGAGGAACACCAGAATCTTTTCTATCAAATCTCTGT
TCGCTTTGAAATCTGCCTTCGCGTATCTTGCCGGATAGTCCAGGTGTGCAAGTGTGTGGAATTTCACCCT
TTCCATCACAAAGAGCGTTCGCTCCAGATAGTCTCTTGCGAGCTCATCCGGTGGAAGGTTCTCATCGTAC
CGATGTATCCCAAGAAGAAGGTAGTCGAAACCATCGGGAAAAACCGCCTCTCCCACACCATCCCAGCTGA
TCTCCGCTCCCTTCGGAAGATCGTATTTCTCCATGGTGAGAAAGTACTCTTCAACGTTGAAATCGTGAAC
GAGTTCCCCGTTTTCGTATTCGTAGTGATCCGTGATACAGAAATGTTCGATACCGAGCTTCTGCACCTGA
GAGATTATGTCGTCTATTTCCGCCTTTCCATCGTAGGAGAACGTGGAGTGAAGGTGCATGTCTATCATTG
TGATCCCTCCAGGACTTTTCTCAAATAGACAAAAATCGGGTGCGGTGCTCCCACTTTGCTCTTGTACTCG
GGATGAAACTGAACACCAACAAAGAAAGGATGATCTTCAAGCTCAACGGCCTCTATGAAGTCGGATTTCG
CGGACACGACGAGCTTGTACCCTTCTTCTCCAGGTTTTTTGAACAGCTCCGGAAACGCTTCTTCGTTGGC
TTCGTATCTGTGCCTGTGCCTTTCGTAGACTTCCTCAACTCCACCGTAAACTTCGTAGAGTTTCGTTTTT
GGAAAAATTTTCACCTTTTGAGCTCCAAGCCTCATCGTACCACCGAGCTTCAATATTCTCTTCTGCTCCT
CCATGAGATCCACAACAGGATAAGGTGTGTTCGGATCGAACTCGGTGGAATTGGCCTCTTTGTAGCCGAA
CACGTTGCGTGCGAACTCTATGACCATGAGCTGCATACCGAGACATATTCCAAGTATGGGCTTCTTGTTC
TCACGTGCGTACTTTATGGCTTTTATCTTGCCTTCTACACCTCTTCTTCCGAATCCACCGGGTATGATGA
GGGCATCGTATTCGTCGAGCACTTTCTTTACTTCTTCGTCGTTCATGTCTTCGAGCATCTGACTGTCCAC
CACGGTGGGCTTTTCTATTCCTGTCAAAAAGACCGACTCTATGATGCTTTTGTACGCGTCGTCCGTTCCA
AGATATTTTCCAACGAGCGCTATCCTGTAGGGTTTGAAAGCTTTGGGATAGGACCAGTTGAACGTGGATT
TTTTCAGCTCAACGTTCAACTTGGAAGCAATCTTCTCGTGCAAACCCATATCTCTCAGTATTTCTGGAAC
TTCATACACGTTCTTCGTATCGGGCAGGTTTATCACAAAATCGCGTGGAACACCGGAGAAAAGAGCCACC
TTGTTCATACTGGGGACATCGAGGGGAAACTCGCTCCTCACGATGACCATATCCGGTGTGATTCCTATCC
TTCTCAAAAGCTGAACGGATTGTTGAGTGGGTTTCGTCTTGAACTCGTTGGTCGTCCGAAGGTAAGGAAC
GTACGTGACGTGAGCGAAAAGGAAGTTTTCCTTTCCTTCTTCCATCTGGAGTTCTCTCACAGCCTCCAGA
AAGACTTCCCCTTCGATGTCTCCAACGGTACCTCCTATCTCGACCACGAGGAGTTCCGCCTCGAGCGCCC
TTATTCTGTCTTTTATCTCCTCAGTGAGATGCGGTACGATCTGGACGGTGTTCCCAAGGTATTTTCCCTG
TCTTTCCTTCTCTATGACACGAAGGTACACCTGCCCCGCTGTCATGTTGTTCTGCCTCGTCATGTCTCTT
CCAAGGAATCTCTCGTAGTGACCGAGGTCCAGATCCGCCTCGTAGCCATCCTCGGTGACGAAGACTTCTC
CGTGCTGGTTGGGATTCATGGTACCAGCGTCCACGTTGAGATAAGGATCGATTTTCAACACGTTCACATC
GACACCGTGTTCTTTCATCAACCTCGCTAAGGAAGCCGAGAATATTCCCTTCCCAATACCGCTGAGGACT
CCTCCCGTCACGATCACGTATTTCTTCATCCTATTCCCTCCTTCTCCTCAATATGTTATCACCTGGAGAG
TAAATTTCTCATTTCCTTAACATGAGAGAACATCGGGATTGTAACCCAATGTGAGATTATGGTATAATCA
TGCCAGATTTTTTTGTCAGGAGGTGGTATTTTGAAGCGGGTAGTTATCACGGGTATGGGTATCGTGAGTC
CCTTTGGTGTTGGAAAAGAGAGAAATTTAGAAGGACTTAGAGAAACTAAAGTAACGATAGATCGAATATC
TTCTTTTGATGCTTCTAACCTTCCCGTCCAGATCGCCGCAGAGGTGAGAGATTTCAAACCGGAGGAGTAC
ATAAATCCGAAACTGGTCAGGAGAACAGACCGTTTCGTTCACTTCGCTCTGGTCAGCGCGAAAGAAGCTG
TGGAAGACGCCGGTATAAACTTCGAACCGTACGCCGACAGGACAGCCACCATCATAGGATCCGGCATGGG
AGGATTTCTGACGCTCGACAGCGAGAACAACAAATTCCTGAGTCAGGGTCCAAGCAGAGTCAGTCCGTTC
CTGATTCCGATGATCCTCATCGATATGGCTTCCGGTGTCGTTGCAATGGAATACGGACTGAAAGGACCGA
ACTTCTCTTCTGTAAGCGCCTGTGCTTCATCCCTCCACGCGGTAGCTCTCGGTGCTCTCCTCATAAGACA
CGGATACGCGGATGTGGCAGTCGTCGGGGGAACCGAGGCAACGATTGCTCCACTTCCCATCACCGGGTTT
GCCAACATGAGAGCACTCTCAAGGAGGAACGACGATCCAAAGCGTGCTTCTCGTCCGTTCGATAAAGACA
GAGACGGCTTTGTGATGGGTGAAGGCGGTGCGGTTCTCATACTCGAAGCCGAGGAAGTGGCAAAATCGAG
AGGAGCGAAAATTCTCGCGGAGATCAAGGGAGTGGGTATGACGGACGACGCGTACCACTTCAGTGCTCCA
GATCCAGAGGGCAGAGGGGCAGCAGAAGCCATGAAACTCGCCCTGAAAGAATCCAGTCTGGCTGTCGAAG
ACATCGACTACGTGAGCTGTCACGCCACAAGCACACCAGCAGGTGATGAAGCGGAACTCAAAGCGATAAA
GAAAGTCCTTGGAGAACACGTAAAGAACGTCGCCATAAACTCTTCGAAAGCCCTTATAGGACATCTCCTT
GGTGCCGCCGGTGCTTCCGAACTCGTTCTTGCCATCCTTCAGATGCAGAACTCTTTCGTCCACGGCATGC
CGAACCTTGACAATCCGATCGACGAAGCGAAAGGAACCGGCCTTGTCGGTAAAGAACCCGTTCAGATGGA
GATCAAAAACTTCATAAAGAACTCCTTTGGTTTCGGCGGGCACAACGTGTCCATCGTGGTGGGGAGGTAT
GAATCATGAACATAGATTACGTGAAGTCGATCCTTCCGCACAGGTATCCATTTCTCCTAGTTGACGGTGT
GATAGAAGAATCAGAAGACAGGATCGTCGCCTTCAAAAACATCAGCATTTCTGATCCCGTCTTCCAGGGA
CATTTCCCGGAGTATCCGATATACCCGGGTGTTCTCATCGTAGAGGGCCTTGCTCAGACCGCTGGAATTC
TCCTTTTGAAGAGTGTGGAAGGAATTCCTCTGTTTCTCGGAATAGACGAAGCGCGTTTCAAGAAGGAGGT
ACGTCCGGGTGACAGGCTGATCTACGAAGTGAGAAAGCTCGGTGAAAAACTCGGCACGGTTCAGGTGGAA
GGAGTTGCAAAGGTCGATGACAAAATCGTGGCGAAAGCCAGGCTTTTGCTGGGGGTGAAAAAGAAATGAC
CGTGAGAACAAGAGTGACAGATCTTCTGGAAATAGAGCATCCAATCCTCATGGGTGGAATGGCCTGGGCG
GGAACTCCCACCCTCGCAGCAGCGGTATCGGAGGCGGGAGGACTTGGAATCATCGGATCCGGAGCCATGA
AGCCGGACGACCTGAGAAAAGCGATCTCCGAACTCAGACAGAAGACGGACAAACCCTTCGGTGTAAACAT
AATCCTTGTCTCTCCGTGGGCGGACGATCTCGTCAAGGTGTGCATAGAAGAGAAAGTACCCGTCGTCACG
TTCGGTGCGGGAAACCCAACGAAGTACATAAGGGAACTCAAGGAAAACGGAACAAAGGTGATACCCGTTG
TCGCCTCCGACTCTCTGGCAAGGATGGTGGAAAGAGCGGGAGCGGATGCGGTGATAGCGGAAGGGATGGA
GTCCGGTGGACACATAGGTGAAGTCACAACCTTCGTTCTCGTCAACAAAGTCTCCAGGAGTGTGAACATC
CCCGTGATCGCAGCGGGAGGCATCGCCGACGGAAGAGGTATGGCAGCCGCCTTCGCACTCGGAGCGGAAG
CCGTTCAGATGGGAACCAGGTTTGTGGCGAGTGTGGAAAGCGACGTGCACCCGGTTTACAAAGAAAAGAT
CGTCAAGGCTTCCATAAGAGACACCGTTGTGACGGGAGCCAAACTTGGACACCCCGCGCGCGTTCTCAGA
ACTCCCTTTGCAAGGAAGATCCAGGAGATGGAGTTTGAAAACCCCATGCAGGCTGAAGAAATGCTGGTGG
GAAGTCTCAGAAGAGCGGTCGTTGAAGGCGATCTGGAGAGAGGATCCTTCATGGTGGGACAGAGCGCCGG
CTTGATCGATGAGATAAAACCGGTGAAGCAGATCATAGAGGATATCCTGAAGGAGTTCAAAGAAACGGTG
GAGAAGCTGAGGGGGTACATCGAAGAGTGAGGCAGCTCATAAAGGCAGGGATTTTCACAGCTCTCATCGT
GGTGGGGGCATGGATCTCGATCCCTCTGGGGCCTGTTCCCTTTACCCTTCAGGTGTTCTTTGTCTTTCTT
TCAGCGTACGTTCTGGGAAAGAAATACGGAACTCTTGCAGTTGCAACGTACGTTCTGCTTGGAGCCATGG
GACTTCCCGTCTTTGCGAATTTCAAGGGTGGTGCGCAGGTCCTTGTGGGACCAACTGGTGGGTACCTCTT
CGGATTCATCCTCGGAGCGTTCGTGATCGGCCTTCTGGCTGAAAAGAAGGAAAGTTTCGCCTGGTATCTC
GCTTCCGGGGTAGCAGGACTCGGCATCATCTATGCGCTCGGTGTCTTTGTATTGAACTTCTACGTTCACG
ATATCAGGAAGGCAATTTCCGTGGGATTCGTTCCCTTCGTCTGGTTCGATCTGATAAAACTGGTCGTTGC
TGCTCTGATAGCGCTGAGGCTCAAGAAACTGGAGGTGGAACGGTGAGAGCGTTTGTCTTTCCCGGACAGG
GATCGCAGTACTCTGGAATGGCGAAGGATTTTTCCGTTTACGAGTCTTCGAAAGAAATATTCGAAAGATC
GAAAAAGGTACTGGGCTTTGATATCACGGAGATCATGAACGGTGACGAAGAAACATTGAAACTCACAGAG
AACGCCCAGCCTTCGATCTACATAACGAGTTACATCGCTTTTCTCGAGCTGGAGAAGAGAGGTATCCTGC
CCGATGTTGTGGCAGGACACAGCCTCGGAGAGTACACCGCCCTGGCAGTGGCAGGAGTCTACGATTTCGA
GACGGGGCTTTATCTTGTGAGAAAAAGGGGAGAGTACATGTCGAAGGCACTGGAACCGGGGAAAGGCACG
ATGGCCGCTGTCATAGGGCTCAACATTGAAACCATAGAAGAAGTGGTGAACTCTATCGAAGGGGTTTACA
TAGCGAACTACAATTCCCACGATCAGGTTGTGATCAGTGGGTTGAAGGAATCGGTGGAAAAGGCAATGGA
GATTCTCAAAGAGAAAGGAGCTCGCCGTGTCGTGGAACTCATGGTTTCAAGCCCGTTTCACACACCGTTT
CTGGAGTACGCCAGGGAGAAAATGAAGGAAGAAGTGGAGAAGGTGGACTTCAAAAAGCCGAGATGGCCCA
TCGTTATGAACTCGACAGCAAAACCAACGGAAAATCCTGAAGAGATAAAGAGGAACATAATCGAACAGAT
TACAGGGCCGGTTCTGTGGAAACAGTCGGTTGACACCATGAAAAAAATGGGAGTAACCGAGTTCGTTGAA
GTTGGTCCAAAGACCGTTTTGAAAAACCTGTGTAGAAGAATGGGAGCGAACGCAAAGCACTTCACGGAAA
TTCTTTCAGAATGAACACACCGTTCACGAGGGCAGGTACTGTTTTGAAAAGATCCTCAGTCGTGCAGAAT
TCGATATCGTTTTCGAATCCAAGAGAAATCAGCCTTTTTGCGTGGGAGGAGTGTTTTTTGATCTCCTCCC
TTGTGTTTTCCACGGACTCAAAATACCTCTCCGCCGCGTGAGCGCCGTCCCCAAGATCGTTTCGCTTTAG
CCTCTTCACTATCGCGCCAGCGAGCAGAAAATCTTCCAGGGAGAATCTGCCGTTCGTTCCAGCACACACG
AGCAGTATGTCTTCTTTGCTTTTCAAATACTCAACGACCGCTGACAAATTCAAAAAAGAAGCCGCTATTA
TCTCTTCACTTCTGATTTTCTCTATCACCTGAGTGCCGTTTGTGGTCGTGAGAACGATGGTTTTTCCTGA
TATCTTTTCCTTCCTGTATTCCAGAGGGGAATTTCCAAGGTTGAATCCTTTCGGTTTTTGTGCGTTCCTC
TCTCCGCAGATCAGAACACCTTCTTTTTTCTTCTCCAGAGCCTCTTCGATGGTTTTCACGGGTATCACAC
CAGAAGCACCGTTCGAAAGAGCGGTCACAATGGTGCTAGTTGCCCTCAGAACATCTATCACAACCGCCGT
TCTACACTCCACAGGTGAGCATGGTGCCATTACAACGTCTACCATACCATTGCCCTCTCCAGCATCTCGT
CGAGGTCATCTGTGTTGAACGGATCGTAAACGGGAAGATCCGTTTCGAAGCCTCCGTTGAGAGACACCCC
ACCTATCACCTTCGCGTTAGAGAGAGTCTCTATCAACCTTCTTTCCTCTTCAAAATCCGGTTTTTTTGGA
ATTTCCGGGAAAGATTCAAAATGGTCTCTGCTCGGATCGTGAACCAGGAAAACCACGTCAGGATTGGAAC
CGTACAGAAGGCCGAGGGTGACCTGGCCGTAAGCGGGATGTCTCAGGGCTCCTTGTCCCTCCACGAAGAC
GATCTCTTTTCCCGTTTTTTCGAGTTTCAGAACAGCTTTTTCCACCACACCGGAAACGAAATCCGCGGGA
ACAGCGTCGATCACGTACCCCGCATCCGCTCCTATGAGGATCCCTGTCTGTCCTGTTGCGAGAAAACCCG
CTTTGATCCCCTTCTCCAGAGCTCTTTCCCAGAGCTGAACAGCGGTGGTTCTTTTACCTACCACGCAGTC
GGTTCCGAATACACCGACGACTTTTATCTTCTTTCGGTATATACCTCCCCTGAGAACGTCGAGCTCGAGA
GGTGGAATGCGAATGTCTATTATTCTCGTACCGTTTTCATGGGCAATCTTCAGAAATTCTGTTTGCTGTG
AGATTTTGAAATGAAGACCAGAAATGACATCCATACCGAGTGAGAGTGCCTTTTTTACGAGTGTCGCTAT
CTGCTCTTCCAGATATCCACCAGGATTCGACACTCCAATTATCAGAACCTCAGCTCCCATTTCTTTCGCC
TTTTCAACAGAGGAGACCACGGGCACGTCGTATCGAACGGGCTTCACAAAGTCACTCGCCATCTTCCCTT
CGTGTTCCGCGACTACACAAACGGGTTTGAAGAGTCTGCTGTGCCTTAGAAGTCCATAGGTGGTTTTGGC
ATGAGCTGTTCCCAGCTGTCCCCACGCCACGATCGCCGCTGGTGTGCCGGGCTGGTATAATTTCCAGAGA
TCCATTCTCTTTCCCTCCGTTTTTTAAAAGATTCTACCATGGGAGGTTTCCGCTTTGAAGATAGCCGTTG
TGGGTGGTACTTTCTGGGATATCTTCATCTTCGGTGAAAATCCACACTCTTCGACCATAAGGGAATCACC
GGGAGGATCCGGCCTCAACGTGGCCTATGGCCTGTTCCTTTTGGGTCACACCGTTGACTTCTACTCGAAC
ATTGGGGATGACTGGAGGGGAAAACAAATAGTAGAACTCTTGGAAAAAGCAAGTTTTGACACCTCACATA
TGTCCACTATTCAGGGTGGAAAAACTGGAATCTTCATCGCCCACAACGACAAGCCCCTCGCCGTCGATCC
AGGTGTGAACAGAAAAGAGATGAAACTGCCCTCTTTGAGCGAATACGACCTTGTTTTCGTGACTGGAGAG
ATTCCAGAAAAAACGATAAGAAAGATCTGTGAAAACACCAAAAACGTGATTCTGGACGTGGGACCAGGTG
CAAGATTCGACACCAGCGATTTGAACGCTCTCGTGATAGGAAACGAGCGCGAGTGTTCTTTCAGAAAGTG
CGACGTTGTGAAGATGGGTTCGAAAGGGGCAAGATGGGGAGAAGTGTACGTTCCAGGAAACGGCATTTCC
TATCCTCACTCGATCGGACTGGGAGATCTGTTCGACATCGTCTTCGTGCACCATCTTCCCCTTGGAAAGT
CAAAGAAAGAAATTCTCGAAGAAGCCGTGAAGTGCTCTCAGATTCTCGGTCAAAAAGAAAATGTGACCCC
CTTTGAGAGGATCTCATTCCTCGAGCCGCTCAGCACGAAAGACGATACGCTTGAATGCCCAGATGAATCC
AAAGACGCTTCCCACCACGGTGGCTAACAGGATCGAGAAGAACATCAGGTGAGAACCCGTTGAAAGAGCG
TATCCGAGCACACCGACAACCCCTATGGCCACAAGCTGCAGAAGGAGTATTTCAGGACCAGAAAAGACCT
TCGCCGGATTCGTGAGGCTTCCAGTTTTTTCCCACTTAGAAAGAAGTAGCCCAAGAGCCGAGATGAAAAG
AAACAGACTCAAACCCGCCGGTGCGAAGAAAATGTAGAACACCTGCTTCTGATAAATTGCCAGAAAGATG
ACAAAAGCAGAAACGACAGCCGAGTTCAGCAGAGATGAAACGAGTATCTTCGAAATCATCACTTCACTCG
TCTTGACGGGTAAAACCTTTGGGAGAGGCCACACTTCCATTTCCTTTCTCCACAGCATAGCGCTCATCGT
CGCATTGTAGAGCGCTGCGATCCCGATTGCAAAGATCAACCCAAAATCGGGACTTCCAACGAACGTCATG
AGAACACCAAAACCGATTGGGTACAAAAGAAGGTAGAGCGATCTTTCTTCCCGGAGGAGCGTGATGAGAT
CCTTCTTGAAAAACCCCTTACCCGGAAACCGCGTGGGTTTTTCAACGGGCATTCTTTCTTTACGCAGGAC
AGGTTCGAACATGACAGTTGTGGAAATCACCCGAAAGACGAGGAAAGTTCCAAGACATATCAGAATTTCA
TAGAGAAGAAAGATCGGATTTTCTCTTGAAAAAACAGCGTACGCGAAAACGTTCCAGTTTGAGATGAACC
ATCTTCCAAAAGATACGGAGAAATCAGGAAGGTTGACGAGTATCAGAAACAGGAACACGGCAAGAAGTTG
AATCAGCGAGTAAAGCTTCCGTGACAGCGAGGTTCTCAAGAGCCTTCCAAACAGAACTGAAAGAATGGCT
CCCCCGAGGAGCAGAAAAACGGTGTGAAACACTCCGGTGACGAAGGGCATCCAGTTGTTCATCAAAAGAG
AATACATGAAGAAATTAAGAACCATCATTATGAGAATGAAGGACTGATAGAAGAGGGATATCAACAGCTG
ATAGATCACTATCGTGCTCCTTTCAACGGGAAGGGTGAGCAGAAACTCGATCTCTCCCTCCAGAACGAGC
GAATTGGAAAGATAAAAAGACACACCGAGAAGAAACATCACAGAAAACATGGTGGTCGAAAAAGAAAGTG
AAGCAGAGAAAGCTTCTTCTCCGAACTCTTCGAGTATCGCTTTGAAATTGTTCCCCATGAGTGAGTAGAA
CAGAAAACCCGTCATCAAAACAGAGATGAGAACAGAGTACAACCCTTTCCTCCCACGAGCCGGAGCGTAT
CTGAGCAAAACAGAAAGTTTTCTCATAGAAATTGTCTGCGGAGACCCATCCCCTTCAGAGGATTGGGAGG
AAGCAGACATGTGTACCACCTCCAGATTTAATTTCACAGCTCCTTTATGATCTCTTCTATCTCTTCTCCC
TCCGCGGTGAGCTGGAGGAACAGATCCTCCAGACTGGCTTCTTTCTGACCGGCGAGCTTTCTGAGCTCTT
CCATGGTACCTTCCGCTATCAGTCTGCCCTTGTTTATAATGCCTATCCTATCGCACATCTTTTCTGCGAT
CTCCAATATGTGGGTGGTGAGAAATATTGCGGCTCCCTCGTCAGCGTACTTTCTCAAAAGGAGTTTCAAT
ATCCTTGCACTCTTCGCATCGAGCCCTACCGTCGGTTCATCGAGAAATATCACCTTCGGCTTTCTCATGA
AAACGCTGACCAGCATGAGCTTCTGTTTCATACCGTGGGACATCTCACCGACCCTTTTTCCGAGATAATC
CACTTTGAAGGCCTCGCAGAGCTCCGCTATCCTCTTATCGATCTCTTCTTCTTTCAGATCGTAAATCTCG
ATGATGAAATCCAGAAACTCCTTCCCCGTCAGATGCGAATAGATCTTTGGCTCGTCTGGTATCACACCGA
TACTCTTCTTTATCTCGATCTCGTGGGTGCTCATTTTCATGCCGAGGATTTCCACTTCTCCTTCCGTTGG
TTTCAAAACTCCGGTGAGCATCTTTATTGTGGTGGTTTTCCCCGCACCGTTCGGTCCCAAAAAGCCGTAT
ATCTCCCCCGGCCTCACCGAAAGATCGATGTGATCGACCGCGGTGAAATCCCCGAACTTCCTGGTTAGCC
CCCTTGCAACTATCAAAGAAATCAGCTCCCTTCTTTCACTGTCCACTGGCCGCTGACCAGTTTCACCCCA
AGATACACGAAAGGTGTGTCGATCAGTGCCATGATCAGCTTCACCACATACTGGGAAAAGATCATCTGAA
CAAGCACGTTCCCCGGAATCGTTCCAGCGAACGCCACGGTGATGAAGGTGAGCGTGTCTATGAACTGGGA
GACCATCGTGGACAGGTTGTTTCTGAGCCACAGGTGTGATCCTCTGGTGATCTTCTTCCAGAAGTGGAAG
GCCCAGACGTCGTGAGTTTGTGAAAGGATGTAAGCCAGAATACTCGCGAGCACGATCCTCGGAGTTGATC
CAAAAACCTTCACGAAGGCTTCGTTGTTTGCAAAGATGGAAGCGGGAGGATAGAAAACCGCAATCTGGGA
GTAGATCACCAAGATCAGAGACGTGAAGAATCCCGTCCAGACCATCTTCTGGGCTGTTCTTTTCCCATAG
ACTTCCGATACGATATCCGTTACGGCGAACGTGATAGGGTAACACAAAACCGCCACCGGGACAAGGAAAG
GCCCTATGTTCACCAGTTTTCCTGCGATCACGTTGGATATGGTCAAAGCAGAGACGAATATTCCCGTCAG
GAGAATGAGCTTTTCATTCGACTTCTCCACTCTTTTTCCCCTCCAGTGAACCCATCTGAGTGGTTGTCTT
TATGCCACCCCTTATGTTGTAGATCACCGTGACCCTGATTCGGTCGGTTTTGAGAAGATTCTTCAAATCT
TCGTAGATTCTCTTCGTTGCTTCTTCCTGGTATATACCAACGTTTCTGAAGCTGACGAAGTAGTACTTCA
AAGATTTGAGTTCGACGATCTTTCCACCGTCCGGGTAATACTCTATGATCACTCTCCCGATGTCTGGAAG
ACCGGAGAAGGGACAGACTGCGGAGAACTCGTCGGTCTCTATCTTTATGTACTCGTCTTTTCCATCGAAA
TCGATCGCTTCGAGAAAGTCTGTCCTTATCGCATCGTGCCCTTTGAAGTCGAAGATCCTTCCCTCTGCCT
TCGGCATAGGATCACTCCCTTACCATGAGTTTTATTTTTTCAAGAACCTCTTTTGGATTTCTTCCGAACA
CCCTTATCATCGCTTCTTTTCCCCACCAACCTTCATCATATATCACATCTGGAGGTGATTTCAACTCCGC
TATCGCCTGTTCGATCATCCACACCATGGACTGCCCCTCTTTCTCCTGAACCTCCTTCGGCTCTTTCGAC
CGATCGTAGTGGAAAACCTTCAACCCTCTTTTCTTTGCCCTTTCAACGTACTCTCTTTCGTAGCGAACGT
TCACCACACACCTCATATGAGGATGATACCTCATCATCGTGACAGCCATACGTGCCGTGTGAGATCTGTC
TTTGAAAGAAGCACAGGACACCGCCACCGCTTTTCCTTCTTTGAGTCTTATCCTTCCGGGGAACTTTCCC
ACCTCGAATTCGTTCTTCGCCCACGGGAGAGCGTAGGAAACGTTCTGCCCCACCTCCGGCACCGTGAGAT
GGCCGATCTCGAGGAACTCTGGAAGAATCTCATCGAGTGTGTTCAGAGTGTCGTACCTGTACCAGTCCCG
AAGGAGTTTTTCCGTCTCCACCACACCTGAGGATCTTTCAAGAATTTTTTTCAAAAGTTCCATGGCGGAT
CTGATGGCCTCTTCCACCGGATAGCTCATCGCTAAAAATCCCGAAACGGCACTGGAAAAGGCACAACCTG
TTCCATGGAACTCTCCAGGAACTCTGGGAATTTCAAAAACGAAATCTCTATATTTCACTTTCACCGTGTT
GCCTTTTTCGTGCCCGCCAGTGACGATGAAGTTATTGTATTCGCCGAGTTTTTTCGCTTCTTCACTGTTC
AAGATCACGTAGTCAGCGTATTCCACGAATTTCTTCACTTCCTCCGGATCCTGAAACCCGAAACCCGAGG
ACGATTCGAGTACCACGTTCCAGACGATCGCTGAATCCGGGAACATTTCCCTCAGTCTTTTCACCGTCTC
CGGTGCAGAGAGTCCTACCTTTATCACCCGCGGAGGTGTCAGGACTTCTATTTCTTTTCTCATTTCTTCC
CAGTCTCTGAAGTTCACTGAAAACACCCGGTTTTCGTTCTGCACGGTCAGAGCTGAGATCACCGCATGAG
TTTTCACACCGAGAGCCGAGAGAACCTTCACATCTTGAATTATCCCCGCACCTCCCGAAGGATCGAAACC
CGCAACTACAAGAACCATTAGAGATCCCTCCAGTATTCGAAGAGTTTTTCCAGACCTTCTTCACATTCCG
GTGTCGGCTCCAGAACGAAATCCGCGTCGAAATCCTTTATGAACTCCAGCACTTCAAGAAACTCTTTCGA
TTCACCCCAGGGAGCGTGATGGCATTTTTTGTAGGTTTCGAAATCCGCGTAGTAAATGTGAAATTCTTCT
ACAAAATCAGAGAGTTTTTCTATGAATTCGATGGGAGAAAAACCGTAAACCTCAGCGTCTAGAAGAAGAT
GGCCGATGTCAACGCACATCTTACAACCTGTGTTTTCAAGAAAGGTCCTGTAATCTTCAGCGGAGTGGAA
ATGATCGTTTCCATAAACGTTCTCCACTCGAACGCTGATGACACCCGCAAGCTCGGAGAATTCTCTCTCC
ACCTCTCTGTAAACAGAAAGCCAGTTTTCTTTCTGAAGGGCATTTGGGAAGTGAATTATCATGTATTCTG
CGCCGATCTTCCTGGCAAGCTCAGCGCATTTTTTGTTCACAGAAAAGGTGTCCTCTCTTTCTTCCTCGTT
CAGAGAGGTCGGATTCGGATGGTGGTATCTGTACCTGTAGATGAAAGGAGCGTGGATTCCAAAATTTTTG
TCGTGAAAAAAGCGGAGGACCTTCTCGAGGTCTTCCGCCTTGAAAAAACCCAGTTCGTAAAGTTCTGCTT
TCGGGAGTGCTTCAAGCAGATCGGGATTGCTTCTTATGATGCTCGTGGATACACCTTTTCTCAAGAGAAC
TCCTCCGCTATCTTTATCGCACAGAATGGTCCACACATAGAACAGCCTTTGTCGGGGTACGGTCTTTCCT
CGTATTTCTTCTTCGCAACGTCCTTTCCCAGCGAAAGGCTGAACATCGTCTCCCAGTCGAAGTTCTTTCT
TGCGAGGGCCATCTTTTTCTCAAGCTCCCAGGCTTTTTTGTTTCCGCGCGCCACATCCGCGACAATAGCC
GCTATCTTAGAGGCTATCACACCTTCTCTCACGTCTTCAACATCCGGAAGCGAGATGTGCTCTGAAGGAG
TCACATAACAGAGGAAATCGGCTCCGTAGTAGCCAGCCAGCGCACCACCTATCGCGCAGGCTATGTGATC
GTAGCCCATGGCTCTGTCCGTTGGAAGAGGTCCCAGAAGGAAGATGGGGGCTCCTTTTCCGATCTTTTTC
ATGAGCCTCACGTTCATCTCCACCTCGTTCAGAGGAACGTGCCCCGGCCCTTCCAGCATCACCTGGACCC
CTTTTTCCCTCGCTCTCTCCACGAGTTCTCCCATCACGAATAGCTCTTCGAACTGCTGGGCGTCGCTCGC
GTCCACCACAGCTCCGGGTCTCATGCCGTCGCCAAGACTCAGAGTGATATCGTAGTCTTTTGCGATGTCC
AAGAGTTCATCGAAGTGTTCGTAGAACGGATTTTCCTTGTTGTTCTTTATCATCCATCCCGCGATGATCG
CTCCGCCTCTACTCACGATCTTCAAAACCCGCCTTGAACTTTTTATCCTATCAAGCACCCTTCTCGTCAC
ACCGACGTGGATCGTCATAAAGTCTATGCCATCTTCCGCGTGTGCTATGACCATATCGAAGAAGTCCTTC
TCCGAAAAATCCACCACGTTCTTTTTCATCTGGTAACTCCTCACGGCGGAATCGTATATGGGCACCGAAC
CAACTGGAACGGGCGACATCTCCACGATGGCCCTTCTGATCTCCCTCAGGTCCCCCCACGTGGAGAGGAC
CATGAGGGAGTCAGCACCGTATTCTATCGCCACTCTTGCCTTTTCCTTTTCCTCTTCGAGCGAAGAAAAT
CCCTGGGAGGTTCCTATGTTCGCGTTCACCTTCACACTGAAACCTTCTCCAACGATCATTGGCCTTTCTA
TCCTGTGGAGTTTGTTCTTTGGAAGAACCGCTCTGCCTTCCGCAAGTTTTTGCCTGACGATCTCGACATC
CACTCCCTCGTACTCCGCCACCTTTTTCATCTCGTCGGAAACAACACCCTTTCTGGCCATTTCCATCTGG
GTCATGATATCACCTCAACCTTTCACTCACGATTCTCGCCACTTTCTGACCGGACAGAATCATTCCACCG
AAGATGGGACCCATCCTCGGTCCGCCGTGAACAGCGCAGACCGCCATCCCTGAGACGAGAAGCCCCGGGA
AGATCTCACCGGTGTTATCTACCACGAATTTTTCCGCTTCATCGGCGTCCATAGGAAATTCTGTTTTCAT
CTCTACGAGACCTCTCTTTGCAAGAAGTGAAACCACGTTCGCGGGGTGACCGGTGCCATCCACAACGAAC
GAAGCCTTCACTGTTATGGGATCGACGTGCAACCCGAGTCTCACCGTTGGACCCCAGTTCACCACCACTC
CACAGACCCTACCGTTCTGGACTGCCACATCTTCAACCGAAACGTTGTTGAAGACAATGGCTCCTGCCTT
CGTTGCTCTGTAGAGAAGTCCCGAAGCGAAATGCACGGAATCCACCACTATGTGGTCTTCTTTCACTTCG
TATTCGATTTCTACCTCCTTCAGAAAGTTCTCGAGTTCTTTCTCCAGCACGATCTCGTTGAACATCATTC
CTCCACCCCAGATACCGCCTCCCGGGGTGTTTCTCTCTTCGAACACGGCCACTCTGAAACCATTCTTTGC
CAGCTCGTACGCTGCCGTGAGACCGCTCGGTCCCGCTCCCACGATCGCAACATCCAGCTCCAGACTATTT
CTGAGTTTTTCAAAATACCTCTCAACGATGAGTCTGGAGATCAACACATCTCTCATAGACACACCTCCTT
AGTAAAAATAAAAACCTCCGCCGAGCGGAGGTTTTTTATTTCCTCCTTCCCCGATCCCTCCGCCGGCATT
ACCCGGATCAGGTTCTTGGGGTCGAGGACTTCCGTCCTCCTCTCAGCCCCGGAATAGGAGCTCCCCCTGG
GGAAGGTTTTCGATATTCATTTTTTCAACCTCAATTTTAAAGGATTTTTGTGTGATACAATTTAAATGGA
GGTTTCATTTTAGAAAGCGTTCAACGGAGGTGAAAGGAAATGGCAGATCAGTACCACGAACCAGTTTCCG
AACTCACGGGGAAGGACAGAGACTTCGTGAGAGCTCTGAACAGCCTGAAAGAAGAGATAGAGGCGGTCGC
CTGGTACCATCAGAGGGTTGTCACCACGAAAGACGAAACCGTGAGAAAAATACTCGAACACAACAGAGAC
GAGGAGATGGAGCACGCAGCAATGCTACTTGAGTGGCTGAGAAGGAACATGCCCGGCTGGGATGAGGCAC
TCAGAACTTACCTGTTCACGGACAAGCCGATCACAGAAATCGAAGAAGAAACGTCCGGTGGATCAGAAAA
CACGGGTGGAGACCTCGGCATAAGGAAGCTCTGAAAGGGGTGGTGAACATGGAATTTCTGAAAAGATCCT
TTGCTCCTCTGACAGAAAAACAGTGGCAGGAGATAGACAACAGAGCAAGAGAGATCTTCAAAACACAGCT
CTACGGAAGGAAATTCGTCGATGTGGAAGGTCCCTACGGCTGGGAGTACGCTGCCCATCCACTCGGGGAA
GTTGAGGTGCTTTCAGACGAGAACGAAGTGGTGAAGTGGGGATTGAGGAAGTCTCTGCCGCTCATCGAAC
TGAGGGCAACGTTCACTCTCGATCTGTGGGAACTCGACAACCTCGAGAGAGGAAAACCGAACGTGGATCT
TTCCAGCTTAGAAGAAACGGTGAGAAAGGTTGCGGAATTTGAAGACGAAGTGATATTCAGAGGATGTGAA
AAATCGGGTGTTAAAGGCCTTCTTTCCTTCGAAGAGAGGAAAATCGAATGTGGAAGCACACCGAAAGACC
TCCTCGAAGCCATAGTGAGGGCTCTTTCGATCTTCTCAAAAGATGGTATAGAGGGCCCTTACACACTCGT
CATAAACACGGACAGATGGATCAACTTCCTGAAGGAAGAGGCAGGGCATTACCCCCTCGAGAAGAGAGTG
GAAGAATGCCTCAGGGGTGGCAAGATCATAACCACACCGAGAATCGAGGATGCCCTCGTCGTTTCTGAGC
GTGGAGGGGATTTCAAATTGATCCTTGGACAGGATCTCTCGATAGGGTACGAAGACAGGGAAAAAGACGC
GGTGAGGCTTTTCATAACGGAGACGTTCACCTTCCAGGTTGTCAACCCGGAGGCCTTGATTCTTCTAAAG
TTCTGATCTGGTCCGCTCCTCGGGGCGGACCTTTCGATCAAAGAACGTCCAGTTTTCCCTTCGCCCACGT
TCCCACTACTTTCCCCGCAATCGCAACTATTCCCAATATTCCAGAATTTTCTCTGACATCTCTCAAGAAC
TTTGGAATGTCATAGGAGTTTCTCACGGAATTTTCGAACGAATCTATTACCCTGTCACATATCGCTTCCT
CTTTTCCAAGAACGAGAATTCCTTTCTCTCCAGTGAATACTCCAGTGACGCACACAGACGGTGTGAGTTC
AGGGAAGATCTTAACACTTATGCCTTCAAAGAAATGAACCACGATCGGCTGTGATATCTTCAGGAAGAAC
TTCCCATCTCTTTCCAGAGCAAAATCAGACTCTTTGAGAGCATCCACGAGGATCGCTCCGTTCTTTTCGA
GGGGAGATCCGTTCAGTGAAAGCTCTTCCGGAAGAACAGCAGATCTATCCACCAAAAGCGTGTATCCGTT
CTTCAAGCCCACTCTCTTGAACCTTCCCGACGCAAGGACAGGAGCTCCTGCAGCAACCCTCATCTCCTCA
CCTCCCTATAAAACAAAAGGGGCCGACCATTCGGCCGGCCCCTCGATTTCAGACTCACTGCTCACACGAA
AACCCCCGGTCCTTCGAGGGGCCGGCTTTTGATCGTAGTGCACATTATCATATCGCTGAGAATTCCCTGC
TCAAAGAGAACAAAACTATCCATCGTCTCACCTCACAAAGATACGATACCACCGCACTGTTAAATTCATG
TTGCTTCTTTCATTAAATTCATGATCTCCCTTTCACTCGTCTCAAAAACACCTATCGCCCAGTCGGAAAC
ACCGCCTATCCATATCACTCTTCCTCCATAGACGACGAGCCCACACCCGAATATCACCCTTATTCTGTCT
CCGTACTCCTCAATCACACCTTTTGGTGAGAGAACGTAATTCGTGGTACCGAGGAGCCTTCCCCTGCCAT
CCACGAGTGCCAGACCGTTTTTGTAGGTGAGATCTTTGAGAACAGCGTGCCATCCCACCAGATAACCTTC
CTTCACTTCAACAGTGTTCGTTGACCATCCAACTTTCGTCTCCCACTCTTCCGGGAAAAAGACGGGATCG
AGCGAATACAGATCTATGTAACTTCCTTCGAGCCTTCCTCTCCAGCAGACCTTGGCATCACCAACCGTCA
ATCTCGTCAGGATAACCTTCGACTCCACAAAAGAACTGTCTTTCATGGAAACCGGCACATACTCACCCAG
CGTACTTTTTATCGATATGTATCTCTTCTCAATCAAGTTCAGATCCTCATCGAGAACGGCGTACGCAAGA
AAATCGGTGTGGGGCTTTCCTTCCTGTGACCAGTCTTTGTATCCTTTCGCTGTGTAGAGAAGCTCGAAAC
GGGAATTTCTGAAGAACACCCTCGGATCTTCGCACCCCAGAAACTCCTGAATATCTCTCGGCCAGAATAC
AACTTCCATTTCCAATGGTTTTTTTACTTCTCCATTCAACAGATCGTCGATGTTCACTATGAAATGACCA
ATAGACGAAACGTACTTGTAGTAATCGAAAATCAAACGGGGAAAAACATGAAGTGCTTTGCCAACGAGAA
CCGCTCCAGGATTGAACACAGCCACCGGATTTCTGGGATAGTTCGTGATGACGAAATCTTTTGGGAAAAA
GTAAGTCACCCGATTGAACACATCGATCGTCTCATCTTTCCTCAGGGATCTTTTTCGTGCCAGTGCTTTT
CCGAGGAGCTCTTCCACCATCTCCTATTTCCCCCCTTGAAACCTGAAGGGGAGGTCCCCTTCAGGCCAGC
TGGTCCATCATCTTTCCGTAGAGTTCTCCTGCGATTCTCACGAGCTTCACGTTCAGACCCGTTTGCTGAT
AAAGGGAGAAGAAGAGTATCTGCTCCATCTGCTCTTTTGTCATGACAGGAGAACTACCAGCTGTTGAAAC
GGGGGTAGTGCGCTGCTGAGCATAACTTTGATAAACGGGGTTGTAGCCGATCCCTTCTACTCTCATGGTA
TCACCCCTATTTTCTTATCGGAAAAATCATCGAGATGTTTATTTTGAAAGACGCTCGAGCGCTTCTTCTA
TTTCTTCGTAGGGTGGTTCCTTACCTGGATCTTCGGAAACCCAGGAATAAACTATCGTTCCGCCTCCGTC
TACCACGTAAACAGCCCTCTTCGCAGCGGTGTAGCCGGGGATATTCAGAAAGTTCTCGTGGACACCACCG
TACTGTGAAGCCACCCTTCCGCCGAAGTCGGAGAGCAGATCGAACGTGATGTGGTTTTTCTCAGCGAAGG
CCTTGTTTGCGAACGGACTGTCCACGCTGATTCCAAGAACCACCGCGTTGAGTCTGTTAAACTTGGAGAG
AGAATCCCTGAACGTGCAGAGTTCTTTCTCACAAACACTCGTGAACGCTCCTGGATAGAAAGCAAGCACA
ACGTTCTTTCCAGAAAAATCGGAGAGTTTCACCATTTTCAAATCGGTGTTCACCAGCTCAAAATCGATCG
CCTTATCGCCTGATTTCAACATGAAAACCACCTCCAGTTAGGCTGAACTTACCCATTAGAATTCTACCAC
GAAAGGGGATCATCTATGAAATACGAAAAAATAGCCTTTTTCAGGTTTTTCGGTAGATTGAACGATTTCT
TCAGAAATAGTGAAAGAATAAAAACTCATCGCTTCACGGGTTTTCAGACGGTGAAGGACAGAATAGAAGC
CCTTGGAGTTCCACATGTGGAAGTGAGCCTCATCACACTGAACGGAAAACCGGTCGGCTTCGATCATATG
GTGGAAGATGGAGAACTCTTCTTTGTGTATCCAGAGTTCCAGAACATAGAAATTCCTGAAGACTGGCTCG
TCACTCCCAGATACATAGGTGAACCCCGTTTTGTGCTCGATATACACCTTGGAAAATTGGCACGGCTTCT
CAGAATGCTGGGTTTTGAAGCGGTTTTTGGTGAAGAAAGCGACGAAAAACTCTGCTGGATGGCGGTGAAA
AAGAAAGCTATCCTTCTGTCCAGAGACACGGGTCTTTTGAAAAGAAAAGAGCTCGTCTTCGGTTACTACG
TGAGAAACACGGATCCGAAGGAACAACTGGTGGAGGTGGTGGAAAGATACGATCTGAAGAAGTGGATGAA
ACCCTTCACCCGATGTATCGAATGTGGTGTGGAACTCGAAGAAGTACCAAAAGAAGCTGTGAAAAACAGA
GTTCCTCCAAAAGTCTATGGATTCTTCAACGAGTTCGCTCGCTGTCCGGTGTGTGGAAGAATCTACTGGA
AAGGGTCGCACTACGATCACATGGTGGAGTTCATAAAATCGAACATAAATAAGGGATGATTAACATGAAA
ATACTTTTCTTACTTTTTCTGGTGACCGCTTCCCTGCTTCTCATGATGGGAACCAGCTGTGAATCGAGGG
TTCAGGTGCCGGTGCCTCTTCCCAAAGTGGATGTCGAAATGCCGAAGGTGGACCTCGGTTTCAAGGTAGT
GGAACCAACGGGAACAGAGGATTTCTTTGAAGATTTTGAAGCTTACGGCCAGGGTCAGGTTGCCCCGTTT
GGGCCCTGGAAGGTACTTGGAAAGGCTCCACACGTTGAGGAAGGAGTCCAGGCAGGTAAAACCATAGGCA
AGGTCCTCAAAGTGATCATAGACCGTGGAGTCTTCACTCCAGGAGAGTGGACAAACTTTATCCTCGAGTG
CAACCTGAAGAGAGAAGGATCTGCAGAGGGAAGAGTGTACTTCAGACTGTCCGAAGATGGAAAGAAAAGT
TTCTACGTGATTTTCTCAGAGTGCGGTATATCTCTTCACAAGTTCGCAGGAAGTATAGACATGAAGATAG
CGGAAAACAGTAGTTTCAAATTGAGTGACAGAACCCCAACCACGCAAGCCATCCCCCTTCAGGGGGATAG
GTTTGTTGTGGTGTTAATTATCTTATGATATAATTGAATGTGGTGATAGGTATGCATATCAAGAAGACAA
GGTGGAGTCATTATAATCTGAACTATCATTTTGTGTGGATACCTAAATACCGCAGAAAAATCCTGGTCGG
CTCCATAGCTGAAGAACTTGAACGAATACTCCGCAACACAGCAAAACAACACGGAATAGAAATACTGGCC
CTCTCTATTCAGCCTGATCATGTTCATTTGTTTGTATCGGCGCCTCCAAGATTTTCACCGGCTGAGATAG
CAAACCTATTCAAGGGTGTTTCAGCGAGGAAACTGCTGGAGAAATTTCCAGAGCTTAGAACCAAAGAGGG
CCTTTGGGCTCGAAGTTACTACGTTGGAACAGCTGGTGATGTCTCTGAAGAAACTATCAGGAGGTACATC
GAGGAATGTCAAGACGTGTGATACGAACCTACAAACTCGCCGTACCAGGACACCTGAGTCAAACATGCGA
AGAACTCAACCGCACAGCAGCAAGAATCTACAACAAAACGATGTCTCTTGTGCGAAAGATACACCAAAAG
AAAGGCTTCTGGCTGTCCTGGCCCACCGCAGACAAATACATCCTCCGCTGGGCAGAAAACATCAAAATCC
ACGTCCACTCAAAGCAGGCATTTGTTCAGCTCTACTTTCAAGCCCTCAAAGGGTACTTCAAAGCAACCAA
AAAGAATCCAGATGCAAAACCTCCCCACAAGAAAAAACGCTATCTGCCGTTCATATGGAAAGAAAGCGCT
GTAAAACTTCTGCCAGACGGTACCCTAAGACTGTCTTTGGGCAAAGAACGAGAATCATTTGTTGTACAAA
CACCTCTCAAACCTCCCCTTCGCATCAAACAGACAAGACTTGTCTTTGAAGATGGATACTATCTCCACCT
TGCGATAGAGGTGGAGATTGAAGAGAAGAATGCTGGCTCTGGTGTTATGGCGGTCGACCTTGGAGTGCTC
CGTCCCATTACGTGCTTTGATGGAAAAGAAGTCATCAGCTACCACGGAGGAGTCCTCAGCAGTGTTCTTC
GCTATCGAAACAAACGCCTTGCAAGTTTTCAGTCTGCCATAGCAGAGTGCAAGAAGGGATCAAGAAGGTA
CAACAAGCTTGTTCGTGCAAAGAAAAGAGTCCTGAGACGGCTCAGAAACCAGATCAACGACATCATGCAC
AAGATCACAAGTAACTTCATCGGACTGTGCCTCAGAAAACAAATCGGCACCATCGTGATAGGAGACGTCA
CAGGGATCAGAGAAAGAGCGGACTACAGCGACAACGCGAACCAGAAGATCCACCAGTGGCAGTTCAGAAA
ACTCATCGAGATGATAAGGTACAAAGCAGAGCAGTTCGGAATCGAAGTGAAACTCATTTCAGAAGCGAAC
ACGAGCAAGACGTGCCCTGTCTGTGGTGCAAAGAACAATCCGAACGGAAGAAGATACCACTGCAAAGCCT
GCGGTTTTGAGTATCACAGGGACGGAGTTGGAGCAATCAACATCTGGAAAAGGTATCCTGGCACAGGCCA
GGTAGTAGCGGGCTTGGCCCCCGTCAGAGGTGTGAGGTTTCATCCACACCTCTGTGGCCATGGAGCATCT
TTGGCTCCATGGAAGGTGGCCTGAGAGCCACCAAAAGTCCCATCCCCTTCAGGGGATTGGGAGGAGGTCA
AAACGTGAGAGTAGAAACGATTGAATAAAGAAGGGGCTTTCGCCCCTTCATTTTTGTTCTTGATCTGCCT
GTTCTTCCACGAAAGTCGGCTTTCTCTTCACCTTCCTTATCACGTAGAACTCCAGTTCATCCCCCTCGTG
TATATCGTCGAATCCCGCAAACTTTATTCCACACTCCTGCGGCGCTTCAACCACACTAACATCCTCTTTG
TAGTGTTTCAAACTCTCTATTTTTCCTCCAAAAACGAGCTGTCCGTTTCTGTAGATTCTCACAAAACCGT
TCCTGTCGGCTTTACCATCGAGCATTTGAACTCCCGCCACTTTTCCTACTTTGGATATCTTGAAGACCTT
TCTTATCTCGCCATGACCGATGACTTCTTCAACTTCCTCTGGCTCCAGCATACCTTCGAGTGCGAGCTTC
AGATCTTCGACGAGTTTGTATATGATGGAGTAAGTTCTGACATCGACGCCTTCCTGCTCCGCGAGTCTTC
TCGCCTGGTTGTTCACCTTCACCCTGAAACCGAGGATGACTCCATCCACCGCAGCGGCGAGCATCACGTC
GCTTGTACTGATCTCACCCACTCCAGCGTGAACTATGTTCAACTCGATTTCTTTGGACTGGAGCTTGTTT
ATCGCATTCTTCAAAGCAGCCACAGAGCCGTACGTGTCCGCCTTCAGAATGAGATTGAGCACCTTCTTTT
CCTTCTCCTGCATCATCTTCATGAGCTCCTCGAGGTTTATGTGCTTCCTCGATTGTTTTTGGGCTTCGAG
CCTTTGCAGTCTCTTTTCCACGATCTCTTTGGCTTTTTCTGCGCTTTCAACCACGTAGACGTTGGAGTGC
ACGTCGGGAACATCTTCGAAGCCGAGGATCATAACGGGCTGAGATGGATAGGCTTCTCTGATGGGTCTCA
TGTTGTCGTCGAAGAGATTCCTAACTCTTCCGTACGTATTCGAAGCAACTACCGCGTCTCCAACCTTCAG
AACACCATCTTTCACGATCGCACTCGCAACGGGTCCCATCTTCTTGTCCAGTTTGGACTCTATGATCACG
GCCCTCGCGGGTCCTTCGGGGTAACACTTTATCTCGTTCATCTCCGCGACGAGAAGGATCATCTCCAGCA
GTTCATCGACTCCCTGACCGGTTCTTGCTGATATGGGAACTACTATCGTGTCTCCACCCCACTCTTCGGG
GATGAGTCCCAGCTTTTCTACGAGCTCCTGCTTCGTCTTTTCCACGTTAGCGTTTGGCTTGTCGATCTTG
TTTATCGCCACGATGATCGGCACGTTGGCGGCCTTGGCGTGGTTGTAGGCCTCTATCGTCTGTGGCATCA
CACCATCGTCCGCCGCCACAACGAGAACCACTATGTCCGTCGCCTGGGCTCCCCTTGCGCGCATCTCGGT
GAAGAGCTCGTGGCCGGGTGTGTCTATGAAGGTGATCTTTTTCCCGTTGACCTCCACCTGATACGCACCT
ATGGACTGTGTTATTCCTCCTTCTTCCCTTTCAGCGACTCTTGTGGATCTGATCCTGTCGAGGAGCGTGG
TCTTTCCATGATCGACGTGTCCCATGACCGTTACAACAGGAGGCCTTGGAACGAGTTTGTCCTTCTCTTT
TTCGTAGAGCTCCTGGTATCTCTTTTCCAGAAGTTCAAATTCGTCAACTTCTTCCACTGAAGTTTGCTGT
TCTTCCTCTATCTCTATCTCGATCTTGTACTCCTTGAGGATCTGTTCTACTTCCTCAAGCTTCAGGATCT
GACCGGGTCTCAACGCGATTCCTCTCTTGACGAACATATCCTGGATGATCTTGTTTTGTGGAACACCTAT
TTTCTCCGCGATGATATCGAGCTTGAGTTCGTCTGGCTTCAAAGTGATCTTTTTCTTCTTTTTCTTTTCG
ACGACCTCTTTTTCTACTTCCTCTTCTCCCTTTTCTTTCTTTGGCTTGGAAGGCTGCTTGGCTTTCCGGT
TATCTTCTTCCAAAAGATCTATGATGATATTCGCCATTTCTTCGTCCACATAACTCATATGGCTCTTCAC
GTTCACGCCGAGCTCTTCCAGTTCCTGAAGAAGTTCTTTTGGTGACATGTTCAGTTTTCTGGCTAACTCG
TAAACTCTCAGTCTGGCCATTTCTATCACCTCGCCCTGTCTATTTTACCATCCCCAAAATGGCATCTATC
AGATTGTCCTCTTCAAGACCTATCACCGAAACAGCGGGTTTGTCGAGCAACCTTCCCAGTTCCTCTTTGC
TGAACATGATAACATAAGGGACTTTCTTGTTCTCGCACCTCATGATCGTGTCCCTCTTCATCCTTTCACT
GGTATCTTCCGCTATGATTATGAGCTTTTTTTCCCTCGGTGACCTTATGTAAGCCCTTATTCGTTCCTTA
CCAAAGACGATCTTTCTGGCTCTAACAGCGAAACCTATGTAGCTGTAAACCTTTCTTCTGATCTGGTCCT
CCATTCTATCACCTCATACGTGAGATCAGATAGAGAATGAAGGAAACTAAGAGACTGATGATCAAACTGG
TCATCAGCGGGAAGTAAAAGACGAAATTCTTCCTTTTTATCACTATGTCGCCGGGAAGCTTTCCCAGGAA
CGGGATCCTTTCGAACAAAATCAGAAGAATTCCAAAGGCCACAAGAATCAATCCCATGAGGATCAGAAAC
TTCCCGATCCCCTGGAACACCTATCATTCCCCCTTCCTGAAATAATCGAACGGCAACTTGATCATTTCCC
CTTCCTGTTCCGAGAAGAGAGTCACCGTTCTGAGAAACACGTTCACGTTCACGACTTTGTAGCGCTTTCC
TTCGTAGGTGATCGTGCTCCCTTCGTCAGGAATTCCCTCCAGCTCCTTTTCATAGAAATCGTATTCGTAG
GTAAGACAGCACAGAAGCCTTCTGCATGGTCCGGATATCTTCGCTGGATTGATCATCATCTGCTGCTTCT
TTGCGTGCTTCAGTGTGACGCTGGTGAACTCTCTGAGAAATGTGGAACAGCATGTCGGAAGTCCGCACAA
TCCAAGGCCTCCAAAGAACTTCATCTCATCTCTCACACCAACTTGCCTCAACTCTATCCTTGTTTTGAAG
ATCTTTGCGAGGTCTCTTACAAGCTCTCTGAAATCAACCCTTCCTTCCGCACTGAAGAAAAAGATGAGCC
TAGTTCTATCGAAGGTGTACTTGGCGTAGAGAAGCTTCATGGGAAGACCGTGTTCTTTTATTTTCTGCTT
ACATATCTGGAAGGCCTTCAACGCATCCTCTACATTCTTCCTGTATTGTTCCAGATCTTCATCCGTCAAC
TTTCTGATCACGGCCTTGAGTTCGTACCCCACCTCGTCTATGACCACCTCTCTGGGAGGTATCAGAACCT
TTCCCACTTCAAGTCCAAAATCTCCCAGTACCAGAACGAGGTCTCCTCTCTCGTACTCATCACCGTTGGG
TACAGAGTAGTAAATTATCTTACCCTTTGGTATTATCTCCACTCCCACTGCCCTTGCCTTCAGCTCCAAG
CGTTGACACCTCTCTTTCTCTCTCTGTGTATCGCGAGGATGTTCATCAGAGTGAGTTTGTTGTTCAGATT
CGCTATCTTCACCCTGAGAATTGAATCGAGGAAAGACACGCTTTTTTGATCTTCAACGCTTTCCCATGTG
TTTTCGTGGAGAATGATTCTTGTCAGTCTCTGGATCAAAAGAAACGCGTCTTTTCCTGTTATCGTGTTAG
TCACCTGATCAAAAAGCGCAAAGAATTCCTTCGATTCCACCTTTGAAAATCTCTCCAGGAGCTCCCTACA
TGCGAGATAACCTTCGAGGCCTTTTGAAAGGACCTTTTTCAAGAGTTTTTCCGTCTCCAAAACTTTGAGA
CTTTCCATCAATCCAGAAAGTTTTTCCGCACCAAGTTTGTAGGCTTCGAGAGCCGTTTTGAAGTCTCTCT
CAAGAAGTGGAAGTTCCTCCCAGAGATCTCCTATTTTCTCTTTCACGAGATCTCTGAACTCCTTTGGAAC
GTTCACAACCACTCTGAACACTCGGCTCTTTATCGTCGGCAGTAGATAATGCCAGCGGCGAGTGTTCAGA
ACGATCACAGCGTATTCTGGTGGTTCTTCAAGGGCCTTCAGAAACGCGTTCGCCGCCTGCTGGGTCATTC
TTTCACAGTCGTGGACTATCACGTACTTTCTCGTGTAGAGCTCGGGGCTGTAGTTCAGGAAGTCCTTTAT
CGTTCTGATGTCGTCTATGCCTATGTTCTCCCCCTCGGGATCTATCTCCAGAACATCCGAGGCCTTCGGG
GGAAATTTCTCCACGTACTCGGGAAGTTCAAGGGATACTTCTCTCGGATACGAGAGATCTTCTCCATTTA
TGAGGATGGATATTCCTTCAGACTTTTCTATGATCCTTTTCAAAGTTTCCAGTTGATCTTTAGCGTACTT
TCTGATCAAATCGTTCATGATCTCACCTCGCCTTCTAATTATAACAACCAATGATAAAATCAGAACTGAG
GTGAAAGGATGATTCTAAAATTCTTGAATGAAACACTTCCCTGGGTTAGAAAACCAAGTAGATACATAGG
AAGAGAAATCAACAGCGTTGTGAAAGATCCAGAGGAAATTTCCCTCCGGATAGCCCTCGTTTTTCCCGAC
ACTTACGAGGTAGGTACTTCAAACCACGGTCTTGAGATACTGTACCACATTCTGAACGAGCAACCGGACG
TTTGGGCGGAGCGGAGCTATCTTCCCTGGATCGACATGATAGAGCGCATGAAAGAAAAGGATATCCCCCT
TTACACCATGGAGTCCTACACACCGCTCTACCAGATGGATGCCGTCGGAATCTCTCTGGAGTACGAACTC
TCGTACACCAACGTCGTAGAAGTTTTGAAGCTTTCCAAAATACCCATCTTCTTCTGGGAGAGGAAGAGGA
GAGATCCCATAGTTCTCGGTGGAGGTCCGTGCTCTTCGAATCCCGAACCGATCTACGGATTTTTCGACGC
GATTCTCATCGGTGATGGAGAGGAAGCGATCCTTGAAATCGCTCAGGTGTTGAAAGAAACGAAGGGAGAA
GAAAGAGAAACGATCTGGAAAGAACTCTCCAGGATCGAAGGAGTTTACGTTCCAGCGTTCTACGAGCAGA
AAGGAAGAAAGATCGTTCCAGTTTCACCGGAATATCCGCGGACCATAAAGAGAAGAATCGTGAAAGATTT
GAACTCCCAGCCTGTTCCGGTGAAGAAGATCGTACCAAATGTCGAATCAGTCCACGACAGAGCTGTCATA
GAGGTCGCGAGAGGATGCACGAGAGGATGCAGATTCTGCCATGCGAGCGTTTATTACAGACCTGTGAGAG
AAAGATCCCTCGAGAACATCCTCGAAAATGTCGAAGAAATGCTGAAGAACACCGGCTACGAAGAAGTATC
ACTCCTTTCTCTCTCGACGATGGATCATACTCAAATAGGGGAGATAGTATCCGAACTTTTGAAAAGATAC
TCAGAAAAGAAGATCGCCGTCTCCATACCATCCACGAGGATGGACAGGTTCGGTGTGGAGATCGCCGGGA
GAATTGCCTCCGTGAGAAAAACAGGCCTCACCTTCGCGCCAGAAGCGGCCACACAGCGATTGAGAAACAT
CATCAACAAGAATATAAGTGAAGAAGACATCTTCGCAACACTCGAAGCCGCGAAAAAATCCGGCTGGAGA
CGTGTGAAACTCTATTTCATGATGGGACTTCCTGGAGAGACGAACGAAGACCTCGAAGAAATGGTTAAAC
TCTTAGAGAGAGTGAAGAGACTCGGTTTCAAAGAAGTTTCCGCTTCCGTCTCCGTGTTCGTTCCAAAGCC
GCACACACCCTTTCAGTTTGCAAGACAGATTTCCCCTGAGGAGGCGTACGAAAAGATCAAAACACTGAAA
AGAGCAAAAAGATCCGCTAGAATCTCCTATCACGATCCAAGAATGAGTCTTCTTGAAGGAGTTTTCTCAA
GGGGTGACAGAAAACTTCTGGATCTCATAGTGAAGGCACACGAACTGGGAGCACTCTTCGACGAGTGGAG
TGAGATGTTCAGATTCGATCTGTGGGAAAAAGCCTTCGATGAAACGGGAATAGATCCCAATGACTATCTC
CGAGAGATCGATCCTTCTGAAGACTTTCCATGGGACCACATAGATATGGGAGTGACAAAGGAGTTTCTGA
AAGAAGAGTACAGAAAAGCGCTCAAAGGAGAGACCACAGATGACTGTAGATGGAACAGGTGTTACCTGTG
CGGTGTATGCTTCAGATTTGGAGTTAAAAACGTTCTTTTCGGAGGTGAGAGAGGATGATTCTGTTTGGAA
CGGGTGGAATTCGAGGCGTGATGAGGAAAGGGGAATTCGACGAAGAAACGGTGAAAAGAGCCTCTCTGAG
CACCGCCCTCTGGCTGAAAGAGAAAGGTCAGAAAAGCGTGGTGATCGCTTACGACACGAGAAAGAACTCC
AAGGAGTTCGCAGAGCTCGCTGGCAGAGTTTTCGCCGGTGAAGGTATAGAAGCCTACGTTTTTCCTGAAC
CTACCCCGACACCGGTTCTTTCCTTCGCTGTAAGATACATGAAAACGGGTGGAGGTGTGGTCATCACCGC
GAGCCACAATCCCCCGGAATACAACGGCTACAAGGTCTACACCTGGGATGGTGTACAAGCGATACCCGAA
TACACCAATGAGATCACCGAGATATACAAAAAAGTCGATCTTTCCCATGTGAAAGAGGGAGAAATCAAGT
TTGTACCCCCTGAAGTGAAAGAGAGCTACATAAAAGCTGTACTCGAAATCGTCTCAAATCTCCCGATGAA
GACCGATCTCGATATCGCCTACTCTCCGCTTCACGGAACAGGAGCAAACTACGTGCCTGAGGTCCTGAAA
AGACTCGGATTCAAAGTCAGACTCGTAGAAGAACAGATGAAACCTGATCCAAACTTCTCAACCGTTCCCA
CACCGAATCCCGAGGAAGACGAAGCACTCGTTCTCCTGAATAAAAAAGGAGCTACTCTGGGACTCGCCAC
AGACCCGGACTGCGATAGAGTGGGAGTGGTCTTCAAAGGGCGAAGACTCACAGGAAACCAGGTAGGTGTC
CTTCTCACAGACTTTCTCCTGGATCATGTGAAAGTGGAAAATCCCCTCGTGATAAAGACGATCGTTACAA
CGGACATGGTGAGACCGATCTGCGAAGAGAAAGGTGCCTTCCTGGAAGAAACGCCGACTGGATTCAAGTT
CATAGGACACCTGATAGAGGAACACACCAAAAAAGGTGACAGGAACTTCGTCTTCGGTTTCGAAGAAAGC
TGTGGGTACCTTGCGGGAAACCACGCGAGGGACAAAGACGGTGTGGTGGGCAGTGTGCTCTCCGCTGTTG
CCTTCAGCAACTACGATCCTTACGAGAAGCTCGAAGAACTCTACCAGAAGTACGGGTACTACATGGAAAA
GCTCATCAATTTCAAATTTGAAGATGTTGACAGAGCGGTTGAAATATACAGATCCCTGAAGAACTACGAT
GGTATCATAGATTATTCAAAGGGTTACGGAAACGTTATTCCGAACGAGACCATAGCCTTCGTCTTTGAAA
AATCAAGGATCTTCGTGAGACCTTCGGGAACAGAACCGAAACTCAAGGTTTACATCCACGTGAGAGGAGA
CACGAGAGAAGAAGCGGAGGAATTGATGAAAGAAAGCGAAAGCAAGATAAAGGAGATCCTGAAGCTGTGA
GCTGGTACCCCGGTCATATAGAGAAAGCGAAACGGCAAATAAAGGATCTTCTGAGGCTTGTAAACACAGT
GGTGGAGGTCCGCGACGCGCGGGCCCCCTTTGCCACATCAGCGTACGGTGTGGACTTCTCTAGAAAAGAA
ACGATCATCCTTCTGAACAAAGTGGACATAGCGGACGAGAAAACAACGAAGAAGTGGGTGGAGTTCTTCA
AAAAGCAGGGAAAAAGAGTGATCACCACTCACAAAGGTGAACCAAGGAAGGTCCTCCTGAAAAAGCTCTC
CTTCGACAGGCTTGCCCGCGTTCTGATCGTTGGTGTTCCAAACACGGGAAAATCAACGATCATAAACAAG
CTGAAGGGAAAAAGAGCGAGCTCCGTTGGAGCACAGCCCGGCATCACAAAGGGCATTCAGTGGTTCTCCC
TGGAGAACGGTGTGAAGATTCTGGACACACCCGGTATTCTCTACAAGAACATCTTCAGTGAGGACCTCGC
AGCGAAGCTCCTTCTTGTGGGAAGCCTACCGGTAGAGAGAATAGAAGACCAGAGAATCTTCGAAAGAGCT
TTTGAGATATTCGCTCGAAGCATTGGAATAGAATCATCGTTCAGCGAATTCTTCGAAGACTTCGCGAGAA
AAAGAGGACTCCTCAAAAAAGGAGGAGTCCCCGATATAGAAAGAGCCTTGATGCTTTTTTTCACAGAAGT
GGCTCAGGGAAAAGCAGGGCGCGTTTCCTTCGAACGCCCTGAAGATATTACTCCTGTACAACAAGAGCAA
ACTCGAGGGGTTTGAGGACTACCTTCTCTTCATCACTCCACTTTCCGTTCCAGACCCTTCCGCCGGTGAT
CTCTTTTGGCTCTTTTCCAACATTCGCGGCGATGACGATCTTTTGGCCGTTTTTTTCGTAAGAGTACATG
ACGAGATCTTTCGTTGTGAGATTTTCAAACTTTCCGTTGAGGACAAAATCGAGGAACTGCTGGCGCACCT
TTATCAGTTTTTTGATGAAGTTCAAGACTCCCCTGTCCGGGCTGTCCCAGTGAAGAACGTAGTGGTCGAA
AAACGCGAGTTTCCCGAAAAACTCGTCGGTTGGGGAGAGGACTTTTCTCAGGTTTGGATCCGTGTCCAGC
CCCAGGTTCATGGGCTGTTTTTCTCCAATCTCCTGCCCCGTGTTCACATAGGGAATAGAGTTCGGCAGAA
AGTAAGTCACAAACGGTGCCAGTTTTTTCATCTTAGAAGCGTACTTTCTTGTGGCAATGCGCGGTGTGTC
GGGAGTTTCAACGGAGGCGAGGAAGGGAAGAACAAGCTCTTCAGCGATATCAGGAAGTTTTCCTATTTCC
TCTACTCTTCCCGCAAAGTACCAGCTACTTCCCAGGATCACATCGTATCCCGCTTCCTTCGATGCTTTGT
CTTTTTCCATGTCCAGCTCCTCTGCGATCATCACAAATGCGGGATCGTACTCCTTCACGTTCTTTATTAT
GAGGTCAAGAAGTTCTTTGGGAAGCGCGTGCCCCATATCGAGTCTTGCACCGTCTATTCCGTATTTTTTC
TGGTAATGTGGTATCACGCCCGCGAGGTACTCCCAGAGCTCTCTGTTCGGCTCTTTTCCAGGAAATTTGC
TCGCCTTTATTACGTCGTAGAGAACGTAGGGAGGCTGGTTGGGATCGAGAAATCTCTTCGAAGCCTCCGG
GTGATCCAGGTACAACCTCAAGAACGTGACATCGTCCCACGTGGGCTGTGGATCGTTGATCAAATCGGAA
AATCCTGGAGGAGTGATTATTCCAAATTCTTTCACAATCAACTCCAGAATGTTCCCCTCTTCTCTTTTTA
TCTTCTCCCACTTTTGAGGGTCGATCAAATTCGGAGGAAGTGTGAACTTTTTGAGATGTCTTTTCACATT
TTCTTTGTTGTATATGATCTCGAGTTCGTCCTCGTCTGGTACCTTGAACGGAAGTTCCTCGGCCCTTGGA
GGAGTGTAATCCGCGAGTTCCTCCACTTTTATCCAGTAGAACCAGTCCGGATGTTCTCTTATGAGATCAG
AGTCTCTGGCGGCCGTTCTCGGAATGAAATCGAGAATCACCCTGATTCCAAGGATGTGACACGCTTCCAC
AAAGGCTTTGAATTCTTCATCCACCTTGAAAGGTTCGAGGAGAGGATCGTGGTACCTCTCATCGAGTTCC
ATTGGATTCTTCACGGAGTACGGTGAAGGAGCGTCTCCCTTCTTGAAGAGATCGCTCATTCTACTCACAG
GAAGCAAATAGATAGCGTCCGCACCGAGACTTTTGACGAACGGAAGAAGCAGCATCATCTTGAAGAACGT
TCCCGCCTCTCTGAAACCAAGAACGTCGTTCTCTTCGTAGTATCCAGAACCCTTGTGATTGTACGCCGCG
GTGGTCCTGGGGAGGGATCCATAAACAACGGAACGCTTAATCCAGTCCGGTGTTTTCTCACCCTTCAGAA
ATGAAAGAGGTTGGGAATAATCCCACTCTCTGGACTGATTCAAAATCCAGTCGGTGATCTCGGCTCCGAG
TTCGTAAGGATCGACGAAGCACCTGCCGGATTTTTCGTCGAACTTTTTGAAGAAACCCGGTATCCACAGC
TTTGGAACCGCGTAGATTCTCTTTCCTGTGGCTTTTTCTTTGCAGTATCGGTTTATCTCTCTCAAAAGCA
CGATCATCCCTCCTGATTTAATTGATTTCATCATCTATTTTAACAAAACGCAACAAAACACGCAAGACAG
AACTTGATTCTGAGAGTAGTGTAATAGTATAATATTACAGCGAGGTGATAGATCTTGTGGTTCAGGATCG
ATTTTCACTCCTCAAAACCCATCTACGAGCAGATAAAGGAAAGGATAAAACTCCTGATCCTGTCGGGAAA
ACTGAAAGAAGGTGAGTTTGTGCCCTCCATAAGATCTCTCGCAGAAGACCTCGGTGTAAATCTGAACACC
GTCGCCCGCGCCTACAGGGAACTCGTCCAAGAAGGAGTCTTAGAAGTGAGAAGGGGAGAGGGCTACGTCG
TCTCAAAAGTAAACGTGGAAAAGATCCGAACACAGCTTGAAACAGAACTCAGGAAGAAGATCGAAGACTG
CAAAAAAGCGGGTATCCCACTGGAGAGGATTCTGAAAATAGCAGAAGAAATCTACAGAGGTGATGAATGA
TGATCCTCAGGGTGAAAGATCTCAAAAAGTTCTACGGAGAAAAAGCGGCTGTGGATGGCATCAGTTTCGA
AGTGGAAAAAGGAGAGATCTTTGCCATACTCGGTCCAAACGGTGCCGGTAAAACAACCACTCTGAAGTGC
ATCACAGGTTTGAGAAAGAAAGACTCTGGAGAGATCGAACTGAACGGCACGTTCACCTATCTGCCGGAGG
AGAAGAAGCTCTATCCGTACCTCAGAGTGAAAGAGATCATCGATCTCTTCAAGAAGATAGGGAAGAACTT
CAACGAGAAAAACTGTCTCGAACTTCTCGAAAGGTTCAGAATAGACCTGAACGAGAAAGTGACCAATCTC
TCGCACGGCATGAGAACGATCCTTTACCTTTCACTCGTTCTTTCTGAGAACGTGGATCTCTACATACTGG
ACGAACCCACCTGGGGACTCGATCCCATCGTGCGAAACGAGATACTCGATCGTATAAGATCCCTCACCTT
CGAAGGCAAATCCGTTCTCTACACCAGCCATGTGCTCGCAGAAGTGGAAAAAATCGCAGACAGAGTTGCC
ATCATGAAGGAAGGAAAGATCATCTTGACAGGAAACCTCGACGATATAAAGTCCTCTTACGGTCTTGTGG
TTTCCAGAGAGAATCTGAACGGCTATCTTTTGAAAACTCTCAAAAGTGGAGAAAAAGTTTACCTTGTGAA
AAAGGAAGAAGCCCCTGAAGGTGTGAAGATCGAAGATGCAGCTTTTGAAGATATATTCGAAGCGATTGTA
AGGGGTGAGATAAATGATCGTTAAGGAGTTAAAAGACATGAAGGTGAGATTTCTTGTGATGTTCTTCCTC
CTTCTTGGAACGTTCGTGCTCCTGGTAGTGATGAAAGATTACACGCCGGCCCTCACCGAAATGCTGAAGA
ACGTTCCTGAAGGATTTCTTGAAAAATTCGGTGTCACGGAAGACTTCATAAAGAAGCTTTCAGAGTGGAA
CTTTTACATCATTACACAGTGGTACGGAAAGAACCTGGGGCAGTTTGTACCGATACTTGCGATCATAATA
GCTTTCCCCATATTTGCGAGAGAAATAGAGAACGAAACGATCGAACTTTTGCTCGTGAGGATGTCCAGAG
AGAAGCTCTTCAACGTGAAGTTCTTCGCACCTCTTGTTTTCACTTTTGCAGCGCTTGCTGTGCTCGCGCT
CGTTCCAATACCTGTGAGCTGGTTCATCGGAGAAAGGCTCGATACAGGACTGGTGTTCAAATACTTCCTT
GTGGAGATGATAACGACTTACCTGTGGTTTTCCGTCACAGTGTTCTTCTCTGTGATCTCTTCAGATCAGG
TGAAGCCTCTCATCGCTTCGATCGCTCTTCTTGCTGGAACTACCGTTCTGGGTGGGTTCGTGAAGACGCT
CTCCACTTTGAACACCTACTCCTACGTTCTGAAGGGTGATGTCACACTCTGGCCGTCGCTGATCTACACT
CTAACCGGTGTTGTTTTCACTTATCTTTCCTGGAGGAGTTTCAAAACAAGAGACTTCTGAGGAGGTGTGA
AGAATGATAATCACCACCACGGAACAGGTACCGGGATACAGGGTGAAGGAGATCTTGGGGGTGGTTTCAG
GAAACGTGGTGATGTCAAAGCATTTGGGAAGAGACATAGCCGCTGCCTTTAAAACCCTCGCGGGTGGTGA
GATCAAAGGCTACACGGAGATGCTCACGGAGGCAAGAAACATTGCGCTGGAAAGGATGATGAAAGAAGCG
GAGAAACTTGGGGCGGACGCGGTGATAGGATTCAGATATTCTTCCTCCACGATCATGAGCGGTGCTGCGG
AGATCCTCGCGTACGGAACCGCGGTGAAACTGGAGAAAATTTAAAGGGGCGGGAACGCCCCTTGATTACA
CTTCTTCTTCCTCTTCGAGTTCTTCCAGATTTATATCCTCCGTTACTTCTTCACTCGTTTCTTCTGCACT
TTCTGTTTCTTCTTTCTCCGCAGTGAGAGGAGCTCCCTCTCTTCCCTCGAGGTACGCGTCTGCGATGACG
GAAGTGATGAGTTTTATGGATCTGATCGCGTCGTCGTTTCCAGGGATGACGTAGTCGATGGGATCGGGGT
CGCAGTTTGTGTCGACAATAGCCACGATGGGAATTCCCAGTTTGTTCGCCTCTGCCACAGCGATCTTTTC
CTTTCTCGGATCAACAATGTAGATGATGTCCGGAAGTCTCCTCATTTCTTTGAGCCCGCCGAGGTTCTTT
CTGAGCTTTTCAAGAACTCTTCTGATTCTGCTCTGCTCTTTCTTTGGAAGTTCTTCGAGCTTGCCGCTCT
GCTCCATTTCTTCGAGTTCGATGAGTTTGTCTATCCTCGATCTGATCGTTTTGAAGTTCGTCAAAAGTCC
TCCAAGCCATCTGTTGTTCACGTAGAAGGCTCCGCACCTTTCTGCCTCGGCCTTTATGACTCCTTGGGCC
TGCTTTTTCGTTCCCACGAATAGAATCGTCGCACCTTCGCTGGCTTTCTCCCTTACGAAGTAGTAAGCCT
CTTCGAGCAACTGCTGGGTTTTCTGAAGGTCGATGATGTAGATACCTTTCCTCTCCGTGTAGATGTAGGG
AGCCATCTTCGGGTTCCATCTTCTCGTTCTGTGTCCAAAGTGAACTCCCGCTTCCAGAAGCTGTTTCATT
GTAACAACAGGCACAGACAACACCTCCACTCTTTTGGTTTTGATCCTCCGCTCCCTTCACACCCACGCCG
GCCTTTTCACAGGCACCGAGGGTGGGATCCAGGAGCGTGCGTGATATACACCTTGAGAATTCTACCATCG
AAGAAGGGAAATTTCAATTGTTCTTGTTTGAAACCCTTGGATCCACGATAAACTTCACAACGTAGAAAAT
CCCGAATACACCGATCAACCCCGTGAGGACCATGAGAACACCGTATCCAGAAAGATCTGCTATTTTACCT
CCAATGAGGGGAGCAACGAAGGAAAAAGGAGCGATTGAGAAGTACAGGGAACCCATGTAGAGTTCTTTTC
TCTTTCCAGACACAAAATCCAGCGTGATCGCCATGTTTCCAACGTTGTTCGTGGTGTTCACAAGGCCCAT
CAGAGCAAAGACGGGGTAAGCGTGCACCGGTGATGTGGAAAGAAACGCCAGTATGACAGCCCCAGAATAA
AAGATCTTGCTGAGAAGGAGATTCAGTTTGTGCCCCTTTCTGTCACCGAGAGGGCCGAACAGGAAAGAAG
ACAGTCCCTGAGAAACGAGAACGATCGCCGTGAAAACCGCTGCCGATTCGTCTGGAAGTGAGAACTTCTC
CAGCAAATACACCGTGATGAAACCGCTGGACGCAAACATGAAACTCGTGATGATCCTCTCTATCAAAAAG
TTCCGGAAATGTCTGTCCAGAAAGACATTCTTCATGTTCTTTATGTAGTTCCATATGGGCTCATCCTCTG
GAAGTGTGTGATCCGGCACTTCCCTTGTGAGAGCCAAAAACACGAAGGACACCATGAAGAAGACAAACGC
TGTGAGAAAGACGTAACCAAAGTTCACAGGAAACGGGTAGCTCGAGAGAAGCTCTCTGGCGATGACAGAA
CCACCAACTCCCAGTATCGCTCCAAGACCGTTTCCCATAGCAAAGAAAGTACCTCTTCTTCGTGGATCTA
TAACCTTCTCTATCATACTCATCCACGGAGGACCCAGAAAGCCCATTGAGAATGTAGCGATCCCAACCAT
CAGAATGGAAAGGTAAAGAGCCAGCCTCGGAGAAGGAACAGCGAGGTAAAAACTGATCAGAGCCATGAAC
AGGTAAGGGAGCCTCTCTCCCAGAGTTACCTTGAGAACGAGATTCAATTTCTTTGGCGATCTCTCCGCGT
ACTTTGCGCCCCATATGGCTGGAATACCCCAGCCCAGGTTCGCAATGGCCGGGATGAGACCCAGCTCCAG
ATTGGAAGCACCAAGATTTCTGGCAAAAACAGGAAAGAGCGTAAAAATGGATCCAAGGGTCATTCCAAGA
CTGAAGAACGCGTAATCCAGTGAATTCACGATGAAATTCCACCGGTAGTCCTTCTCCGTCAAACGTTTCA
TCTTCTTCTCTCCCGGCTCTGAAGTATGCAGCATAAGATATTCTATCCTAATTTTTCGTTTCAGGAGAGT
ACGAAACTTCTTAACTTTTCGTAAAGTCGATCCCAGTCTCTTTCTCTCTCCACATACTCTCTGTTTCTTC
TGCCGAGTTCTGAAAGATCCTCCTCGAAGATCCTCCTCAGCGCCTCTTCGAGATTATCCTCCCTGAAAAA
GACAGCACCCTTTGTTTTCTTGAAAGGGAGATTTTCGATATCGACACAGAGAACTGGTTTTCCAGAGGCC
ATGTAGTCTACCACCTTGTAGGAACTCACGGCGGGGTGATCCATCACGGTTTGAGAGAGAGTGAAGAGGA
GAACATCTGCCTTCTGAAGAAGGTAGGGAACACACCTTTTCGGAACAGGATCAAAAAAGAACACGTTCTG
CAGATCTTTCGCCGTTTCTTTCACAGAAACAAGATAATCCGCATGAGACGGTCCGACAAAAAAGAACACA
AAACGATCTCTCAAGTTTTTGTTCACTTTTGAGAGTGTTTCTATGAACTCTTTTATTCCCTTATGTTCGA
CGATGGATCCCGCGTAGACAACCTTTATCTTGCCATCAGGCACCTTTGAGAAGACTTCATCCACCACCGG
GCACGGTTCTGGATCTTTGAAAACCTTCAGATCAACACCGTTGGGAATGTAGATGAAATTTTCTGGTCGA
ACCTTCAATCTGTTGAAGTGCTCGGAAAGATCAGGAACAAGAGAAATGAATCCATCCGCCTTCGGATAAT
ACTTTTTGCACATGTGGTCGAAGAGCTTTGAAACTGGATGACGGTAACTCAGAGAACCGAGTTTTACAAG
ATCGTCCGGCCAGACATCCCTGATCTCGATGAAAAATTTTCCGCCTTTTCTTCTCACATAGTACCAGCCA
AGGCTCCAGGAAAACGGATGCGGAGAAGACGCTATGATGACGTCGTATCTCTTCTGAATGATCTTCTTCC
TTCCGTTTCTGTAATAATCTATCGATGAGAGAAGCCTCGAAAGGGAGTTTCCGGTGTACTCTCTTGTCTC
AACGACGATGAAATCCACACCGTCCTTAGAAAAGCTCCATCCGAACGTTTCGCTCCATCTTTTTCCAGTG
AGGTGCGAAAAATCCCCGATGTAGATGTCCACTCTGTGACCTTCTCTTACAAATCGCTTCGCAAGTTCGA
AATGCCTCGTTTCTGCGCTTCCCACTTCTGGTATGCTCGCGTAGTGATTGAGTATGGCTATGTTCAAGAG
GATTCCTCCTTGTAGTAACTCTGATTGTCCAAAAGCTGCTCTTCAGGAACGTCTCTCACCACTCTTGCTG
GAATTCCCATGACTATTTTTCTGTCGGGAACATCCCTTGTGACAACAGAACCAGCTGCTACCAAAGCATC
TTCACCTACAACAACACCCGGTAGAATAGTTGCGTTCGCTCCTATTCGTGCACCTTTTTTTAGAGTTGGT
CCTTTGAAAAATTTCTTTCTCTCTTCTGTTCTTCCAAGGAAGTTGTCGTTTGTGAACGTCACCTCAGGGG
CGATGAAACAGTAGTCTTCGATCGTCGAAAGTGCTGTGATGTAGGCGTTCGTTTCTATTTTCACATATCT
TCCTATGGTAGTTCTGTTCTCAACAGTGACACCCTTTCCTATCACCGTGTAAGGCCCTATTTTTACATCT
TCTCTTATCACTACAAGATCTCCCACAAACACAAAATCTTCCAGGACACTTCCCCGGTATATCACACAGT
TGGCACCTATAGTCACACCGTTCCCTATTTTGAGAGGAGGAAACTCTTTTTCCTCAGTCACGGCGGATAT
GGCAGACTTGAAGGGAAGTTTCCCGAGAACTGTCCCATCGAAAATAACACAGTTATCACCTACGATCGTT
CCGTCCCTGATCACCACGTTGTGACCTATCATTACGTTGTTTCCTATAACCACGCCGTCTTCTATCACCA
CGTTGCGGCCTATTTTTAAGTTTTCTCCAATTTTTGCCCCTTTTGAAATAAAACTCATAATCCAGCCTCC
CTCTCGGATTATCTGGAAAGATTTTACCACCCATGTCGTTACAAAAATTTAACATTAAAATCCCTAAAGC
CTCTTCCGATTAAAGATAATGGAAAGCCCGGCGCCGGGACAGGGAAGTAAGAATACTCACACGGAGGTGA
GTAGGTCATGAGGATCAATCACAACATCAGTGCGTTGAACGCTTGGAGAAACATCAGTCAGACCCAGTAC
AGCATGAGCAAGACACTCGAGAGGCTCTCCTCTGGTTTGAGGATCAACAGAGCAGGAGACGACGCAGCAG
GACTTGCCATCAGCGAAAAGATGAGAGGTCAGATCAAAGGTCTCAACATGGCGATCAAAAACGCTCAGGA
CGCCATCTCCCTGATCCAGACAGCGGAAGGAGCTCTCACAGAAGTTCACTCGATTCTTCAGAGAATGAGA
GAACTCGCAGTTCAGGCAGCGTCTGATACCAACACAGACGTTGATAGAGAACAGATTCAGAAGGAAATCG
ATCAGCTCAGAGAAGAAATCGACAGAATCGCAAGAACAACAGAGTTCAACACCAAAAAGCTTCTCGATGG
AAAACTTGAAAGCTTCAGAAGCCAGGTTGATGCAAAAGTTGTTACCGGTGGAAATATCAATGTTCAGCTT
GGATCGGTTTCAAGTGCAGCGGTTGAGGGAACGTATGTGATTGAAGTAGGACAGTTCAATGGAGCTGAAA
CCTCAGAGCTCGATGTTAAAATAACATTGTTCACCGCTGGTGGTTATTCTACCACAGTTGTAACCATAAC
TGTAGGTTCAGCAACAGTTGGAAATATCAACTTCACATGGGATACGGATGTCCTCAGCATTAACGACTTT
GGTGGAGCCCTACCGAAAAACGAAGTAGTCGACAGCGCAGTTGTCAGAGTAGAAGCTATCTACACATCCG
CTTCCCAGCTCATTTTCCAGATCGGAGCAAACGAAGGGCACAACATGGTTGCAGGAATCGACGACATGAG
CGCAGCAGCACTCGGATTGACAACAGTTTCTCTTGACGTAACCACTCAAGACGCAGCAGAAAGGGCGATC
ATGGTTGTGGACGCTGCGATTCACAGGGTGAGCACGGCAAGGGCAGCACTTGGTGCCGTCCAGAACAGGC
TCGAACACACCATCTCCAACCTCGGAGTTGCAGCGGAAAACCTCACAGCAGCAGAATCCAGAATCAGAGA
TGCGGACATGGCAAAAGAGATGATGGAATTCACCAAACAGCAGATACTCCTGCAGTCCAGTATGGCAATG
CTCGCTCAGTCCAATACACTCCCACAGAACGTCCTCCAGCTGATGAGATAAAAATGAACACCGTCAATCC
AGGGGGCATACGCCCCCTTTTATTTTTGTGCAAAAATATATGAGGAAGGAAAGAACAGGACATAGAAATA
TACAACCGAGGTGAGAAAATGAGAAAGTGCCTGCTTTCTGTAGCTATGATAGTGAAAGACGAAGAACACA
ACATAAGAAGAGCCCTTGAAAGTATCAAAGACGTTGTCGATGAAATCGTGGTTGTTGACACAGGATCTAC
AGACAGAACACCAGAGATTGTGAGAGAATACACGGACAAGCTCTACTTCCACGAGTGGAAAAACGATTTC
TCTGAAGCAAGAAACTTCTCTTTGAAATTTCCCACCTGCGAGTGGGTCCTTATCCTGGACGCTGACGAAG
AAGCTTCAGAAGAGTTCAGACAAAACATCAGAAGTTTTCTGGAAAGCCTTCCAGAAGACGTGAACACCGT
GTATCTTCCTACAGTGAGCTATCTTGATTGGGATTTCAAAAGAACAGAAATAGCCTCAACCCCTAGAATC
TTCAGAAATGGTACTGTTTATTACAAGAACATTGTGCACAACCAAGCCGTTTATAAACCAAAGGTGGTGC
ATGCACCATTTGTGATTTATCATTACGGCTACATCTGGACAAGAAAGCTCAAAAAGAACAAGTATGAACG
AACAGCGACGCTGATCAGGGAACAACTAAAAACTGTGAAAAATCCCATTGAAAAGATATATTACCTTATC
CAGCTCTACAAAACAGAGAAAACAGGTGGCAGAAAACATGAAGAAAACAGAATTGCATGGGAAACTCTGC
AGGAAATAATGAAGGTTGGGAAAATACCTCCAATAGGTCTGGAGTTTCTTTATATATTCGGAATGGAGCT
GATTTTGAACGGGTTTCTTGAAAAAGGGGAAGAACTCATAGATACTGCCATAAGGGTTTTTCCGGAAAAT
CCTGATCCATATTTTGCAAAGCTTGCTATCTATGAGAGAAGAAAAGACTGGGAAAATCTCTATCAATGGG
GAAAGAAATTTCTCGATGTTTTAAATAAAGCTCTATCGCAGGCTGAAAAGTATGAATTCACCATCACAAC
TATAAAAGAAATAGGAACAGCTCACCTTCTCATGTGCCACGCTTGTATAAAGCTTAAAAAATGGAACGAA
GCCTATGAACATCTACTGAAAGCAATCGAAAATAATATAGATGAGTCTAAATTCACCCTCACACTCCAAA
TTGTTTCAGAGATAGATGAAAGTGAGAATTTTCAAAAGGTACTTAAATTGGTAGAAAAGATCGCTGAACA
CTCTGAAAATCTGTTTTTCGATGAAATAGTTGAGAAAATCGCAGAATTTGAGATAGAAGCATCCGAAGAA
CTTTTGAACAAACTACCCGTTTCAAGGAAAATCTCCAAATTCATTTTGAAAAGATTAGTAGAAAAAAAGG
ATTTCCTGTTTGAATACCTGACAGGCGGTGATATTAACTCCTTTGTGGAAAAAACAGGTATCCCCGGACT
TCTTTTCATTTTCGATCTTTTGAAGAATAGGGAAACAGAAGGAAGGCTCATCAGAATTCTCTCGAAGATA
GAAGGCGATGAAAAGCCAAACGGTATCGTACAGGCTCTCATCGGTGACCTGTATCTGAAACTTGGAAACT
TCTCAGAAGCCATCTCGAGGTACAGAAAAGCATTGGAACTGGCCCCGGAGATAGGAAATTTCATAAAACC
TGTGATAGAAGATCTGAAAACACGACTCGACCCGGACATAGAAGGAGTCTATGAGGAACTGTACAGATAC
TTCTCAGGCTACAGAGAGTTTCCGTTCAACATTCTCGAATTCACGAAGGAAGACGCGGAAAAACTGTATC
TCATCTCTGATCATCCACTCGCCATCTACACCTCGGCGGTGGCTGTGTTTCCAAAAAGCAAAGAAAAAGC
AAGAGCGCTTCTTGAAAGAATAAAAGACGTCTCGAAACTTTCATTTTACTACTACCGCCTCGCAAAGACA
TGGGAAGAAGAAAATCCATCGAAAGCTTTCGAACTTCACATAAAGGCAGTGGAAGAAAACGAAAACCTGG
GAGACATAGCACTTGGAAGATACAAATACGACGGGCTTTATCCGAACCAGACTTTTCCGTTCATGAAAAA
AGAAGACGAAATCGTCTGGGCGGGGAACATAACAGAGAAATTTTCCGGCCTTGGTGTGATCCACCCTGTC
AGAGCTTGGAAGAGAAAAGAAAACCTCTACTACGCACTTCCACATCCTACAGATGAAGCTCTGAAGCTCT
ACAAAGAAAGGGAAAAAGAAATCCTGAAGGAACCTCCATTCAAAGTGAAAGAAGAGCACATGATAGGGGT
TCTCCTGGAAAGCGATATAAGAGACCTGAGAATCAAAGGGGAAGCTTCTGGTCTTGAATCCATTCTGAAA
GATCTGGAAATAGAACTGAAAGAAGACTCCAAAAACCTCCTTGTTGTTTCTGGTGTTGAAGAGACTCTCG
ATCTGAGTAAAATTGCTGAAGATGCTGAAAGGGTTCTTCTTTTCTTCTTCGTTCCTGATCTGAGAGATAG
AAATAACTCTGTTTGGTATTATCCTGCTTTTAGAGTATTGAGAACCACCCATCAAATGAAGAAAACTCTG
GAAGATTTGAGATTCTCCGTTGTTAAAGTGAAAGCACTTGATAAAAACCTCAGGTTCATTGAAGCCTTAA
GGAGGCTCTGATCATGGACATCTTTGAAGAGATAAGAAAAAAGATTGAACAAAAAGAATTCTCGAAAGCA
AAAGAAATGGCTGAAAAAATAGAAGATGAAGTGGAAAAATACAACTCACTTGGAATCATACACTACTACG
AAGGTAAAGTCAGCGAAGCGCTTGAGTTTTTCAAAAAAGCCCTCGATATCAATCCAGTTCACGATGATGC
TCTTTTCAACTACTCGAAGGTGCTCTTCGAAAAGGGAGAATACTTTGAATCCTGGAGATATTTGACGAGG
ATCAACAACAAAACGTGGGAAGTCTACGACATGCTCGGAGACACACAGCTGAAACAGAACAATCCAGCGA
TGGCTCTTTATTATTACAAAAAGGCAGCAGAACTTTCCAACATACCGGAAATGAAAGAAAAATACCAAAT
CCTGAAAGACCAGTTCAAAAAAGACGTAAAGCTTGCCATATTCTGCCTTCCTGGTCTGGACAACTTCATA
AAGGATATAGCTCAGATTTTGTCGAACATCTACGATGTGAAGCTTGTTGTTACAACAGATGTCAGACAGA
TCCAGGAAGCTTACAACTGGGCGGATATCGTTTGGCTCGAATGGGCGAACGAAATGGCAGTGGAGGTAAC
AAATAAGCTTCCAAAGGATGGGAAAAAAATTCTTTGTCGACTTCACAGCTATGAAGCATTGGCCAATTAC
CCTGAAAAAATAAATTGGAAAAACGTCGATAAATTGATTCTTGTTGCAGAACATATAGAACGTATCCTTC
GAGATTACCATTCTGAAGTTTACAAGCAAGTAAAAGACAAGATAGTAATTGTTCCAAACGGTCTTGATCT
GAACAGACTTAAGTTCAAAGTTAGACAACCCGGATTCAACATAGCAGTTGTGGCTCACATCAATCATAAA
AAAGATCCTGCTATGTGGCTTCAAATTATAGGCATGTTGAGAAAAATTGATGAAAGATACACTTTACACA
TAGCTGGGGATTTTCAGGAAATAAGGTACGCTAATTATTTCAAACACTTCATAAAGGACGCAGGCCTTGA
AAAGAACGTAAAACTCTACGGCTGGGTCGAGGACGTGAACGCTTTTCTTGAAGATAAAAATTATCTGCTT
TCAACGAGTATTCATGAAAGCTTCGGGTACAACATTGCTGAAGCGATGGCAAAAGGGATAAAACCTATTA
TACATAACTACGCTGGGGCAAAGACGCAGTGGCCAGATGATCTTGTATTTAACTTTATCGACGAAGTAAT
TCGAATTGTAACCAGCAGAGATTACAACTCAGAGAAATATAGATCGTTTGTCGAAAAAAACTGTTCTCTT
GAGAAGCAAATTACATCAATATTGAGCATTGTCCAACTTCAAGATAACAACAGAACAAAAAATAAATCAA
TCCATAAGAAATCAACCACAGACACAGAGAATAGTTTCGCGAAAATATGGAAAGAGTATAGTAAAATTGA
TTCTTTCACGATCATGAACGATCTTCCAGGAAAAAGTCTTAGATCAGAATTCGTAAGTTTATTAGAGCGC
TTTTTTATTCTCAATAAAGCACGGATTTTAGAAGTCGGAACTGGAACAGGGGCGTTCTCAATTGAACTTG
CACTCAGAGAAGCAGATGTCACTGGTATAGACATCGATCCTACTTCCATCGAACTAGCAATCAGGATAAG
CAAGGATTATAATGTTGAAAACGTTGAATTCAAAGTAGGTGATGGTTTCAAACTAACAGAATCGTTCAAA
CCACAGGAGTTTGATATTGCTTTCAACATGGGAGTGGTTGAACACTTTAAAGATGACGACATAATCAAAA
TGTTAAAGCAGATGGGTGAAGTTGCGAAATTCGTTGTAGTAGGCGTTCCGTACAGTGGTTCGTTTGTTTA
CAAAACAGCAAAAGAAACCGCTCAAAAACTTGGTGCCTGGGAATATGGTTTTGAAAGAGATTTTTTAACC
TTGGAACCTCTTATCAGACGAGCAGGTTTGATCCCTCTTCATGAAGAAGTAATAGGAGTTCTGGCAGAAC
CGTTTTACCTGAGAAGGATAAATCCAGAGTGGGTACCTTTAAAAATAGCTGAGAATTTGCAAAAATATTT
TCAAGGTGAAAAAGTTGGTTCATGGCTGATTTGTTTTGCAACAAAATGGCCAGGTTACGCAGATGAATTT
CTGAAATTAGATGATCACAAGAAAATAAAGTTTGAAAGCACACAAATAAGCTTATTAACTGTCCCCAAGC
CGCTGGTTTCTATTGTTATACCTGTTTTGAACGGAGCAAATTATGTAAAAAGACTCGTGGATAATATTAA
ACGGATCGATTATGAGAATTTCGAAGTTGTATTAGTTGACGATGGTTCAACTGATGGAACAGCTGATTTA
TTTGAAAGGCTCATAAAAGGAGAACCTAAGTTACGAGAGAAGATTTTGATAATTAGAAATAAAGAAAACG
TTGGAACCTTTCACTCAAGATTGATAGGCGTTAAACACAGCCAAGGATCATTTGTTTTCTTTCATGATAT
TGATGATCTTGTTTACTCCAAAGGAGTCAAAAAACTTCTGGATGATTTGTTGAATTTTCCGAACAAAAAA
ACATTACTCACTGTAACAAATGCTTTGATGTCAGGAGAACAGTTCAATGGAGAAATTTGGTGTAGTAATT
TTTACAAAAACAAAGAAGAATTGTTTGTTTCAGAAATCACTTCTCTTTCAGGGAAATTTTCGATAATAGA
CACTCTTATAGAACGTATCCCTCTTCAAAAAGCTTATGAAGAACTTGCCGAAGTTCTTCATAAAGTAGGA
ATAATAAAAATGACGATTGCCGAGGATACAATTCTTGCCGATTATCTTTTATTGGAGCATTTTGTGGAAA
AAATGATTCCTACTTTCTACACTTTCCTGGGCTATGAGGTCGGTAACTTACAATCGAGCTCAAAAAAACT
TTTGGAAAGGATCAAACAGATTCCCATACAAATCTCTTTCCTCATGGTAATGTCACAAAAAGAAAAATTA
TTCGATAAGGCAACTCTCAATCAGCTTGAAAATACTGTGAAGCAAAGCGCTGCTAGAATCTATGGTCAGG
AATTGGGACAGAAATTCTTTGAAAACTATCTAGAATTCAAACGTCGCTTTTCCAGTATACTTCTATAAAT
TACAATATATGAAAAAATTCACATAGTTGTTCCAGTTTTTGAAACCGCTTTCCTTACATTTTCTGCTATA
ATCACTTTGGAATCCCTAATTTAATGGAGGTGTCTCTGTATGCCAAAAATCTGGACTGAAAGGATCTTCG
ACGATCCGGAAATCTACGTTTTGAGGATAGATGATGACCGAATAAGATACTTCGAAGCGGTCTGGGAAAT
ACCCGAAGGGATCAGCTACAACGCATATCTTGTGAAGCTGAATGGTGCAAACGTTCTGATAGACGGCTGG
AAGGGAAACTACGCAAAAGAGTTCATCGACGCTCTGTCCAAGATCGTTGATCCCAAAGAGATCACGCACA
TCATCGTAAACCACACCGAGCCGGACCACAGCGGATCTCTCCCCGCAACACTCAAAACGATTGGACACGA
TGTGGAAATAATCGCTTCGAACTTCGGAAAAAGACTTCTCGAAGGCTTCTACGGCATAAAAGACGTGACT
GTCGTGAAGGATGGAGAAGAGAGAGAAATCGGAGGAAAAAAATTCAAATTCGTCATGACTCCATGGCTTC
ACTGGCCCGACACGATGGTGACGTATCTTGATGGAATTCTCTTCAGCTGTGATGTGGGTGGTGGATACCT
GCTCCCAGAGATCCTGGACGACTCAAACGAGAGCGTTGTGGAAAGGTACCTTCCCCACGTCACAAAGTAC
ATCGTCACGGTGATAGGCCATTACAAGAATTACATCCTCGAAGGTGCGGAAAAGCTCTCCAGTCTGAAGA
TAAAGGCGCTCCTTCCAGGGCACGGACTGATCTGGAAGAAAGATCCTCAGAGACTTTTGAATCACTACGT
GAGCGTTGCAAAGGGAGATCCGAAAAAAGGAAAGGTCACGGTGATCTACGATTCCATGTACGGCTTCGTC
GAGAACGTGATGAAGAAGGCGATCGACTCTCTCAAGGAGAAAGGTTTCACACCGGTTGTGTACAAATTCT
CCGACGAAGAGAGACCCGCGATCAGCGAGATCCTGAAAGACATCCCGGACAGTGAAGCACTGATCTTCGG
TGTTTCCACCTACGAAGCAGAGATACATCCACTCATGAGATTCACCCTTCTCGAGATAATAGATAAAGCG
AACTACGAAAAACCCGTCCTCGTCTTTGGAGTGCACGGCTGGGCTCCATCCGCAGAAAGAACAGCAGGAG
AGCTTCTGAAAGAAACGAAGTTCAGAATTCTCTCCTTCACGGAGATAAAAGGTTCAAACATGGATGAGAG
AAAGATCGAAGAGGCGATATCTCTTCTCAAAAAAGAACTGGAGTGATGAACTGTGAAAGTAGTGATCGTT
GGAAACGGCCCCGGCGGGGTTGAACTCGCAAAACAGCTTTCAGAAGAACACGAGGTCACCATCGTGGAAA
GAGAAACGGTGCCCTACTACACGAAACCCATGCTCAGCCATTACGTCGCGGGACTGGCGGAAGAAAAAAG
TCTCTTTCCCTATCCGATCGACTGGTACGAAAAGAAGGGAATAAAACTCCTTCTTGGAACAACCGCAAAG
AGAATAGACGCAGAAAAGAAAGTTCTCGAAACAGACAGAGGAACCCTTGAATATGACGTCCTCGTTCTCG
CAACGGGTGCAAAGCCAAGGACACTGAAGATACCCGGCTGGGAGCGAATGTACACTCTGAGGACGATAGA
AGATGCAAAAAGATTGAAAGGAGCAGTAGAAAGAGAGAAAGATCTTCTCATCATCGGCGGAGGGTTCATC
GGTCTTGAAATCGCAGGAAATCTGTCGAAGCAGGGTATCAAAGTGAAAGTGGTTGAGAAAATGACCCGTC
TCATGGGGCTGGACGAAGAACTGACAGAGAGAATAAAAGGAGAGCTCGAAAAACACGGAGTGGAGTTTTA
CCTCGGCAGGGACGTGGAGAGAATAGAAAACGATGTTCTCGTCACAGACAAAGAAGAGATACCGGCGAGG
GTGATTCTCTGCTCCATAGGAATTGTCCCGGAGGTGTCGCTCGCAAAGGAGAGCGGACTCGATGTGAACA
GAGGCATCTTGGTGGACAAAACGTTCAGAACCTCGAAACCTGACATATATGCCATTGGAGACTGCGCAGA
GCACGAAGGCATCATCTGTGGAACGGCGAAAGCCGCTATGGCACACGCGAAAGTTCTGGCAAACACGTTG
AAGGGCATACCCGATGAGTACGATTTCCACTTCAGATCTTCTTACTTCAAGTTCGGAGACTTTCCTATAG
CCATAGTTGGAGAGCTCACAGACAGAGGAGAGTGGATCGACAGCGAAACAAAGTCTTTCTACAGAGACGA
AAAAATCGTCGGTGTGGTCGTTCTCTCCGACGTGAGAAAAGCCAGGGAGTGGGAGGAAAGACTAAGAAGC
ACGCGATGAGGCTTTTCGACAGAATAGCGGAAAAGTACGATCTTTTGAATAGAATCCTCTCTTTTGGCAT
GGATACAAAATGGAGAAAACGGGTAGTGGAACTCATCCTTGAGGTGAATCCAGAAAAGGTCCTCGATCTT
GCCACAGGAACCGGAGATGTAGCCAGACTCCTGAAAAGAAAAGCACCGCATCTCGAAATCACAGGCCTGG
ATTCTTCATCGAAGATGCTGGAAATAGCAGAAAAGAGATTGAAAGATGGAGAGTTCATCGTAGGAGACGC
TCACAATCTTCCTTTCTACGATAGAAGTTTCGATGCCATCACCGTGGCTTTCGGCTTCAGAAATTTCTCA
GACAGAAGAAGAGTCCTGAGAGAGTGCAGAAGAGTTCTCAAAAGAAAGGGAAGGTTGGTGATCCTTGAAC
TCCTTCCACCTAACACCAAAAGATTCACGGGAAAGATCTACTCTTTTTATTTGAAGACCTGGGTTCCATT
CGTTGGGGGTCTTTTCAGTGGGGATTTCCATGCCTACAGGTACCTCTCCACCTCAGTCCTCAACTTCCTG
ACACCGGATCAAATAGTGGAGATGATGAAAGAAGAAGGCTTCGAGGTGAGTTTTGAACCTCTTTTCTTCT
CTGTAGCGGGAATTTTCATCGGCGATTTGATTTGGTGAGATGTTTTGGATCACCTGCAAAAGCTGATAGA
ATTTTCTCAGGTAATTAATTCGTCTCAGAAACGAATTTAACATAAGGGGGCAGGATCATGAAGATCTCCA
TCATCGGAGCAGGAAGTGTGAGGTTCGCACTTCAGCTTGTGGGAGACATCGCTCAGACGGAGGAACTTTC
AAGGGAAGATACACACATCTACATGATGGACGTTCACGAAAGAAGACTGAACGCATCTTACATCCTCGCA
AGAAAGTACGTGGAAGAGCTGAACTCTCCTGTGAAGATCGTAAAAACATCCAGTCTGGATGAAGCCATAG
ATGGAGCAGACTTCATCATAAACACCGCCTATCCTTACGATCCGAGGTACCACGACAGCGGCTCTCAAAG
ATGGGACGAGGTCACAAAGGTCGGTGAAAAACACGGCTACTACAGAGGAATAGACAGTCAAGAGCTGAAC
ATGGTTTCCACTTACACCTACGTTCTTTCTTCTTATCCCGACATGAAGCTCGCCCTCGAGATAGCGGAGA
AGATGAAAAAGATGGCACCCAAAGCGTACTTGATGCAGACGGCAAATCCCGTCTTCGAGATCACGCAGGC
GGTGAGAAGGTGGACTGGTGCGAACATAGTGGGGTTCTGCCACGGTGTTGCCGGGGTTTATGAAGTCTTC
GAAAAACTCGACCTCGATCCGGAAGAGGTAGACTGGCAGGTCGCCGGGGTGAACCACGGTATCTGGCTGA
ACAGGTTCAGATACAGAGGAGAAGATGCATACCCGCTTCTTGACGAGTGGATAGAGAAGAAGCTACCAGA
GTGGGAGCCGAAGAACCCATGGGACACACAGATGTCTCCTGCCGCGATGGATATGTACAAATTTTACGGT
ATGCTTCCGATAGGTGACACCGTGAGGAACGGCAGCTGGAAGTACCACTACAACCTGGAGACGAAGAAGA
AGTGGTTTGGAAAGTTCGGCGGTATAGACAACGAAGTGGAAAGACCGAAATTCCACGAGCAACTCAGAAG
AGCAAGAGAGCGCCTCATAAAACTCGCAGAAGAGGTTCAGCAAAACCCAGGTATGAAACTCACAGAGGAA
CATCCCGAGATCTTCCCGAAAGGAAAACTCAGCGGAGAACAGCACATTCCTTTCATCAACGCGATAGCGA
ACAACAAACGTGTGAGGCTCTTTCTGAACGTGGAGAACCAGGGAACACTCAAAGACTTTCCCGATGATGT
CGTGATGGAACTTCCCGTCTGGGTGGACTGCTGTGGAATCCACAGAGAGAAAGTGGAACCCGATCTCACC
CACCGGATAAAGATCTTCTATCTGTGGCCCAGGATTCTGAGAATGGAGTGGAACTTAGAAGCATACATCT
CGAGGGACAGAAAGGTGCTCGAAGAAATCCTCATCAGAGATCCAAGGACAAAATCCTACGAGCAGATCGT
GCAAGTGCTCGATGAGATCTTCAACCTGCCGTTCAACGAAGAGTTGAGGAGATACTACAAAGAGAAACTC
TGAAAGAACAAAGCCCCCTGACCGGGGGCTTTTCTTTTGGCTGGGGCGGGTGGATTCGAACCACCGATCG
CGGATCCAAAGTCCGCCGCCTTACCGCTTGGCCACGCCCCAACCCTTTCCGTGCTATAATTTTACCACTG
TAGGAAAGCTCCTTCAAGGGAGGAAGCCAGCATGCGAAAGATCACACTTCGTTCAAAACTGGACGGGAGA
GAGATCGTTTTCGAGGAAAATCAAAATCTCTTCGATATAGCCAGAGAGTACCAGAAGTACTACAGGTACA
AAATACTGGCTGCGAGGGTGAACAACAGGATAATAGAACTCTTCAGAACACCCGATAGAAGCGGAGAACT
CGAATTTTTAGACCTCACAGATCCCGACGGACTCAGAATATACCAGAGAGGACTCGTCTTCCTCGCAAGT
CTCGCCGTGAGAAAACTGAATTCGGAATGGCGATTGAAGGTCCTTCACTCACTCGGGAAGGGGATATACT
GCGAAATCTATAAGGGAAATGAATTAATCGTTCCCGATCAGAATCAGGTGTTCGCCATAAAAGATAAGAT
GAGAGAACTCGTCGAGAAAGATCTGCCTATTGAGAAGAGAACGTTCTACAAAGACGAAGCAAGGGAGATA
TTAATGAAGGAAGGACTTGTGAAAACGGTCAACCTCTTCAAGTACAGAAAGAAGAGAACCGTGAAGCTTT
ACCACTGCGATGGTTTTTGGGCGTACTTCTACGGATATCTTCCACCGAGCACCGGCAGGATTGACGTTTT
CGATGTTCAGCCCTACAATCAGGGGCTCGTTCTTGTCCATCCGGATCCAAAAACAAGAGAGCTTCCCGTC
ATCCACATGCCCAAACTCTCCCAGGTGTTCCTCGAATACGCCCGATGGCTGAACGTTCTGGAACTCGAGT
ACGTATCCGATCTCAACGATATCATAGCCCGTGGGGAAAGGCACGTGGCTGACCTTATGCTTCTTTCCGA
AGCACTTCATGAAAAGAAGATCTCAGACATAGCGGATGAAATCGCAAAAGACAAAAGAAAACGGCTCATT
CTGATTGCGGGTCCTTCCTCTTCGGGAAAGACCACCTTCGCCAAGAGACTCTCACTCCAGCTCAGAGTGA
ACGGTCTAAAACCGGTTGCCATTTCCCTTGACGACTACTTTGTGGACAGAGAAAAAACACCGCGTGATGA
AAACGGAAACTACGATTTCGACTCGATAGAGGCCCTCGACATAGAACTCTTCAACAGGAACCTTCAGGAT
CTTTTGGCTGGAAAAGAGGTGGTCCTGCCGAAGTTCAACTTCAAGACCGGAAAGAGAATGAGAGGTCCCA
CGCTCAAATTGGAGAAGGACAACATCATCATCGTCGAAGGAATACACGGTCTGAACGAACGTCTGACGGC
CTCAATACCGAAAGAGCAAAAGTTCAAGATATACGTGAGTGCATTGACTCAGCTGAACATAGACGATCAC
AACAGAGTCACAACAACGGACACGCGGCTCATCAGAAGAATCGTGAGGGACTACAAGTTCCGGGGACACA
CCGCGTACGATACATTGAAGATGTGGCCAAACGTCAGAAAGGGTGAAGAAAGAAACATCTTCCCGTTCCA
GGAAGAGGCCGATGTGATGTTCAACTCGGCCCTGGTTTACGAAATACCAGTGCTCAGGATATTCGCTGAA
CCGCTTCTCGTTCAAGTTCCGGAAGATGTTCCAGAGTACTCGGAAGCGCTGAGACTTCTGAAACTTCTGG
ACTTCTTCCTTCCGATCACGAACATAGAAGATATTCCCGATAAATCGATCCTCAGAGAGTTCATAGGAAG
GAGTATCTTCAAATATTGATGAGAAGGTTGATACTGCTCTTTGCTATCTTTTCTGTGACTTTGCTTGCGG
AGACAATCACACTCGATGCGACTCTTTTGAATTTCGATGATCTGCTGCAGCTTCTGGAGATCCACTCCAG
GGTGTTTGACGTCACCCCACCTTCCACTGGGACTGTGGGAAGTATGAGGTACCTCGAGTACAACGGGCAC
GTTCTTGCAAACGTTGAAGACCTCTACATACTCGACAACAACAAACTGCCGTCTCCTGGGGTTCCGGTGG
AAACCTTGAAACTCTTCGGAGTGGATTACATTCAAACCGGCGATGGTGTGAAGATCATAACGTGTCGCGT
GAACTCGATCGAAGAGATAGGAAAAACCGTCGTTGTGAATTTCGAAGGTGAGAAGAACTTCGACGTTGAA
CAAACTCAGAACTCTGTGAGAATCATTGCAAAAGATTGGCTCTTGTTCAGAGGAGTCGTTAAGATGCCCG
AGGAAGTTCTCTACGAAAAAGAGAATGTCAGAATCGAAAGAACGGCCGAGAGTGATGGCCAGTTCAGGAT
TCTGTTGTCCGCCGAATCGGTAGGAAAATACGTTGTGAAACCCTTCGGTGAAAGGGTCGATCCGTACGAG
AAGGATGTCGTTTTTCTCGTGGGTTACGGTGATGGAAGAATAATCGTGAGGAGCTTTTCGAAAGACCTGA
ACGGTTTGGATCTTCCCGCATATTCAGAATCTTTGAAGCTCGCAAGAAAGATAGCAAATGAGCTGGGCTA
CAAACTCGAAGAATGTCCTGTGTACGATATACCCGTTGGTGTTATCGGGATGATCGTACTTTTGAAGGGA
AAAGACGAAATGCCCGTATTTCTGAATACCGTTGAGAGGTTGATGGCGGAATGAGGAAAAGCGTCTTTGT
TCTTGTTTTTTTGATGGCATCCGTTCTTTTCTCCGTTGAACTGAAGATCTGTTATCTGAACGAAGATCTC
CTTCCCATTGTGAAAGTTACGGAGGGAAGGGACAATCCTGTTCTCGAAATCTTCGAAGCACTTTCTTCTC
CACCCGAGGGATTGAAAACCTTCGTTCCAGAAGGTGTTCTGAGAGCGTACTTCTTTGTAGGTGACTACCT
CATTCTCGATTTTTATGGAGAGAAATTGAAGGGAATGAACTTTGATTCGGAGAGGTACTTCCTCCATCAG
GTGCTCTACACGACCTTTCTGAACGTAAAGGGTGTGAACAACGTGTACATCATAATAGATGGAAAGAAAC
GAGATGTTCTCGCGAAGCACGTGGACATCAGATTCAGCTTTCCAAGAGAGGTGTGGGAAAAGTGGCCGAT
ACGCTGAAGCCTGGAGACAGAGTACTGCTTTCTTTCGAAGATGAGAGCGAATTTCTGGTCGATCTCGAAA
AAGATAAAAAGCTTCACACTCATCTCGGTATCATCGATTTGAACGAAGTGTTCGAGAAAGGTCCTGGAGA
AATCATACGAACGTCCGCAGGAAAGAAGGGGTACATTTTGATACCCAGCCTGATCGACGAGATCATGAAC
ATGAAAAGAAGGACCCAGATAGTCTATCCAAAGGATTCATCTTTCATCGCGATGATGCTCGATGTGAAAG
AGGGAGACAGGATCATCGACACAGGTGTGGGAAGCGGTGCCATGTGCGCTGTGCTCGCGCGGGCCGTTGG
AAGTTCTGGAAAGGTCTTTGCTTATGAGAAGAGAGAAGAATTCGCAAAGCTCGCCGAAAGTAATCTAACG
AAGTGGGGGTTGATAGAAAGAGTTACAATAAAGGTGAGGGACATCTCCGAAGGCTTCGATGAAAAAGATG
TGGACGCTCTGTTCCTGGATGTTCCAGATCCTTGGAACTACATCGATAAGTGCTGGGAAGCTCTGAAAGG
CGGTGGTAGGTTCGCAACCGTATGTCCAACGACAAACCAAGTCCAGGAAACCCTGAAAAAACTCCAGGAG
CTTCCGTTCATAAGGATAGAAGTGTGGGAAAGTCTTTTCAGACCGTACAAACCAGTTCCGGAAAGACTGA
GACCGGTGGATAGAATGGTTGCCCATACTGCGTACATGATATTCGCCACCAAAGTGTGCAGAAGGGAGGA
AACAGAATGAGACTGAACCAGATTTCAAAGTTTGCTATCGTCAGTGTAGTAGTACTCGTTCTTGCGCTTC
TTCTCGGGGGTTCTGCTAAAACGAATCTCACCGTAGAAGAAGTGAACAAGGCATTGGAGCCGTTCTTTGA
TTCGCTTTCTTACATCCTGAACTATTACTACGAAGCGGACAAGCTTGACATCAACAAGCTCATAGACCAC
GCGATAGACGGCCTTGTGAAGGGAACGGGAGACGATTTTTCCTACTACCAGGACCCAGAAACCTACCGTG
AAAACCAGATAGAAATGAAGGGAGAGTACGGTGGGCTTGGAATAGAAGTGACCTACGATGCGGAACATGG
CGCTATAAAGGTAGTGGCTCCTATGTATGGCACTCCCGCCTGGAGGGCTGGACTCAAAGCGGGTGATCTC
ATCATAACCATAGACGGCACACCCGTGTCCAAGATGACCTACATGGAAGCCGTGAACAACCTGAGAGGAG
AACCCGGAACCTCTGTCACGATCGAGGTTCTCAGAGACGGTGAAAAACTCACCTTCACCATCGTGAGGGA
GAAGATCGAGATAAAGATGGTGCTTTACTCCTTCATAGAAACGGAAAAAGGAAGTATCGGGTACGTCAGG
ATCACACGCTTCGGAGAAAAAGCAGATTCCGACATGAAAAACGCTCTGGACAAGATCTTCGAAAAGGGTG
TGAAGGGATTGATAATCGATGTGAGGGACAACCCCGGTGGATACCTCGATGTCGCTCTCAAGATCGTCAG
CATGTTCGTCGACAAAGGTGTGATTCTGAAGGTCAGAAACGGATTCGGAGAAGAAGACGTCTACGAATCC
TATGGAAACAGCTATCCGAACGTACCGATAGTACTTCTGGTGAACGAAGGATCGGCCTCGGCATCCGAGA
TACTGACGGGAGCGCTCAAAGACCTCGGCATTGCAACCGTTGTTGGGAGAAAAACCTTCGGTAAAGGTTC
AGTCCAGACAGGTTTCCCACTGAGCAACGGTGGTGTTCTCTTTCTCACAACGGCTCACTACCTGACACCA
TCTGGAAAGGACATTCACAAGATCGGAATAGAGCCCGATGTCCTGGTAGAAGAAAGCGTTGAGGAGGAAC
TCCATGCAGAAACCAGAGAACAGATAGAAGTAGATCCAGAAAAGGATCCATTCGTGAAAAAGGGCCTCGA
GGTGTTACTCGAGAAAATAAAATGACGAGAAACGGATTTCTCTTCATCCTGTTTGTGGTAACTCTGGCTT
TACTGATTGTAGACGTATCTTTCAAGAACGAAAGGAAGAGAATCGAGAGACTTCCTTCCTTTGATGTTGT
CGTTGAAACACCCTTCAAAGAAACCGTTGAAGAGATGAAGATAGAACTCAACCGATCGATCCTGGTGAGC
GAGGTTTTGAAGGAAGTGGAGAAAGCCGAGTACTATCCGGAGTGGAAGGCTTTTGTTTTCAGGAGCAGAG
CAGACTTTGAAAAGGCGATCAACGTGGTGAAAAGAGAGACGGGTGAGAGACTGTCCATCAAGACCACAGA
AGATGGTGTAGAATACTTCTTTTCCAGCGGGATGTACTTCATTTTGAAGGTGAAATGATGCTGAACCTGA
TAAATCTGGACGATTCAGGGAAGAAGTACTCTTTTCTGGTGCCGATTCTGGTGTTCTTTGTGAACACTGT
CGTTTTTTGGAACGATATAGCGATGGTGTACAACTCGCTCAGGATTCTCCTGAAGATTTTCGAGGATTTC
TTTTTGTTTTTTCTCTATTCTCTCTCGATATCCGGGCTCTACAAAACGATAACGAACAGAGCACCAGCAG
AGATGATGTGGGCACTTTCTCCATACGTTTTCTTACCCCTTCTTTCTGCGTTTCTGGATGTTCGAATTTC
TCTTTTGATTCTCTTTTTCGCTTCTTTGTTCCTTTTTAGGAAGCTGGAGCTGAAAAATTTGATTCTTATT
TCACTTGTGAGAGCATCTGCGCTTTGCCTTTTCATATGGAAGATCTCCTCATGGATGAGGTGAGGGAAGA
TGAACATAGCGATGTTCAGCGATACCTACGCTCCTCAAATAAACGGCGTGGCAACGTCGATAAGGGTGTA
CAAAAAGAAACTGACGGAACGTGGTCACAAGGTTGTGGTGGTGGCTCCTTCCGCCCCCGAGGAAGAAAAG
GATGTATTCGTTGTGAGGAGCATTCCCTTTCCCTTCGAGCCGCAACACAGAATCTCCATCGCTTCTACAA
AAAATATTCTGGAGTTCATGAGAGAAAACAACGTCCAGATAATACACAGCCACTCTCCCTTTTTCATAGG
GTTTAAAGCGTTGAGGGTTCAGGAGGAAATGGGATTGCCACACGTTCACACGTATCACACACTACTGCCC
GAATACAGACACTACATCCCAAAACCCTTCACTCCTCCCAAAAGATTGGTGGAACACTTCAGCGCGTGGT
TCTGCAATATGACAAACGTGGTGATCGCTCCCACAGAAGACATAAAAAGAGAACTCGAAAGCTACGGCGT
GAAAAGACCCATTGAAGTGTTACCCACCGGTATAGAAGTGGAGAAATTCGAAGTAGAAGCACCTGAAGAA
TTGAAAAGAAAATGGAATCCTGAGGGAAAGAAAGTGGTTCTCTACGCCGGAAGAATAGCTAAAGAGAAGA
ATCTGGATTTTCTTCTGAGAGTTTTCGAGAGTTTGAACGCACCGGGCATCGCCTTCATTATGGTAGGAGA
CGGTCCTGAAAGAGAGGAAGTGGAGGAATTCGCGAAGGAGAAAGGACTCGATTTGAAGATCACAGGATTC
GTACCTCACGACGAAATTCCCCTCTATTACAAACTCGGAGATGTCTTTGTTTTTGCTTCGAAAACGGAAA
CACAGGGACTGGTACTCCTGGAGGCCTTGGCTTCCGGCCTTCCCGTGGTGGCTCTGAAGTGGAAAGGAGT
TAAGGATGTTTTGAAAAATTGCGAAGCAGCGGTTCTCATAGAAGAAGAAAATGAAAGACTCTTCGCCGAA
AAGATAAAACACATTCTGAAAAACGATCGACTCAGAGAAGAGCTCTCAACAAAGGGGAGAGAATTCGTCA
GAAAGGAATGGTCCGTTGATCGATTCGTTCAAAGGCTTGAAGAGATATACACGAGAGCAATAGAAGAAGG
TCCTGTTGAAATAAACACATCTCTCATGATAAAGGAATTCGTCAAGTTCGAAAAATTGAAAGAGTTCTTC
TCAAAGATCGAAGACAGAATCTGGAGGTGATCTTCTTGTTTCCATTTCACCTGTTTCTCGGGCACGTTGT
AGCAGACCACGGTTTCACGAACAACGCAAAGATAAGAGAGTACAGGGGCTGGAAGCTGATCGGGCACATG
ATCTGGTCGGTCTTTGCCATCCTTGCCTTCACATTCGATGTTATCTTTCAGTCCACCACTGGTGTGGTTG
TCTTCTTGGTCTCTGTGGTGGTGCATCTCACGGGAGATCTCCTGAGAGTCTATCTTCACCGGAAGGGAAA
GAAGCGTTTGATAAATCTTCTGGAAGTCGCCCTTCTTGTGATTTTTCTTGTACTGAACGCCGCGGTGAAA
GATCTCTTCAAAGGATCGTACCTGACAGCGGAGTTTGTTTTCTATCTGCTTGGGATGAACGCGGTATCCG
TTGCTGTGACGTACGTCTTCAGGAACTTCGTCCCGGGAGATCCAAAGATATCCGATATCGAAGGGATCTC
TGAAAGACTGGCTTTCTTTGTGTTCCTCCTCGCTGGTAAGGATCTCTTCGCTTTCCTTTCCCTCGCCCTT
GGTTTTCTATACCGGCTTTGGAAGTTCAGAAAGCCCGATGTGAGGTGGTGGATGAGTCCAGTTTTTGGAG
TTCTGATCTCCGTTCTCTGGAACTGGATGATGTACGGGAGGATCTTCTGATGACTTACGCGGTGGGGGAC
ATTCATGGGTGCTTTTACGCTCTGAAGAGTCTTTTGGAAAAACTTCCACTCTCTGAAGAAGACGAGCTGA
TCTTCATGGGGGACTACGTTGACAGGGGACCGAATTCTCGTGAAGTGATCGAATTCTTGATAGAACTTTC
GAAACACCACAGGTGTATTTTTTTGAGAGGAAATCACGAAGAAATGCTTCTGAACTGTGTGAAGAATGGC
TCTGATTGTGATCTGTGGTTCTTCAACGGAGCAAGAAGCACGGTGGAAAGCTTCGGAGGAGTCGAAGAGA
TCAAAAAATTTCTTCCTTTTTTCGAAAACACCGTATACCACTATGAAAAGGAAAACTACGTTTTCGTTCA
TGGAGGGGTAAGACCGGGTGTCTCCCTCGAGGATCAGGATCCTTTCGATCTTGTCTGGATAAGGGACGAG
TTCATCTACAGTGAAAATCCTCTTCCAGGAAAGATCGTGGTGTTCGGACACACTCCCTTTGAAGAGCCGT
TCGTTTCTCGCGATAAAATTGGAATCGATACGGGATGTGTCTACGGAGGAAGACTCACCGCTCTTAGGGT
TGAAGATAGAAAATTCTTTCAGGTAGAATGTGCAAACAGGAGATGGTAGAGTGAAAGCGGTCTATCCAGG
ATCTTTTGATCCCATCACTCTCGGACATGTGGACATCATCAAAAGAGCGCTTTCTATTTTCGACGAGCTT
GTGGTCCTCGTCACGGAGAATCCGAGAAAAAAGTGTATGTTCACCTTGGAGGAAAGGAAAAAGCTGATAG
AAGAGGTTCTCAGCGACCTAGATGGAGTGAAGGTGGATGTTCATCATGGCTTACTCGTGGATTATTTGAA
AAAACATGGTATAAAAGTCTTGGTGAGAGGACTCAGGGCTGTGACCGACTACGAGTACGAGCTGCAGATG
GCGCTTGCAAACAAAAAATTGTACAGCGATCTGGAAACAGTGTTTCTGATCGCAAGCGAAAAATTTTCTT
TCATATCCTCCAGTCTTGTGAAGGAAGTGGCCCTGTACGGCGGTGATGTGACCGAATGGGTACCACCCGA
GGTAGCCAGAGCCCTGAACGAAAAGTTGAAGGAGGGAAAGCGATGAAGATAAAGGTGAAGCTTCCAGACG
GAAAAGAAAAAGAGTACGACAGAGGCATCACACCGGCGGAGATCGCAAAAGAACTGGGCATAAAAAAGGC
GATCGGAGCGGTTGTTAACGGTGAACTCTGGGACCTGAAAAGACCCATCGAAAATGACTGCGAACTGCGG
CTTGTAACTCTGGAGGATCCCGAGGCACCCGAGTTCTACAGACACACCATGGCACACATCCTCGCACAGG
CTGTGATGAGACTCTATGGAAAAGAAAACGTAAAACTGGGAATCGGCCCCACCATTGAGAACGGTTTTTA
CTACGATTTCGATATAAAGAACGGAAGGCTCACAGAGGAAGATCTCCCAAAGATAGAACAGGAGATGAAG
AAGATAATAAAGGAAAATCTTCCTATAGAAAGAAAGGAGATCAGCAAAGAAGAGGCAAGAGAACTTTTCA
GAGATCAGCCTTACAAACTCGAGCTAATAGAGGAGATCGAAGGCAACAGAGTAACGATCTACCGTCAGGG
AGAGTTCGTGGATCTCTGCAGAGGTCCTCATCTTCCTTCGACAGGAATAGTGAAGCACTTCAAACTCCTC
TCCGTTTCAGGCGCGTACTGGCGAGGCAGTGAGAAGAATCCCATGCTCACAAGAGTTTACGGAACGGCCT
TCGCCAAAAAGGAAGACCTCGACAATTACTTGAAATTCCTTGAAGAAGCCCAGCGAAGGGACCACAGAAA
ATTGGGACCTCAACTCGAACTTTTCATGCTGAACACCGAGTACGCTCCCGGTATGCCGTTCTTCCTTCCA
AAGGGAGTCGTAGTGCTCAACGAATTGATGAAATTTTCCAGAGAACTCCATCGTGAGAGAGGATACCAGG
AGATCTTCACACCGCTCATAATGAACGAGCAGCTCTGGAAGATCTCCGGTCACTGGGATCACTACGCTGA
GAACATGTACTTCATAGAGAAAGACGAGGAAAGGTACGCGGTGAAACCCATGAACTGTCCCGGTCACATT
CTCGTGTACAAGAGCAGGACGGTTTCCTACAGGGACCTACCGCTGAGATTCTTCGAGTTTGGCCGGGTTC
ACAGATACGAGAGAAGCGGAGTTCTCCACGGTCTCATGAGGGTGAGATCCTTCACACAGGACGATGCACA
CATATTCTGCACTCCCGATCAGATCGAGGAAGAGATACTCGGCGTTCTCGATCTCATAAACACCATCTAC
AGCCAATTCGGCTTCACCTACAGAGTGGAACTCAGCACAATGCCCGAAGATCACATGGGTGACGAAGCGA
TTTGGGAGAAGGCAACAACCGCCTTGAAGAATGCCTTAGAAAGGGCCGGGCTCTCGTACAAAGTGAACGA
GGGTGAAGGCGCTTTCTACGGTCCGAAAATAGACTTCCACATAAGAGATTCGATAGGAAGAGAGTGGCAG
TGTGCCACGATTCAGCTGGATTTCATGATGCCCGAAAAGTTCAACGTCACTTACATAGGCCCAGACAACA
AAGAGCACAGAGCCGTGATGATACACAGAGCGATATACGGTTCGCTCGAAAGGTTCTTTGGCATCCTGAT
AGAGCACTTCGCTGGAGCGTTTCCAACCTGGCTTGCACCGATCCAGGTGGCAGTTATTCCCATATCAGAA
AAACACAACGACGGTGCGGAAAAGGTTGCAAGGAGGATCTCTCAGGAAGGGTTCAGGGTCTTCTTCGATA
ACCGCCGTGAAACTCTTGGATACCGTATCAGACAGGCTCAAACCCAGAAAATACCGTACATGATAATAAT
AGGTGACAAAGAGCTGGAGAGCGGGAAGATCTCCGTGAGAACAAGAACGGGAAAAGAGATAAAAGACGTA
GATCCAGAACACTTCGTCGAAACTCTGAGAAACGAAGTTCTGAGCAGAAAGCTCGAACTTTCAATGGAGG
GATAATCGTGAAATGTTTCTTCGAGAGTGAAGAATTCGAGAAAGCTGTGGAAAAAATAGATCGACTCTAC
GAAAAGGTCGATTCAATAGAGGAGGCAGAAATAGCTTTCTTGAGAGAAAAAAAGCCTTTTCAGGGAGTGG
CTGTGGTGAAAGAAGAAACGTACACCATCTACAAAACTGGAGAGAAACTCGTAGAACTCGAAGACCCAGA
AAAAGCTGCATCGATAGCGTATATCCTCGCAGGGGAGAAGTTGCTCTCTGGAGGCTGGGTGAGAAGGATG
GTCAGCGGTCTTCTTCAGGCGATGATTGTTCTCATGGAGATAGAAGACGAAAACGGCTGGAGTCACTCTC
AGAGAGTTGCAAGACTCGCAGAACGTGTGGGAAAGAAACTGGGCTTATCGGAAGAAAAGCTCTCTCTGTT
GAGAGAATACGCCATGCTACACGATGTGGGAAAGATCGGAATAGAGCAACTCATGCTTTACACTCCAACC
CGGATTAGAATTTTCGAGCAATATCCCCAAGATCACACCATCATGGGGTCTGTTTTTCTCGCGTCTTTAG
AGGTCTTGTGGGATGTCGTTCCGATCGTGAGACACCACCACGAAAACTGGGACGGCACGGGATATCCCGA
TGGGCTCAAAGGTGAAGAGATTCCACTTGAAGCGCGAATAATAAGCGTGTGTGATTACTACGACGTTCTC
ACAAATTTCGTTTCGTCAGAATGGGAAGGGAGAACCAAAACACACGAAGAGGCACTGGAAATCATAAAGA
AAGAGGCTGGGAAAAAATTCGACCCAAAAGTGGTGGAAGCTTTTCTTGAAATCTTCTCAGACGAGGCTGT
CGAGTAAGACACCAACGAGGAGTTCGGGGGCTCTGAGACTCGCTTTGAGGATGTTGAGGGCGAGTTTCAA
TCTCTCCAGATCTTCTCTGAGTCTTTCTCTTTCGAGCGGATCTGTTTCTGTTTTCAGCTGTCTTTCGAGC
TCGAGTATTTTTCTTTCGATCTCCTGCTGTTTGTCTTGAAGTTCCGATCCGAGGGAGTGAGTTCTTTCAC
TGCTTTTAGTTCCTGGTGTATAGATGAAAACTTGGGTTCTTCCCGCAACGGCCGCAAGGAACGAGCCTCT
CTTCCTGAGATCGAGTGCTATGTTGCTGTAGATGATCGTCCCGCCCTCTCTGAGGGCTTCTTTTTTGAAG
TAAATCAAGTTGGATATTTCCTGAGACAGGACCCTCATTATACTTCGGCTCGCGGGAGCGGAATGTGGAA
TACCGGGTTCTCCAGGATCGAGTTTGTATCCAAGAATGGGGTTTGAGATCATAAATCTCCCCCCTGAATT
TTCCCGAGAACGTTCGTGATAGATGCCTTCACTTCGACGTTCTTCCCTGAGAAATCCATTATGATCTTTG
GAAGTTCCGCTTTCCTGTGGAAACCGTGCCTCTTTCTGATACCGAGCTTCTCGAGAACGGGTCTCCAGCT
ACCACAGTTCACGTACAGCTTTTTACCCTGAGTCGTTGGAACTATTCGGTAAGCGAAGTGATGAACATGC
CCCATCACAAGTATATCAACTTCTTCCACTTCATGTAAATCTCCGGAATAACCCGTCATGAACTCTTTCC
AGCGAAGATTCCCCTTCAAGATGGATTTCGCCCATTTCTGAAGATAGTCAACTCTTCTCAATTTTCTGAG
TGTGTATATACTCCTTACGAGTACTTTACCCAGCTCCACACCGCCGAACCTATTCACAAACACCTTGGAA
AGCCAGTGCGTTCTCGGGAAATTGTTTTTCATCCATTTCCTGGCTTCTCTAGTCTTCAACATACTGAGAA
AACTTTTCAGCCACAGTTCAACCAGATCAACGCTGAGATCGTAGATTTCCGTCACGTAGTCGAACCAGTG
AAAGACGTCGAGCAGAGGCCTCACGTTGTCGTAATCTCGAATGACATCCTCAGGAGCGAAGTTAACCACC
TGACTGTCGAAATTTATCATCATGTATCTGGCTATGTAGTCTCCAAGAGGCGGTATTACCTTTTTGGTTT
TCCTGTCCACGGTGAAGCGGTTTATAACATCGAACTGGTTTCCATGGAGCACAAGGAGTTTGCTGTGAGG
ATCGTAGTAGTACGGAAGTATCTCGAACTTTTCAAAGCGATTCTTCAAGGCATTCTGAAGTTTTTTGTTT
TTGAGAATATGGTAATCGTGGTTTCCCACCACGTAATATACTCTGTGTCGTCTGGAAAACTTCTTGAGAG
TCTCAAAGACTTCGGAGTGTTTTTTCTCGATTTCGTCGATCACCGTCTCATCGAGTGTTTCTACAACCTC
CTCGAAAGAGACAAGCCCAATTTCCTTCACCGTGCGACTTTCGAGTATTTCAAATCCATCACCAACGACG
AAGAGTTCAACATCTTCAGTTTGAGACATGTCTTCGATGAAATTCACAAGCTCTTTATCGAAAAAAAAGT
CGTCTTTCGCAGAACCGTCTCCTATGTGAAGATCGCTGATGAACACCCTCTTTATTTTTTATCACCCCAT
TGTTCGAAAAACTTTCCGATTCTCATAACCAAAGCGGTTGCTCGAAGTTCTGCTTTCTCACCTTTTGGTA
CGATGAACGTTTCAAAGGGGGAAACCTGTCTGTTGTCCAGTACACCGTTTTCTAGAATCACAATCGCGCA
GAATCCTTCCAATTTTCCTCTTTCCAGTTTTTCTATCCTGAAGTACTCACATTCGAAGTTTTCAAAGTTC
TCCACTATCAAGTCTTCGACTTTCCTTTCTTTCATCACTTTGAAAGCCTTTTCTATGTGGAGCTCTCTGC
CGCGTCCCCAATCGTAAACCCTGTAGGTGAGGTCGGACGCCTGCTGAACCTCCACGAGAAGACCACCAGG
CCCGAGGGCGTGGACCGTTCCAGCGGGTAGAAAAACAAAAGTTCCAGGTTCTATTTCCACCTTTTTCAAA
GCTTCATCCCAGCTGTTGTCTTCAAGTGCTCTCTTGACCTTCTCCGGGTCTTCCCCTATGGCGATCTGAC
CTTTTTCTACGAAGTACCACGCTTCGGTCTTGCCCCACGGTTCGTTTTCCAGCTCCTGGGCTTCATCGTC
GTTGGGATGAACCTGAACGGAAAGCCAATCCTCGGCAGAAATGAGTTTCACAAGGAGTGGAAAACGCGGC
AACTTCTTTCCAATGAGCTTCTCCATATCTTCGTTGAGATCGAGACCACCTTCCGCCTCTGTAATGAAGA
GTGGATGCCCGGATAAAAGCCATACTTCTCCTATTTTCTCGTTTGAACCGAACATCTCACCAAGGCGATA
ACTGCCCCATATCTGCTTTCTCAGTTTTGGAAAGACTTTTATCATCACGCTGAATACCCTCCTACTCTTA
TTTCACCGTCTCTGTAGTAGAAAACCGCTTTTGCAAGTTCTTTTTCCACACGAAACACTCTCTCGAACAT
GACGATTTCAACACCGGAATAAACAACCTCTTTCACAACAACGGAGGCGTTTTTAGCCATTTCTTCGGCT
ATTTCTTTGAGCCTTTTCAGTTCTCCCTCGTTTTTCTGAATGGAATCTCTGAGATTTATCAAAGTGTTGT
TCACTTTGTTCAGAAGCGCTTCTTTGTCAGGTGGGAATTTGTCTTTCAACATTCCCTGAAGCTTTCTGAG
CTCAACGAGCAGTTTCGTCAATTTCTGAACGTTTTCTCTATCAAGGGAGATCTGGGCAGAGAGGAGTTTT
ATTTTCTCGTTGATCTCAGGATCGACTCCAACTTCTACCCTTGTCTTAACACCTATAGGAGAACCCAAAA
AATAGGTTTCTACCTTCACCTGAGCTATGGTTATACCACCTCTTATACTTCCTCCTTTACCGGAAACAAC
GACATTGATGGCCTTAACTGCGGAGTTCTCTATGTTCTTCTCCACCTGAACTTCCTCGGCCTCCACTTCT
GCGCTCTCTATAAAAACGGCTTTGACAGTTTTCTTTGCTTTTACGAACGCCTTCCCTCTTCCTTTTATTC
CTCCAGCTGTGATACTTCCATTGAAGGAAATCACCGTTGCCGCTTCTATAACACCTTTCACCGTGATGTC
TTCCTGAGCCTTTACGACGAAATCTGGTTTCACATCACCTTTCACAACCACCTTGCCGGGAAAATCTATA
TTTCCGGTGGAATAGTCCACGTTGTCAACTTCCAGAGTGTCATACACGTGTATCGTACCGTTTGGTTCTA
TGACCAGAATTCCACTCTTCGTCGCGATGATTTCGTTGTTCTTCGTAGCAACGTTGTATCCCAAATGGTA
CTCCGGCACTCTTCCAGGTTTTGGTTTCACGGGGTTTCCAAAAACATCCATCCCTTCCTTTCCAGGAGTC
GGTGGTATAATGCGGGCGATCGTCTCTCCTTTCCGCACGATCACTCTCTGCTTGGCGGGAATTTCTCTCA
GATCTATTTTTTCTCCTTCATGAGAAGAAAATTCTATCTTTTTTAGAAGTTCGACTCTCCCATCTTCCCC
ATCCACCGGAGGAGTGCCCTCCGCTACGAGAACAGGTGTGTTGTACACAGGTGATCTTGCCAGGTCCTCT
ATGATTTCTTCCTTTATACCGTGATTTATTCCGGCGGAGAGCAGAGCATTCAAAAGCTCTTCCTTTGTAA
GAGGAAGCTCGCTGGATCCCTCTTTTCGCAGAGTCACATAAGCCTGCATCCTGTCTTCAGATACTGTGAT
CTCTACCTTCACCCCTATCCCTCCGAATCACCAGGGATTCTCTTCCAGGAACTTTTTCATTGTTTCAATG
GCCCTTTCGGCGAGTTTTTTTCTCTTTTCGAACTTATCCTTCACACGGACCTTCAGCGGAGGAAGGAGTC
CAAAGTTTGCGTACATCGGCTTCAGATCTCCTTCGACCTTCTCTATTATATAACTGAAGAGCGCTCCCAT
CATGGTCTCCTCGGGAAGTTTTAACGGAGAGAGTCCCTTCAGGATACGATGAACATTGTAGGCCACGTAG
ATTCCCGACGCGGCAGATTCCATGTATCCCTCCACACCTGTGATCTGACCAGCGAAGAAGATGTTAGGGT
GCTTTTTCAGACGGAAAAAGATATCGAGCAATTTTGGAGAGTTTATGTAAACATTCCTGTGCATAACTCC
ATACCTTACGATCTCGGCGTTTCTGAGACAGGGGATCTTTCTCAGAACTCTCTTCTGTTCACTCCATTTC
AGCCTGGTCTGAAATCCAACGAGACTGTAAAATCTGCCTTCTTTGTCCTCCCTTCTAAGCTGAACGACAG
CGTAGGGCTCTTTACCCGTTCTTGGGTCCACCAGACCTGTTGGTCTCAAAGGACCGTATCTCAGCGCGTC
TTTCCCACTTCTGGCTATTTCTTCTATGGGCTGGCAGCGCTCGAAGAGGAGCTTCCGATCGAAATCCTCC
ATTTCTATCACTTCAGCTTCGACGAGTGCCTTCCAGAATTCCTCATACTCTTCCTTGGTGAGAGGACAGT
TTATGTAATCCTTTCCCTTCCCAAATCGGTCTCCCCAGAAAGCGCACTCCATGTCTATCGACTCGAAGGT
CACGATCGGAGATACGGCATCGAAAAAGAAAAGAAGATCATCACCGAGGAGCTTCTTCAAAAAAGGAAGC
AAACCATCCGATGTGGCTGGCCCCGTCGCTACAACCCATATCCCTTCTTCTGGATCGAACTCGGTTACTT
CCTCTCTGATGATCTCCACACTCTCAAGCCTTTCTATGACCTCTGTTACTTCTTTCGCGAAGATGTTACG
GTCCACCGCGAGGGCCTTTCCAGATGGAACACGTGCTTTCTCCGCGGCTTCGAGTGTTATGGAACCCATC
AGCCTCATCTCAGCCTTCAGGAGTCCTTCGGCGTTTGTTATGTCTTCCGATTTGAGAGAGTTGCTGCAAA
CAAGTTCCGCGAAATATCCTGTTTTGTGCACTTCCGTCATCTTCTTCGGTCTCATTTCAAAAAGACGAAC
CCTTATTCCCCTTTTTCCAAGGTTGTAAGCCACCTCTGAACCCGCGAGTCCTGCTCCGATGACATTCACT
ATCATTCTTTCACCTCAATTTTTTCTTGACAACGGTGAGGTTTCCATTTCTAAGAGGACGAACCCTGAAT
TCGTCGGTGACGCGAGAAATTATGTAAAAGCCGTATCCACCCTCTCGCGGATTCTCCAAATCAGGCGGCA
TGGGCTTCAATCTGGTGGGATCCACAGGAGGGCCGAAGTCTCTCACCAACATGTGAAAAACCTCGTCTTT
TAACGTGTAACTCACGATGATTCGCTTCGTTTCATCGTTCTTGTAAGTGTGTTTGATCACGTTCGCGAGG
ATTTCTCCCAAAACTATCTCCATGTCAACGATCAAACTGTCTGATGATTCATGCATTTGAAGAAAATCTC
GCAGGACAGAACGAGCGATCTTTATATGAGACTTTTTGGAGAACAGCACAACGCTCACGGTGTCGATCAA
TCCAGGCCCCCCTTTAAAATCAAAAACGCTTCAACGGGTATTCTTGGTGACAGAAGGGTTTTCTTCTCGA
ACTTCAGAATCTCTCTGAAAACGACTTCCACATTCTTTTCGGTCAACTCTGATGTCTTCTGTATGTCACC
TGTTCTCAGGAAAATTTTTACCAATTCAGGAATCTGTATGTTCAAAGAAAAGTTGTACGCGGGCAGTTTT
TCGTAGAAAGAAAAAGGTTCGTTCACATATCTGTCTATCAACAGAGCCTTTCTCACGGCTTCTTTGATAT
CCCTCTCTGGATCGGAAAAAGAGACCTTCTCTTCGTTGATCTGCAGCAATGTTCCAGCAGGTGCAATACC
CACGTCTATTTCTCCGGCGTTGTAAATCACGTCCGCAAAACTTGAGAGTTTCTCCCTCAGAGAAAGTCTG
GTTTCGAAGTTCTTCGATCGAACGATGAAGACCCTCTTTCCGGGTCGCCAGTCGTTGAACAGAACTTCCA
CGAGGTTTTCCACTTCTTCGCTGTACAGCCTCATTCGGAGAAGTTCGTGATTTAAAAGTTCAACGAGAAC
GTCGCGTCCTTGTGTCTTCTCGTCGGTGAAAATCGCCATCTTTCCGAGGACGGTCTGTGCCGGAAAACAG
AAAATTTTCCCCTTCAGCGGAACGTTCGACTCCAGAACAGTCCTGGCCATTTCGAAAACTAAGTTCTCCG
GTAAACCCAGTCCGTTCCAGAGTATTCTCTTTCCGTCACATATGACCACGTTTTCTGGAAATCTCAGCAT
GTTTCTCCCTTCTTTCCAGAAGACTGAAAACACAACCACAGTAGTTCTGTCTGTATATCCCGAGCTCCTT
TGAAAGCCTCACGCCCTCCTGATAGGCTCCTCCCTTTCTGAAGTTCTTAAAGAAGAATTTTACCCCGTAT
TTTTCTTCAATGGTTTTTCCAATATTTTCTATCATCGGAAGATTCTTCCGGGGACTCGCAAGAAGGGTTG
TGGAAAAAGACTCGTGACCTCTTTTCCTCGCTTCTTGAGCCGTTCTTTCAAGAAGAAAACTGATGCATCT
CTCACATCGCTTGCTGCCTTCACCGAGATCTTTGTAGTCTTTGACCGCCGTGTACCACTTTCTTATCTCT
TCTGTTGAATATTCACCGTAGCGAACATTCAGCGAAAAGTGATTAGCAACTTTGTCCACGGCCTCCCTTC
TTTTCTCGTACTCTGAAAGAGGCTGGATGTTCGGATTGTAAAAGAAGAACTCGGCATCCCTCACATGGAA
TATTGTCGTGAGAAGATCCGGCGCACAGCAAACATGAATCAGCACAGTGCCCACCTCAGAAGAGTTTACT
GGAATCGAGAAGGATAGTTACCGGTCCATCGTTCACCAGATGAACGTGCATGTGGGCTCTGAACTTCCCC
GTTTCCACTTTCAAACCCTTTTTCCTGAGAAGCTCCACGAATTTCTCGTAAAGCGCTTTCCCCTTATCTG
GAGGTGCAGCTTCTGTGAAAGAAGGCCGCTTCCCTCTTCTGCAATCTCCATAGAGGGTGAACTGTGAAAC
AACAAGGACTTCACCGTTTATGTCTTTAACGGAGAGATTCATTTTTCCATCTTCATCCTCGAAGATTCTA
AGGCCAGAAACCTTATCGGCCAGCCATTCGCAGTCCTCTTCTGTATCGTTCTTTCCCACTCCAACAAAGA
CGAGAAGCCCTTTTTTTATGGCTCCCACCGTTTCTTCCCCGACAACCACTTTTGCTTCGCTGACTCTCTG
TACAACTGCCCTCATTGCACCACCCTTTCCGCGTCCAGAACGTACCTGTAAGATCTGAGTCTGTCGAGAA
GGCCGGTGAGTTCGACAGTGTTAGATATTTTTATGTGAATTTGTACGACGAGCGGTTCTTCTGACTTCAA
AGTTTTCATGGCCACGAATTCTGCGCCAAGGTTCGTTATTCGATCTATCAAACTCGGAAGGTTTTTTTCC
GAGTTGAGGACCACCCTTATGTGCGCATCGAACATCTCTGAGGTTTCAAGGTTCCATTCAGCTGGGAATA
TCCTGTCCTGTGACATGTTCTTCAGGTTCCTACAATCCCTCCTGTGTATAGTCATACCCCTTCTACTCAC
TACAGCCACTATGGGATCGCCCATGATCGGATGACAGCACTTCGCGATGTGGAACTCTATGCTATCTATC
CCATCTACCTTCACAAGATTCTGTATCCTCGTCTTTTTCTTCGTGGATCGCTTTTTCACAACGATCTTTT
TTCCCAGAATAGCTTCTATGAGATCCTGTGTGGTGATGCTACCTTCTCCGATTCTCATGAAGAAATCTTT
TTCCTGATACGTGTTCAAATACCTTTTGATTCCTTCCGTTTGCATCACTTCTTCGAAAGATTTTCCGAGC
TTTCGACAGATCTTTCTGAGAACTTCCTTCCCTCTTTCTACAAGTTCCGGCGCGAGTTTTTCCTTCAGAA
ATCTTCTGATTTTTGCTCGTGCGCTGTGGGTTTTGGCGTACTTCAGCCAGTCGACACTGGGACCCGGAGA
ATTCTTGTTGACAATTATTTCAACAACATCTCCGTTTTTCAGTTGATAGTCGATGGGAACGATCTTTCCG
TTCACTTTCGCTCCACTGTAGTGATGCCCTATCTCTGTGTGTATCGCATACGCGAAATCAATTGGTGTGG
AACCTTTGGGAAGATGCAGAATATCTCCCTTTGGGGTGAAGACAAACACCTCGTCCATCTGAAGTTCTTT
CTTGATATCTTCAAACTCGGTGAATCCCTGGGCGAGTTCTTTTCTCCAATCGAGAAGCCTCTCTATCCAT
TCTTTTGCCGTTTTCACGTCTGGCCTTTCTTTGTATATCCAGTGAGCAATCAAACCGTACTCGGCTTCTC
TGTGCATCTCCTCATCTCTTATTTGTATCTCAAGGGGTTCGCCGTAACCTGTTATCACAGTTGTGTGGAG
CGAGCGGTAACCGTTCGACTTCGGCGCGGCGATGTAATCTTTGAACCTTCCCGGAAGTGGTTTCCAGATG
TTGTGAACGATCCCAAGAACGGTGTAGCAAGTGGTCACATCTTTCACTATCACCCTAAGGGCGATCAAAT
CGTAGATTTCTTCGAATTTTTTCCCTTTTTCTTTCATTTTCCTCCATATGCTGTAATAATGCTTGTACCT
TCCCTCCACAATCGCTTTTATTTTGTGCTCTTCCAAAGCACTTTTGAGAAGGGAGATGTATTCATTGGTT
CTCTTTTCTCTCTCTTTTCTCTTTTCAGCGACGAGCTCCTTTATCTTGTAATATTCTTCCGGGTACAGCA
CTTTGAAAGCCAGGTCTTCGAGTTCAGACTTTATCGAGTAGATTCCAAGCTTATGAGCCAGAGGTGCGTA
GATCTCGAGGGTTTCGTAAGCCTTGTACCTCTTCTTTTCTGGATCCTGAACGTAGTGAATGGTGCGCATG
TTGTGAAGACGGTCAGCGAGTTTTACGAATATAACTCTCATGTCTTCTGCCATCGCAAAGAACATTTTTT
GTATGGTCTCTATCTTCTTGCGAGAGTCTTGATCACGACCGATCGGTGCGTTTATGTTGCTGACCTTGGT
GACACCATCCACGATCCTGGCCACCTCAGGCCCAAATTCTTTCTTTATTTGATCAAGACTGACATTTTCG
CCGTCTTCAACGACATCGTGCAGAAGGGCTGCGACCAGAGTCGTTACATCAACACCCAGACCTGCAAGGA
TTTTCGTGACTTCGACGGGATGAGTTATGAATGGCTCTCCGGAGAATCTTTTTTGACCTTCATGCACGAT
TCGAGCAAACTCATAAGCCTTTATGAGGAGTTTCTTCTCCTCTCTTGTGAAGCTCTTTTTTTTGAGACTT
TCCAGCTCTCTGATTACCACTTTCGCTTCCGTTTCGATCTCTGTTCGATTGATCACAATTTCACCACCGA
ATTCACCTTCTGTGGAGAAAATTATAACACGGGAGAGGAGCATAAGCCGGATTCTGTCGTGGGCGGTCAT
CAATCTGGGGTGTGCGTTACCGCACACCTCAAGCGGCCAACCCGGGGGAATAGGGGGAGCGACCCAACCC
CCTGCTTGGCCTTGCTCCAGGTGGGGGTTGCCAAGCCGCCGGGTTGCCCCGACGCTGGTGGGCTCTTACC
CCACCGTTCCACCCTTGCCCTCAACGGGCGGTCTTCTTCTCTATGGCCCTGTCCGAGGGTCACCCCTCCC
GGGCGTTACCCGGCACCCCGCTCCAGAGTCCGGACTTTCCTCGGGAAGCGCAGGTGTGCGCCCCCGCGAC
CGCCTGCTCCTCTCCCCGGTTTAATTAGACTCTCTCGGTCTCAATGTCGTTCCGGTAAAAAGCGCTACCA
GAACGAGTATTCCTCCCAAAAGTTGAAGGAAAGACATACGCTCTCCAAGAAGGAGAAACGAAAGCACAAG
AGAAACAAAAGGTTGAGTCATGTAAACGAGCGCAGTCGTGTTGTTTCCCACTTCCTTCTGATACCTCATC
TGCCAGAGGATACCGAGGGTCGTAGCGAACACTCCGCTGTAGATCCCCACAGAAATCGCTTCGAGATTCA
GGTGCCACCTTTCGCCCAATCCAAAAAGGAAATTAACGGCTCCAACGGTCACGAATTGCCAGAAAAGCAT
GTTCTTTTCCTCTTCGGATCTGGAAAATCTGGTTATGAGAACCACGTGCAGTGCAAACAGAACCGCGCAG
AAAAACTGAAAAAGATTTCCCAGTGTAATTTGCGACACGCCACCTGTGAGCAGATAGAGCCCCAAAAACC
CTGAAGTGAAAGAGATAAAGTGAATTTTTCTCAATTTCTCCCTTTCAAGAAGAAAAGCAAACAAGGGCAC
AAGAAACACAAAGCTCGAAACGATGAAACCGCTTTTTACAGCACTTGTGAATTTCAATCCCCAGAGCTGA
AATATGTACGCTCCACAGAGAACAAGCCCCAGCAGGAAACCTTTCACAAACCTGCCGGGTCCGAACACAA
AAAGCGAAAGTAAGGCCGCACTTCCAAACCTCACAGTGTTGTAAACGAAGGGAGAAACGCCTCCCAGAAC
GAGTTTCTGAAGCGGAAAAGTCGAACCTTGAAGAACCGCCGTTAGAACGAGAAACGCAAGGGCTTTATTT
TCCCGCCACATCCAGAACCTCCACCAGAACACTTGGTGCTATCGTGTGTTGAGACACCTTCACATCGTTT
CCAACGAGAACTATCTTTCTCAGAAGATCGAGGAAGTTACCCGATATGGTGATGTCTTCCACACCATGCG
CGATCTCTCCGTTCTCCACCCAGTATCCCTTCGCAAACAGTGAAAATTCCCCAGATATAGAATTCGCTCC
CGCGTGCATCCCCTCAACTTCCGTGATAACGACCCCTCTGTCCATCTCCTTCAAAAGTTCTTCAAAAGAT
TTCTCACCCGGCATCAGCATGAGATTGACCGGACGTATTCCTCCTACGAATCCATTTCCCGTTGGTTCTA
CTCCTTCTTTTCTGGCCGTTTTCAGGTTGTGAAGGAACGTTTTCAGCACACCGTTCTCCAGCACAAATTT
CTCGGTTGTTGGCACTCCTTCATCGTCGAAGGGAGTGCTGGAAAGTCCCTTGGGATGGTAAGGCAGATCC
TTTATCGAAACAGCAGGATTTCCCACCTGCTCTCCAAGCTTTCCCTTCAGTGGAGAAAGATTTTTCTGCA
CGTTTTCAGCCGATATCATGGGTATGAACATCTCCATGAGATCAAGCAGCGCTGTATTTCTCATCAACAC
AGGATACTTCCCGGAGGGTATTGTTTTTGAGCCGATGAGAGAAATTGCCTCCTCTGCGGCTCTTTTCCCT
ATTTCCTCGGGATTCAGATCTTCCGGTGTCCGCGCCAGTTCATACCAGGAACCAGATCGCGGATTGGCAT
CTCTCGCGATTGCCATGGCGAAAAGGAAACCGCCATCCATCTGACTCTCAACGTCCAAACCCAGTGTGTT
GGTGATGATCTTCTTTATTACCATGTCCTTGTACATGACCGTTGGTACCATGACAACGCGTTCGTCTTTC
GCAGCGCTCTCGTGAGCCTTTTTGGCCATATCCATTTTCTCTTTGACGGAGAGCTTTTCGAATCTCCCAA
CGTACGTTTCCATTTCTCTGTACTCTTTCCCACCCTCGAAGAAGTATTCTTTCTCTTCGCTGTCTTTGAC
CTGCAAATTGCTCAGTGCCTCTTCGAAACACTTTTCTGGATTTTCCAGAACCTGTGTTCTGAACGTTCCT
GTTTTTCCATCCTTCAGTACCTTTATCTCCACGTTGAACTTTCCTGCGTCCGTGTACTGATCGAGGTCAC
CGTTTGCGAGGCGAAGAGAAAATTCTCTGGTTTCCAGAAAACTTATCTGAACTTCCACTCCATTTTTCTT
TGCAAGAGCGAACAATCTATCTTTGAATTCTTCGAAAGTCATTTGTTTCGCCCCCCTACTACGATCTCCT
TAACTCTTATCGTGGGCTGTCCCACATCGGCTGGAACGGATCCAGAGAACGAACCACACATTCCCTGATC
GCGCGCCAGATCGTTTCCCACCATGTCGATCTTCTGAATGATCTCGTGTCCCTTACCTATCAGTGTGGCG
CCCCTCACCGGCTTCGTGATCCTTCCTTTTTCTATGAGATACGCTTCAGAAACCGCGAAGTTGAACTCTC
CAGTGGCTGGATTAACCGATCCACCTCCCATGGTCTTCGCGTAGAGACCGTACTCAGTAGCCGCGATGAT
TTCTTCCGGGTGGTAGTCGCCAGGGAGAATGAAGGTGTTGCTCATCCTCGAAGTGGGTGGGAAAGTGTAA
TCCTGTCTTCTGCCGCTTCCTGTGCTTTTCATCCCCATTCTTCTCTCACCGAGCTTGTCCACAAGGTAGC
CAACGAGAACCCCTTTGTCTATGAGCAGAGTTCTCTGTGTGGGAGTCCCTTCGTCGTCCACGTTAGCGGA
ACCCCAGCCGTTCGGAATGGTGGCGTCGTCCACCGCGGAAACACATTCCGCAGCCACTTTCTGCCCGAGC
TTTCCCGCGAAAACGGAAGCCCCCTTCGCCACAGACGTTGCTTCAAGACCATGCCCAACCGCTTCGTGGA
AGATAACTCCTCCGAAGCCGTTGGCAATCACAACCGTCATTTTTCCAGCTGGAGCGGGTTCTGCCTCGAC
CATCCTGGCCGCTATCCTCGCCGCCTTCTTTGCCGCTTCCTCCACATCTATTCTGTCGAAGAATTCAAAA
CCCATTCCTGCTCCGGGACCGTAGAAACCCCTTTCGAGCACTCCGTCCTTTTCCGCCACCGCGTTTATCA
TCAAGCGAGTTCTCACCCGTCTGTCTTCAGCCCAGGTTCCTTCTGAATTTGCAACCAGAATCTCCTGATC
GTAGTCCCAGTACCAGACTACCACCTGCTTTATGAGTTCGGAGTAATTTTTCGCTGCATAGTAGGCTTTT
TTCATGACAGATACCTTGTCTGTTTTTTCCACCTGAGCCGGTGGAATGAGTACCACGTGTCTTTCCTTCC
TTTTCGTTCTGTTGAAATTGAACGTGAGATCCTCAACTTTCGTTTCCCCGAGCGCTTCTCCCACCTTCTT
TGCGACGTTTATCAGATTTTCTCTCGAAAGATCGTTCGTGTAGGCGTAAACGGCTTTTGTGCCGAGAAAA
CCTCTTATTCCCACCCCAACGATCTCACCGCTCGTTGCCTGCTCGATCTTCCCATCCTTCAGCTCGTATC
GATTCTCGTATTTTCTCTCAAAGAACAGCTCGGCGAAATCCCCTCCGCTCTTCAAGACAGCTGAAAGAAC
GTCTCTGATAACGCTTTCGTTGAGCACCGTGATCCCTCCTTTCTTTTTAACCATTATACTACTTCCCAAG
TTCGGAGTGCTAACTATTTCAACGCCTTCAACTGGTGTAGAATAAGATCGATGGGAGGTGGATAACATGA
GAAGATTTTTACCGATTCTTTTTCTGCTGATTGCAAGCGCCGTACTGGCTGGTGATTACGTCCTGATCGT
TTATTCAGAGCCCCTTTCTCAGGTTTTCATAAACGGAAACTACGTGGGAACGGTCGATGTGACCGGTCAG
ATGATACTTACGTTGAATTCTTCCGGGAAATTCACCATAACGGTGAGAAAGAGCTGGTACATTCCTTTTG
AAAGCGAAATCATCGTTTCATCTCCAGGAGAATTCGTTATATTCGCGAACTTGAAAGAAGCAGGAGCTCT
GAGAGTCTTCTCGAACGTGTACCCCGTTGAGGTCTTCGCTGAAGGCATGTACTTGGGAAAGATTCGCAGC
GTCAAGGATGTACTCTACGTGCCGGCCGGTACGGTGACGCTCACATTCAAAGCTCCGGGGTACAAGGAAG
AAACGGTGACCGTCCAGGTAAAACCAAGGAGCGAGAACACAATCAACATCTATCTGGAAGAGAAAGCGCT
CGTACTCGACTTGAAAGTGGAACCCGAGAGATTCTCACCGAACGGTGACTGGTACAACGACAAAACTACA
TTCTATATTTACCTCTCCAAACCCGCAGACCTGAGTGTGGAAGTTCTGAACGACAGAGGAGAAACCATCT
GGTTCAGACAGCTGAAAGGCTCCGAGGGAACGAACAAGGTGATCTGGGACGGAAAAGGCACATCAGACGG
AAGATACAGGGTGAGAGTAACTGCCTCAACCGACGATGAGATGCAGTCTGTAGAAAAAGAAGTGATCGTG
GACAGAAGCGAGTACACCTACTTCAAAGAACTGTTCATCGGTTCGGTCCTCGCCCTGGCGGTTCTCCTGA
TCCTCGTTCACTAACCTCTGAGTACTACAAAATAAACGTACACAGAGTAGATGATTAGGAAAACTGCCCC
TTCAAAGCGAGAAATTCTCCTCCTGGAGACAGCAAAAACAAGGAGAAGGGCCGACGTTATGAAAAGAAAC
CAGAGATCCACAGAGTAGTTGACATCCACAGTCAATCTTCCAAAGAACGAACTCACTCCCAGTATGAGAA
GAATGTTGAAGACATTGCTTCCCACGATGTTTCCAACGAGGATGTCACTCTCTTTTTTCGCCGTCGAAAC
GATGCTCACCACAAGCTCCGGCAGAGAAGTCCCAACGGCTATCACAGTCAAACCTATAAACGCTTGAGAA
AGACCGAAAGTTTCGGCTATTTTCACCGCGTTTTCTATGGCAAGGTCCCCTCCGAACCAGAGAGCAAGGA
TTCCCCCCACGATCATCAAAAGACTGACCGCAACACTCTTCTGTGGTTTTATCTCCTCCAGTTCCTCTTC
CACCACTTCCTTCGCTGATGTGATCAGGTAATACATGAAGATGACCATGAAAGAAAGGAACACCACCCCA
TCGTGCCAGGAAAGATAATAATTTTTCAGAAACAAACTGATGAAAGAGATGGTCGCAAGGATCATGAACG
GAATTTCAGATCTCACAGTGCTTCTTTTCACCGGCACAGCCCGAAGAACGGCAGCGAGCCCGAGGCAGAG
TCCAACGTTTGCTATGTTGCTTCCAACCACGTTGGAAATCGCTATACTGGAATATCCTTTACTGGCGGAA
ACGAGAGAAGAAACGAGTTCAGGAAGGGACGTTCCAAAAGCAACAACAGAAAGTCCAACGATCAACTTGG
AGATCCCCAGTGTCAGCGCCAGCGACGACGCTCCCGTGACGAGCCAATTTGCGCCGATCACCAGAATCGC
TATTCCCAGGGCAGTCAGAAGAAAAGCCACAGCCTGCTCACTCTCCTATGATCTTGACGAGGACTCTCTT
TGGCCTCATACCGTCGAACTCACCGTAGAAAACCTGTTCCCACGGTCCCAGATCCATCTTTCTATCGGTG
ATGGCTATGACCACTTCTCTTCCCATGATCGTGCGCTTGAGATGAGCGTCCGCGTTGTCTTCCCCGGTGT
CGTTGTGTTTGTACTGGGAGTACGGCTTTTCCGGAGCGAGTTTTTCGAGCCACACCTCGAAATCGTGGTG
AAGTCCCGGCTCATCGTCGTTTATGAAGACACTCGCGGTTATGTGCATGGCGTTGCAGAGAAGAAGCCCT
TCTTTTATACCGCTTTCTCTAACACACTCCTCCAAAAGGGGAGTTATGTTGATGAACTCCCTTCTCCTCT
TCGTGTGAAACCAGAGTTCTTTTCTGTAGCTCTTCATTCTTCATCCTCCTCCACCAGTACGAAATCTATC
TCACCTCTGATCTTGTCCGCCCTCACTACTTTCGCTTTGAGAACATCTCCCAGTCTGAAGACTTTTCCCT
TTCGCTTTCCGATGAGCATGTTCCTTGTTTCGTCGTAGTAATAATAGTCATCCAGCGTCGATATGTGAAC
AAGACCGGAAATGCTCTTTTCAGGAATCTCCACGAACAGTCCAAATTTTGTGATGTTCGTTACCACAACG
TTGAATACCTCACCTATGTGGCGAGCTATGTATTCTACCTTTTTCATAGCTACAAGGTCCCACTCCGCTT
CGTCCGCAACTCTTTCCCTTCGACTGCAGTGTTTCGCGATCTTTGGAAGCACCTTGGAGAATTTTTCGAT
CTGTTCGGGAGTGAAATACCCATTCTGCTCAAGGTAGAGTTTCAAAAGCCTGTGAACGACAAGATCGGGA
TATCTTCTTATGGGTGAAGTGAAATGTGTGTAAGCGTAAGAAGCGAGCCCAAAATGACCGATGTTCACGG
CAGAGTACATCGCTCTTTTCATGGATCTGACGAGAAGTCTTTCTACACTGCTCCTCAAAGGATGGTCTTT
GACCTTTTCCAGAAGTTTCTGAAGCATTCCCGGGTGTATTTTGTGGGAGAATTTCGCCCGTATCCCCATC
GCCTCCAGATAGTTCTTCAACTGAAAGATGGTCTCGGGATCGGGCTCCTCATGTACACGATACATGAATG
GAAGTCCGGCGTGATCGAATATTTCAGCCACCGTCTCGTTCGCTCTGATCATGAATTCTTCTATCAACTT
CTCTGCAATTCCTCTTTTTCTTGGAACGATATCCACCACCTGTCCGTTCTCGTCCAGTATGACCTTCACT
TCGTCACTTTCTATATCGAGAATGGCTCCGCGCTTTCTTCGTGCTTCTCTCAATATCTCTGCGAGTTCCA
CCGCGTTGTATATGAGATCCTTGAACGGTTCGTACTCCTTCATCGAAGAAGGATCTTCCAGGAATTCGTT
CACCCTTTCGTAGATCATCCTCTTTTTGCTCTTTATCACACTCGGGTAGACATCGTATCTCACGACCCGT
CCGTCTCTGTCTATCTCCATCTCCACACTCATGGTGAGCCTGTCTTTCCCTTCAACGAGACTGCAGATAC
CGTTGGACAATCTGAAGGGAAGCATTGGAATCACGGTATCAATGAGGTACACACTCGTTCCCCTTTTGAA
GGCCTCCTGGTCCAGCGCGGAACCTTCTTTCACGTAATGTGAAACGTCCGCTATGTGAACACCAAGAAGA
TAATTTCCGTTCGGAAGCTTTTCCACAGAGATGGCATCGTCGAAGTCCTTTGCGTCCTCACCGTCTATCG
TGACGATAACTTTGTCTCTCAAATCTTTTCTTCCGACAAGGTCTTTTTTCCTCACTCTGGCAGGTATCGC
GTTCGCTTCTCTTATGACCTCTTCTGGAAATTCACCCGGTTCTGGAAGATCGTGCTTCACTATGACACTT
GGAAGGTCGATGGAAGGGTCATCGAGATCACCGAGTACTTTCACAACCTTCGCCTCAGGGTTCTTGCCGG
GAGAGGGATATTTCAGAATCTCCGCTATCACCTTTTGGTTGGGTTTCGCGCCGTCGATGTTCTCGGGTGC
CACGTAAAAATCGTACGCAATCTTCGGGTCATCCGGCACAACAAATCCAAAGGTTCCTTTGTGGTCAAAA
ACACCGACAACTCTCTTGAGACCACGTTCGAGAACCCTTACGACTCGTCCCCTTGGAAGACCCCTCCAGG
TTCCTGTTATTTCAACAACGACTCTGTCTTTGTGCATGGCGTACTTCGTGTCTTCAACAGGAACAGCGAT
TTCTTCGAAATCGTCCGTTATGACAAAGGCCACGTAACCACTTCGTGTGAATTCGATCGTTCCTACTTTG
AGATCTTCGCCGAGTTTTCTGTACCTTCCCCTGCTGTCCCTGAAGATCCTTCCTTCTTTTTCCAGTTTTT
TCACAACTTCTCTCACTTTTTTTCTCTGTTCTCTCGTCTTTGCCCTGAACTTCTTGTAGAGTTCTTTCAA
CACCATGGGTTTGTAATCGTCTGAGAGAATGAACCTTTCCACATCTTTCTTCCTTATCGAACTCATGTAC
TCACCTTCTTCTATTTTGTCCTGAAGAGTCTGTCACCCGCATCTCCAAGACCAGGAATGATGTAACCGTG
ATCGTTGAGGCGCTCGTCCAGTGCTGCAACGTAGATTTTAACATCTTCGTATTTTTTCTCCACCGCTTCC
ACTCCCTCTGGAGCCGCGATCAGAGCCACCAGCGTGATCTTCTTCGCCCCGTTCTCCTTCAAAATCTCGA
TGGCCTTTATCGAAGAAACACCCGTCGCCAGCATGGGATCCAGCAAAAAGACCTCTTTGTCGTCGTTGAG
AGGAGGCAGCTTGGCGTAGTATTCCACCGCTTGAAGTGTCTCCGGATCTCTGTATATTCCTATGTGGCCC
ACCGATGCGTTTGGAAGCAGTTCAAGAATACCATCCGCCATCACAAGACCGGCTCTGAGAATAGGAACCA
CCACGATATCCTTATCGTTTATACGGTATCCGATCGTTTTCGTTATGGGAGTTTCCACCTCTACTTCCTC
GCACTTCAAATGTCTCGTGGCTTCGTACGCGAGGAGGAGTGTTATCTCTCTGAGCAGCTCTCTGAACTCC
TTCGGACCGGTGTTCTTGTCTCTCATGATCGTGAGTTTGTGCTTTATGAGGGGATGATCCACCACAACGA
GATTCTTCATATTTCCACCCCTTCGATCTTGTCACGGTACAGAGGAAACCTTTCGCAGAGCTCCCTTACC
TTCTTTGAAACCTCTTCCCTCACCTCTGGTTTCACCGTTCCGTTTTCATCGATCACGTTCGAAAGAACCA
GATCTATCATCTCGGCGATCTCTTCCATCTCTTCTTCCTTCATTCCGCGGGTTGTAACAGCGGGTGTTCC
TATTCTGATACCGCTCGCCACGAACGGAGATCTCTTTTCGTTGGGAATGGTGTTTTTGTTCACTGTGATA
CCACAGCTTTCCAGGGCCTTTTCCGCCGCTTTACCCGTTATGTCTTTTGGTGTGAGATCCACCAGGAACA
GGTGTGTATCAGTTCCTCCAGAAACGATCCTGTAACCTCGTTTCTGGAACTCTTCAGCCATCTTTTTAGC
ATTTTTGACCACCTGCTTCTGGTACTCTTTGAACTCCTCCGTCATGGCTTCTTTGAAACAGACAGCTTTC
GCCGCTATGACGTGCATGAGAGGACCACCCTGGATACCGGGGAAGATAGTTTTATCCACGGCTTTGGCGA
TCTCCGGATCGTTCGTGAGTATCAAACCACCTCTGGGGCCCCTGAGAGTCTTGTGTGTGGTGGAAGTCAC
CACGTGGGCGTATTCCAAGGGATTTGGATGAATTCCAGCAGCGACGAGTCCGGCAAAGTGAGCCATATCC
ACCATCAAATATGCTCCCACCTCATCGGCTATCTCTCTGAATCTTTTGAAATCGATGATCCTGGCGTAAG
CACTTCCACCCGCAACGATTATCTTCGGCTTGTGTTCCAGAGCGAGTCTTCTGACCTCATCGTAATCTAT
CGTTTCCGTTTCCAGATTGACTCCGTAAGGTACCACCTTGAAGATCTTCCCTGAGAAATTCACCGGTGCT
CCATGGGTGAGATGTCCCCCGTGTGACAGGGACATTCCCATGATCGTGTCTCCGGGCTGGGCGAGTGCCA
GATAAACCGCCATGTTCGCCTGAGAACCGGAGTGCGGCTGAACGTTCGCAAATTTGGCTCCAAACAACCT
CTTCGCTCTCTCTATAGCACGTTCTTCTGCTCGATCCACCCACTCGCAGCCACCGTAGTATCTCTTCTTC
GGGTATCCTTCCGCATACTTGTTGGTGAGCATGCTTCCCATGGTTTCTATGACAGCGAGTGACGCGAAGT
TCTCAGAGGCGATCAGCTCCAGGCCGTACTCCTGACGCTTCAACTCGTTCACAAGAACTTCGTATATTTC
GGGATCAACCTGTTTTACATGCTTCCACACGAAAAATCACCTCACTCGACAGTGTATTCTGTCCCCGAAG
GGGTATCCTTCAAAATGATTCCAATCTCCCTGAGGCGATCCCTTATTCGATCAGAAAGATCGTATCTTTT
TTCCTTCCTCAAGACATCTCTCACTTCTATCAGCAGTTTGAGCAGTTCTTCAGAGGAAACTTCTTTCTTC
TCTTCGTTGAGATCGAAAAGTCCCAGAACGGGGCCGAACTCCCTTCTGATCAGGTGATAGTAGAGAAGGG
CATCCTCACGGTCGTTGTCATCCATCGCTTTGCTGAGGTTTCTTGCGAGCTCAAAAATCAAGGACACCGC
TACTGGTGTGTTGAAATCGTCGTCGAGAGCTTCCACAAAACGATTAACGTACTCTTCGTAAACAGCGTTT
CTCTTAGGTATCCCGATATCTCCAGATTTTTCGTATCGTCCCAGAATCTCCCAAACACGTTTGACCGCCC
TGGAGTAATCCTGAAGGAGTTCTTCAGAGAAGTCCATCGGCGACCTGTAGTGCTTTGAGAGAATCATGTA
TCTCAGACCGTCTCTGCCGTATCTTTTCACGGCTTCACGGACGGTGAAGATGTTTCCCGTCGATTTACTC
ATCTTATCACCGAGGAACCTGACCATGCCGTTGTGCATCCAGTATCTCGCAAAAACCTTACCGGTCAGGG
CTTCGGCCTGAGCCTTCTCGTTCTCGTGGTGCGGAAACACGAGATCTTCTCCACCCGCGTGTATATCGAA
ACTCTCTCCCAGGATTTTCACGGACATAACCGTACACTCTATGTGCCAACCTGGTCTTCCCTCTCCCCAG
GGGGACTTCCAGCAGGGTTCACCGGGTTTGGCCTTTTTCCAGAGCGAGAAATCGAGAGGAGACTTCTTCG
TTTCGTCCACCTCGACTCTGGCACCCGCGATGAGATCCTCTATCTTCTTTTTGGAGAGTTCACCGTACTT
TTCGAACTTTCTCACATCGAAATAGACACCCGTTTCCGTTTGATACGCGAACCCTTTTTCTACGAGTTTT
TCTATTATCTCAACAATGTCTTCAACGAAATCGGTGGTTCTTGGATGAAAATTCGCCGGTCTTATACCAA
GCGCATGTGCGTCTCTCCAGTACTCGGCTATGAAGGTATCTGCCACGGTCTTGTAATCGACACCGAGCTG
ATTCGCCTTGTTTATGATCTTGTCGTCTATATCCGTGAAATTCTGAACCATTATGACCCTGTAACCCCTG
TACTCGAGGTACCTCCTGAACACATCGAATACCAACGCGGGTCTCGCGTTCCCCACGTGGATGAGATCGT
ACACGGTGGGTCCGCACACGTACATCCTCACAACACCGGGTTGAATAGGCACAAATTCTTCTTTTTTTCC
TGTCAGGGTGTTGGTTATTCTCATCGATGCACCTCCAGTTTTCACACGTTGATGTTGCTGATCTCCACCA
GTTCCTCCGAAGTGAGAACCTCTTCTATGTTCAGAATGATCACGATATCGTCACGAACTTTAGCAAGCCC
GAGAATGTAGTTCTTTCCTTTTCCCGCGAGGTTCTGAGGAGGCTGTTCGATGTCACTCTCTGTGAGCGTC
AAAACCTCGCTCACATCGTCCACCAGGAAACCTATCAGTGTGTTTTTCACCATCGAAACAATGATCTTCG
CCCTCTTCTTGTCCTCCATGTCCGGCATCTTGAACTTCTTCCTGAGATTCACCACCGGAATGATCTTTCC
TCTGAGGTTCATGACCCCCTCTATGTACTCTGCTGTCTCTGGAACGGGAACGATCTTTTCTACCTCAACG
ATGCTCTCCACTTTCATGATGTCCACACCGAACACCTGATTTCCCAGCTTGAACGTCACCACTTTCAGTT
CCATTTTCATCCCCCCTTACACGATCTTCATGAGTATCTGACCTGTTTCTATGTTGTCTCCTTCTTTCAC
GAGGATCTCCTTTACTGTTCCAGAAAACTCGGACTGAAGCTCGTTTTCCATCTTCATGGCTTCAAAAACA
AGAAGTTTATCTCCCACGTTCACCTTTTGACCCTCTTTTACAAGCACCTTCAACACTATGCCCGCCATGG
GAGCCTTAACCAGTTTTTCTTCCTGATCTGAAGACTTTTCCCTTTCTAACACAACTGGTTTTGGTTCTTC
CTTGGGAATTTCCTGAACCGTTTTCTGAGACACTTCTTTTGCTGGTTTCTCAGCTGGTTCCTTTTTACGA
ACGTTTCCTATTTCTTCCACTTCGACAATGTATTCCTTTCCGTTCACTACCACTCTGAACTTTCTGACCA
TTTTCTCCTCCTCCAGCCGGTTTTTTTCCACGCTTCGTATCCTCGTTTTTCTCTGCTTTTTTTCACAGAA
ACTATTCTGTATTCACCTTCGATTACCTGCGAAAGCACCGCTGAGATAACTGCTATCACCTCTTCGTTCT
CTTCTGAATACCTGGTCTTCTTTTCTTCAACAACAGCGGGTTTCTCTTTTCCCGAGAAAAACTTCAAAAC
AATGGAGAACAAATACAGAATAAGAAATACAAAGAACACTGTCACTATTCCGAACAGAAAGATGGTGATC
ATTACCTCACCTCACAGAGGGATGTTTCCATGCTTTTTCTTCGGTCTGTACTCAACCTTAGTTTCGCAGA
CTTCAAGTGCCCTCATTATGTATTTTCTTGTCTCTCTCGGATCTATCACCATGTCTACGTATCCTCTGCT
CGCCGCTATGTACGGATTCGCGAACTGCTGTTTGTATTCTTCGATGAGCTTTCTTCTCGTTTCTTCTGGA
TTGGAAGAAGCCTCTATTTCCCTTTTGAAGATAATATTCGCTGCGCCTTCAGGCCCCATGACTGCGATCT
CGGCGGACGGCCAGGCAAGCACCATATCCGCCCCCAGATGTTTGCTCCCCATGGCGATGTACGCTCCTCC
ATAGGCCTTTCGGAGAATGACCGTGATCTTCGGGACCGTTGCCTCGCTGTACGCGTAGAGCAGCTTCGCT
CCGTGTCTTATGATACCGCCGTGTTCCTGAGCGACACCGGGGAGATAACCGGGGGTGTCCACGAAGGTCA
GAATAGGAATATTGAAGGCGTCGAGGAACCTGATGAAACGCGCCGCTTTGTCGGAGGAATCGATATCCAG
AACACCGGCGAGTACGGAAGGCTGATTCGCCACTATTCCCACTGTCTTTCCCTGGATTCTGGCAAAGCCT
ATGACGATGTTCTTTGCAAAGTAAGGCTGAACCTCGAAGAACTCCCCGTGATCCACTACTCTTTTGATGA
CATCTCTCACATCGTATCCCTTGTTCGGATTGTCCGGAAGGATATCGAGAATGTCCTCTGGAGTTTCCAG
ACTGGTATCGGGATCCTCAACGGGTGGTTCTTCGGCGTTGTTGGAGGGAAGGTACGAAAGAAGTGTTCTC
ACCAGAGACATGGCTTTTTCATCGTTGTCTGCCAGAAAGTGAGCGTTTCCACTCTTCTGATTGTGAACCA
TGGCACCTCCCAGATCCTCTTGGGAGATCTCTTCACCCGTCACCGCCTTTATCACGTTCGGCCCCGTTAT
GAACATCCTGGCGGTCTGGTCTACCATCACGATGAAATCGGTGAGGGCGGGAGAATAGACAGCCCCACCA
GCACAGGGACCAGCTATCACGGTGATCTGCGGCACCACACCGGAAGCGAGGGTGTTCCTCAAAAATATTT
CGCCGTAACCGGCGAGTGCATCCACACCTTCCTGAATTCGTGCGCCTCCAGAATCGTTTATACCGATCAC
AGGTATTCCCATCTTGAGGGCCAGATCGAGGAGCTTTACAATCTTCTTTGCGTGCATTTCTCCAAGTGAA
CCGCCCATCACCGTGAAGTCCTGGGAGAAAACGGCGACTTTTCTTCCGTTTATCTCTCCCACACCTGTAA
TGACTCCATCCCTTGGAAGTTTCACCTTGTCGAGTCCAAAGTACGTGTTTCTGTGTTCCACGAACTTGTC
GATCTCCACGAACGTTCCTGGATCAAGGAGCAGTTCTAACCTTTCCCAGGCGGTGAGTTTTCCAGCTCTA
TGCTGCTTTTCTACTTTCTCAGGACCGCCACCCTGTTCAATCTCTTTCTCAATTTTCTTCAATTCTTCGA
TCTTATCCCTCAGACTCATCTTATCCCTCCGTTTCTAATGATGCCAGGACTTCCTCCAGTATCTCCTCTT
CATCTCTTGTGTCTCCATCGAGTTTTTTCATGAGAATCTTCTCGAGAACCTCTCCAATTATTTTACCGGA
TGTTATTCCTTTTCTGATGAGATACTCTCCGTTTATCTTTTCGAGCTTCGTGTTCTTTATCTTCAAAAGA
TAAGATTTGAACAACCCTTCTTTCTCACCGCTGAGATACGCCAAGAAGTGACAGATCGTTTCGTTCGAAA
CACCCTTCACAAGAGGATAAACAAAGGAAGCAGGAACCCTTTCTGAAAGCATTTCTAAAAGAGCGGGGGC
ACTCTTTTCTACATGCCTGATTTCATTTATCAAATTCCTGCGAAGAGAATATCTATCCCTCACTTCTTTC
CAGCTCTCGTCGTCGTAGAACTCAAGGAACACGTGGAGTACCGCGTAGAATCTGTCAACCTCTCCGAAGT
TCTCCTCCACCCACGGAATGTTTCTGAAGAGATTTTCCATCTTCTCGTCCATGGAAGGTGTGTAATAGGT
TTTTGGAAACAGATGTTTTATCACATCGAATTGTGCCATCCTTCTGATCGACTTCAGAGGGTTTTTCTCT
TCGAGTATTTTCTCCAGTTCCTGCCTGAGACGTGGTCCAGTTGTTCTCTCAAGGTAGCCTTCTTCAACAG
CCTGTTTCAGGAGTCTCTCTGTTGTTTCTTCTATTCTGAAGTCAAAACGTTGCTCAAACCGAATGGCACG
TAGAATCCTTGTGGGATCGTCTACAAAACTCAAAGTGTGAAGAACACGTATTACTCCTTCCTTCAGATCT
CTGTATCCCCCAAAGAAATCGATCAGCAATCCGAAATCTTTCGGATTCAGCTTTATAGCCATCGCGTTTA
TCGTGAAATCTCTCCTGTAGAGATCTTTCTTTATCGTACTCATTTCCACATCGGGGAGTTTGGCGGGTGA
TTCGTAGTACTCCAGTCTCGCTGTTGCGATGTCTATTCTGAGGCCTCCCTTCAGAAAAAGAGAGGCGGTC
ATGAATTTGTCGTGTTTCACCAGTTTTCCCGGCAGAAAACGTTTGGCGTACTCGGCGAATTCCAGCGCGT
TGCCTTCAACAACGATGTCTATATCGAGATTCTTTATACCGAGGAGAAGATCGCGGACGAAACCTCCCAC
AACGTAAACGGGCATGTTCACCTCGTCACCGAACTTCCCGAGGAGTCTGAAAAGATTCAAGATCTTCGGA
TCTACCCGTTCTACAAGGAGCTTTGAAACATCTCTGAATATCTGTCCGTTCGCCTGAAACACCGGCATTA
CGTATTTTTTGAAGGGTTTTCCGAATATCGCCCTCAGGACATCACTTCTTGTCACGATGCCCACGAGAAT
GCCGTTTTCCAGTATGGGAATTCGTCCGATGGCATGTTCCACCATGAGCTCTCTCAACCTGGTCACGGGA
GTATCAGGGCTCGCCACCACCAGGTTCGTCGACATGATGGACTTCACAGGCCTGTCTCCCAGACCATGGT
TCATCGCCTTTTCGACCGCTTTCTTCGTCACAATACCTACCAGCCTGTTCCCCTCAACGACCGGAAATCC
ACTGTGCCCGGTTTGCTTCATCAACCTATCCACTTCTTTTATCGTCATGTTAGATAGGACCACCTTCACG
GGAGAGGACATGATATCTCTTGCGCGGAGGAGTGGCACCACGTGATCATGGAGTCTATTCAAAACTTCTT
TCAAAACCTCGTCGATCTCTTTCCCGGTGATAGTTGCGGAGGCTGCCCTCGTGTGTCCGCCTCCCCCGAG
GTCTTTCATGAGAGAGCCGAGATCCACATCGGGTGAACTGGTTCTTCCAATAACGTAAATCTTCTTTCCC
ATCTTCACGATCGCTATGAAGGTTTCCTTTCCCATCATTTCCCAGGCTTTACTCACGATCAGCCCCAGTC
CCCCAACGAAATCCTCGCACTCTATCATCGAGATCGTTATCGGAACGCCGTTCACTTCATAATCACGAGC
GTTCTCTATCAAATCGTCCAGCAGTTCCATCTGCCTAGGAGTGAGTTCTTCTCTTGTGTAAAGTGCCACT
TCATCGAGATTTGCTCCATTTTCCAGAAGGAATTTCGCTATCTCCAGATCCCGCGGTGTGGTTGAAGAGA
AAAGGAGATTTCCCGTGTCGTCGTAGAGAGCGATCATGAAGAGAGTGGCTTCGGTGGGATCCAGTGGTAT
ATTTTTCTCTCGAATGAGCTCAACGAGTATCGTGATCGTGGCTCCTACCTTCGATACTATTCCATCGTAA
GGGCTTTCATCTACATGGTGATCGTAAACAGTTATTTTCGCCCCCTGAGCTTTCTTTCTGATGCTCTCCG
GTATGCGGTCCAGAGAAGGTGCGTCGACGATCACAAGTTCTGTGATCTCACCTTCAAACTCATGATCCCA
AACGAATTCAAACCGATCCGAGTAAACCTTGAGGAAATCGGAGAGATTCCTCGCTGGATTGGAAGGCAGA
ACTATGATGTGGTCATCAAGCAACTTCTTTGCCGCGACACAGGAAGCGAAGGCATCGAAATCGGGTGACC
TGTGTGTGGTAATGACTCTCATTCACTCCACCTCTAAGGTGACGGTCACGGAACTCGCTTCCATCGTATC
TTCTTCAAGATCCATGACCACTCTCTCTGCTTCCATCTCCAGATCTTTTTCTTTATCCTTCAACCTCACA
CTGCGGAGGAGTTCTATGATGCCGTCTTTTCTTTTGTAAACCACCTCTTCGGAATTTGCCTCAACTGAAC
CCTTTTGAATCTTCACCTTTCCAGCTCCCTGGAAAACGTCCTCTTCAAGATCGAAGGTGATTTGTTCGCA
CTCTATATAGATCGTTTCTGTACTGGTTTTATCGATGAACTCACCTTTCACATTTCCTGTGATAGTTCCT
ACTCTGGTCTCCACATCGTAAATGAGAGTGTCTCCTTTCAGCTCCCCGTCTTCAAGGGTCACAGTTACAG
ATGAACTCGCTTCTGTTATTCTCCACTTTCCACTCAGTTTTTTCACGATCAAATTGTCAGCGTTCAGCGT
AAAGTTCTCTTCTTCGATCTTGAGAACAACGCTTCCGGAATACTCTATCCTCTCATCGGAAGGCTTCACA
AAATCTGCTTTTATGTGGATCGTCTTCGAGAATGCGAAAAGACTCACAAGGATGAAGAACGCGATCAACG
ACTTTTTCACAGAACCACCTCCTCGAAGAATCTGGAAAACTCTTCGTAAGCGCGTCGCGTTGTAGAAACT
GGAGAAAGAGAAGTACACGCTATTCTCAAGCTCTTAGCCTTTTTTATTCTTTCTCTCTCCAGATGCTTTG
TTCTGGCTGTTGTCGACAAAAACAGGTACTCGAGCGCGTTTCTGGGGGGATTCTTTTCTTTCTTCACATC
GAAAAGGACCGTCAGTTCTCCTTCGGGAACTCCCGTGATCCAGGTGATGGGAACGTACCTGTCTTCGTAC
GGGCGGTAGAGTATCGGAAAGGAAAGAGAAATCTTGAGCGCTCTTCTCAGATCGTCTCCCTCTTTGAAAA
CCACTTCCTTTCCTTCAAAAAGATCGAAAGCCCAGATTTCAAGACCCCCTGGGATTTTCTGTGCGGGGAA
CAGCGAATCTATGTACCTGTACAGGCGCTCGTGATTTCGAACACCGTTCAGCGTGTCACCGATTCTCATC
AGTATTCGAAGAGCATCCACCATTGAAAGCTGATCTATGCCTTTCGTGAAGAAAGGATCGAGAAGCTTTT
CAATGTTCTTCCATTCCTTCACCAGAATCGAGTACGTCCTGTTAGTAGATCTTGTAAGGAAAAAAAGAGC
GCAGGGAATAGAAGAAACTCCACAGCACCTCACCGTGAAATCGACTTTCGAATCTTTTAAAAATTTCAGC
ACCCCTATGACTCCCAGATAAGCACCGCTGTCTCCACCGAACGAAATTACCAGGGTAAAATCACTCCCCT
TAGATTTTTAAGTGCCTTTCTGTAGATTTCTTCGTACTTATCAAAGGCGTTCCAGGGCTCGTTCACATCG
TGTATCACCACAAAATCCGCTTTTGAAAGTTCTTCCCTTTCCAGGAGTATCTCCTTCCACCTGTCCATCA
CAAAGAACATCTCGAAATGATTCTTAAATCCGTCTTTTCTCTCTCTGTTGAAAGCGGAAGCTACGACGAA
GTCTGCTCCGAGTTCCCGCGCCTGAGAAACCGGTGTGGGTGCAAGAACCCCACCATCCAGAGAGGGAGTC
CCTCCTATCCAGATCGGCTCGAAATATCCCGGCACAGAACTGCTCGCTACGACGGCATCTATCAGAAATC
CTTCTGTCACAAGGAGAGAATCCATGTTTTCTGTATCGAAGACCACAACACCGAGCGTCTTCTTGCAGTC
AGAAAATTTCTTTCTACCAAAAGCCTCTTTGAGAACAGAAAACAGCAGGTCCGCCTTGAAAAGAGAGCGC
TGAAACAATCCTCTCCAGGTGTTCTCCGATTCCGTCTTTTTCAGGTCTTCGAAGTGTTTCTTCATAAGGG
AAAAGGTGATGTCTTTCACCAAAGCGGGCTCTCCGTAGAGCGCGTACAGACCTCCTACAACGGCTCCTAT
CGAGGATCCAGTGACCACATCGAACACGTCTCCAGATCTTTCCAGGAAAGCTATGTGAGTCGCCCCTTTG
ACTCCTCCCGCTGCGAACGCTATTCCCTTTGTCACGCTCATCGCCCCGCAAGAAGAATGATTCCCAGAAG
AAGGGCAAGAGCACCGGCGCCGATCACCATCAGCGTACTGATATCCATCTGGAGCGAAGATTTCTCTTTT
TCTTCCACCCTCTGAGAAAGTGCTGTCAGGTCCGAAGAGAGCCTTTCGATCTTCTTTGAAAGGTCGCTCA
CCTGCTTTTTCAGATCCTGGATTTCACTCTCCATTGTCGTTCTGTTTTGCTGATCTTCAGCGACGGATTC
TTCCAGTCCGGAGAAACGTTTATTCAGGTTTTCCAGATCGCTTTTCAGGTTTTCCACGCTGGACTCCAGC
ATCTGAAATTTTGCTGTTATCTGAAGGATACTCTTTTCCAGATCAGAGACCTTTTCCTCCTGAGCGGAGA
CTCTGCTGGAAACGACAGAAACCTTCTGGTTCATTTCGTTTTTCAGATTCACCACATCCGAGGAGAGTGA
GTCCAATTCTTTGCGAAGCTGGTTCAACTCTTCTGAAAGACTTCCTGTTCTTCCCTTCAGCATGAGGATA
TCCTCGCCCGCGTCCTGTTTCCAGGTGAGAAGACTGCGTGTGTCTGAACTGATTTGAGTGACCGCTTCTT
TAAGAGAAGTCATCTCTTTTGACACGTTTTCCAGATTCTTTTCCAGAAGAGTCAGTCTCGAGGTATTCTG
TTTTGAACTCTCTTCAAGCTTCTTGAGGTTTTTTTCCACAACGTCTATTCTCCTCAGTATCTCCGAATCT
ATTCCAGCCGTTTCCTGCTTGAAGCTGGTGAAAGCCAGAGATAAATTGTTGAACGCTTCTTCCAGAGAAT
CGATCTTTGTCTTCAACTCTGAAACTTCACTCGCCGCGGAGGTAATTTCGAGTACAGCAGAATCGACACG
AGAGTTCAAAGAATTGTAGTTCTTTTCCAGATTGGAAGTTCGTTCATCGAGAGCGATCGTGGCTGCTTTT
ACAATATCGAGCTCATCGAGCAGCGGGAGCTTTTCTTTGAGTTTTTCAAGTTCGAATCTCATGACCAGTC
TGTAGATGTACTGCGCCACGTCGTATCGAGTCACGAGGAGCGCTCCCCTGAAGTTCCCCTTGTCATCGAG
CTCCATAATGCCTGCTTTCACCACGTAGTTCACGGCTTCGAAAAACGGAGAGTCTGGTTCTAAATCCTTT
ATGTTCTGTGAAAGCAGGAGAATGCTTATCACTACCAACCCAAGAACAAGTATCTTTCTCAAAGACTTCA
CCTCCCTCTTCAACCTTAAAACATCCTTGAAAACACCCCGTGAACGGCCGGTTTATTGTTTGGAAAAATT
TCTCTCCATAACGCCCTTCAACTCCTTCAGATAGTCGAGTATCTTTGAGGATTTTTCTTTACCAAGATCG
CTTGTGATCTTCTCGATGAAATTCTCCCTTCGTTCGATGACCTTTTCTATGACCTCCTCTCCTTTTCTCG
TTATAACCAGAAAGTAGGCTCTCCGGTCCGCGGGGTCTGGAGTGCGCGTCAGATAACCGTCCGCCTCGAG
TCTTTTCACCAGACCGGTCACCGTGCTCTTCGCAACTCCCAGCAGAACACTGAGTTCTCCTGGACGTTTG
GGACCTTCGAAATAGATCTTCTGAAGAATGTCGAACTGAGCCGGTGTTATGCCGAAGTCTCTCAACACCT
TTCTGCCTTCCACCTTCACCATGAAACAGATCTCTCTGAGAATTCTTTCAAAAGGTTGCTTCACGTTCTC
ACTCCTTCCCAGATAGCACCACTGTAATCTCACCGAGAGGTTTCTTCTTTTCAAAGTGCGAAATGGCCTC
GCTCACCTTTCCTCTGAAGAATTCCTGATGAAGCTTCGTCATTTCTCTTGCGATGAACACTTCTCGATCC
CCAATTATCTCCAGAATATCTCTCAGAGTTGAGAGTAACCTTTCCGGTGACTCGAAAAACACGATTACTC
TGTTTTCTTTCTTCAAGGATTTGAGGAGTCTTCTTCTGTTTTTTCCGCGCGGCAAAAAACCCTCGAAGAT
GAACTTCGAGCCGGGAAATCCGCTCACCGCGACGGCACTCGTCAGAGCACTCGGTCCCGGAACGATATCC
ACCTCTATGCCTTCCCTCCAGCATTCCTCCACGAGGTTGTATCCCGGATCGGAGATCACCGGCATTCCCG
CGTCGCTGACAATGGCTACTTTCTTCCCTTCCTTGAGAAGCGGCAGAATTTCTTTTATTCTTTTCTTCGA
GTTCCTCTCGTTGAAAGAAAGAAGCGGTTTTTTTATTCTGTATTTGTTGAGAAGAACCATTGTTCTTCTG
GTGTCCTCCGCAAGTATCAGGTCAACCTCCCTGAGCGTCTTCAAAGCCCTGATGGTGATATCTTCGAGGT
TCCCTATAGGTGTTCCCACTATGATCAGCTTCCCCAAACTATCTCCTCCTCACCTCATAAAGAGGGGATC
TTTCCCTCGCTTCTTTCAACATACTGCTGTCCAGCTGTATCTTCCTCGAAGTACCGAAAACCTTCTCAAA
CTGCGCTAAGATTCTTTCTTCCAGAGCCTTCACATCAACATCGTAGAGATCCAGGATGCCCTTCAAAGGA
GGAACGTCCTCGCCAAAGATGGTTTTCAGAAGATCGATATCCTGCTTCAAAACTATGGATCCATGTTCAA
CGATGGACTCGGCCGTTCTGAACTGGGCACTTCCCACCACTTTGACACCGTTGATAACGATCTCGTACCT
CGACGGAGCATCAAAACAAAGCGCCGTGTTTCCCCGCCTTTTGCTTGACAACTCGGCGTGCAACCCGGCT
TCCACAAGAGCGTCCCTTATCAAACTGTGTACAAGCCTGTGAAATTCCAAAACAGAAAGCTTCCCAAAAT
TTATTTTTTTAGGGACTGCTAAACAATAGGTGATCTCCCGGTGATGGAGCAGAGCCCTGCCTCCGGAAGG
TCTTCTCACAACATCTATCCAATCAGGAACGTTTATTCCGTCTTCCTTTTGAAAACGACCCAGAGAAACG
GTGGGCCTTTTCCAACCGTAGAATCTGAACAACACCGAGTTCATATTCGCGGACCACTCCGCCATCAGAC
TATCGATGGCCATGTTCAACGCTCCAGGAAAAACACCTTTTTCAATCACAACAAAGGCCTCTTGAATGGT
ACACCCACCCTCCTTGGATATTTTTCAGGAGAACTCTCGTATTTTCTGAGTATCAATAGCGCCCTTCTTT
CGCCGGTTTTTAGAGAATACTCTCGTACCTTTTCGAGTTCCACCTTCAGCTCTTTCATGGCTCTCTGCGC
CTCTTTCAACTCTTCTATGTATGAAGGTCCTTTGTAGAAAAGAAGTTTTCCACCAGTTTTCAGTGCTGGA
GTGCAGATCTCCACCAGAACGTTCAATCGCGCCACGGCCCTGGCTGTTACGTAATCGAATTCCTCTCGCC
TCTCTTTAGAGAAGTTCTCTGCCCTCTCTTTGACAACAGAGACATTTTCCAGATCCAGCTTTTCTATCAC
TCCTCTGAGGAAATTCACCGACTTTTCTCTTGAATCCAGAAGTACCACCTTGAGTTTCGAGAAAAAGATC
GCTAAAATAAGCCCTGGGACACCATTGCCTGATCCCACGTCCAGGAGTGTCCCTTTCAGTTCTTCTTTCA
AAGGAAGGAGAATTTCTACAACATTTTTATGGACAGCAGAGTCTAAATCCCTGTGAGCGGTGAGATTGTA
GGGAACTCCCAGGAGTTCCTCAATGTACTTATCTACCTTTTCTATCTGCGGTTCTTGAAATCTCAGTCCG
TACTCGAGAAGAATGTTCTTTACTGAATCCAAAAGCGACACCTCCGAAGAAAATTCTAACATTTGTGGAG
GGAACATCTGTGATCTTGAAAATCGCTCTGAGAAACTTCACAAAAAATTTGAAAATCTCCCTCGTTGTGA
TCTTAGGATTGGCCATCAGCTTGTCACTGGTAACGGGAGCGCTGTCCCTTTCGGATTCGATAAACGTGTG
GAAATGGGAAAGGATAGAAGAAAACTTCGGCAACGCAGATGCCGTGGCGGAGCCAAAAAGCCCTTCCTTT
CTCTTTTTCTCATTTGCAACCTCAAAAATCGACGATTCTGAAATAGAAAACCTGAAAAAACAAGTGAAAG
GTGTTCTCCCGGTCTCAGAAGACAGCGCCAGGCTAAACAGCACTCTGGACGTTCTCGTGATAGCCACAGA
ACCGGAATACCTCTCAGATTTCGTTGGCGAGTCACTGACTTTGAATCCAGGAGAGGCCTTAGTTGGAAAA
TCCATCGCAGAACTGATGAACTTGAAGGTGGGAGACAGAATCACACTGCTTTTCTCATCGGGGAGTAAGG
AATTCACCGTTGTAAAAATCGGTGAGAAAGGTTTTTTGAATTTCAAAGGCGAATCGGCGAGCCTCTCGGG
AACTGTTTTCATCAACGTGAAAGATTTTGACGGAGTTTTTCCCACGAAGTGTTACCTTCACTACGATCTT
CCGGTTGAAAAGCACGAAGAAACAACCATAGAAACAAATCTCAGGGTGAGGAATATAAAGTACAGCTTTC
TCAAATCTCCGATCAACAAATCCCTTGCCTACGTGACACTCGCCTTTTCCGGTATTTCGATCTTCGTTGG
TTTCCTGGTTTTTTACATGTTCTGTGAGGACGTGATAAGAGACAGGAGCTCCACACTCGTGACTCTGCGA
AAGATAGGACTAAGAAAGATGGAAGAGTGGGGAATACTGCTTTTGGAAGGATTCATGTATTCTTTGATAT
CGGCATCAGTGGGTGTGTTGATCGGAATTTTCGTCGGAAAGTTTCTTTTGAGTCGTTTTCAGGAAGTCGT
TGATGTGATCTCATCTTCGTTTTTCCACTTTGATAAAATAGGATTTCACCTTTCGATCAGTACACTTCTT
CTTTCCCTTGGACTCGGGGTTCTTTTCCCGATGTTCCTTTTCTTTCTGAAAGCGAGAGAAATAACGGGAA
AACCACCCATTTACAGAGAAATGAGAGAACAGCTGGATGTCTCTTGGAAACTCGTGATCTTTGCTGTGCT
TTTGAGTTTCGTTCTTTTCTTCTCCGAACTTCGGGTGTTTTCTGTGGTTTTGCTGTCACTGATCATCGCC
ATCAAACTCAGAAATCCATTCATCATGATGGCTCTCGGTACTTTGAATCTCGGTATGGGGCTCTTTTCCA
GTTTGAATCTTCAAAGTGAGAAAGCCTTCATCTTTTCATCTCTGAACAAAGGGTCCGCCATTTTCTTTGG
TGTGACTCTTCTGGTTTTTTCGGTGGTTCTTCTTTCAAAAAACGTTTTCAACAACCTCATGTCCAGGGGC
AATCTTTCCCTACTGATAGGATTGTCCTACGTCCAGCGCTTTCCGAAGAAAGGCATCACAGTTTCCCTGA
CCTTCGCTTTCCTGATTTTCTCCGTCACTGTTTTCAATATACTATCGGCCAGCGCGGACCGATTCGTTCA
AGAAAAGGTGAAAGGAGGACTCTTTGGATACAACTTTCTGGTTCTGGAAAATCCATTCAGGTCCTTGTTG
GCGAAAACATCTCTTCCCGTCCACGAGGAACTGAAAGATCCTTCCAGAGTTTACCTCTACACTTTGAAAA
CGGAAAGAGGAGAAAAAATGATCGCTTTCGTTGATGAATCGTTCTTTAGAAACTCAACGCTGAAGCTTCT
CCGGGGATCTGCGAGATCTCTGGAAGCCTCTGATACCGCCTTGATAGGAGATCCCGTTGATCTTGAAGAA
ATAACAGGTACTCTGAAGTCCATCCTTCCGCTCGGTGGAAGAAAAGAAGTTAAGTTTAAAGTAGCGGGGA
TCTACAACAAGAACGATTATCTGGTTCCGATCGACATGATTGCACCGATTTCAAACGTTCCCAGTGACGT
AAAACCCCTATCCCTGCTCCTTGGAAGAGTTGAAGAGAGCAGTGCTTCCAGCGTGAAACAGTTTTACTTT
TCAAAGTTTGCCTATCCTTTCTTTTTGGATGAAGAATTCAAAAAACTCTACAGCGGAATAGAGGGGCTCG
TCAGCGTGATAAAGTTCATTTTCCTGTTTGGATTCTTATCCGCCTCCTCCGGGCTCTTACTCTTCGTTCT
GAAATCGTATTTTTCCAGGATAAAGATAATGGGAACACTCCGTGCCGTGGGGATGAAAATAAACCAGCTG
GTAGCTTCTTTCCTGATAGAACACCTTTTCTTCCTCTTCGGAGGAATACTCATAGGTACCGTCTCAGGTG
TTCTCATGGGGTATTTCGTTTCAGAAGCGATGTCTGAAAGCCTCGGAACTTTCATGGTTTCCGTACCAAC
AGCTTCTATCCTTCTTTCGCTCCTCACAGTGATCGCCCTTGCTTCAGCCGTTATGGTGATACCGAGCCTC
ATGATGTCAAAACTCTCACCACTCGAAGCCATGAAGGAAGGAGAGTGAAGGCTTTGATCGAGGTTCACAA
TCTGTGGAAGGAATACAATGGGAAAGAGAAAGTAACAGCCTTGAAGGGTATAAATCTAAGAATAAACACG
GGAGAGTTTGTTGTGATACTGGGCCCCTCCGGTTCTGGAAAGACAACGCTTCTGAATTGTCTTTCTGGTG
TGGATCGCCCTACAAGGGGAACTGTGATAATCCATGGAACAGACCTGTACACGCTCTCAGAAGAGGAAAG
AACGAGGTTCAGAGCGGAAAACATGGGGTTTGTGTTCCAGTTCTTCAATCTCGTTCCTGTCCTCACCGCC
ATTGAAAATGTGGAACTACCTCTGCTCATTCTGGGTGTGAACAGAAAAGAGGCAAGAGAACGAGCCTTCG
AAATCTTGAGGAAAGTGGGGCTGGCTCACAAGTGCGACAGGTTCCCCGAAGAACTCTCCGGAGGGGAAAA
ACAGCGTGTCGCCATCGCGAGGGCCATCGTCCACAATCCAAAAGTCATATGGGCAGATGAACCCACCGGT
GCTCTGGACAACGAGACGGGGAGAATGATCATAGATCTTCTGATGGAAATGAAGGAGAATTCCACACTGG
TGGTCGTGACTCACGATGAAAGAATAGCAGAGAAAGCGGACCGGGTTATAAGAATAAGAGACGGTCAAAT
AGAACAGGATATATGTGAAAAAGCGTTGTAACCCACATGAAGCATGAGATACTCGAAGCTCCTGTAGCCG
CAGCTTTCCCACTGAGTTAAAAGGTTCTCTATCTCTGGAGCGTCCCCGTAGATTCTCATCCTGTCATCGA
GAAACTCTACCACGCCGTTTGGCCCAGCGTAGTAGAACGTTCCATCAATCTCTGTGAGTCTCCTGGTGAG
GAGATCCACCAGCTCCACGAAGATATGAGAACGTACGAGTAAGATCTCTCTGTTGAATGGAAATTCTCTC
AAAAGCTTTCTGTTCCTCTCGAGAAGATTTCCGAGATTGCCCCCTGCCGTTATGAACCTGGTTTCCAGTT
TGTAGTTTCCCACAAGATACGGATCCTTTTTTTTGAACAGGAAAGCGGGCTGTCTTCTTGAAAGTTTCAA
ATTGATAGGTACTATCACCCTCCCACCTTCTTTGAGTTGAGTGAACCACGTCTCCGGCACCTCATCCACA
CCGACTGTTACGAAGATAACATCGTACGGGGAAAACTCCGGAACACCGTAGTATCCATCGCCACAGACAA
AAATAACGTTCTCTATTCCAAGGCGTTCCACGTTCCTTTTCGCGATCTCGCAGATTTTCCTCGAATATTC
CACGGAGACCACAAGGCCTTTCTCACCCACAACTCTGCTCATCACGGCAGCGTTGTAACCCGTTCCTCCG
CCTATTTCGAGGACTCTCATTCCTTTGTCCAGACCCACCCACTCCATAAACAGCGCCATCAAAGAGGGCT
GACTGGAAGTGCTGTATTCTTCTCCATCATCGTAGGAAACCAGAACGATATCCTCGTAAACGTAAGAGAG
TGGGTAGGACTTCGTCAGGAACTCCTCACGGGGTATTTCCAGAAAAGCCTTCGCGATGTGATCGCTCACA
CCGTACTTTTTAAGAATCCAAAAGAGCTTTTCTCTCATAACATCCCCCTGTGTGTTATCATATCACTGAG
GAGGGATCGTATGAAGAAAGCAGCGATCATCACTATCGGAAGTGAACTGCTGGAAGGTTTGATACTCAAC
AAAAACGCACAGTTTCTCTGCCAGGAATTGAAGAATCTGGGATATAGAGTTGTCAAGGTATCAACGGTAG
GAGATGATTTGATCTCCATCTCAGAAGAAGTGAAAACCCTCCTTCTCAAGGTCGATCTACTCATCCTCAC
AGGAGGACTCGGCCCCACACAGGACGATCTCACCCGGGATGCAGTCGCAAAAGTGCTGAACAGGAGTCTC
AAACTCAATGAAGAACTCCTCTCGAAGATAAAAGAGAAGATAAAAAAATACCATTCTGAAATACCGCAGA
ACATTGAAAGACAGGCTTTAGTAATAGACGGTGCCGAAGTTCTGGACAACCCTGTGGGAAGTGCTCCAGG
ACAACTCCTCACTGTGGATGGGAAAATCGTGATTCTCCTGCCGGGACCTCCCAGAGAGCTGATCCCCATG
TTCAACGCACTGAAAGATCGATTGAGAACTCCAGATGCCCTGTATCAGGTTGTTTTGAAATACTACAGCA
TTCCCGAAGCCGTTCTCGAAGATCTTTTGAAAGATATTCTTTACTCCCAGAACATAGTGGAAGTAGCCAC
CATGGCCGATCATGTAGAAGGAGTACGACTCAGATTGACCACCCATATGAAGAACAAAGAATATCTGGAC
GAGATGGTGAAAAAGATTCTCGATAAGACTGGCGAACACCTCTACGGTGTAAACGACGAAAAGATGGAAG
AAGTCGTGGTTAGACTCCTGAAAGACAGGAAAAAAACGCTCGCCGTTGCAGAATCCTGCACGGGTGGCAT
GCTCTCATCTTTGGTGGTGAACGTGCCGGGGGCTTCAGAGGTTTTCATAGGAGGTGTGGTAGCCTACAGC
AACGATCTGAAAAAACACATCCTCGGTGTTAGAGAGGACACTCTCAAAAAACACGGTGCGGTGAGCGAAG
AATGTGTACAGGAGATGACGGAGGGGCTAAAAAAACTCACCGGTGCAGATATCTGCGTCTCTATCTCCGG
AATAGCAGGCCCATCAGGTGGTACTCCGGAGAAACCCGTAGGTACAGTTTTCATAGATATCTTTGAACAT
GAACACATTACTATGAGGTATAATTTTACAGGCGATCGAAACATGATAAGAACCAGATCCGCTATGATGG
CCCTGGAAAACCTCAGAAAATACTTGAAGGGGCGTGAAAGAGTATGATGGAAGAATATCTCGGAGTGTTT
GTCGATGAGACAAAAGAATACCTTCAAAATCTGAACGATACCCTCCTCGAATTGGAGAAAAATCCCGAAG
ATATGGAACTCATAAACGAAGCGTTCAGGGCTCTTCATACCCTGAAAGGAATGGCAGGTACAATGGGGTT
TTCCAGTATGGCGAAGCTCTGCCATACCTTAGAAAACATCCTCGATAAAGCCAGAAACAGCGAGATAAAG
ATAACTTCCGATCTCCTCGATAAGATCTTCGCGGGGGTCGATATGATAACCAGAATGGTTGATAAGATCG
TCTCCGAGGGAAGTGACGACATCGGAGAAAACATAGACGTGTTCTCCGACACCATAAAAAGCTTTGCATC
ATCGGGAAAAGAGAAGCCTTCAGAAATCAAAAATGAAACGGAAACAAAGGGTGAGGAAGAACACAAAGGA
GAATCAACAAGCAATGAAGAAGTCGTAGTTCTTCCTGAAGAAGTTGCCCACGTTCTTCAGGAAGCGAGAA
ACAAGGGTTTCAAAACGTTTTATATTAAAGTGATTCTCAAAGAAGGAACGCAGTTGAAATCCGCCAGGAT
TTACCTCGTTTTCCACAAGCTTGAAGAACTGAAGTGTGAAGTTGTGAGAACGATTCCTTCGGTTGAAGAG
ATAGAAGAAGAGAAATTCGAAAACGAAGTGGAACTCTTCGTAATCTCCCCTGTGGATCTGGAGAAACTCT
CTGAAGCTCTGTCAAGCATCGCCGATATAGAGAGGGTAATAATAAAAGAAGTAACCGCCGTCACCGAAGA
ATCAGGGGCTGAGAAAAGAACCGAGAAAGAAGAGAAAACTGAAAAAACTGAGGAAAAGGCCGAAAGAAAA
AAGGTTATTTCGCAAACAGTCAGGGTAGATATAGAGAAACTGGACAATTTGATGGATTTGATGGGAGAAC
TGGTCATCGCAAGGAGCAGAATACTGGAAACGCTCAAGAAATACAACATAAAAGAACTGGATGAGAGTTT
GTCTCATCTCAGCAGGATCACCTTAGACCTTCAGAATGTTGTGATGAAGATCAGAATGGTTCCCATCTCC
TTTGTTTTCAACAGATTCCCTCGAATGGTGAGAGACCTTGCCAAAAAGATGAACAAAGAAGTGAATTTCA
TCATGAGAGGAGAAGACACAGAGCTCGACAGAACGTTCGTTGAAGAAATTGGCGAACCCCTGCTCCATCT
CCTGAGAAACGCCATCGACCACGGTATAGAACCCAAAGAAGAACGAATAGCCAAAGGAAAACCCCCCATT
GGAACACTCATTCTCTCGGCACGTCACGAGGGAAACAACGTGGTAATAGAAGTCGAAGATGACGGAAGGG
GTATAGACAAGGAAAAGATCATCAGAAAAGCCATAGAAAAGGGACTCATAGATGAATCAAAGGCCGCTAC
CCTTTCTGATCAGGAGATTCTGAACTTCCTCTTCGTTCCGGGATTCTCCACAAAGGAAAAAGTCTCAGAA
GTCTCCGGAAGAGGCGTGGGAATGGATGTCGTGAAAAATGTGGTGGAATCTTTGAATGGTAGCATAAGCA
TAGAAAGCGAGAAAGATAAAGGAACAAAAGTTACGATAAGACTACCGCTCACTCTGGCCATCATTCAGGC
GCTCCTCGTCAAAGTCAACAATCTCGTCTACGCGATTCCGATAGCGAACATAGACACAATACTCAGCATT
TCAAAAGAGGATATTCAAAGAGTTCAGGACAGAGATGTGATAGTCATAAGAGGAGAAGTGATACCCGTTT
ACCGTCTGTGGGAAGTGCTTCAAATAGAGCACAAAGAAGAACTGGAGGAGATGGAAGCGGTTATTGTGAG
GGTAGGAAACAGGAAGTACGGTATCGTCGTAGACGATCTTCTCGGTCAGGACGATATCGTGATAAAATCT
CTTGGAAAGGTGTTCTCTGAGGTGAAGGAATTCAGCGGAGCAGCTATTCTCGGTGATGGTAGTATAGCGC
TGATAATCAACGTCTCCGGCATTGTATAACGGGGGTGAAAACATTGGCGGATGCTTTGAAAGAGTTCGAA
GTTCTATCTTTCGAAATAGATGAACAGGCACTGGCTTTTGATGTCGACAACATAGAAATGGTGATTGAGA
AATCCGATATAACACCTGTGCCAAAATCAAGACACTTCGTAGAGGGTGTGATCAATCTAAGAGGAAGAAT
CATTCCTGTGGTGAACCTTGCGAAGATTCTGGGTATTTCATTCGACGAGCAAAAGATGAAGAGTATAATT
GTCGCCAGAACGAAGGATGTAGAAGTGGGATTTCTTGTTGATAGAGTCCTGGGAGTCCTGAGAATAACCG
AGAATCAGCTCGATTTGACAAATGTGTCCGATAAATTCGGTAAAAAATCAAAGGGTCTTGTAAAAACCGA
CGGAAGGCTCATCATCTATCTGGATATCGACAAGATAATCGAAGAAATAACCGTTAAGGAGGGTGTGTAA
AAGATGGGAAAGAGAGTTTTGATAGTCGATGATGCAGCGTTCATGAGGATGATGTTGAAAGATATCATCA
CAAAAGCGGGATACGAAGTTGCAGGGGAAGCAACAAACGGTCGTGAAGCCGTTGAAAAATACAAGGAACT
CAAACCGGACATCGTCACGATGGACATCACCATGCCGGAGATGAACGGTATCGATGCGATCAAAGAGATC
ATGAAGATCGACCCCAACGCAAAGATCATCGTCTGCAGTGCCATGGGACAGCAGGCAATGGTCATAGAAG
CTATAAAAGCTGGAGCGAAAGACTTCATTGTGAAACCCTTCCAGCCTTCCAGGGTGGTAGAGGCTCTCAA
CAAGGTTTCGAAGTGAAATCCCATGAGTGGGATTCTGCAGTTTCTTCTGGCTTTCGGAATAGTTCTCTTC
TTTCTTCTTCTGGTTTACTATTTTGTGAAGCGGGGAACCTTCATTCAAAAGGGATCCAGCATTTCCGTTC
TGGAGAGACACTACCTGGATAGGAAAACTTTCATCGCCATTGTCAGGGTAATCGATGAATATCTCGTCAT
TTTGGTAACAGATTCCGGTGCCACCGTCATAAAGAAACTGGAGGACTACGAAGAAAAATCTTTTTCCAGT
ATGTTCTTCAAAAAGCTGGGGAGAAAAATTAAATGAGAAAGCTTCTTCTGATTCTTTTGATCTTTCTTCC
CCTTTTGTATTTTTCTCAGGAAATACCTTTTCCTTCGATATCCATAGGTGTAAGACCTGCCGAAGAACCA
GAGGACCTCGTCGTTACTCTCGAGATCCTTCTCGTACTCACCGTTCTGGCACTTGCACCCTCCATCCTCG
TTCTCTTCACCTCATTCACACGCATAATCGTTGTCTTTTCACTCTTCAGAAACGCTCTTGGAACGCGTCA
AACTCCTCCTAACCAGGTTATGATAGGTCTTGCCCTTTTTCTCACATTTCTCATCATGCAGCCCGTCTGG
AACGATATCTACAACAATGCCATAACGCCGTATTTGAACAAAGAAACAGGCTATCAGGAGATGTTTCAAC
GGGTAAACACCCGTATAAGAGAGTTCATGATCAACGAACTGAAGAATCACCACAACGAGGATAACGTTTT
CATGCTCGCGAAAAACTCCGGCATTGAAATCGCAAAAATCGAAGAAGCACCGAATGCCGTTCTGATACCA
GCCTTTGTTCTGGGAGAACTGGAAGTTGCCTTCAAAATGGGAGTTGTTCTTTACGTGCCTTTCATAGTGA
TAGACATGATAGTGGCCAGCATACTGTTAGCGATGGGAATGATCATGATACCTCCGGTTTTCGTTTCTCT
GCCGTTCAAAATTCTCATTTTCGTCATGGCAAACGGCTGGGATCTGCTTGTAGAAGGGCTGATAAAGAGT
TTTGCGAGGTGATTTGCCGTGACCATTGAGGTCTTTCTGGATATAATGAAAAGCGGAATAAGTCTTCTGC
TGGAGATCATCGTACCACCCCTCGTTGTGAGTCTCATCGTGGGGCTTGTGATCAGCATCTTTCAGGCCGT
CACTCAAATCCATGAGCAGACGCTGATGTTCGCTCCAAGAATAATTGTGCTGTTTCTCACGATCCTGTTT
CTGAGCGGCTGGATGGCGCAGAAAATCCTCGACTTCTTCAGTGAAATGCTTCAGAAGTACTTCCAGATGA
TCTGAGGAGGTGATGAGGTGAAACAATTCCTCGTTGCTTTAACGATCCTCACATCTTCGCTGTTTTCTTT
CGCAAGTGCGCTTGATATAATCGATGAATCGTTCCTCGCACTGAAAGAGTTTCTCGATCAACCGGACAGC
GGTGCGTTTCTCTCACTTCTCGAGAGGGCCAGGGGCATATTCATCGTGCCCAAATACCTGAAACTCGGCT
GGGTACTGGGAGGGCAGTACGGCCAGGGAGTGCTTTTGAAAAGAGACCCAGAGACGAACACCTGGTACGG
CCCTCTGTTTGTGAAAATGTACGGATTGAGCTTCGGTCCGCAGATAGGATTTCAATCAGTTTCTCTCATA
GCCGTCATCATGGAAAATGTCGATGCCTTCGCCGAAGGAAACATCACCCTGGGAGGATCACTGAGCGTCG
CGGCGGGACCTCTTGGAAGAAGACTCAGCGCCGATTACAATCTTGACGCTTCCGTCTATTCGTATTCAAT
AGCACGTGGGTTCTACGCGGGTTTTTCCTTAGAAGGGGCAAAGATAGACGTCGACTTAGATCTCACAAGG
GAGTACTACAACGTGTACAGAATCGAACCTGAAGAAATACTGAGAAGAGAAGTCTCGGGAAGGGCAGAAA
AGATCGTAAACCTTCTGAACGAAAAATTGACAGAAGAATAGGGCACCTTCCGGTGCCCTTACTCTCTTGT
GCTGACGACTTTATCGACTATCCCGTACTCTTTCGCTTCTTCTGCACTCATGAAGAAATCTCTGTCTGTG
TCTTTTTCTATCTTTTCAATCGGCTGTCCCGTGTGTTTACTCAGAATTCTGTTGAGAAGATCTTTTATTC
TCAGAAGCTCTCTCGTGATGATCTCCACATCCTTGGCAGGTCCCTCAGCACCACCGAGCGGCTGGTGTAT
CATTATTCGAGCGTTCGGAAGCGCGTACCTTTTTCCCTTTGCACCGGCTGCGAGGAGCACAGCCGCCATG
GAAGCCGCCTGTCCTACACATATGGTTGAGACATCACACTTTATGTACTGCATCGTATCGTAGATAGCGA
GTCCCGCCGTCACAGAACCTCCGGGGGAGTTTATGTAGAGGTAGACGTCTTTATCCGGATCCTCCGCCTC
AAGAAACAGAAGTTGAGCTATGACCAGGTTTGCAACATAGTCGTCTATGGGGGATCCGAGGAAAACTATT
CTGTCCTTTAGGAGCCTCGAGAAGATGTCGTAGGCTCTCTCGTACCTTCCCGTAGACTCAACGACTATGG
GAACGTATTGATCAATTATCTTCTTTTCCTTCACTGTCATCACCCTCTCCTTTTGGTTCAACCACTTTCA
CCTTGACTTCCTGAAGTAACAGATCGAGCACTTTTCTTTTCAGAATAGCCCATCTCAATTCTTCTCTGAG
GTCCTGCCGTGCTTTGACAAGGCTCTTAGCACGATCAGGAGAGATTCCCCAGAAAGGAGCGAGTTCCTCC
GCTTCTTTCTCGAGTTCCTCATCGTTCACGCTGATCCCCTTCTCCTGTGCGAGAACCTCTATCACTCTGT
CTCTCTTTATGTCATCCAGAATTCTCTCCTTCAGTTCTTCTCTGAATTTCTCCTCGCTCTCATACGAACT
CACGATCTGTTCGTACCTTCCTTCTCTCTTCAACCTGTTGATCGCTTCGTTAACGAGTATCTCCAGAGTC
CTATCAGATATCTCGATCTCCACAATTTCAGGGAGTTTCTCAAGAAGTTGCTCTCTCATGCTCTCTTTCA
TTTCCACATCGTAGATCTCTTTTCCCTCTTTCTTCAGAGATTCTTTCAGCTGTTCCAGTGTTTCGAATTC
GTTGTTCACTGACTTTGCAAGTTCATCACCGATCTCTGGAAGGGTGCGTTTGTACACTTCTTCCACTTCG
AGCTTGTATGTGTACTTCTTTCCCTCGTACTCCCTCTCAATTTCCACAACGTCGCCTTTCTTCTTTCCCA
CGAGGTCTTTCACAAAGGGTCTGTCTTCGTCCTCACTTATCACGTATTCGTATTCACGAGAGGTGAGTTT
TTTTCCCTCCTCGTTGTACACTTCCATGTTCACTCTCACGAGATCTCCCGCTTCAGCGGGTCCTTCTTTG
GGCTCGAGGAGAGCGTGACTTTCTCTGAGATCCTCTATTCTCCTTTCCACGTATTTTTCCAGGACCTTTT
CCTCGTCCACTTTTTCCACTTCTATCTTCGAAATGTCACCTATTCTCACTTCCGGTTCTTCATGAACCTC
CACCACCACTCTGGCAGTGACGTCCTTCAGTTCTCTTTCGGTCACTATAGGAGACAAAATGAGCTTTCTG
TCTTTGAGCGTGTCTGGTATGAGGTCCATGAGAAAGTCGAGCGTGTACTCCTGAAATTCTTCACCGAGCT
TCATCTTCAGGACATTCTTTGGGATTCGTCCTTTTCTGAATCCTGGAATCTCCACTCTCTGGTTCAAGTA
CCTGACCGCTTTGTCCTCGGCCTGCGCGATTTCTTCTGCTCCAAAAACGTACTCCAGCACAACTCGGTTT
TTGTCTCTTTCAAGCTCCTTCACTTCCATTACTGTTCATCCCTCCTGTCGTGTTTTTATCCTCTCCCTAA
GGTATCTCCTCTGGTCCATATGTTCTTTTGAAGAGACGATCTGGCTTCTCTGATAACATTGATCTCCTGA
AAAAGCGCTGTCTTTCTCTTTTCGATGATTTCCAATCTTTTTCTGTCCTTTTCAAGGATCTCAGACAGTT
TGTCCTTTGGGAGTCCTTCCATCAACTCTTTCCTTTTATTCAAAAGAGAAAGAAGCGTTTCATAGTCTTC
CTTCTCAATCGCTTCGTCTATTTTTCTTTCTATCTCATCGATGTTCATTTCTCTCACTCTCCGATGAGGA
TGTTACCATACCTCACAAGCCTGCAACCCGAGCTTTCCAGCAGTTTCTTCAAAGTAAACGGTGGGAGTGA
AGTCTCTATCTCCCACCCTTCGACTGACCTTTCAAGGACTTCGAACCTTTTCCTCAAAAAGCTTTCGTCA
CCTTCTACAATGATATCACCTTTTCTTTTTTCGAGAACAACAAGAGCCACAGCGAATCTATCGTGAGAAA
GTGAAACATGAGCGTAGTTGAAGAAGCCGAAATCCTTATGAACGCACAGAACTGGTTTCCCGTTGCTTTC
CAGAAATTCCACATCCGTGAAGCTGTGCCCATTCAAACCCGTTCCCAGAGCCTTGAAAAAAGCTTCCTTT
AGAGCGAATCTCCCTGCAATGAATTCCCTCCTGCGCTTTCTCGTCAGGAACAGTCTCTTCTCTGATTCAC
CAAGGATTCTTTCTGCGAATTTTTCCGGAACTCTTTCTACCTCCAGAACATCAATACCCACACCGACTAT
CATGAGAGAATCACCGGAGGATCTACAATCAATCCCCTTTTTCCGTTTTTCCTCAATCTCAAAAGAACAA
GAGTTGCAGCCTTTTCAATTTTACCATGGACAAAACACATTCTCTTGGGCTCCAGTCTGAAAGACACAAA
CATTTCCAGCCACTCCATGAGGTTCTCCGGTGAGAGAACGTAGACGGCCGTTCCTCCATTTTTCAAAAAA
CGAAACGTCGCCTGGACGAATCCTTCTATGTCTCTCCTTTCGATGCTCCGGGTAGAAGCTCTCAAGCGGT
TGGGGCTCTTAACCTTTGTGTGATGAGGAGGATTCGAAACAACCATATCGAAAGATTCCGGAGGAAAGGA
AAGTTCTTCCACAGAGGAGTTCACGAAAGAGACTCTTTCTTCGAGTTTGTTCAACGAGATACCTTCGAGT
GCTTTTTCGTACAGCTCCTTTTCTTTTTCCACTCCGACCACTTTCACGTTGTAGAGCTTTGCGAGGGCAA
AACTCACCGTTCCCACACCGCTTCCAAGTTCAAGAACGCTTCTGACGTTCTTAGACGGCCTCGTGTACCA
CACAAGAAGAGAAGAAGCGTGAGTGGGTCTGTGCTGAGGTCCCGCGTCCACTATTTCGACACACCTGATG
ATATCGGGGTCGAACTTCATAACGATTCCAGAATCTCTCTGACCATCTTGTTCACAAGTTTTCCATCCGC
TCTTCCCTTCACCTTTGGCATCACTACCTTCATGACCTTCCCCAGATCCTTTGGGGAAGAAGCACCCACC
TCGTTTATCGCTTCCATGACGATCTTTCTTATCTCGTCCTCCGAAAGCTGTTTTGGAAGGTACGACTCTA
TGATTTCCAGTTCCTTCCTTTCCTTCTCCGCGAGTTCTTCTCTGCCGTGTTTTTCATATTCCTCTATTGC
TTCTCTTCTTTTCTTGGCTTCCTTCATCAACGCTTCCATCACTTCTTCATCCGTGGCTTCCTTCATCTTC
TCCACTTCCAAGTTCTTCAAGGTTGTGAGTATCATACGAAGGGTGTTCATCCTTACCATGTCTTTGTTTT
TCATGGCTTCTTTCAGATCTGACATTAGTTTCTCCTTCAGGGACATGTCCGAATACCTCCTCCCAAAAAT
CGAGACCCCGCGGGGCGGGGCCTCAGGAAATCACACCTCTCATTATTCGTGCAAGTTCTATGAAAGACTC
TTTGAGACTCGCTCCTCCAACGAGACCACCATCTATATCCTTCTGAACGATGAGACCGAGGAAATTGTCC
GGCTTTATGCTTCCACCGTAGAGAATCCTTATCGATCCCGCTGTTTCCTCGTCGTACATCTCTGAGAGCA
GCTTTCTTATGAACGCGTGTACTTCCTGTGCCTGCTGTGGTGTCGCCACCCTTCCTGTCCCGATTGCCCA
GACTGGCTCGTAAGCTATTACCACTCTCTTTGCTTCCTCTTTGTCGAGACCGTAGAAACCTTCTCTCACC
TGTTTTTCCACAACGCAGAAAGTGAGCCCTTTCTCTCTTTCCTCGAGTGTTTCTCCAACGCAGAGAATAG
GAGTCATACCTTTTTCAAGCACCGCTTTCACTTTCCTGTTTATGAACTCGTCGTCTTCTTTGAAAATACG
CCTTCTCTCGGAATGTCCCACGATCACGTATTCAACGCCGATCTCTTGCAGCATGAGAGGAGAAATCTCC
CCGGTGAACGCTCCCTGGTCTTCGTAGAAAACGTTTTGAGCTCCCAATTTGATGTTTCTACCAGAGAGTA
TTTCCCCCACTTCAGATAGAGCTGTGAACGGAGGACAGACCACTATTTCGAACTCTTTCACGTCGTGAAG
TTCGTTCACGAGCAGCGACACAAACTTTTTCGCTTCCGAGATCGTTTTATGCATCTTCCAGTTCCCAGCG
AGGATCAGTTTACGAGTTATTTTTTTTTTATCCGCGATGCTGGCAATACCAGGAAGTTCTTTTCCTTCAA
GGAATTCGAGAGAAGCCCCTCCGCCCGTTGAAACGTGGGAGAATTTGTCTTCCAGACCGAACTTGTTCAC
CGCCGCGGCGCTGTCTCCTCCACCCACAACGGTGATCGCTCCCTTTTCCGTGAGCGCTGCGATCGCAAGT
GCGACCTGCTTCGTGCCTTCAGCGAAATCGTCTATTTCGAAGACTCCCATTGGCCCGTTCCAGACAACGG
TTTTTGCATCGGAGAGCTTCTGCTTGAAGAGCTCAATTGTCTCGGGTCCTATGTCGAGGCCCATCCATCC
TTCGGGTATCCCGTCGTCGATTCTGACAACCTTCTTTTCCACACCGGGTTCGATCTTCTGAGCGATAACG
GCATCAACGGGAAGAACGATCTCAACACCCTTTTCTTTCGCTTTTTCGAGGAGTTCTTTTGCGAGGTCGA
TCTTGTCTTCTTCAACCCTGGACGATCCAACCTCTTTGCCAAGAGCCTTCAGGAAGGTGAACATCATGGC
TCCACCTATGAGAATTCTGTCGGCTTTCTCCATGAGGTTCGTGATGACGCCGATTTTGTCAGATACCTTT
GCTCCTCCAAGAACCACAACGTACGGTTTTTCTGGATTATAAGTCACCTTGGAAAGGAACTTTATCTCTT
TTTCCATGAGGAATCCCGCTACGCTGGGAATAAACTGTGCGATTCCAACGTTGGAAGCGTGTGCCCTGTG
CGCCGTTCCGAAGGCATCGTTCACGTGAATATCGGCGAGGCTAGCCCAGAACTTCGCGAGTTCAGGATCG
TTCTTGGTCTCTCCCGGGTGGAATCTGGTGTTTTCAAGGAGGAGAACCTCTCCCTCTTTGAGCTCCTCAA
CGGCCTTTTTCACCTCATCACCGACAACAGCGGGAACAAACTTCACTTCTTTTCCAAGAAGCTCAGAGAG
TCTTTTGGCGACAGGTGCGAGGCTGAACTCTGGTGAAGGTTCTCCCTTGGGCCTTCCAAGATGGGACAGG
AGTATCACCTTTGCACCCTGTTCAAGAGCGTACTTTATCGTTGGAAGGGCGGCTCTTATTCTCGTGTCGT
CCTGAACGACCCCATCCTTCACTGGAACGTTGAAGTCCACTCTCATTATGACTCTCTTGCCTTTCAGATC
AACATCTCTTATGGTCATTTTTTCCATGTTCGCACCCCCTTTTTGAGTCTGAGAAGGGCGGGAAAACCCG
CCCGTTCTTCACATCTTGAGGAGCAATTCGAGTGTATCGACAACTCTGTTGCTGTATCCGTACTCGTTGT
CGTACCAGGAAGCCACCTTCACGAGCTTTCCACCGATAACGTTGGTGATTGTGGCATCGAAGATACCGGA
GAACGTCGTTCCAATGATGTCGCTGCTCACAATGGGTTCATCGTTGTATCCGATGATTCCCTTGAGTCTT
CCCTCTGTGGCTTCTTTCATGACAGCGTTGACTTCCTCGACCGTGGTTTCTTTCTCGACCAGAACTGTAA
GATCGGTGATGGATCCATCGGGAGTAGGTACCCTGATAGCCATACCATCGAGTTTGCCCTTCACTTCAGG
AACAACGAGCGCAACTGCTTTTGCGGCACCCGTGGTTGTCGGAATGATGTTCACCGCAGCTGCTCTTGCC
CTTCTCAGATCTTTGTGAGGCAGGTCGAGAACTCTCTGGTCGTTCGTGTAAGAGTGAACAGTCGTGAGCA
TTCCGCTGACGATTCCAAACTTCTCATGGAGCACCTTCACGATGGGTGCAATGGAGTTGGTTGTACAGGA
CGCACAGGAAATGATGGTGTGTTCGGGTTTCAGCTGGTCTTCGTTACAACCGATAACAACGGTGATGTCT
TCTCCCTTGGCGGGCGCTGTGATGATGACTTTCTTCGCTCCAGCCTGCAGGTGAAGTTCTGCCTTTTCTC
TGTTTCTGAAGACACCGGTGGATTCGATCACGAAGTCAACACCGAGGTCCTTCCAGGGCAGTTTCGAAGG
ATCGGGTTCCGCGAAGACCTTGATCTCTTTTCCATCGACGATTAGAGAGTTCTCGGTGTACTCGACTTTA
CCGGGGAACTTCTTGTGAACGGAGTCGTACTTCAGAAGGTGTGCAAGGGTCTTGGTGTCTGTCAAATCGT
TAATAGCCACTACTTCGATGTCGGGATTCTTTCTTTCGTAGATGATCCTGTAGACGAGCCTTCCTATCCT
ACCGAAACCGTTAATAGCCACTCTTGCCATGCTCTTTCCCTCCTTCTCACATCAATCCTGGTATTCCAAA
TTGCTGAGTTATTTTGCTCATCTCCTCTTCACGGCGTTTTTCGATCTTTTCCATGACTTCGTTCATTCCC
GCTATCAGAAGATCCTTCAGCGTATCGAAGTCTTCTTTCAAATCTTCGTCTATTTCTATATCCTTGACTC
TCCTATCACAGGTTGCAACGATTCTGACGGCCCCTCCACCAACGGAAGCCTCTACTTCTATCTGTGAAAA
GCTCTCTTCGAGTTCCTGGATTTTTTTCTGGAGCTCCTCCTGCATTCTGGCGAAGTCCTTCAAAATCTTT
TCCTGCTTTCCCCCACCCAGACTCTTTCCACCAAAACTCTTGATCTTTTTCAAATTATCCCTCCTGTTCA
AACAATCTCAGGATCTTCTGAGAAACCTTCTCGATTGTTTCTTCTTTTCCCATCAGTCGAAGTTCAACTT
CTACTTTTTTCCCGAGTTTTCTAGAAAAAATGTTTTCCAGCTCAGGCAGTTTTTTCTTCATCAACTCGTA
ATGCATAGCTTTCGATGAATCAAAAGAAATAATCACCTTTTCTCCGTCAAACTGCACCTCTGAGAGGCTG
AGAGCGACAAAGATAGAGAGATCGCCCTTTTCTTTCAGTTCTTCCATGAGTTCTTTGAAGCGTTTCTCGA
ACTCGCTGTCTTCCTGTTTTTCTTCTTTTGCCTTCACCGTTTCTTTCTTCTCTTCTTTCTGCTGTACATT
TGAATTATCGTTTTTTTCTCTGACATCGTTTTCCTGAACGTTTGTGGTGGAGAACCTCGTCGCTATGTAA
GCCGAACCCACTTTACAGACGAGTCGTTTTTCTTCGGCGAACTTTATCTCTCTCAGAAGATTCAGAAGTT
GTCTCGAAACCTGAACTATATCGTTCGCTGAAACCTGGTAAACCCCTCTCTCCCTTTCCAGGTCTTCGAC
CAGATCCTCGACTGCTTCCTGAATGAGCACCTCGTAGTCCTTCCCGCTGTAATAGACGTCGTCGAGAACG
GTGAAGACCCTTTTCACATCACCAGAAAAGATAGCGTTCACGTAATCGCGAACAACCTGTATCGGTATCA
ACCCGAGCGCCCTGTGTACCGTCTCGAGATCTATCTTTCCTTCCGAGAACTTCCACACCTGCTCGAGCAT
GGTGAGCGCGTCTCTCAAGCCTCCAGAGGCTCTTTTTGCGATGAAGCTCAGAGCTTCCCTGTCTATCTCT
ATTCCTTCAGCCTCCGCAACTTCCTGGAGCCTCTTTTCGATGAGCTCGTCGGGAATGTTTCTGAACTCGA
AAACCTGACATCTCGAGATAATCGTGGGAGGAACCTTCTCAAGGTTTGTCGTTGCCAGCACGAACACGAC
GTGGGAAGGAGGTTCTTCGAGTGTTTTGAGGAGCGCGTTGAAGGCTTCTTTCGTGAGCATGTGAACTTCG
TCTATTATGTAGACTTTGTATTTACCTTCCATCGGCCTGTATCCAACGGCGTCTCTGATTCTTCTGATCT
CGTCTATTCCTCTGTTGGAGGCCGCGTCGAGCTCTATCACGTCCATGAAGGTTCCCTCGTCTATCTCTCT
GCAGGCTCTGCAGGAATTGCAGGGTTCAACTCCCTTTCTGTTCTCACAGTTCAGGGATTTTGCGAGAATT
CTGGCAAGAGTAGTCTTCCCCGTTCCCCTCGGACCGGCGAATATGTATCCGTGGGCCACGCTGTTCTTCT
GAATAGCACCGATTATTGCCTTCTTCACATGATCCTGATTGACAACCTCAGAAAAAGTCTTTGGCCTGTA
CTTCCTGTAAAGAACTTCCACAGAATCCCCCCATGTTATAATCGAATTGCATCCAGCCTTTATTATACCA
GAGGAGACATTAAGAATGATTGAACAGAGGAGGAAAATCGTGAAAAAAATAACTATCCTGATCCTGGTGC
TCATGGTGATTCCTGTTTTTTTGAGCACCGTTCCTTCTGAAAACAATATTTCCTTTCGCGAGATCAACTC
CATCGCGGTGAAGGAATGGTTCAAAGAACTGGTCAGATCAAGAAGAGCCTCCTACAAACTGAAAAGCGAT
GAAGAATTCCTCGAAGACCTGTGGAAAACGATAAACAACGTGGCAAAAGAGACGAATTTCGATCCTATTC
TCATAATATCCGTCATAGATGTGGAAAGCGACTTCAGAAATGTTGTGGGCTTGTACGGAGAACTCGGCAT
GATGCAGATAAAGAAAGAGACGGCGGAGATGGTGGCGAATCTGTACGGTCTGGAAATCCCAGAGTCAGGC
TGGACAGAGCTCGTGTGGAACTACCGGTTGAACATAAAGTACGGAGCCCATTACTTGAAATATCTCTTCG
ACAAATTCAACAACTTGAGACTGGCACTCGAGTACTACAACGGTGGAAACAGCAGAAAGTCCTACGCCCA
GAAAATACTGGAAACGTACGAAGAGTTCAAGAAAGAACTGGGAATCTAGACCTTCGAGTATACCTTGCCG
GAAGAGTCCTGGACCACACGGAGAACCAACTTCTCCACTTCCAGTTCTTCGAGTTTCTTGCTGTCCGGAG
TTTTATAAATCACCCTCCTCGTTCCCCTGATTTCTTCAAGGGGCTCGAACAACACTCTGGAAAACCTCTT
CGTAGCAGAAAAAGGACGCACTCTCTCCAGAATCACACCGTTCACTCCCAGAAGAAAGAGTCTTTCCAGG
AGCTCTTCAGTCATCTCTTGAAACTGAAGCTTGTTCTTCCTGAACGTTCCCAATACCACTATTTCTCCCG
TCAGGTCGTAGAGCTTTGTTCCTTCGTATCTTTCGTATTTTTCAAGGATGTCCACAACGCTTCTGTCCAT
AACAACGATCTTTCCCGTGTAGTAAACCACATCTCCTGTCTTCAACTTTCTTATGACGTTCAGAGACACA
GGATATTTGAGTACGATCAAAAAAATCACCTCACGATCATCCAAACAAAACCATCGATGAACCTTACAAA
GGGATTCATAACGAGTGGTATTATCCAGAGCACGAGCAGAGCGATCATGAAGAGAACCCCGTACACCTCG
TATTTTACCAGCCACTCCATATACCTGTCGGGAAGAAGAGAGGCGAGAATCTTGCTTCCATCGAGAGGTG
GTATGGGAAAAAGAGAAAAGAGCGCGTACGTGAGGTTGTACTTTGCGGCTTTTACCATGAGAAACCACCA
GAAATCCTCTTCGGGAAGATGCGAAGCGATCAATCCACAAAGAAAGAAGAGGATGAAGCTAACGGCAGGA
CCGAGCAGTGAGATTTTCAAAAGATCCTTCTTCTTGTTTTTGAGCTTCCAGTAACGAATGGGCACGGACC
TCGTCCACCCGAACTCGAAGAGGATGAAAGAAATCGTTCCCAGTGGGTCGAGATGAACGAAGGGGTTCAG
AGAAAGCCTTCCGGCCTGCTTCGGTGTGGTATCGCCGAGTTTGTAGGCTACAAAGCCTTTGATGTACTCT
CTGGGAGTGGCGACTATGAGCACCGCGAGGAACCCTGTGAGTATGTTGCCCAGTGTGGGAACGATTATCC
TCATGTTCACCATCCTTTCAGGACTCCTTTCAGCATCTCCTTCATCTCAATCGCGTCGTTTTTCATTTTC
TCTTTCAGTTTCAATTCTTTCTTCAACACAACGGGAACCTTCAAAGAGATTTCCAGAGGATCTCTCTTTG
AAAAGAAATGATCCTCTTTTGTGTATCTTGCGAAAAATCTTCTCGCTTTCTGACAATCGACGATAATGAA
CGGTATTTCAAAATACGCCGCCACAAGCGCCGGGTGGAACCTCTCCGTTATCACAATGGACGAACTCACT
ATCTCTTCGAGCAAGTTCTCTCCATTTCTGAGAGGTGGAAGATAGGAGTGATCCCCTGGAAAAGCCGTCG
ATATGACAAAGTCGTTGATTCCCTGATCCCTGAGGCTCTTCAAGATATACGACACATCCATCGGAGATTT
CAGGAAGAACACAGCTTTCTTTTCGGTTTTCTTTTCCATATCAGACTCCATGAGGTGGATTATAGCCGGA
TCTGTTCCGAGCACCGCATTTCCACCAACCATTTTGACATACCTGTAAGAAGCGGGATCGCGCGCTATGA
AGACAGTCCTTTTATCTTTGAAGACGTCCCACACGAGCTTTTTTGAAAGTCTTCTTCTCAACGGTCCCAC
GCTGTTTCCAAAGAATATGAGAGGTTTGTCCATGAGAAGTGAAGCTTTTGAAATCGAGTAGTAATAGAGA
AGGCTCCGGAGACTGGTAACGTCCTGGAACAATCCTCCTCCACCCGCTATGGAAACCTGAGATTTCTTCA
AAAGAGAGAGTAGCTTGATCGAATATCTATCGACAGAGGTAACCCCCATGGATTTTTTCCCCTTCGGCAG
GGGTGTGTATATGGTCCCGAATCCCAGCTCCCTCAGAAGATTCACACACGCTTTGAACATCAGTTCATCT
CCGAAGTTGTCGAAGCCGTAGTATCCCCAGAGAAAGGCCGTTGCCAAGGAAAACCACCTCATTGTGTAGA
AGAATACTCTTGGAGAATTATACTACACGAGGTGAAAAGATGATCACGAATCTTTCTGACAGAGTATTCG
TGATAGGAACAGGAACATCAGCGAACAGTGTGCTCGTCTGTGGAAAGAAATTTTGTGTGCTCTTCGATTC
AACGCTTTTTCCTGAAAAGGCGAGGAAGATCAAAGAATTCGCCGCAGAAATTCTGGGTAAAGAAATTGCC
GTTGTTTTCAACACGCATTACCACCCTGACCACACCTTCGGAAACGAGGTTTTTGACAGGATCATATCCC
ACAGTCTCACCAGAAAATCCCTGGAAGAAATGGATGAAGAGTACATAAGAAAGATAGGAGTGGAGGTTTC
CCTGAAGTTTCCAGATGAGACCTTCTCCGAAAGAGAAAATTACAGATTTGGAGACATCGTGGTGGAAGCG
GTTCACCTGGGAGGACACACTCCGGATTCTTCGATCTTCGTTTTGAAGAACGAAAAAATAGTCATCTGCG
GGGACCTTCTGACAACCGGCATCCATGCCGAAATAGTCACGGACAGTGACCTCTTCGGATGGATAGAAGC
GCTCAGCGAAATCGAAAAAATACGGGCAGATTACTTCGTACCGGGGCACGGAAAAGTGGGCACCATCGAA
GATGTCAGGAACATGAAAGACTACATCTCAAAAGTCCTGCGCTTCAGAGAAGGCAGTGTGAAACACTCAG
AACTCCTGGAAGACCCGAATTTCATCAACAGGGAGCACCCGGAACTTCTGACCTGGGGACTGGAAAACAT
CATTCGTTGAGAAGCTCGAGCCTCTCTTTTGGACTCACGATCTCTGTTATCCTCACCCCAAAGTTTTCAT
CTATCACGACAACTTCTCCGCGGGCGATGAGCTTTCCGTTCACGAGGATATCCACAGGTTCCCCCGTGAG
TTTGTCCAGCTCTATTATGGAGCCAGGGATCATTTCCAGAACCCGTTTCAGAGTCATTCGCGTTCTTCCA
AGTTCCACTGTGACTTTGAGAGGAATATCGAGAAGCAGTTCCAGCTTGTCACTCGGCACTTCGGTTTTTC
TGGTTTCAGAAGGTTTCAGCTCTGCGAATTCTACCGGTTCGACCTTCACCTTTTTCTCCTCTTTCTTCTC
TTTTTTCTCAGCTGCTTCGGATTGTTTTTTCGTGAAATACTCGTACATCTTCTTCACCAGATCGGCGCTT
ATCACCTGGTAGAACTTCGACTTCGGAAGTCCCTCTATCTCCATTTCGAATTCGACAACGGCAACATCTT
TCTCCGGATTGTCGGTTACCGGTGGAAACTGTGTGTTAGGATCATCGAAATTCAATATCTCCACCTTCGG
GGGAGATATATTGATGGTTATTCCCAGAAGTTCAGAAAGCGATGTTGCAGCGCTTCCCATCATCTGATTC
ATCGCTTCTCCAACCGCGCTGAGTTTGATTTCGTCCAATTCCTCGGTTTCTACCTCTCCACTTCCCCCCA
TCATGAGGTCAGCTATCACCGCCACGAGTTTTTTATCGAGGACAAGAACGTTCAAACCTTCGAGCCCCTC
CGTGTATTCCACACTCACCACTACCTGCTCACCACTGAAGTCACTCTTGACGTTCTTCATCTTTTCTTCC
CGAACAGTTGGAACGGTGATGTGAATATCCCTTCCGAGGATCATCGAGAGCGTCGTTGCAGCACTCCCCA
TTGCGATGTTTCCTATCTCGCCTATCATGTCCTTTTCTTCGGGAGTGAGGACACCACCGGTATCAGAATC
GCTAAGAAGCTTGTCTATCTCTTCCTGAGAGAGGAATTCATTTTCCGTCATTCGTATTCACCTCCGTTGG
TGAATTCACCGGTCACCTTCACCGCGTACTTTCCTTTGAACACTCCGGGAATTCCCCTGAACTTGGGTCT
CCCCTCAACGTCTATTCTTATTTCATCCTTGTAGTGAGTCCCAAGCCTTATGACGTCTCCCACTTCCAGA
TCCAGAATTTCCTTCAATCTCAACTCAGTTTCTCCTATCACCGCCTGGACAGTCACAGGTATCTTTTGGG
AAGCTTTTCTGAGCTCTTCCATTCTCTCTTCAACTTTTTCGGGTTTTCTTCCCATCATCCAGAAGCGATC
CGAAAGCTTTTCGAGCAAAGGCTCAAGAAGTGAAAACGGCCAGCACACGTTGATGAAGCTTGTGAATTCG
CCCCAGGAAACGGAGGCGGTTACAAGAAGAACGATCTCGTTGGGAGGTACAATCTGAACGAATTGAGGAT
TCGTCTCCACGTTTTCTATCGAAGGAATGAAATATTGAAAATCACTCCAGGCCTGAGCAAGAAGGGTTAG
CATGTTGGTCACTTCTTTTCTCATTATGGAGGTTTCTATCTCCGTGGGAGGTCTGTTTGGAGGGTTTTCG
CCGGGGCCTCCCATTATGATGTCAAGCATGGTATAAAAGAGATCCAGTCTCATTTCGAAGATGGCGCTTC
CCTCAAAAACATCACCGGTGAAGATAACAATGAACGAAGGTATCATCACGGATCTTATGAATTCCTCATA
AGTAAGCTGATCTATGCTGATTTCGACATCCACAAAAGTTCTCAGCCTTCCTGAGAGATACGTAGAGAGG
GCCCTCCCGAAGTTTTCGTGTATCATCTGAAAGGTTCGAAGTTGTTCTTTGGAAAATTTGCTCGGCCTCT
TGAAATCGTAAGGCTTAACCTTTTTCTCCTCTTCTTCCTTCAGGAGGTCTTCTTCCTTCAATTCACCTTT
CATCAATGCCTCGATCAACTGGTTTATTTCTTCCTGGCTGAGAACATCCGACACGTTACCACCTCACTCG
GTGGTCGCGAATGCTTTGATGTACAGGTACACATCAAGGACACCGTATTTCTCTTTATCACCAACGAATC
CAGTGATCGTGTTCACCGCGTCTCTTATTTGACGTTTCAACAGTTCCAGACCAGGAACGGTGCTCAGTTC
ACTCTTATCTTTACTCAGAAAGATCATCATGAGCGCATCCATGATCTCATCTTTCCTTTCGGCTATAGCT
GCTCTGCAGGCATCGCTCCCCACACTGAAAGACAAAGAATCTATCACAACCACGTCCCTTCCACCTTTGA
GGAGAAAGGTCTGATTCTCTCCCTGCTGAATGAGTACCGCCTTTATCCTGACGGGGGTCGAAGGTACGTT
CTCACCCTGCTTGCCCTGATTCGAGCCGAGGAACATGGGCAGCAAAAAATACACTGCTACGGAAACCACA
AGCGGAACAACGATGCTCGTGATCAAAGATGCACCCATTCGACGTTTTGGTTGTTCTTCTTCTCTTCTTT
CTTCTTCTGCCATTCTTTCACCTCACATTTTCTCCCGTTTTATGAGGATATCTATTCTCCTGAATTCCCT
TCTCAACCTATCCAATTCCTGCTGATACTTTTCCTCCAGTTTTCTCAGTTCCAATTCGTATTCCGCTTGA
GAAATCTCCCCGTTTCTGAACTTCTCATTGAGAAGGGCTTTCTCGACGTTGATCTGGTTTTCAAGATCCT
GGATCTTTTTCTTTATCTCCCTGTCTCCAAGTCCTATTGGGTAGAATCTGTCTGGATTGTAGAAAAGATC
GATGTTGAAACGTCCGAGCTTTATGTCTGCAGCCCTTTCGATCATTCTTTTTTCCTTCAACTCGGTGAGG
AAGAAATTCACCACACTCGCCGCTCGGGCGCTCGAAAGATGCCAGTTGGAAACATATATTGAATTTGGAA
GAGGAGGTCTGTCATCTGCGTAACCGTAAACCTCAAGTACGTTCGTAGTGTGTTCTATAACTATCTGTCC
CACTTTGGCCAGCAGTTCTTTGGCTTCCGCTGTGAGCTTGGCGCTTCCCGGCTCAAAAAACACCATGTCT
TTCAACACTATCAGTGTTCCTTCGTCTCTTTCCTCAACTGTGATCTTCCCCTTATATTCTTCGGATAATC
TCATGAGTTCTTGATATATTCCCCTCTTTGACGTGATCAGAGGTTCTTCGTTTATGCTCTTTCCCCCCAT
GAGAACGCTCGGTGGTCTTCCACTCAGTGCGATCCTGAGCCCCACCGCCACCTGCTGGAACTTTCCGGGA
CTGATAGTGGACATCGAGATCAGAGCCACAAAGAACGTAAGAAGCAGCGTCACCATGTCCGAATAGGTTG
TCATCCACTGTGGACTGCCTTTCTGTTCTTCTTCTCGTTTCTTCGCCATCACGCAGTTGCCTCCTGAGAA
GCCGCCTCGTAGGCTTGCCTTTCTTTCTCAGGGAGGAACGATTTGAGTTTTTCCTCGAGGATCCTCGGGT
TCTCTCCTGCCTGGATAGAGAGAACAGCCTCTAGTATCATTCTTTTCTCCAAGACCAGAATATCTCTTCT
CTTTTTAATCTTTTCAGCCATGGGAAGAAACACACCATTGGCCAGTATGGCTCCATAGAGTGTCGTTATC
AGAGCAACCGCCATAGAGGGTCCCAGTGTTTCTGGATCGTTCAAGGATTTGAGCATTTGAATGAGCCCGA
TCAGAGTTCCAATCATACCGAACGCAGGAGCGTACGCCCCTGCGGATTCCAGAACCGCCCTTTCTCCGTC
GAGTTCCTCTTCAAAGAGTTCCATTTCCGTTTCCATCATGTTCCTCAGAAGATCCGGATCTGTTCCGTCA
ACCACGAGCTGAAGCGCCTTTTTCATGAACGGATCTTCTATACTCTCCAGATTCTCCTCCAGAGAAAGCA
AACCTTCCCTTCGTGCCTTTTCAGAAAAAGAAACCATCGTCTGAATCAGGGAAACGTGATCAAGCTTTGG
CTCTTTCAGAGTCGAAAGCATGATGTTCACGATCTTGAAGGCTTTGTCCTTCGGATGAGCCACCATGGTT
GCCGCGATAGAACCAACAACGGTTATGAACAGTGAAGGTATGTTTATGAACGCCGCAAAGTCTCCTCCAC
CCGTCAGGATTCCTATGAAAAGAGCCGCTATCACAAGAACCAAACCCATCAGGGTTGCAAGATCCATAGG
ATCACCTTCCCTGTTCTTTCCACCAGCTGAAGATCTTTCTCTTGTATTCTATCACCCTTTGAACGACCTC
CTCTGCGGATTCCTTCACGATGTATTTTTTACCGTTTATAAGGGTGATCGTTGTGTCGGGCAGTGCCTCT
ACGGTTTCTATCAAATCGGCGTTCAGGAAAAACCATCTACCATCTATTCTGGTCAGCCTGATCATCTTTC
ATCATCTCTTGATGTTCACAAGTTCGTTCAGAATCTGATCGGCAGTTGTGATGACACGCGCGTTCGCCTG
GAAACCTCTCTGTGCAACGATCATCTTGGTGAACTCCTCCGCAAGATCCACGTTGGACATCTCAAGTGCA
CCGGGGATCAAAACACCCCTTCCTCCGCTGCCAGGAGCTCCTATCTTTGGAACGCCGCTGTTAGGAGACA
TGGTATAGAGTGAATTACCTGCTTCCATCAATCCCGAAGGATTGTTAAACACCGCGAGGGCGATCTGTCC
AAGAACGTCGGTGAGTCCGTTGCTGAAGGTTCCTATGATCTCTCCCTGCTCGTTTATGGCGAAGGATTCC
AGAACACCCATCGGATTTCCATCTTGCCACGGGATGCTCAGAGTGCTGTCGCCGGAGAATTGAGTTGCTC
CGGAAAAATCAGCTGTTATTGTTACCACTCCGTCTCCTTTCTGGCCCGTGTCAAACTGGATCGTTCTCAC
CTCTTTGGAGCTTAAATTGTATGAAGAGTCAAGACCTCTGTATTGAACAGGCCTTCCTGATTCATCGAAA
TCTATCAGCCCCGCCACATAACCACCGTTGCCGTCTTCATCGATCAGTGAAACCGGTTCTCCACTATCCG
TGTACGCTCTCCAGATCCAGGCGTTCTTGAAGCTTTCCGAACCGATTGTAGTGTTTCCAAGTCTGACGAA
TTCGTAGTAAACGGTGTACGCGTTTCCAAGAGAATCGTAAACCTGAACAGCGGTGGTGTACCTCGGGGAG
GTGTAATCAGTTTGGACGAAATTCGTTGGATTGTCTGATTCATAGAACCTGGGCTCACCGGAAGTGGGGA
TGACAAGTTCAGCACCGGGTGCTATTGTGAGAGAAGTTGATGTGTTGTTTGGAGTTAAGAGTATCACGGT
GTAATTGTTTCCAGCGGTGATATCAGAATCGTTGATCGTGAAATTACCACCTGAAACGTCTGTGGTGCCG
TTGTATATCACATTTCCAGAAGAATCCATGACAATAGCCTGATAGGTACCATCTGGTAGAGCTGTGCTTC
CAGAAATACTTCCATCGGTGGTTGCCGTTATGACCTGAGATTCAGCGTATACTCCAGCCTCTTCCACTCT
TCCAAATTCGTTGAACACCATGTAACCATCCACATCGGCTGTTCCATCGTTGTCGATATCGATCTTCATC
GTGTACCTCTGAGAAGAACTGAACGGATCTGTTCCCAGATCGTTTTGTGTTTTTTCAAACCACAACCTGA
CATCGTGATTAATTCCATTTTCATCAGTTAAAGTGATGACGAACGAACCAGGTCCCAATTTGGAGTTCAA
ATTTCCTTCAAAACGAACGTTCGAAGTTTTCTTTGCCGGCATCGTCATACCTGCACTGATCACCAGATCC
CCTATGGGTTTGTTTGTGTCGATGTACCTTTCACCAGTCTCTGGATCCTGAACGGCTGTCCATCCCTGAA
CCTTGTAACCTGTAGAGGTCTGAATCAGGTTTCCGTTGCTGTCCAGAGTGAATGCACCGGCTCTTGTGTA
ATAATAGGAGCTTCCATCCGAGACGATGAAGAACCCATCTCCCTGAATGGCAAGGTCAGTTTTCACACCA
GTGTTCTGGAACGAGCCCTGCGTCATGATTTTGTCGATACTGGACACCTGAGAACCAAGACCTATCTGCA
TGGGATTTGTACCGCCCACATTTTCCTGAGGAGATCTCCCCGCCTTGATCGTCTGAGCGAGCATCGTCTC
GAAATTCACTCGCGATGCTTTGAACCCAACTGTGTTCACGTTGGAGATGTTGTTTCCTACAACATCCATC
GCTACCTGGAAGTTTTTGAGACCCGTTATGCCACTGTAGAGTGACCTCATCATCACGCATCACCCTCCTG
AGAAATCTCCAGGATAGAATCAACAGGATAGAGTGAACCGTTCACAAGAACGAATCCCTTTCCATCCTTT
ATCTGAACGGCTTCCACCACTCCGCCTTCCATTCCCCCTATTTCCTCCAGTCCGCTCGATGTGAGTTTAT
AAACGCGGTAAGTGTAACTGCCATCTTCAACACTGATCCCGTTGTCATCCCTTCCATCCCACTGCCAGGC
GTGAACTCCCACCTGAACAGTTCCTAAATCTTCTGTTCTCACCAATTTCCCGTTTTCGTCAAGTATTTGA
ACCACAACATGTGCATCTTCATCCACGTTGAATATGATGCTGTCCGACTGACCGCCTACAAGATTCACCG
TGTTGTTTCTCACCACGACGTACTTTCCTATCAGAGAAGCGAGCTGGGCTGGGCTCACACTCGTTTGAGC
TTCGACGAAATCCTTCACCGCACTGGTGAGGTTCGTGATCTGTTCAAGGCTCGTGAGCTGAGAAAGCTGA
GAGATCATGTCCTTCGTTTCCATGGGCTCCAGTGGATCCTGCATTTCCAGTTCTTGAAGAAGGAGTCTGA
GAAAAGCTTCCTTGTCTAGAGAATTACTCGAAGAGCTGGAATTATTTCTTATTCCTGTAAGAGAAGAAAG
GTATATACCGCTCATGTCGTAGATCACGTTTTCACCTCCTGGATGAACTCCTCAAATAGACTGCCCGAAG
TTTCACGTTTGTGGTTTTTGCTTTCTCTTTGCTGTCTTTGATTTCCCTCTTTGTTCTGATTCTCCTGATA
CAGGTAGTCTTCCTCCTGTTTTTCGACGTAGACCTGCACATCGAATCCCTTTTCGTTGAATCTCTCGATC
AACCGCGGTATGTCGTGTTCTAAAACGTGCTTGGCTTCTTCTGTCTGAACTCTGAAAACTATTTTCAGCT
GGTTCTCTTCCTTTGTTATGGTGATCTCCAGTTTTCCCAACTCCGGTGGCTCGAGGTCTATGACGGCCCT
TTCTGTCTTGTGGTAGTACATCTGTTCCACAAACCTTGGTAGATGAACGGTCTCTGTTCTTTTCAATTCG
GGGAGTGAGTAAACCTGCTTCGCCCTTTCCTGAGACAGAAACTCCAGCGCTTCCCTGTTTGTTATTTCTC
TGTAACTTTCGATTTTTCCTTTCTCTTCGTACTTCATTTTCATTTCCATTGGTTGATTTTTCTCTCGGTT
TTGAAAGAGTGGTTTTTCAGAAGTTTTCTCCGGAGATACCTTGGAATTGTTTTCAACAACCTTCTGACCA
TCGAATTTGTTTGCGGGTGTTTTTCTCCTCACCGAAGGAGCTTCATTACGGCTGTTCAGTACGCTTCTGG
TGTTCTTTTCTGGAGAGGAACCATCATTCCTGATTGACAGGACAGTTTCTCTCAAGCTGGAAGAGGTTTT
CTCTAATTGCTCTTCTGTGTGAGTATCTCCTCTCTTTGTGAAAGAGTTGATTTTCTGATTTTCTTTTGAA
TTCTCGGAATTTTCATTTACGAGAAGCGACTCTTTCAAACCAGAATTACCAAAGTTTATCTGCGAAATTC
TTTGATTGATAACTTCCAAAACCCTTTCTCCATCACCGTTCGATGATTGTTGCTTTTCGTCTGCAGGGAG
AAGCGGAACAAAACTGAGCTTAGACATTTTTATTTCATTCCCGGTATTTCCCGTGATCCTTTCTTCAAAG
AGTTCGTTTTTGATACCCGTTGTCTTTTCAAAGTCTCTTGATAGCTTCGCCGCATCGGAATTCTGAGGAA
GAGATCTTGTTTCGTTGAAAATCGGCTGTCTTGCTGAGTGCTTTGTTTCTTTATCTTGAGCGGAAATTGG
TTGTTCCTTGAAAACCTTCGTAGATTCCGATTTCAAAGAAGGCTCAGCAGGTGTTCTAAAAGAACTCGAA
AGCTTTTTGTTCGATTCACTCCGAGAAGTCTCTGATTCCAAGTACGGGATAGAACTGTGTTTCTTTTCGA
ACGAAATCTGACTTGCACTTTCTTTGTTCTCTGAATCTTTCACCAGAAAACCGTTTTCTTTCTTTTCTTC
ATGTTCAGTGGAAGTCAAAAGCTTTTCAGTTGAAATATCATGTGTTCTGGATTTGAAAATCCCTTGCTCA
CTTTTTCGGTACTCAGCATGATTTTCATCTCTTTTAGATACTTCTTCCAAAACATGTTTCTCACTGGATT
TATCATCGGTTGTTTTGATCTCTTTAATCAGCTTACTCGAAGATGAGCGCCCAGCTTCTTCTTCCCGTTC
TTTCTGATCCTCAGAGACATTCTGAGGTTTTTCCGAAAGCTGTCCACCCAGCATCTCTTCCAGCTTCACA
TTTTCCTCAGCCGACATCGAAATGTGCTGAGCGCTGGTACCATCGAGATTGTCTAACACGTTTCTTTTTG
TTTTCTTAAGTCCATCAGCACGATTTTCAGACGATTCGGCTCGATGTACATTTTTCTTCCCAGGTGTAGT
GCCAAGCACCTTTCCTTTGCTCCCCAGCGATTTCATCAGGTCCTTAACAGACTGAGAGAACAGACCCGCC
GCTGATTTCTTTTTTAATTCACCTTTTTCCTCTGCTGTCTTGATCATCGCAAAAAGAGAAAATTGTCCTA
CCTTCACTTTCTCTCCTCCAGAAGATCCGGAGCGTTCTGAACTATGTACTGAACCAGAACAGAAGCGTGT
TCCCGGTCCATCATGGAAAGAACCGTTCTCAAGGTTTCTGGATCCACCTTCTCTCTTCTCAGGAAATCGA
CGGCTACCTCTGGTGTGATGTTGTTCAGAGCATCCGCCACTGCCTTCAGGTACGCTTCTTTCTGGAAAAG
CTGAGATTCTTTTTCGGTTATCTGTTTCACCGCTTCCTGAGCCTGTTTGACCAGCGTTTCGAGCCTTTCA
ATGGTACTCTCCACACCCACCATGAGTTCCATCACCCGTGCGGCTTTCTGTGGATTGACACCGGAGAGCG
CTTCGAGAAACTCTCCAGCATACTCTGGATCGGTTCTTTTAAAGATCACAGCGAGTGTTTCATCGTCCAC
TTCGTTGAGCGCGCTTGCGAGATTTCTTGGATCAGTGTTCAAAAGCACGTTGACGAGTTCGTCCACCTGC
TTCTTGTAAGATTCCAGCCTGTTTTTCTCCTCGAGCAATTGATTCTTTAGGGATTGAATCTCTTCGATCA
TCTTCTCAACAACGTTTCTTTGAGCTTCCAGCACCTTCGCCTGCTCTTCGAGTTCTTTTTCTTTGCTGAT
CAATTCGTCTATCTTCTGGTTGTATATCTCGATGTACCTCTGATAGATTCTCGAGTAGTACTCAGCGGGA
CTTTCCGCTTTAAGAGGCTGATAGCTGATTCTGTCCTTCAAAAACGGAACTTTGGAAGCAAGAAAAGCGA
TATAACTCTTCCAGTCTTCAAAAGGAGACACCCTTCCACCGTACAGCCTGTTTATTTCAAAGGAGATGTA
GCCGTACATGAACAGAATCACGAGTATCAGAAACGTTATTAAAAAAACAACGAAAAAACCTCTTCGTTTT
CCAGGCAAGGTCCATCTACCTCCCTCGGTTTCATTCTTCTACGGGAGATCTATCTTTTCCTAAAGGATGG
TAAAATATGGTAAAACAAAAGAGGGGAACAAATATGGATAGAATACCCGTGATAAAACGAAGCGGGGAAG
TATTGTATATCGATAGAAAATCGATCAAATCTTATGTGGACAGATTTCTATCTTCACAAAGTGATGAACA
ATATTTTTATGTATCCGATTTGAAAATCTCTTCTTCTGGAAAGAGATACCGCGTGGAGATCGTTTTGAAA
GATCCTCATGGTAAGATCTTTTCTGGTGAGAGTGAAGGGCCCAGAACATCCCGGAACCTTCTCAAACTCA
TCGGAGAAGCGGCAACAGAAGCTTTCAACAGAGCTTTTCATAAATACGATGAAGTATCTGTAGACGACAT
CAAAGAAGTCGCTCTCGCAGGAAGAAGGTTCGTTTTTGCTCATCTCACGTTTTTGAAGAACGGAAAGGAA
AGCTGGCGAATCGGTGCGGCTCCTCTGGAAAAAGATCTTCTCCAGAGCGTTGTTTTCGCGGTGATAGATG
CTCTGGTAAAATAGTAAAAAACAGTGCGTGGGGGGTATTTGGATGAGCAGCGCAAAGACACTGGAAGAAG
TCATATCGAAGATATCCGGGGTCATCTCCGCCAAGGTGATAGAGGAAGACGGTCAACCCAGAGAGATCCA
CGTCATAGCGGACCCTTCCAGAAATCCAAAACAGATCGTTCGCGATATCGAAACTGTTGCCCTCGCATCT
CTTGGAATGAAGATAGACAGAAGGATCATCAGTGTCGCCCAGCTGAGTCAGGGAAGATTCCCTTCTTCTC
AAACTTATGAGATCACCTCCATAGAGGTGAAAAACCTCGACAGGAAAAAGCAGGTGAAGGTCACGATACA
CAACCCTCTCGAAGACGAAGACATGGTGGGTGAAAGCGCGGGTCCCGGGACATCCACGAACCTTCCAAGG
CTCGTTGGAGAAGCGGTGATAGAGGCTTTCAATCCTGACTGTCCCGTCTCGGTGGACGACGTTCAGAAGG
TCTTTCTGGCTGGAAGAGAGTTCGTACTCGTCCACCTCACGATCCAGGACGAAGATCGAGAAAGAACAGA
AGTGGGGGTTGCACCCCTCGAAGGAGACTTTTTGAAATCAGTGGCCACGGCTACACTCAAGGTGGTGAAA
GATCTCACCTAAAGAAAGAGCGCTATCGTGTCGACGACTTCTTTTATCTCGTCGTCTCTCAGTTCTGGGA
ACATGGGAAGCGCAAGACTTCTCTTCGAAAGAGATTCGGCCACCGGGAAATCTCCTTCCTGATATCCCAG
ATCCCTGAAGCACTTTTGAAGGTGGAGAGGCAGGGGGTAATAAATCGCTGTCTGAATGCCTCTCTCTTTC
AATCCTTCTCTGACTCTCTCCCTCACCTCTTCATTTTCGAAGAGCACCACATACTGGTGGAAAACGTGGT
ACCTGAAGCCTTTCTCCTCCACGCGGGGATAGACCACAGGCAGTTTTTTCTCCTCGAACAGTTTTTGGTA
CGTCCTCGCCACACGTGTTCTCTCTTCTGTCCACCTTTCCAGATACCTGAGTTTCACCCTCAGAATCGCC
GCGTGTATCTCGTCGAGCCTCGAGTTGTATCCCACCTTTTCGTGAAAGTACTTCTTTCTTGCACCGTGCA
CTCTCAGGATCCTGCTTTCTTCCGCTATCTCATCGCTGTTTGTCACGATCATCCCGCCGTCGCCGTAGGT
CCCCAGGTTCTTCGTGGGAAAGAAAGAGAAAATCGCCGCATCCCCCACAGAACCACTTTTTCTAATCTCG
CCGCTCGAGAACTTCCACTCCGATCCCATCGACTGAGCACAGTCTTCAAGAATCATCACTCCGTATTTCT
CCCTCAAAAAGCTCAGCGCCTCGAGATCCACGGTTCTACCGAAGAGATGAACGGGAATGATCGCCTTCAC
CTTCTCTTTTTTCAGAACATGCTCGAGCTGGTTCAGATCCATGTTGAAGGTGCTTTCGTCCACGTCGACG
AAAATTACCCTGGCACCGAGTCTGTAGGGTGCGCTCGCCGTGGCAAAGAAGGTGTAGGGTGTTGTAACCA
CCGTATCTCCCTTTTCCACTCCCATCGCCCTCAGCGCTATGAGAAGCGCGTCGCTCCCGCTCGCAACACC
AACACCGTGCTTCACGCCGGTAAAACTGGCGATTTCTTCCTCGAGTCTTCTCACGTTCTCTCCGAGAATC
ACATTTCCCGAAGAGATCAGCTTGTCTATCGCGTTCAAGATTTCTCCCCTGATTCTCTCGTACTGCCTCG
TGAGATCAAAAAGGGGGATCATTCCTTCACCTCCAGAAAGATCCTTCTGGCGTTCTCTGTGGTCGCCTCA
TCCACTTTCGCTTCAGGCACACCCAGCACCTGCGAGATTGTTTCCACGACGTACTTCAAGTACTTCGGTT
CGTTTCTTTTTCCCCTGAACGGCTGTGGTGGAAGAAAAGGACAGTCCGTCTCCAGAACGATGTATTCAAG
GCCCACTCTTTTAACCACTTCCCTCAGAGCCTCGTTCTTCGGATACGTCACAGGACCTCCTATTCCAAGC
AGAAAACCGAGGTCTATGAACTTCTTCGCCCACTCGTAATCCGAAGAAAAAGCGTGAATCACACCCCGCT
TCTCCGGAAGTGATTCTGTTCTGAGTATCTCGTACGCCTCGCTGTACGCGTCCCTGATGTGAACAACGAG
GGGAAGGTTCAACTTTCCTGCGAGTTCGATCTGTTCAACGAAGACCCTTTTCTGGACTTCAGCTGGAGAG
ATGTTCCTGAAGAAATCGAGTCCGGTCTCACCTATGGCGACCACCTTTTCATCTTTCGCGAATTTTTCGA
GATGTTCTATGAAATCCTCGGGAACTTCCTTCGCGTCGTGCGGATGTACACCCACAGAACAGAAAATGCG
ATCACTTGTCTTTGAAAGATCGAGGGATTTCTTCGAATCTTCGAGGTTCACACCCACGTTCACCACGAAT
TCGATGTTGTTCTCTTCAAAGCTGGAGATGACAGCGTTTCTGTCGTCGTCGAACTGGTGAAAATGAAGAT
GCGCGTGTGTGTCCACCATTGAAATATCCCTCCTCCTGTGTTAATATACTACACAAAGGCTTTTGTGAAA
AAAGTGAAGAGGTTCACCTTTCTGTGATGAAAAGGTTTCTTTGGTTTTAACAATTAGGTTGATATAATTC
CATTGAATCAAACGATCTGGAGGTGGTGGATATGGTATCGGGATGCGGCTGTTGTTCAGAAAGGCTGGTG
AGTTTTTCAGGGATTTCGTGAGTATTTTCAAGCACATATCAGATGATCTTGAGATGTACCTCAAGCTCGA
TCCCGCCGCAGAGAGTAAGCTTCAGGTGTTTTTCTTCTACGCTTCCTTCCAGGGTCTCATGTGGTACAGA
TTCGCCCATTTCTTCTACAAGTGGAAACTGAAAGTTCTCGCCTACCTCATTTATTACTTTGTGCGTGTTG
TGTTCTCCATGGACATCCATCCAGCGGCAAGGATCGCTCCGGGAGTGGTGATAGACCACGGTATCGGTGT
GGTCATCGGAAGCACTGCCTCGGTGGGAAGAGGAACACTCATCTACCACGGAGTCACTCTTGGAACGAGA
AAGCCGTGCTCCGGAAAAAGGCACCCCGACGTGGGTGAGAACGTGATGATTGGAACGGGAGCGAAGATCC
TCGGCCCGATAAGGGTGGGAAACAACGCCGTTGTGGGTGCGAACGCGGTCGTCCTTGAGGATGTTCCAGA
CGGAGCCGTTGTCGTAGGTGTTCCTGCGAGAATAGTCAAGTGGAGGAGGGATTTCTGCGATGATGGAAAG
ACTGATAGGGAGCACTCCTATAGTGAGACTCGATTCGATAGACTCGAGAATCTTCTTGAAACTGGAAAAG
AATAATCCCGGTGGTAGTGTAAAAGACAGACCCGCCCTCTTCATGATTCTCGACGCAGAGAAAAGAGGAC
TCCTCAAGAACGGTATCGTGGAACCAACGAGCGGCAACATGGGAATCGCCATAGCGATGATCGGAGCAAA
GAGAGGACACAGGGTGATCCTCACGATGCCCGAAACCATGAGCGTTGAGAGAAGAAAGGTCCTGAAAATG
CTCGGAGCAGAACTCGTTCTCACACCAGGGGAACTGGGAATGAAAGGTGCGGTGGAAAAGGCGCTCGAGA
TATCCAGAGAAACCGGCGCGCACATGCTCAACCAGTTCGAAAACCCCTACAACGTCTACTCTCACCAGTT
CACTACAGGTCCGGAGATCCTCAAACAGATGGACTATCAGATAGACGCCTTCGTCGCGGGAGTGGGAACG
GGAGGCACGATCAGCGGAGTGGGAAGGGTTTTGAAAGGCTTCTTTGGAAACGGAGTGAAGATAGTAGCGG
TAGAGCCCGCAAAATCTCCCGTTCTCTCTGGAGGCCAGCCGGGAAAACACGCCATCCAGGGTATAGGAGC
GGGCTTTGTTCCGAAGATCCTGGACAGATCCGTGATAGACGAAGTGATCACCGTGGAGGACGAAGAGGCC
TACGAGATGGCGAGGTACCTCGCAAAAAAAGAGGGACTTCTCGTAGGGATCTCTTCCGGTGCCAACGTCG
CAGCCGCTTTGAAAGTAGCCCAGAAACTCGGGCCAGACGCGAGGGTTGTGACCGTTGCACCGGACCACGC
GGAAAGATACCTGAGTATCCTATGAAGGGAACTTACGTTTTGCTTTTGAAACTCGAAGAGAGTGTTGCTT
TGAGGTATGGAAAGAAAGCATCTCATCTGGAGCCGGGCTACTACGCCTACGTTGGATCTGCAATGGGGGG
ATTCTTCAAGAGGATCCCCCGTTATTTTCTCGGCTCCCGAAAGAGGCACTGGCACATCGACTACCTGCTG
GATCACGCACAGATCGCTGGATTGATAATGTTCAGCGGGAAAAGGATCGAAGAGGAGATCTCGAATGTGC
TATCATATCATTTTGAAGGAATAGAGGACTTCGGTGCGAGCGATCTCAGGGTGAAGACCAACCTCTACCA
CGTTGATCCAGACAAACTCTTTTCTCTTCTGGGGGGGTTCCGTGAGAATAGAGATATTCGACGGGCACAG
AAACATAGGGGGAAACAAAATCAGAGTGGTTGATTCTGAGAACGACGGTTTTCTTCTGGATTTCGGGTTG
AACTTTTCCAGATGGGGAGAGTTCTTTGAGGAGTTTTTGAACCCCAGAACAGGTAAGATCCTTCATGACC
TGCTGAAGCTCAAAATGGTTCCCCGGCTCAACATCTACAGAGACGACCTCTTCGATGGAAAGTTCGAAGA
TCCTGTGAACCACGCCTTTCTCTTTTTGAGCCATGCGCACGCGGATCACACCGGAATGGTGGGCCTCATA
GACGAAAAGATCCCCCTCCTCATGACCGGTGAAACCTTCGCGGTGATGAGAGCCAGTGTGTACACGAGCA
ACTCGAACGTTCTGACTCAGCTCGGTGGAAAGAAAAGAAGAAAGGTCAACGATAAAGATCTGGAAAACGG
AATCCGCGAAGACCTCACGGTGAGCCCGGGAAATTCGAAAAACGCGGAGAAGTTGACAAGACGCGTTTCT
TTTCCCAAGAATATAGAGTTCAACGATGACTTAACAGTCGTCGATGTGAACTCTCTGTGGAAAAACGAAC
TGTTCGTTGAACCCGTGTACCACTCCGTCATAGGAGCCGCGGGTCTTGCGGCAAGGGTGGACGATCTCTG
GCTCGCCTACACCGGAGACTTCAGAACGGGTCCCGAGACAGCAGAAGAAGAGCGCTACTGGCTGGACACT
CTCGGTGAAAAGAGACTCGCACTTTCCCTCAGGACCTCGAGATTTTTTGAGAATCTGAAGGACAAGCGCC
CGCTCGTTCTCATCGTTGAGGGAACCAGAGTCACGAGGGAAGAGAACATTGAGAACACGGAAAAGGACGT
CTTCGAAAACGCGATGAGAGTTTTCAGGGGGACAAAGAACCTGATACTCGTGGATTTTCCCATCAGACAC
CTGGAGAGGCTCTTCACCTTCCTTAAGGTCTGCATGGAAAACGACAGAAGACTCGTTCTCATGCCAAAAG
ACTATGCCTATCTTCTCGAGATGGAACGAGTGGAACCACTCTGGAAGCTGACGGATGAGGAAAGGTCTTT
CGTTCGTGTCTACCACCCCGGGAAGGTCACCTACATAAACCTCGAAAAAGACGCACTGCTTCGAGCCAGA
GAGGAAGGGATCCTTCTCTCACCAGAGGAAATAAACCTGCATCCAGAAAAACACACCATGGTCGCGGGAT
ACTGGGACTTCCCGCACATCCTCGATCTCGACGAAAGAGTTCTGAACGGCGCCGTCTATATCCATTCGAC
GAGCGAAGCCTACACGGAAGAGCAGGAGATCGACGCGAAGCGCTTCATGAACTGGCTCAGGTACTTCAAT
ATAATTCCTTTCGGCATAAGAGAAGTGAACGGAAACATTGTCTTCACAAAAGAGTTCCACGCCTCGGGCC
ACGTCTCTCCTCAGGGTCTGGAAAAGATTTTGAACGAACTGAACCCAGATTACATAGTGCCCGTTCACAC
CCTGAATCCGGGCTGGTTCGTCGAGCGCTGGGGTGAAAGGGTCTTACTTGAGAATGTGATTGTGTTATAA
TTTTTTTCGACACTTCTAAGAGGAGGTGGAAAAGTGGCGAGCAGAGAGGAGATCTTTTCAAAGGTGAAGA
GCATAATCTCTGAAAAACTCGGAGTGGATGAGTCACAGGTCACAGAGGAGGCAAAACTCATAGACGATCT
CGGTGCGGATTCCCTCGACCTCGTTGATCTCGTGATGGATTTCGAAAGCGAGTTCGGTGTAAAGGTGGAT
GACGCCGATCTTGAAAAGATCTCAACGGTCGGCGACATCGTCAGCTACATTGAAAAGAAATTGGGGTGAG
CTCGCTCACCCCTTTTCTATCTCCTCCGGTGTTAGGACCCTAACCCTCCTGGGAAGACCGTGATCTCTGA
ACCTGTCACCGCTCAGAACCACCGCGTCCATGGTGTTCGCAAGGGAGATGATGAGGCCATCCGCTGGAGA
TTCGAAGAGAACGTTCGGAGAGTTTTTCCACCTTTCGAATCCCTTCCTCTCGTGAACTGGCAGCACGAAC
TCCGCGTTCCTGTCGAAAACGATCCTGTAGGGAAAGAAGAACTCCCTGAAAACAGCAAGCCTCTCAAACA
CCTCGTAGATGTAAGAGACGGAGAGTCCTCCACGCCAGAGCAGGTTGCTTCCATCGATGACGATCGGTGC
AGAAGGGTTTCTGATGATGGCAGAAAGAATGTACGGGTGAACGTTCAGCGTTCTCACGGATTCCTTTCCT
CGAAGATCGAGCAAGGAGTAGAAGTATCTCAACTCCTCAATCTCACTCTCTGATAGTTTCTCAATCGAAA
GGTTTCGAACTCTCTCCAGAAGATCCGTGTTCTCTCTTTTTTCTTCCTCTTCTTCCGCTTCTTCGAGATG
AAGGTAGAGCTCCATGAAATCCTTCTTTCCAAGTTTCACCCTAAGTCTGTTGGCTTCTTCGATGAACTCT
TTCACGCTTTCGGCTTTCAGCCTCTTTTTGAGCCTCTCTGAAGGAAGGGGATACTTCTTCGGCAGGTACC
AGAAGAGGATCTCAAGAGTGTCTATCTCACTCACTCCAAGGAGTTTCGAAGAAAGCTTCAAGTTCCCCTT
CACGGCCTCCTTGATAGCAAGCTCAAAGATGTCAGCCGGCACGTCCACCCTGGAAAGCTCTCCAAGGAAG
ATTCCTCTCAGTATATTCAGGTCTTTCTCCTTCCAGCCTCTTCTTTTGAGAAGACTCAGAAAATCCTGCC
TTGCCTCAAGAAGAACCTGTTTCATCTGCATATCTCGATCTCGTCTCCTTCTTTAACCGAAAGCACCTGA
CTCGCGTCTCCCAGATTCACGGCGATTTCGAGGAAACCTGCGCTGTCTGGATGAACGAGCAGTTCTCCCG
TGTCCACATCTCCGAAGGCCTTCGCGACAGCCGCTTTGAACTCTTTTCTTCCCACTCTCACTCTCACCAC
GTCGTCGAAATCCACACTGAGCTTCAAAAAGAGATCGAAGGGAATGTTCGTCGACACGTTTCCGAAGGTG
TCAACTATCGCCACTTCTCCGATGACTTTCTCGTTCTCGACAACAGGCTTTCTCATCTTGAGAACCTCGT
ACGAGAGCAGTCTGTCTCCCACTCTCTCCAGCGGAAGTCCCATGTCGAGGTGGGCGGCAACCGGTGCGAA
GATGTCCCTTCCGTGGAAAGTGAAGGAAGGATTCTTCTTGTAGAAGAGCTCTCTGTTCTCTATCTCTCTG
ATCTCGGCAACTCCGTATTCTTCAGCTACAACCGTGAGAACTCCGTTGTCGGGTGCCACGAAGTACTGGT
CGTTCTTGGTCTTCATCACGATCGCCTTTCTTGAAGTTCCAACGCCGTAGTCGACAACCACAAGAAAGAC
GGTGGAAGGAGGAAAATCGAGGGAGGCTCTGTAGAGAACGTGACTCGCCTTTCTCACGTTGAAAGGTTCT
ACTTCGTGCGTGATGTCGATGATCTCCGCGGAGGGGTTTATCCTCTTGATCACCGCCTTCGCGACTCCCA
CGTAGTGACTCTTCAAGCCCCAGTCTGTGAGAAATCCGATCATCTTTCTCCCCCCAGATTTTTTGTTTAT
CTACTTTATGGTATTATTATAACGAGAGTTATCATTTTCTTTTCGGATCCCGCCCGAGCCCGCCGGGTCG
TGGGGAAAGAGAAAGGGGAGGGCCAGCCTCCCCTTTCTCTGACGGTAAGACTTCCAGATCACTCAACCGG
TTCAAAATCCTCCTTCGAAGCTCCACAGAGCGGACAGACCCAGTCGTCTGGAAGATCCTCGAAGGGTGTC
CCCGGTTCGATTCCGCTGTCGGGATCTCCTTGTTCAGGATCGTAGATGTAACCACAGAGTTTGCACCTGT
ACTTCTTCACAGAACTCACCTCACTCTTCAACAGTGATCTTTTGACTGCTTTCCCAGAGGCCGTGTATGT
TGCAGTAGGAGAGGGCTATGATCGTTCCCGATCTGTTCAATTTTACCACGGTTGTGACAGTAGGCTCTGT
GTAAACAGCGCCGATGTTCGGCCCCTGAACGGACTCTCCGTGCGCGTTGAACTCGTACCTTCCCACCTCG
TAAACGTATGGATCACCATCAGGTTGGAAGAAAACTTTGATCCACCTGATGTGGTGTTCTGTTGTGTTCG
GGTGCGGGATCTCCTTTCCCACGGTAACCACGATTTGAACTTTTTCGTCTTTTTTCACCTTCTCGGGTGC
TTCTATGACCGGAACGTGCTTTTCCTTCTTGAAATCTTCCGTCTTGATGAAATCAGAAAGTTTCATGCTA
TCCCTCCTTTAAATTGAAAATTCCCTGTAAGCGCTCTTCGGTGCTCCGCAAACCGGACACTTCTCTGGTG
GCTCTCCTTCAACGGTGTGACCACAGACGGGACAGATGTAGATCTTCTCCGCTGTGTAGTCTTCTCCCTT
TTCCACGAGTTCTTTGGCCTTTTTGTACATCTCCGCGTGGATCTTTTCGGCTTCCCAGGCGAACTTGGTG
CTTCTTTCCGCTCCTTTTTCTTCCTGGAACTGTGCGACGGTGTTGTAAACCGGGTACATCTCATCGATTT
CGAAGGTTTCACCGTCGATGCACTGCTGGACGTTTTCGGCCATCTCTTTGTAGATCTTTCCGAGTTCTCT
GTAGTGGTTCCTCGCGTGGACGTACTCCGCGTACGCGATCGCCCTGAAGAGATTCGCGAGTTTCTTCAGT
CCCCTCTGCTCTGCTTCATCCGCGAAGATCAGATACTTCATGTGCGCCATGCTCTCCCCTGCGAAAGCGT
CCTCAAGGAACTTCTTCGTCATCTCTCTCATACCCTGCACCTCCCTATTTCCATGGTATTTCCTGGATTT
ATTTTACCACATAATTATAAACTGTAATGATTTTGAATAGTTACATTAAACGATGAGGCTGTTCTAATTG
AATCGAGAAAAGATTGCGATCTGCTTTTAGATCATTCCTCCAAGATAAGTTACCTTAATGTAACTTAAGT
AACACAAAATTAACCTTGACAACGAAAGGGGGGTGGGTATAATAATGTCTGTGATACTGAACAAGTTTGT
CAACTATAGTGGACAAAGGGGTTGGGAACTTTGTGAGGATCGGAGAAAAACTCAGGAAATTAAGGCTCTC
AAGAGGACTCACACAAGAAGAACTCGCAGAGCGCACAGATCTTTCAAGAAGCTTCATTTCACAGCTCGAA
TCGGACAAGACGTCTCCATCCATAGATACTCTTGAAAGGATCTTAGAAGCACTGGGTACAGATTTGAAGC
ACTTTTTCTCCGACGTGGAAGAAGAGAGGATTGTGTTCAAAAAGGAAGAGAGGGTTCCGGTCTACGACGA
GCCAGAGGGTGTGAAGAGTGAGATTCTGATGAGCGGTGTGGAAGACAAAGAGATCGATCCGATTCTCGTG
ACACTGGAACCCGGCGCACAGACGGAGGAAGAATCGTACCATGAAGGTTCAGAGTTCGGCTTTGTGATTC
AGGGAAGGATAGATCTTTACCTCGACGGCAAACGCTACAGATTGAAAGAAGGAGACTGTTTCTACTACAA
AGCAGACAAAAAGCATTACGTGAAGAATCCGGGAAAGAAAAAGGCGGTGTTACTTTGGATCATGATTGAC
TAAAAATTTCAGAGGGGAGGGATTAACATGAAGAGTCTGGGAAGGCACCTGGTGGCGGAATTCTACGAAT
GTGACAGAGAGGTTCTTGACAACGTGCAGCTGATAGAACAGGAGATGAAGCAGGCAGCCTATGAAAGTGG
AGCAACAATAGTCACGTCAACGTTTCACAGGTTCCTCCCCTATGGGGTGAGTGGTGTGGTGGTGATATCT
GAATCCCACCTAACCATTCACACCTGGCCAGAGTACGGGTACGCTGCTATCGATCTCTTCACCTGCGGAG
AGGATGTCGATCCCTGGAAAGCCTTCGAACATCTGAAAAAAGCGCTGAAGGCAAAGAGAGTTCACGTGGT
GGAGCATGAAAGAGGCAGGTACGACGAGATAGGAATCCCGGAGGACTCGCCGCACAAGGCCGCCGTCTGA
GGAGGTGAGAACGTTGAAGGAACTGGAAAGGGAACTTCAGCCAAGACAGCACCTCTGGTACTTCGAGTAC
TACACGGGAAACAACGTGGGTCTTTTCATGAAGATGAACCGCGTGATTTATTCAGGACAGAGCGATATAC
AGAGGATCGACATCTTCGAAAACCCCGATCTCGGTGTGGTCTTCGCACTCGATGGAATCACAATGACAAC
AGAGAAAGACGAGTTCATGTACCACGAGATGCTCGCACACGTTCCCATGTTCCTTCATCCCAATCCGAAG
AAGGTGCTCATCATCGGTGGTGGAGATGGGGGAACGCTCAGAGAAGTCCTCAAGCACGATAGCGTAGAAA
AAGCCATTCTCTGCGAGGTCGATGGCCTCGTCATAGAAGCGGCGAGGAAATATCTGAAACAGACCTCCTG
TGGTTTCGACGATCCCAGAGCGGAGATCGTGATAGCAAACGGTGCCGAATACGTGAGGAAGTTCAAAAAC
GAGTTCGACGTCATCATCATAGACTCCACGGACCCGACGGCGGGTCAGGGCGGGCACCTCTTCACCGAGG
AGTTCTACCAGGCCTGCTACGACGCATTGAAGGAAGACGGAGTCTTCTCTGCAGAAACGGAGGATCCGTT
CTACGACATCGGATGGTTCAAACTCGCCTACAGGAGGATCAGCAAGGTCTTTCCGATTACAAGGGTTTAC
CTTGGTTTCATGACCACCTATCCCTCCGGCATGTGGTCCTACACTTTCGCCTCCAAGGGAATAGACCCGA
TAAAAGACTTCGACCCGGAAAAGGTGAGAAAGTTCAACAAAGAACTGAAGTACTACAACGAAGAAGTCCA
CGTTGCCTCCTTTGCCCTCCCGAATTTCGTGAAGAAAGAACTCGGACTGATGTGAACAGCCCCGCTTCGG
CGGGGTTTTTCCTTTCTGGTATAATCTAATTAGTCTGAGCAAACTGGGAGGTCGAACATGAGATTTTACA
TAAAGACCTTCGGCTGTCAGATGAACGAGAACGACTCGGAAGCGATGGCAGGTCTTCTTGTAAAAGAGGG
CTTCACCCCCGCCTCGAGCCCTGAGGAGGCGGATGTGGTCATCATAAACACCTGTGCGGTGAGGAGAAAG
TCCGAGGAGAAAGCCTACAGCGAACTGGGACAGGTCCTGAAACTGAAGAAGAAAAAGAAGATCGTCGTTG
GCGTCGCAGGATGTGTCGCAGAAAAGGAAAGAGAAAAGTTCCTCGAAAAAGGAGCGGACTTTGTTCTTGG
AACCCGTGCCGTTCCGAGGGTGACAGAGGCCGTCAAAAAAGCACTCGAAGGAGAAAAGGTGGCGCTCTTT
GAAGACCACCTGGACGAGTACACACACGAACTCCCAAGGATAAGAACGAGCAGGCACCACGCATGGGTCA
CGATCATCCACGGCTGTGACAGGTTCTGTACCTATTGCATCGTTCCCTACACACGGGGCAGGGAAAGAAG
CAGACCGATGGCGGACATCCTGGAAGAGGTGAAAAAACTCGCAGAGCAGGGCTACCGTGAGGTTACCTTC
CTCGGCCAGAACGTGGACGCCTACGGAAAGGACCTGAAGGATGGCTCCTCTCTTGCAAAACTCCTCGAGG
AAGCCTCGAAGATCGAGGGAATAGAGCGAATCTGGTTTCTCACCTCCTATCCAACGGACTTTTCCGATGA
ACTCATAGAGGTGATAGCAAAAAACCCGAAAGTGGCAAAGTCCGTTCACCTTCCCGTTCAGTCCGGAAGC
AACAGAATTTTGAAACTCATGAACAGAAGGTACACGAAGGAAGAGTACCTTGCCCTCCTCGAGAAGATCA
GATCGAAGGTGCCAGAGGTTGCAATAAGCAGTGACATCATCGTGGGCTTTCCCACAGAAACGGAAGAGGA
CTTCATGGAGACGGTGGACCTTGTAGAGAAGGCACAGTTCGAGCGTCTGAACCTTGCCATTTACTCTCCA
CGTGAGGGAACTGTAGCCTGGAAGTACTACAAAGACGACGTGCCCTACGAAGAAAAGGTGAGACGTATGC
AGTTTCTCATGAACCTCCAGAAGAGGATCAACAGAAAACTCAACGAGCGATACAGAGGAAAGACGGTGCG
TATCATCGTCGAAGCGCAGGCAAAGAACGGCCTCTTCTACGGCCGCGACATCAGGAACAAGATCATCGCC
TTCGAAGGTGAAGATTGGATGATAGGGCGCTTTGCGGACGTGAAAGTGGAAAAGATCACTGCAGGGCCCC
TCTACGGAAAGGTGGTCTGGGTTGAAAAGACTCCTTCTCCCGTTTCTTCTTCTGAGTGAAGTTCTTCTTT
CACAGGTCTACTTCAGCACGGTGGACGATCTTTCTTCCCTTGTCATCTCACACCTGGAGTCTGCAAGCGA
TGTGACGGTGGTCGCCTACTCGATCGACCCTGATTATCTTGGCCTGAAAGAGTGCAGCATGGCCACAGAA
GTTCCCGTAGAAGGTGCCTTCGTTCACATCTCAGATGGGCTTCTTCACTCGAAGTTCATCGTTCTCGACC
ACAAAACGGTGATCTTCGGCTCTGCGAACTTCAACAGGCCCAGTCTCGAAGAACATCTGAACAACCTCAT
CGTGTTCCACTCAAAAGAGATAGCGACTTTCTTTGAGAGAATATACGACTGGCTCGTCTTCGGGAAAAGG
CCGCAGGCCAGACTCGAAACAGAGGAGGGAACGTTCTTTCTCATACCGATCGCTGACGGGGAAAAGATCG
TTCTCGATGCCCTGTGGAAGGCAAAAAGATACGTTCTCCTCTGCAGCTACGCCTTCACAGACGAAGACGT
CTTCGCCACACTGAAGTTCCTCTCCTCCCGTGGAGTGGAGATCTACATCATCACGGACGAGTGGTTCGAG
TCTTCAAGGCTCAGAGAACTTCCCCTTGAAACCTTCCACGTTCTCGAGGTGAAAGAGCCCCTCATGCATC
ATAAGTTTCTGGTCATTGATGGGAAGATCCTGATCACGGGTTCTGCCAACTTCACAGAGAGCGGGTTTCA
CAGAAATGTGGAAGTGATGTTCGAAACGAGTAACAGAGAGTACGTAGAATCTTTCGAGGAAGAGTTCAAC
AGGATCTGGAGGGGATACTTTGTACAGGGTGTTCGTTTTTGACCTGGACGGAACACTTCTCAACGACAAC
CTGGAGATATCAGAAAAGGACAGAAGAAACATAGAGAAACTTTCCAGAAAGTGCTATGTTGTCTTTGCAA
GCGGAAGAATGCTCGTTTCCACACTGAACGTGGAAAAGAAGTACTTCAAAAGAACCTTTCCAACGATCGC
TTACAACGGTGCGATAGTGTACCTTCCAGAAGAAGGCGTGATCCTGAACGAGAAGATCCCGCCTGAGGTA
GCAAAAGACATCATAGAATACATAAAACCGCTCAACGTTCACTGGCAGGCTTACATTGACGATGTGCTCT
ACTCCGAAAAGGACAACGAAGAGATAAAAAGCTACGCAAGACACTCGAACGTGGACTACCGCGTTGAACC
GAACCTTTCTGAACTCGTCTCAAAGATGGGAACGACGAAACTTCTTCTCATCGATACCCCGGAAAGACTC
GACGAGTTGAAAGAGATTCTCTCTGAAAGGTTCAAAGATGTGGTGAAGGTCTTCAAGTCCTTCCCTACTT
ACCTTGAAATCGTTCCGAAGAACGTGGACAAGGGAAAGGCCCTGAGGTTTTTGAGAGAGAGGATGAACTG
GAAAAAGGAAGAGATCGTCGTCTTCGGTGACAACGAGAACGACCTGTTCATGTTCGAAGAGGCAGGCCTT
CGTGTTGCAATGGAAAACGCCATAGAGAAGGTGAAGGAGGCATCGGATATTGTCACGCTCACTAACAACG
ATTCTGGTGTGTCTTATGTTCTTGAGCGCATTTCCACAGATTGTCTTGATGAGTGAGATACCGGAGAGCA
CCAGTACTTCTGTGGCGGTGAGCGTTCCCCTTCAGAGCATACTGAAGGATGTTTCCCTTCTATGTCTTGG
AAGTTCTGGAAACCTGAACCTCTCAAGGGATGTGGGGATCGCTGTGGGAAAGATCCTGAAAGAAAGGGGA
GTCTCTTACTACGTATTTGGCAGTTTCGACGTTCTGAGAAGAACAGACCCTGATCCCCTCCTGAAAGTTT
CCTCCTCCCCATACATCACCGCACAGGTTCTCTCTCTCCTTGCAGAGGGGCTCTCCATCGCCGGTGTCGT
TCCTGTCTTCAACGCAACAGGCCCCGTCAATGATCAGGTTGTCACCGCTCTCATCACGAGAAAGGCCACC
TACCCTGTGATGGTGGAAGATATGGAAAAGTACGAGTACCTGAAAAAACTCGGCTACACCACAACGTTCG
TTATGGACACGAAGGGAAACGTGCTCGTGGGAAGGCCAGTAAGATTCTCCTGGGCCTATGGAAAGGAGAT
AGACTACGAAGATCTCAGAAGGGAAGTTCTGGAAAGCTCCGTAGTCCTTCTGGATAAGGATACAAAGAAA
ATCAGCGTGAACGATCCGTGGGGTGGCGGGGTGCTTGTCTTCTCGGATGAAGAGTGGCTTTTGAAGATCG
CACAGGCTGTGTTGAACGGAAAGAGAAATCCCACAGGAAGAGTGCCCTAACTCACATTTTTTCAGCAAGT
TCTCTCAGAAAGTCTTTGAATCTTTCTATTTCCTCTTCGAAGCGCTCGTAAACAGCGCCTGCTTTTTCCA
GAAGAGGCTTCATCCTCTCCCATTGCAGAAGATAACCGTACACGTTTCTGAAAACATGTCTGAATCTCAG
ATATTCGTCCAGCATTTCTTTGAGCCTTTTTGAAATCACGGCAGGGCGAAGCCCCGGTATCTCGAGCGTC
ATTTTGTTCAGCAGTCTCTTATGCCAATCAAAGCTGTCCAGCCTCACCCCGTTCATCTCCGAAGATATCA
GTTCAAAAATATCTTCTATGATCGTGTAGAAATCATGAAGAAGGCTACCGAGTGCTCTCAAGATGAACTG
ATCTGGTTCTTTATCCGAAAATTCCCTCTTTTTCTCTTCTATCTCTTTCACGACCATATTGAGAGCGTTT
AAAAGGTCATCTATCTCCGCTATCAGTGAGAGAATCTGTTCCCTCTTCAATCTCCATTCCCTCCCTCTCG
ATCAGGCTTCTGAGGAACGCAGGACATCCTTCAAGATCGATCAGATCTACCTCGAACTCAGAGAGCCTGT
TGATTTCAGAGAGCACCCTGAAGTACTCCTCTTTCGGAAGGCCTTCCACCGCAAGATCGATATCGGATCG
CTCAGTGAACTCTCCTGCCCCTCTTAAGTACTTCGCAAGAGAGCCAAAAAGAACCACCCTTTTTGCACCG
TACTTTTCTCTCAGTACACCGGTGACCTTCCTTGCCTCTTCAAGAGCCTTATGAGCCAGCAACTTCATCT
TTTCTTCTTCCTTCTTTTTTCTCTCTACCCAGGCCCTTATGTACTCTTCGTACATCCTTTCTCCTCCACA
AGACACACCGCATATGCGGAGATTCCCCTTTCTTCTCCCTCAAACCCCAGCGTGTTTCCGCTCTTGAACT
TCACGTTCACACGGGATGTTTCAAGTGCACTTTTGAGGTTTTCCACGATCTTTTCTCTGTAGGGGGAGAG
TTTCACGATGGAGGCCACAACCGTTGCGTCCACGTTGACCACACTGAATCCTCTCTCCTCCAGTATCTTC
ACCGTTTCTTTCAAAAGGTCCAGACTGTTTGCGTCCTTGTACTCCTTCGTCTCCGGAAACCACGTTCCTA
TGTCGCCAAGACACCCTGCCCCCAGAAGGGCATCTATGATCGCATGTGAGAGAACATCTCCGTCGGAATG
TCCAAGACTTCCAAGGGGTGCGTCTATCTCCACCCCGGCAAGGACCAGCCTTCTTCCCTCAACGAGCGGA
TGTCTGTCGTATCCAAAGCCGATGAACATGGGATCACTCTCCACGATAGTGCAGTTTCTCCCAGTAAACC
TCTCTTTTTTCCACCACGTCCCTTACCTGTCTTTCTCTGGTGTTCAGATTTCCCGTTTTTCCCGTCTTGA
CCTCAACAAACACTATTCTTCTCAAGTTTCCTTCACTCAAACCATCGAAGACCACAAAATCCACTGGAGT
TCCTATAAATCTTGCATCTTTTGGATTGTATCTGAATTCTGGGAAGAAAGGTATCAGGTGCTCTGTAACC
TGACCCATTATCACACTTTTGCTTTTGTTGATGGCATCCTCTCTGATCCTTTTCTCCTCTTCCATCTTCC
ACTCCTGAAATTTCACTTCGTATTCTCTTTTCAAATTTGCCTCAAGAACTCTTCTCTGGAGTTCCCACTC
GCTCTTCTTCCACTCTTCAAACATTTTCATAGCATTGCTCTCAATTTTTCCCCTGAGTTCCTGGATCTCG
CGTGACATTTTCAGAAGGTTTCTTGTCAGGATAAAAACAACGATGATGAGAATTACGATGATCAAAACCG
TCATGTAAATCCCCCTCCTCTATTCACATATTCTACATGTTAAAATCCCAGAGGGTGACCACAATGAAAG
AAAGTCTCATCAGTTTCATAAAAGAAAAGATAGAAGAATACAACTACAGAGGAGCGGTCGTTGGTGTGAG
CGGTGGGGTGGATTCCGCCGTCGTTCTCTCGCTGTGTGTTCAGGCACTGGGAAAAGACAGGGTCTTTGCG
CTCATCCTTCCTGAAAGGGACTCCTCGAAAGATTCATTGAAGGATGCCGTGGATTTCTGTGAGAGACTGG
GTGTTGAGTACAGAAAAAGATCGATCACACCCATTCTGAGAAAGATAGGTGTCTACAGACTCTTTCCCCC
AAGACTTTTCCTTCCAGACTCGATCGTGAAAAGGTACGTCCTGAACAGGTGGAACACACTCTCGAAAGAC
CCTTTCCTGGACGATCTCAGAAACACCGGCCCTGAAGAGTTCCTGAAAGGTCTTGCGTACTACAGGATAA
AGCACAGAATCAGAATGTGCCTTCTCTACTTCGAGGCAGAAAAGAGAGGATACGCCGTCGTGGGAACAAC
GAACAGAACGGAGTATCTGACGGGCCTTTATGTGAAGTGGGGTGACGAGGCAGTCGACATAGAACCCATC
ATGCACCTGTACAAGACACAGGTCTTCGAACTCGCAAAAGAGATGAACGTTCCAGAAAAGATCCTGAAAA
AACCCCCTTCTCCCGATCTCATTCCCGGCATCACAGACGAGATGGCGTTCAACATGAGTTACTTGGAACT
CGACCGCATTCTGATGAAACTCGAAAAAAACGAAGACCTCTCAGACGAGGACCCGAAAAAAGTCGAGAGG
GTGAAGAAGATTCTGGAACTTTCAGAAAAGTACAGAAGAGACATTCCCATCACTTTTGATAGAATATGAT
ACAGAACACACCAGGGAGGGAAAAACGTGGAAGAAAGAGAACTCACACTCTCTGACATTCTTTTGATGTT
CAAAAGAAGGTCAAAGCTCTTCTGGCTTGTTCTTGTTCTGACAGTCTTTGCAACAGGGATCTATCTTTTC
CTTGCGACACCCCAGTACGAAGCTTACGCGAGGGTGAAAGTCTCGACACAGAAGGGTATGAGACTAGGAC
TTTCCATTGAAGGACTGCTTGGAGGACTCTCCAGCCTCCTGGGCGGTGGTGGAAGTCAGGAAGACGAGAT
ACAGATCATGCTCTCAAGACGAAACATCATAGCCGTGATCGACGAACTCGATCTTGTTCACAAACTCCTC
GACGAAAAAGACATAGAGAAGGCAAAGAAAAACGGCCTCACAGAAGACGATCTGAAACTCTCTCTCTACA
GTTACATGGTGGAAAAACTCATAACGGTAGAGCCGGTGAAAAACTCGAGCATACTGGAAGTCAAGGTTAC
CTGGCACGAACCCAAACTTGCAGCAGAAATAGCAAACAAAATCGTTGAAAACTACACGAAGATCAGTGAA
AACATCGCAAAGAGCCAGCTTGGAGCGAAGATGGACTTTCTCGAAGAGCAAATCCCGAAGGTGGAGCAAG
AACTCAAAGAAGCAGAAAGCAAACTCAAGGTCTTCAAAGAGCAGAACAGAATTTATTCTGTTGAAGCACA
GACACAGGTTCTGATAGACAGGTACGCTTCTCTTCTTCAAAAGATGGAAGAAGCCAGAATCGCCATGGAA
GCAACACAGAAACAGTCTGAGTTCTTCTCGAAAGAACTCAAAGATCTCGACATCGAAATCGAGCAGATCA
AAGACAGCATCACCTTCGATCCTATCATTTCTCAACTCAAAAGCAATATGATCAACATTCAGATAGAGCT
TGCTGGTCTCATGGAACGTTACACAGAGACAAACCCGGCTGTGGTGCAGAAAAAAGCTGAACTCCAGGAG
ACACAGAAACAGCTCGAAATAGAGCTCAAAAGACTTCTCACCTCCCAGGTGAAAAAAACAGGCAACCCCG
TCTACGAAGAAGCACTCAGCAGTCTCATAAAGGCAGAGTCGGAGAAAATCCTGTATCAGTCTCAGTACGA
AGCCTTCAAGAAACTCTACGAGGACATGGAAAAAGAACTTTCAAAACTTCCCGAACTCGAACAGAAACTG
ATAGAACTCGAAAGAGACTACAAGGTGAAAGAAACGATCTACACCACACTGCTTCAGGCAAAGTACGAGT
CTCTCATCTCCGAAGCCGCCATCACCGCCAACGCGAACGTCATAGACTGGGCGGTGCCACCTCTTGAACC
ATCCAAACCCAACAAAAAACTCACGCTCGCAATTGGAGGTGTTCTGGGGATATTCCTTGGAATCCTCGCT
GTTTTCTTTGCCGAGTTCTCAGACAGAAGGATCAAGTCTGAAAGTGAAGCAGAGTATCTTCTTGGCCTGG
AAAAGATCGTCGCAAGAGTTCCACTAACACAGAACGAAGAGGTGATGGAAAAAGCCCTTGGAATCCCCGC
CGTGAAATCAGGAAAGGTTACCTTCATCACCGCACTCGAAGACGGAGCGGGAGTGAGCACACTCGCAAAA
CACATGGCAAAACTGCTCTCAAAAAAAGAAAAGGTATTACTCCTTACAGAAGAAAAAGTGGAAGGCACTT
TCGACAGAAAAGACGTTTTCGACCTTCTGAAAAATCCCGACGTTCTCGAAGAACTGAAAGAGCGCTACGA
CAAAATCATCGTTGACGCTCCATCCCTGAAGAGGACACCCGACTTTCTCCCAATTGCAGAAAAGAGCGAC
ACCGTCTACATCGTGATCCGACTGGAACACACCCTCTCCGAAGACCTGAAAACACTCCACACTTTGAAAA
AAATCGACGGTTTCATCCTGAACGGCCTGACGAAGAAAAATTCAACGTATGTGGAATGAAGGCGGCTCAG
CCGCCTTTTTGGTTTAACCAGTATTCCAGAAACTCGTCCCACTGAGTGTCATACGGAAAGGAAAGTGTCT
GATAGTCTGTCTGATAGTCCTGATAACACGACATGCTTTCTGGCATGAAGATACTGATGGGAAAAGAGAG
TGTCTTGCCGGCTATCTCACCGTAGGAATAAACGACAACAGAGCTCAAATCTGGAGCAGTAGTGATCCTT
GACGATGACACCCATCTATCTATGAAATCCCCAAGATCAACAAGAACTGTCTGATTGTAATCGTCAATAT
AACTCTTCACCACATCAGAATAAACCGCATCGACCTTGCTCAGATCTGCTTTCAGATCACTGATGAACAA
GTTTAAATCAGAAACAAACACCTCCACCTGCGAGGTGTCGTACACCGCAAGGCTCAGTTCGTTCTGATAA
GTATCAGAGGAATAGTACTCTCTGTAACTGTCAACTATCATCCTTGCCACGTCTAGTGGGGTGCTATCTG
GTGCTATCTCACCAAGAAAGGAATAATCCCATCCTTCAGCTGGCTCGTTGAAACTTGATGCCACGATATA
ATCTGCTGTGTTTCTGAGTTCGTATATCACCTCAAGAGATCCCATGAGACACGCGTCAAACCCGAGGATG
TCGAGTTTGTCTCCAGAAAGAGCGTTTTCAAGTGCTTTCCTCAGGTTCGAAACAGCGATGGCTGTTCCTT
GAAAGTCATCGTATCCGATCACCTTCGTTGAGATGTAGTATGAGTCACCGATCCACGCACTCCCGTGATC
CCAGATCACAAGGGCGTAATGGTCGGCATCGAATTGATTGAGAATCATCTCAAGCCAGGCTTCCAGATTT
GTGTACGATCCACTGTTGAAGTCTATCCCCATCGTTCCGACAACAGCCTGAAAGTTTCCACTCTCATCGA
GCACCAGCATTCCATCGCCGATCCCTATCCCGTCGTAGACAACAACCACAGAAACACTTCCACTGGCGTT
TCTCATCTCGGAAAGGTCATCCTCGGAGTAGTAATAAAGATTGTTGTCTGCTGCCATCCACACGATGAAA
AGCCACTTCGGTTTTGTGAAACTAACATCAAAAGACCTGCTCACACCACCTGCCACCGCTGTGAATGTGT
AAGTTTTCTCCGATGGAGAGAAAAAACCTATTCTTGCTACACCGCTTGTGTCGGTGGTTGCTTCTCCAAG
GAAGGCACCATCCACATAGAAAGAAACATCCTCACCTGAGACGGGAAGACCGTACTCGTCGAGCACCTGA
ACGTCCACAAAAGCGTATCTCCCAGCGATGTGGGTTTCATTATCCGCGATTATTGTGGAAGGTGTGGACG
CGTGTGTGTAGATCTCCGGCATACATCCAGAAAGAAAAAGAGCAGAAACCACAATCAAAAGAAACCATCT
CAAACTTCTCTTCCTCCTCAAAAGCCAAATTCGATCCCAAGACCAGCCAGAAACTCACTACCTGAAAAAA
GAAGAGAAAAACTCACGTGCCCGATTTTCCCCCTCAAACTCGCCCCGAAAATGGTTTTCGTTTCCCCTTC
CTCCGCCGTCGGATATTCCGTATAGAGTGTGTTCGGCCCCTTCACAAGGTAGAAGAAATCCGTTTCAAGA
CTGACGTTCTCTTTGAAAAGATCAAAAGATACGTTCAAAAGTTTTGCGTCCGGCCCGAAGGCAAAACCTA
CAGGATAGTCAACGATCGTTCTGGAAGATGGGAGATTTGTGAGATAGACGATCCTGTTGTTGAACTTCAA
GTAGGGAAGGAACGTGTTGTAGACGAATTTTGTAGCCAGAGCGTACTCCACACCGAGCACGCCTTTCAAA
GATCCGGTGGAAAGCGCTCTTCTCACACCCACGTTGAACGCATAAGCGGTGGGTTTTGACTCATTCTCTG
TTGTTCCCACAAGATCGTCGAGAACGAACTCTCCGTGAACTTCAAAGCCTTTTTTTGGGACCCAGGAAAA
GTCGAAAGATGCCATTGAATTCGTGTAACCCTCGTTGTAGTTGTTGTGCCAGATCGAAAAGGGACTCACA
GCGAAAAGATCCGGGTATTTCCCACCGATCATCGTGAGTTCTCCCACACCGAGTCTCAGATTCTCTCTGA
TATGAAAGTCCAGTCTGTGCGCCGCAAGTGTTTTCACCTTTTCCGTGTAAGGAGAAAGAGGATCCGCGTT
GACTGGGACAAAAGAACTCTGCTTTTCCCACTCATCTTCTGTCAAAACCGGGTTGATCGATACAAGATGG
AACGTGTACTGGATCTTTCCTTTTGTAGAAAACGTGAAGTGATTGAAATAGGGACTCACGTCCGATATCG
CAACCGGAAACTCAGAACTTCCCCATCTGATCTTCGACCTTCCGATGACAGCGTAGAAGGAGTCTCCATC
ATAGACACCGTAAGCAGTGTAAGGAAAGTTCGAGTCGGGACTTGCTATCTCCTTCCACAAAGGTGGAATG
TTGTTTAAAGACTCCTTGTAGAAGTAGTTGTAGTTGTTGTTGAAGGGAATTTCCGTGTAGAAAGAAAGAT
CCCCCACGTTTCCTTCCAGAATGACACTGAAAAGCGGTGGGGTGTTCTCGTACAGATAGAAGTTTTCCCA
GGGTGGATCCGACAGAACAAACCAGCCCGTTTTCGTCTTTCCTTCGAAGTTTCCAGAGTAGAAAAACGGT
GAAACACGAAAAGAGATTCCATTTCCCTTCTCACCGGACGGCACAGGAAGAACACCGGGAAGCGCTTCTT
TGCTCTCAAGACTCTCATACACGAACTGTGGACTCATCTGTGTGACGAGGGGCTCAGAAAAAAGAACGCA
GGAAAGCATCACGAAGAGAAAAACAGGCCACCTCATCTTCTCACCTGCCGATCTTGAGAGTTTCAAACAG
GAGTTCCTTCAACCTGGAAGGCTCTGGAAGGTGTATCGTGTTGAAGCCAAGTTCTTCTGCTGCTTTTACG
TTCTCCTCCATGTCGTCTATGAAAAGACTCTCCTTCGGTGTGATCTTATACTTTCTGATCAACTCAAGAT
AGATCTCTTTCTCTGGCTTTATGAAACCAACGTGCGATGAGATCACCATCCCATCGAAAAAGTCAAAAAA
TCGATATCTTCTTCTCACCATCTCGAAATAGATCTTCCCGTAGTTCGAAAGAACGTACAGTTTGAAGTTC
TTTTCCTTCAAAATAGAAAGCAACTTCACGTTCTCCTCTATGGGTTTTAAGAGTTTCGGGACCTCCCTTT
CCAGTTTTTCAACGTACTCTCTGTACTCTGAAAGTTCTTTCTTTTTCTTTTCCCAGAGATCGTTCTCTGG
AAGAGTTCCCCTGTCCATTTTCTTCCAGTCTTCGTGCTTGAAGATCTCCCTCTCCAGAACCTTTGCCACG
TCCTCTGGAAAGGACTCCACCAGGTATTCGCAAGGCCTCCAGTCGATCAGAACTCCTCCAAGATCGAAGA
CGATGTTTCGTATCATTTCACCCCTCCTGCTACATCTTGAAACTCAAAAAAACCCCAGCTCCAATCCCCT
CAAGACTGCTCCACCAGACCTCCACCTTTCCACCGTACTCTCCAAAATCGCTTTCTGCAGAAACCTTCAG
CGTGTGCTCTTTTGTGAGGTCTCCTATGAGCCACTTGGTGTCGGGTGGCATCTCCTTTCCATGCCAGGGC
GTCTCCGGTGTTCTGTCTCCGTAGACGAGGTAGTGGTACATCAGATCGAGCGTGCACCATCCAGAGAACC
TTCTCACACCGAGTTTCAAAGAGAAGGAGTTCTCGCCGTATTTGTATCCGATCATCCTCTCTTCGATCTT
TCCCGTGTCAAAATAGGTGTACTCGTACGGAAGATTCTCCTGTGTTCTCTCAAAGGTGTACGCGCTCGCA
CCGGACACCTCCCCGTAGATCTTCCACGCACCAGTTCTGTACTCTCCTCCAAGAAGGAGTGCGACCTTGT
CCGGATTCAGATAACTTCCTGTTCCAAGAAGCCTGTTCAGGCTCATGTCGTCTATCAGGGCTTCAAAATA
GACTCTTCCCGCACCGAAGTTGAACTCGATCCATCCTCCCATGAGGGCGTTTGCGTTTTTGCTCTCATCT
TTCCAGGGTGCTCCCTCCTGAGACAGCCAGATCTCCTGGATGGCGATCGGTGGAAGTGGAACGAAGAAGT
AATACGGATTGAACACCTCGTTCAGATAGACCACGGCGTCCTCGTAGGCGATCTTCAAGAGACCAAAATC
AAACACAACCGTTCTGTAGTTGAAACTCTTTTCCTCGTTTATGTTGAGCCAGAGAGATTCCACGTGCCAG
TTGTCCTGTCTGTACTTCAAAGAAACACCGGGAAATCCGTAAAAGCGGGAGTTGTCGTCCAGAAAGAGTT
TGTCAATTCCGGGGCCTCTTTCTTCGTTCAGTATGCCCGCCTTCAACTCGAAGGGACCGATCTTTCCGGA
AACGAACGCTTCTGGAAAGTAGTAGAACTCCACGAACTTTTTGAGTTCGTCGATGATTCCGGTGTGAACG
ATTCCGTATCCCTTTCCCACACCGACCTCGAAACTGAAGGCCCAGTCCCTGAAAAGTGGCAGAGTCCAGT
CCAGCTCCCCTGTCCACCTGAAAGAGCCCTCGTACGAAAGATCAAAAGAAACGCTCCCTCCGGCAAAGAC
AAGCGCCGGAAGGAGGATCAGAAGGAAAAGGTTCCTTTTCATATTACCACCCCATCACGTCTTTGACGTT
TCTTATAGTGCTGAATATGGTGTTCACGATGGAGAGTGCCTCTGTCACCTGTATGAGCGGGTTGTCCGGA
ACGAAGACCACATCACCCGGCGAAACGTTCAGGTTCACTCCACCACCTTTTCCAGACAAAACTCCAGAAA
GATCACAGACGGTCACCTCTCCCTGCGGCCCTCCCCTGAAGAGGAAGATCCTGCTTGCTGCCGCTTTCTC
TGTGAAGCCTCCTGCCCTCATCACCACATCGAACACGGTGGAATACCTGTCCACCTTCACAATGCCGGGG
TTTTTCACGTTTCCAAGAACGTACACGTAGTTCGTCTCAACGGGTGGCACGTACACCACATCTCCTGGCT
CCACCTTCACGTTCTGGACCTCTTCGATGCTGGTGAAGTCGTAGGTGAACTCTTTCTCTCCTCTTCTCAA
GATCACCTTCGTTCTCAGTGCCCAGTTGCTCAGGCCACCTGCCTGTGCGATGAGTTTGAGAAGCGTCACG
TCTCCTTTCAACTCGTACGCTCCTGGACGTGCCACCTCTCCGACCACGTAGGCAAAGTTCTCCGTCTCAA
GGGGCACGAAGACCACACTGCCGCTTTCAAGAACGGGGCCACCTGTTTTTATCACCTCTTCGTAGTCCAC
CTCTTCTTTTTCGCCGTCCGGTTTCACAACGACTATCCTCTCAGAGCCCGTGCTCTTCACACCACCGACC
TTTCCAAGAACGCTCCTCAGAGTGGGAGTCTCTTCGTCCTCGAAGGTCACGAGTGTGTTCGTGATCCCTT
CACCGAAGACGTACACGTGGGTTTTTTCTCTGTACTTCACAAAGACAAGATCTCCATCCTCGAGTTCAAA
GGAACTTGTCTGCTCTTTTGGAACGGTGATCTCGTGGCCGTCTCGCAGAACAGTTATGTTTCCTGCCTCA
AAGAGTGTGTCTTCTCTGTAACCTCCTGCCTTCACGATCGCCCTGTCGAGCACGGGAGTTTCGTCCGGCT
CGAACACGACCATCTGGGGTGCTCTCACAAAGCCGTCCACGTAGACCCTGATCGACTCCTTCAGATTCAG
TTCAACAACCGCACCGTCTTCAAGCGGAACATCCACAAGTTCATCGAACTTCTGAACCCTTCCATCCATG
ATCACCTTCAAACCTGCGATGTACTTTCTCTGAACCTTTCCAAACCTTGCGAGCGCCTTTTCCAGTGTGA
TATCCTCGTCCTTTGCAAAGTCAACGTAGCCGTACACGTCCCCTGTGAAGTAGACCCTCTTTGTCTGAAC
CGTTCTCACAAGGATCGTGTCACCCTTTTCGAGGGGAACGTCTTCTGTGAGGATCTTTTCCGGATCGAAA
GTCATCTCTCTGCCATTCCTCAAAAGCGAAAGGCTCTTTATCAAAGAGAAGTCCTCGATCCCGTACTTTT
TAAGAGCGGTCGAAAGTGTGAAGGGTTCTTCCTTCTCGAAACTCATCTTTCCATTCCTTGAGACGTTGTC
TCCCACCATGTAGACGAACCTGTCCGTATACCTCTCCACGTAGACGAACACACCATCTTCGAGCAAGATG
TCTTCCTTTACGATCTCGTCCGGGGAGTACTCCTTTCCTGCCACCTTCACGGACACGACCTGGCCTTCGT
CAACGAAGCCCCCCGCCTTTGCGATGAGGTTTCTCAGGGTGAACGCCTCGTTCTTTCCGAAGGTGTAAAG
CCCCGGATTTCTCACGTATCCCAGTACGTAGGCCTTCTTCGGGACGAACTCTTTCACGTTCACCACGTCT
CCTGGCTTCACAGAAAAATCCAGATTGTTCGGTGAGAGTGTGATCACACTGCCATCTCTTGTCACGACGA
TGCTGTCGACCTCTTCCAGAGTACCCTTTATGCCTCCTGCCATGGAGAGGAGCTTTTCCAGGGTCACGTT
CTCTTTTGGGGAGATCTCGTAAACCCCGGGCCTTGAAACGTATCCGGAAACATAGACTTCTGTCTTTTCG
AACTTCTTTATCTCGACCACGTCGCCGACTTCTATCTCAACGTTTTCGTCCAGAACGTCCGGGTCGTACT
CGAGAGTTTCTCCACCTCTTGTGATGAGGGCCTTCTCGATGAACCTTTTATCGACGGAGACTCCGCCGGC
TTTTGCGATGAGATTTTTGAGCGTGAGAGACTCTTCTCTGGAGAAGGTGTACATTCCCGGTCTTGCCACC
GCTCCCACAACGTAGGCGAACCTCTCGTCGATCTTTTGAACGTGGACCGTGTCTCCTGGTTTCAAAAGGA
GGTTCTTTTGATAGATATCTTTCTCCGATACTTCAACCGTCTCGTCTTTCGAAAGGACGATTATCTTTCC
TGAACTCTCCTGCGTGGTACCGCCCGCTGCCGCTACAGCGTCGAGCAAGGTCATCTCCCTTCTGTAGGGG
TAAATACCTGGTTTTGACACAGCTCCAACGATCTTCACGAACTCCGTGTAGCTCTTTTCCGGGAGTATCA
CCTGATCGTTCTCCTGGAGCATCACGTCTTTCTCGGGAGCTTCACCCCAGAGAAGCGAGGAGAGATCCAG
TTCAAAAACCTTCCCATCTCTCAAAACCTTCACCTTCGAAAGATCAACGGAGGAAAGATCCACAGAAAGA
AGAGAGAGAAGCTCGGAAACGCTGAGATCTTCTATTCCCATGTTCACCACTCTGTTCACAACACCGGAGA
CGTAGACGTTCCTTGGAGCAATCTGCTGAAGAGACACGATCACCTCAGGTTCAGAAAAACTCCTGGAGAG
CCTCTCTTTGAGGAGATCTGTCACCTGATCCACGCTGAGGCCTTCCACCTTCACACGTCCCACGTACGGA
AACGTGATCGCACCTTCTATGTCCACTGCGCAACTTCTCGTCAGATCTGGGTATCCCACCACTTCGATCC
TCAAAACGTCTCCCTTTCTTATGGTGTAGGACAGAGAAAACACCGCAATCAGAAGAAACAGAAAGATCAG
CGCTCTTTTCATCTCGAACCCTCCTCTTCGTCTTTTCTGTTGAAAATTATACCTTACGTCTGAAAAAAGA
CCGAACCAGAAATAATTCGCTTAGCGATTTTTATTCACTAATATGTTGAATATACAAAATTTTATATGTG
ATTTAACATCCCTGTCAGGACTTATTTATTGGAGGGGCTGCGCAGTCCACAAAAAATTCACAGGAGGTGT
TATCATGGAAAAGGCCCTCAGGATCGTGTGGGCAACAGGTGAAGTGGACGAAAACGGAAACCCCGTAACG
AGGAGACAGACCATCTCCGTCAGTCCAAATGCGACAGCACAGGATCTTGCGAACGCGGTGAACACCCTCG
ACTCTCTCTCGAGCTACACTTACGTTTCCGCTCAGCTCGTCACGTACGAAACCATATGAGGAGGTGAAGT
GGTATGAAGAGACTGTACATGGATTTTTACAATGAGGCAGAAGGGAAGAGAAGAAGAATAATAGTCAACA
GCCCAGCTGACGGACTCACAGCGGATCAGGTTCAGACAGCCATGCAGACGCTTCTGGACTCAAAAGTTCT
GGAAGGCTACGCGATCGACAGAGCAGTGATAGTCGAAACGAACTCAAACGAATTCTTTGATCTAATTCAC
TGACGAAGGGAGGGCGTCTGTATGATGACAATACTTCCATTTCTCAAGGACGTCCTCCCGCTCGCCGTCT
CCCTGGTCGAAAGACCGGGGGACGGTGAGTCCAAGAAGGAGGAAGTGAAAGAGATCGTCTTCGGTCTCTT
CGACAGCTTCGGAATCGACCTTCCCTTCGACTACGATATCTTAGATCACATCCTGGACTACGCCATAGAC
TTCGTGGTGGACTTCTTCAACGATCGGGTGTGGAACAATGCCTAAGAGAAATACGAAGAAACTGAAAGAC
GAAGAACTCACCATCGATGAACTCTACGAAAGATACCAGAACGAGATAAGAAAGAAAGCAGGATTCTTTT
TCGAAAAGTTCAGGGAAAAGATTTCTTCCTTCGAAGATCTCTACCAGGCGATATGCTCTATCTTCTGCTA
TGCTCGTAAAACATGGAACAAGGACAAAGGAAGCTTCTCCGCTCATTTGAAATCCACCATAAACAGAAAA
GTGATCGACCTCATTCAGGGGATCCCTCTCCCGGGATGCAGCGACGCTCCGTTCGACATTCTGAAAACAG
AGTACAAATCACGCTGCGAACTGATGGACTTCGAAGAAGAAAATCTCTGAAGGCGGGGGTCTCCCCCGCT
TTCTTTCTGGAGGTGATATCATGAAGGAAAGGTTCCTCGAAAGGTTCAGCGAAAGCGCCTTCCTCCTTGA
AAGACTCACGGGAATAGACGGAAAGATCCTTCTTGCCCAGTCCGCCCTCGAAACTGGCTGGGGAAGACAC
ACGGTGGGAAACAACCTCTTCGGCATAAAGAAACTCTCCTGGCTCGAAGGTGGTGTTAGAGCAGAAACGA
AAGAATTCGACGGTGTGAAGACGATCGACACGTTTCAATCCTTTGTCAGTCCAGAAAACAGTATGATCGC
ATACCTGATTCTGATAAAAGAGTGTTATAATAGAGCCTGGGAGTGTAGAAAAGAGCCAGAGAAATACTTC
AGGCTTCTTCAAAGATATGGGTACGCAACAGATCCAATGTACGCGGAAAAGTGCCTTGATGTTTACAATT
GTGTTGAATAACTTTTAATTAAGGGGAGGCGAATGTTTTGTATCAACTGATTGTCTTCGATCTTGTGGTG
CTTTCTGCACTCAACCTCCCTTTTTTTAACTGGTACGTGGGAATACTCTTTTCGCTGTGTATGACACTTT
CTTTCTTTGCCTTCAGGCTCTACGACCTTGAAAATGTTCAAAACTACAACGAACAAATCATAAGAACAAC
TGTTGGCACTCTTTTTTCTTTCATACTGATCCTTTTCTTCTATCCCCTCTTCGAAAAAGACATCACCCGA
TACAACTTCTTCTACAACTTTTTGGTCTCTGTCGTTTTGATCCCTCCTCTGAACACCCTTCTTGGAAAAC
TCCTCATCAAAAACCAGCCCACAAAAACGTTCCTTGTCGTGGGAAGAAAAGAAGAAATAGAACCCATCCT
GAAAGAAATAGAAGAAAAAACGACGGGAAAGTACCGCTTTGCAGAGTACATAAACCCAACGGTTGAAGTT
CTGAAAAGAAAACTCGTCCATTACGACGGAGTCCTTCTTGCAGACCCAGAGTTCGAAGACGTTCTGAAGA
AGGTGAACATCGAACGTGTGGAATACCTGCCAAACCTTGTGGAAAAAACCCTGAAGAGAATCCCCATGAA
AGTCCTGGAAAAGTTCAGAGAGTACTACGAGGTTTGCTTCAGCGCTGTGAATGATGACTCACCGGCAAAA
AGAATCCTGGACATCGCTGTCTCTCTGATCGCCCTTGCTGTCTTCTCCCCCATCATGCTCGTTGTTGGTA
TAATTATATACCTGGAAGATGGAAGGCCCGTTGTGTTCAGGCAAAAGAGGGTTGGGAAAGATGGGAAAAC
ATTCACGATGCTAAAACTCAGAAGTATGAGGAAAAAGCAGGAGAAAACACCGAAGTTCGCAGACCAGGAA
AAAGACAGGATACTCAAGATTGGAAGAATCATAAGACCATTCAGAATAGACGAGGCGCTTCAGTTTGTGA
ACGTATTGAAAGGTGAGATGAGCGTTGTCGGTCCAAGACCAGAGCAGGAAGAGTTCGTAAAGATCTTCGA
AAAGCAGATTCCTTTCTACAGTTTGAGACACAGGGTAAAACCAGGTATCACCGGCTGGGCACAACTCATG
TACAAATATTCCTCCAATCTTGAAGAAGTGAAGAAAAAACTCAGTTACGACCTCTGGTACGTGAAGAACA
GAAACATCTTTCTTGATCTTCGAATCATCCTGCAGACACTGGAGGCTGTGTTATGGAGAAGAGGGGCGAA
GTGAAAGAAAAAAGAAAATTATCGATTCTGTTGATCAACAACTATTTTCCACCAGAAATAGGAGCAGCTT
CCCACCTCTATTTCTACCTGGCCAGAGAACTTTCAAAAAGAGGACATGAAGTGACCGTTCTTACTGGAAT
CCCACGTTATAACATTCCGAAAGAAACATACAACCAATATCTAAGAAGGATGAAGAATAAAAAATTTGTT
ATCGAAAATATAAGTGATTGTGCTGATATCGAAGTTATAAGAGTCAGATTACCTTACATAGAAAGGCATC
AATTGTTACGGAGAGGTGTTGAACATTTCGAAATAGCTCTCAAGATGTTTAGTTATGCCAAAGAATACCT
TCGAAATAAAAGGGTGGATGTTTCTCTTGTCTACTCTCCTCCTATAACTTTATACAAAACTGCTTGGAAA
GTAAAAAGATTGAAGGATGCTCCCTTTGTGCTTAACGTGCAAGATCTATTTCCACAAGCAGCGATAGATT
TAGGTATTCTGAAGAATCCTCTTCTCATAAGGCTTTTTAAACAAGTTGAGAAGAAAGCGTATCAGCTTGC
TGATTTAATAACAGTCCATTCTGAAAGGAATAAAGAATTTGTGAAGTCCGTCTTAAACGGAGATGGAAGA
AAAGTACTTGTCATGGAAAACTGGGTGGATGAAAACGAAATAAAACCAGGAGACAAAATAAATGACTTTT
CCATTAAACATGGATTAACAGAAAAGTTCGTGGTATCTTTTGCTGGTACTTTAGGATTTTCACAAGATAT
GGAGGTGATTATAAGAGCTGCGAATGAATTGAAAGAGTATAAAGATATTGTTTTCATCATCGTAGGAAAC
GGTGTAAGACTTGAAGAATCAAAGAAACTTGCAGAAAGTTTGAACCTACAGAATATCAGATTTATTCCCT
CAGTACCAAGAGAAATCTATCCTTTGGTTCTTCACTCATCTGATGTTTCGCTAGCAACGTTAACAAAAGA
TGTAAAAACTCCTGTGGTTCCTTCAAAGATTTTGAGTATTATGTCAGCAGGTATACCTGTCATTGCCGTC
ATGAATTTAGAGGGTGATGCACCAAAGCTTGTGGAAAAGGCAAATGCTGGTTTTGCCATCCCGGCTGGTG
ATTATAAATCCTTGGCTGAGAAGATTCTTCTCCTTTATAAAAACCCGGAATTAAGAGAGTCATTAGGAAG
GAATGGTAGGAGATACATAGAAGAAAATCTATCCTCCAGAAAAGCAGCAGAGAAATATGAAAAAATATTC
TTGGATGCTCTGAGGAGGGATAAATGATGGGGAAAACAGAGTACTTGGATTATTACAGTGGGAAGAGAGT
TCTTGTCACAGGTGGTGCTGGAGCGGTTGGATCGAATCTGGTTAGAAGACTGTTAGATTTAGGAGCTTTT
GTGATAGTTATAGATAACCTGAGTTCCGGGTATACCTGGCTTCTTCCTCAAGATGCCCCGAATCTGCTGT
TCATAGAGGGTGATATAACAAACGATGTCGACTTAAAGAGAGTGTTCAACGAGGAACCGGAGATAATATT
TCACCTTGCGGCATTTTTTGCCAATCAGAATTCCGTTGATTATCCTGAAAAGGATCTTTGGGTAAATGGA
TTTGGCACTTTGAAACTTCTGGAATACACCAGAATATATGGGAAAGTTGAAAGGTTCGTCTATGCATCTT
CAGGCTGTTCCATTTATCCTAGCGATGCTCCCATGCCTTTCAAGGAAGATCTGCCTATATCCTCCTGGAT
GAGCACGCCTTATCAGATTACGAAGGCTCTGGGGGAACTTTACTGCAATTACTTCTACAAAATGTACGAC
ATTCCCATTACAAAAGCACGCTTCTTCAACTCCTTTGGCCCCGGCGAAGTCCCTGGACAGTACAGGAACG
TTATCCCAAATTTCATATACTGGGCAATGCTTGGTAAACCGTTACCCATCACAGGTACGGGTGAAGAGAC
GAGGGATTTCACTTACGTAGGTGATATTGTTGACGGATTGTTGAGGATGGGATATTACAGAGAAGCCATA
GGTGAGGCTTTCAATCTCGCAGCCGGAAGGGAAGTGAAGATAAAGTATCTCGCCGAGAAAGTGAACGAAC
TCACCGGAAATACCGCTGGTATTGTTTTCAAACCACGAAGAAAATGGGATACCAAGCCAAGAATGCTCGC
ATCCAACGAAAAAGCAAAGAAAGTCCTTGGTTTTAATCCTGATCCAGATTTCGACGGAAGGCTCGCTGAG
ACTGTAGAATGGTTTAAGCAAAATTGGGAACTTATAAAAAAATCTGCTGAATTTGGACCAGGCGTCAGCT
CGGCTGTGAGGTGAATACATCAGAATGAACGAAATGTCTTCTCATATGCTTTCTATGGAAAAGCAATTGT
ATAAGACAAAGAGGAAAATAAGTTTAGAAAACTTTTTGGTAAACCTATTCTTCGTAACAGTGCTTTTCCC
ATATGTCACATTTGGACTACCTGCATCTTCTGACAGTCAACCATGGGCAGTATTGGTAGGATCACTTTTA
CTTATATTTAATTTGGTTAAAAATCGAAATATTCATTTTCACAAAATAACATTGATGATAATATTCTTAT
CTTTAATCTGTATTCTTAATGTCACAGTATTTTTCATTTTTCAGGGTGGAGAATTAACATTCTATTTGCG
TACTATTTTTAAATATATAAATTTCATGATCATAATACCTATCGTAATAATCTACTTTGAAAGATTTTCA
CCAAATATTCTGAGTTTTTCAATTTTATTGTGGTTTATGATTGTGATAGCACAGGTTATAACAAAAAAAG
TTTTGATCGACTTCGTATTACCCAGAAATACAATTGTCTACGGAAGAAACTTTGCCATAGGCTTTGCTCC
TGAGCCAGCCTATATGGCAAAGGTTTGTATCTTTTTTCTCTTGATGATTGATTATTACAAAAACCTTAGA
AGTATCAAACCTGTTAAAGCTATGATTTTAACCTTATTTGCACTTGTAATGATACTAGCAAGTGCAAGTT
TAACGGGTTTTGTTTTGGTCATAATTTATTTTTTGATAAAGCTTTTTTTGTCAGCAAGAAAATCTAATTT
TGGAAAAGTACAAAAGATAATATTAATATGTGTTTTGATTGTAACTCTGATATTATTTCTTCCATTATTG
ATGAACTTTGTCACAAAACATGATTTCTCCAATTTTGGCAAAGTTGGTTACTATATAAGCAAAATGCTTG
AAAATCGTTCACTATTTATCTTTATTGTTGATCAAAGTTTTAAAAGCCGATTGAGTGGTTTTATTAGGAA
TTTCAGTTCATTTGTTTCTGGAAACGTTTTCGGCTCTGGGGTTCCTATTTACCCTACTGGGAGTATATTT
TCTCCAGTTTACGATTCTGGGATTTTTGGGCTTTTGTTTTCTGCTAGCATATTGAGCATTTTTATCTTAT
CGGTGTTTCGTATTAAAAAAAAGAAATTAAGAAATTATTTAATAGAGCTTTTTGTCATGTTCATTTTTCT
AACTTTTTCTGAGTCGCTTGCAACGTCCTACATAGCATTTATTGCTGGAATAAGCTTATATTTATATAAT
AAGGTGGTGAATGAATTTTGAAAGCGATTATATCTTCTTTGAACTTTTCGCCAGGACATTTATCTCATAC
TATTGCCTATGCCAAATTATTCCGTGAAATTGGATATGATGTATTTCTCTGGTTGCATAAAGAATACAAA
AGAATGATAAAAGATATAGAATTCCCAATAATATGGTATCCCGAAGAATCTATTGGGAACACGGACATTA
TCTTGTTTGTTAATGTTTCCACAATTAATCACAAATACGCTCAGATTTTAAAAAGAAAAGGTTCAAAGGT
TATTTACCTTTATCATGAACCATGGGAAAGTTTTAGACAGTATCTAAAGGAAGGCATAAAACAAGCATTG
AAGGCAACAATTGCTCACTTTTTCTCGGTAAGATTGCTTAAGAATTCAGATCTTGTGATTGTACCATCGA
AGTACGCATTGAACCTATACAAGAACAAAGATATCAAATACAATGAAAATGTTTTAATGATCCCATTGTT
GTTCGACGATGAACTGGATGAAGAAGTGGATATCACAAAGAAACAGTATTTTTCCTACATAGGACATGCT
GTGAAGGGACATGCTTTCGACGTTTACATTGAATTGATAAAGCATATCTACAAACAGGGAGTAGATATGA
AATTCCAAATAGCGACTCGTACTGATCTGAGCAGACTATTAAAAAAAGACAAAATTTTACAAGAAATGAT
TGAGAAGGAAATTTTAAAAATTGCCCATGGAAGACCTCTTCCAAATTCTGAGATAAACCGAGCCTATAAA
GAAAGTTTTTGCATTTGGAACGTCTATAGAAGGTCAACTCAAAGCGGTGTTTTACCAAAAGCATACATGT
TTGGAACACCTGTGATAGCAAGTAACATAGGTAGTTTCCCGGAATTTGTGGAAGCAGGTAAAACAGGCGA
GATTGTCTATTTGCCATTAAACTTTGATATGACCTTAGATCAGATTATTAAGATAAAGAAAGATTTAGAA
AATTACTCTCAAAGATCTCGTCAATTTTTTCTCGAAACTTTTTACTATGAAGTTTATTTAAAAATATTTA
AAGAAATTATAAATATTGATCATGCTTAATGTGATAAAAAACTAACCTTTTGGGAGGATGAATATGAAAG
TATTGCTTGTAAATCCCGTTGGAGAATGGGGTGGAGCCGAAAAAATCTTCTTTTTGGTAAGTCAAATTTT
TCAAAAAACAGGATTTGAGTTATATGTTTTATTAGGTTCCAGGGGAATTCTTTATGAAAAATTGAGAAAC
CTTAATTTTAACATAAGTATTATGAACTTTCCTGATTTAAGTGAAAACAGCATTGTTATAGCAGGAAGGA
GATTCCAATTACCACATCATCTACTTAAAAATCTTAGAAAAATCAAGATTTTATCCAAAAAATTCTGGGA
TTATTTGCGCATTCTTAAGCCGGATATTATATATCTGAACAACTTGAGATCTTTGGTACTATACTATGAA
ACGGTTCGCACTTATGGGAAACCATGTGAAGCAGTGGTTATTTGGCATGAACACGGTTACCAACGTAGCA
TTATACGTCAACTAATTTTAGATAAAATTTATTTGAAGTTTGTAGATGCTGTTATTTGCGTTTCAAAACA
TTTGGCCAATAAACACCTGAAAGACGTACAACAGAAATTGTATGTTGTTCATAATGGTATACCTGACGAG
TTGAATGCTATTGAAAAAGAAAATGTAAGATACGAGTATAACAATAATAAGGTTTTAATAATTCATCCTG
CTTTCATCACATACTGGAAAGGACAGCACCTTGCTTTGAAAGCTGTAGATCTTTTGGTCAAAAGAGGTGT
TCGAAATTTCGAAATCTGGTTCTTTGGAGAGCCGCGGTCAAAGCAGGACTATAAATACTTCAAGAAATTG
AAACAGTTTGTGAGATCGAAGAATCTAGAAAAGCAAGTATTTTTTAAAGGATTTAGTGCAAATATAATTG
ATGAAATGTTGAAAGCAGACATTGTTATTTCCACATCTGTTGAAGATGACCCTTTTCCTACAATATTACT
TGAAGCATCTATGATTGGAAAACCCGTGGTTACAACTGATGCTGGTGGTAGTGGTGAGATAGTGAAAAAT
GGAGAGACAGGTTTTGTGGTGAAAAAAGATAAGAGAGAGTTGGCAAGTGCCCTGTGTGAACTAATTCAAA
ACAAAGAACTTCGAGACGTTTTTTCCAAAAATGCACGTGATAGATTTCTCAAAGAATTTTCAATCTTGGC
TTTTGAGAAAAGATTTTTGGAAACTCTCGAAAGTATTCTTCGGAGGTAGAAATATGAACAACAAAGGTAA
ATTAGCCATTTTATTTATTGATGCGCTACCTTATTTCAAAAGCAGAAATATTGGTCAAATATTGAATCTA
TACAGACTGATACCTGGGCTTGGTTATAGTGTAAATCAACACTATGAACTGCTTTATGGAAAAACACCTG
ACGATGTGGGATTCTTCGGTGAATGGAGTCTCGGATGCTCTACGAAATTTGATACTATCAAATTTCGTTT
TCATAAGACAATAGATAGTATTCTGTGGAAATTAAAACTCAATCTTATCCGAAAAGGTTATAGGAAGATC
ATTCTGAGGTTAGAAGATATGATTCCTCTTGGAAGAAGAAAATATTTCTTGCGCAAGGGAACATATGCAT
TTCGAGAATTAGCAAAGGAAGGTTTTATACTGTACAATACTCAGTTCAGAGGTTATATTGAAGAATTGGA
TAGGACGCTGCCAAGAAATGAAGAAAAAAGAATGGAAACTATGTTCAACAAAATGTTTAACATAGCAAAG
AACACAGATCATCCGCTTCTTTTCACGATAAATATAATAGACCACATAGGTCACAAATATGGTCCCGAAT
CCCCTGAGTACGATTACTTCTTGGATCTATTTGCGAAAAAACTTTTAGACTTATTGATATTCCTCAAGGA
AAATGGATTTCATGTAATCCTTTTCTCTGATCATGGAATGTCTCCTTACAAAGCAAAGGTTAATTTATCC
GATTTTGAACATTATTTTGGAAAATTTTTTGGTAAATATATTGTTTATTTCTACGACAGTCTATATTTCA
GAGCGTGGATTTTTGACAGCTTTCTCTATTTAGAGATAGAGGAATTCTTAAACAAATTACCAGGTAAAAT
TTTATCATCAAACGATAGGAAAAAATTTGGTGTAGTGCATGAAGAACACGGGCATGTGATATTCGTTCTG
AATGAAGGTTTTACATTTCATCCAAATTATTTTGGTTATAGTGTAATGAAAGGATATCATGGCTATTTGC
CTGAATTTGAACGCCAGCATGGTATCGCTGCGTTCTCAAGGGCTTTCAAAATCGATAATCTTTTTCAAGG
AAATCCTCCAAAATATTTAAATTCTATAGATTTTAGCAGAATCATTAAACATATATTGGAGGCAAATAGA
AATGTTTAGGTTGGAAGAATTAAACTACCCTGATACATTAAAAGATTTTATAAAACAGATTGCCAAGGTT
TTATTATCCGCTTGTGGAAAAGAAAATGTTGTCGTTTTGCTTCTCACAGGTAGCGGTGGAAGAGGAGAAT
TAACTATTCTCGAAACACCCGGAGGGTATGAAATTCTTGGTGATCTAGAGTTTATCGTTATTTCTACGAA
AAGACTTAGTATTTTGAGAAAGAACATTTTAAAATGGATAATAGAAGATAAAATTAGGCATTTTCCTTTT
TTATCAGAGTCATTTCATGTTGATTTTTCAATCGTAAATCCGGAAGTATTAAAAGAAGCAAATACAGTTT
TGATGTGGGAAACCCTAACCAATTCTTGCATTCTATACGGCAATCTCCCATTTGATAATATTCAGAAACA
ACACCTTGGAGAGAGAAAGATTAGATTGAAGGATATCCACAATATTCTTCTCTATCGACATTATTCTGTC
TTTTGGGGGATTCGAAAATGTAAAACACACCAATGTAGGTTTTATTCTGTTATAAGAAATTCCTTAGATC
TTTTGACAGCTATACTCTATAAAAATGGCATTTTTATACCATCATATAGAAAAAGGTATGACTATCTTAA
GAAGCACTCATTTGAAATTTTACCGCATTGGAAAAAGGAAGACATAGAGAATTTTGTTAGTTTTATTGGT
AAGTGTACTTTTCTCAAACTGGAACCATTGTATGAATCCTTTATAAATGATCAAGCGCTTTATGACATGC
TAGAAAAGTATTTATTTTTTTCTGAAATGATATTGCTTGATTTTTTAAAGGATTTTTTTAAATGCAATAA
TAAGATAGAGTGTTTCAATAAATTCTTGAATACAAGGGGATTTTTTGAAAAAGGAATAAATGGTTTTGGA
TTTCTAAAGTTCTTTATCTGGAATATTAAAAATATACCTGTAAGCTTCTTGGCAAGAAGTTTCCCAATAG
AGCTTCTGTACGCTCTTATGCATATTCAATTGTGTGAAAAAGCAAACTATAAATCAGAACTACTACAAGA
AATATCAGGTAAAAACATTACTTTAGATGAAAAGATGATAGAGAGAATATATAAATATTACTTTCCATAT
GCGCAACATTTGAAAATAAATAAGCGAAACTAATAAGAATTCACACTCTAACACTTCATTAATTTCAAGA
TAAAGAACTTTTATAATATCGAAAAACTACGATGTTACTTCCCTGATTGGAATCTTTTTACAGGAGGAGA
TTTTGTTGATGAACACGACAAAGATAAAAGAAAGAATAGGACATTTATTGATTATGGTTATGTCTGTTTT
GTTACTAGAATTAAAATATTCGGAGCAACCTCCTCTCATCAGAACGCTTTATGGGGTAGTTGTAACGTTT
TTAGTTATAATGCAGTATGCCTTATTCAGAAAACATAAACTAGTGGTGCTGGGAAGTCTATTTCTGATTA
GAGAACCAAACATTTTCTTCGTTTTATCCACTAGCGATGTGGCGATTATTGCTTATGTTTTGCTTGAATT
AAGAAGGTTGAAGTTAAAATTATCTATTTTCAAAGAACCATTAGATGTGAGAGATATATACCTGGAAACT
CTAGAAAACGCCGCAAGATGCATCTTTGTAAGCAGAGCACTTCTTGAGAAGGCAAAATCTTTTGGCTATT
CTGGTCAAAACGCAACTGTGATACCAAACGGGTACGACCCGGATGTGTTCAAACCCATGGACAAAAACAC
CGTGAGAAAAGAACTTGGAATATACAAAGAAAACACACACTACGTGGGTTTTGTCGGAAATCTGATACCC
ATAAAAAGGGCAGATAAACTGCCTGAGATATTTAGAAAAATAGCAAAAGAACTTCCAAACACAAGATTTC
TGATCGTTGGAGATGGGGCATTGAGAGATAAAATACTGAAAGAGATGAAAGGGCTCGATGTTGTCTTTGC
TGGAAGGGTGCCGCAGGTGGAAGTTGCAAAGTACATGAACGCAATGGACGTGATGGTATTGCCAAGCAGA
AATGAAGGATGGCCCTGTGTCATTCTCGAGGCACAGGCCTGCGGTACATGTGTGATTGGAAGTAGTAATG
GTGGGATACCAGAAGCAATAGGATTCGAAAAGTACGTTGTTCAGGAAGGAGATAAATTTGAAGAGAGGTT
TGGGAAAAGAGTGGTTGAGGTTTTAAGAGAAGGATACGATATGAACAGGCTCATGGAGAGGGCAAAAGGA
TTCACATGGGTGAAGGTCGTCGAAAGAGAGACCGAGCTTTACGAACAAATTATACAGGCCTTTCGGCGTG
ATTGAACGGTTGTTCTAAGAGCAAAAGAGTCTTCTGGTTGAGTCTTAAGTAAAATGAGTTCGCGGGAGAG
ATATCAGTAACTAAAGAGAAGAAGGAAGTGTTGGATGCATGTTCGTAAGCTTCGTAATTCCCGCTTATAA
AGGATCAAGAAATACCTTTCATCCGTGATCCGGTACTGGAGTAAGAAGATCGAAACGGTTCTTCCGCAGG
ATGACAGCGGGAAGCAGTCGGGATGATAAAATTGTTCCGTGTGGTTCCCCTGCCGCAGGTGGTGTCGAAA
AGTTAGTGACTGATCTGGCAGGGTTCTCAGATCGATCGAAATTTGAAGTCAGCGTGCTAAATGTCATCCA
GGACACGTACTGGCCAGAGGAAGAGATGCTCACTGAAACAAGTATCAAGGTTTACACAACCGATATGACA
CTATCCGAATGCGTGGAAACTGAGAGGTAGAAACGCCATTCGTGTTGGGTACGTTCAAACGTGGGTATGG
AACAAGTCTTAGGGCGATAGAGCTAGAAAGGAAGGTGAAAACTGAATTATGATCAAAGTACTTCACATCA
TTCCTAGTTTAGCAGTTGGAGGGGCCGAGAAGTTAGTCTCGGACATGGTTGAATTTGCTGATCGATCCCG
GTTTGACGTAGCTGTCATGAGAATAACAGGAACGGACAGTTTTTTAGTTGAAAAGCTTACAAGTAAAGGT
TACCAGGTTTACACGATTGTACTTGATTACGAGGCGATCGCTCCCTCCAAAGTAATTAGACGATTACTGA
GAGCTATTAAGAATATGAGAAGAACATATAACCTGCTCCGTGAGATCAGGCCAGACATCATACATTCCCA
CCTCTCTGCTCTTAGAATTGCCCTAATACCAGCTTTACTCTGTCGCATACCCGTCAAAGTCCATACAATT
CATACTGTTGCAGAAAAAGATGCAAAAGGTATAACAAGGTTTTTCAATAGAATCGCTTTCAAGTTCTTCG
GCTTTGTACCAGTGAGCATTTCACAAGAAGTGGCAGAAAGTGTCAAGAAGCTATACGGTCGTAAAATTTC
AACGCCAGTCATCTATAACGGAATAGATGTGCAAAAATTCTCGATCGATCAACCGAAAAGAGTGGATAGG
GATAAAACCATACTGATTAATGTCGCAAGGCTCTCAAGGGAAAAGAACCACGCACTTTTGGTTCGTGCCT
TCAGCAAAGCTGTCCAGTCTTGTCCAAACCTTGAGTTGTGGCTCGTAGGTGATGGAGAGCTGAGAAGAGA
CATAGAAGAACTTGTCAAACAGCTTGGTTTGGAAGAGAAGGTCAAGTTCTTCGGTGTAAGATCAGACGTA
CCAGAGTTGCTTTCACAGGCTGATATATTTGTGCTGAGCTCTGACTACGAGGGGTTCGGATTGGTAGTGG
CGGAAGCAATGGCGGCTGGACTTCCAGTGATAGCGACGGCCATTGGGGGAATACCAGAAATTCTTGAAGG
AGGAAGAGCTGGAATACTCGTTCCTCCGAAAGATGTGGATGCGCTTGCAAAAGCGATTGTTGAGCTTGCA
AGAGATGAGAAAAAACGCGCTGAACTGTCGGATTATGGAAGGAAGTTAGTAGCGGAAAGGTTCGATATCA
GAAGAACCGTCAGAGAATATGAGAAACTGTATCTTGAGCTTTTGGAGAAAAAGAAAGGGTCTAAGAAGTT
TCGCATTAAGGGAAATGTTCTCTGAAGTCTGTAGGAGTGGTAGAATTTTTCATTACCAGTTATATTCAGT
GCTTTCGGAACTTTCCCATCACTCAGATTGGTCCGGAAGTAATTACGAAGGATGGCAATGGATGTGTTTG
CGAGTTTCATAATACCCGCTTATAATGTGGAAAAATACATAGTCAGGGCTTTAACAGAGCGTACTTTTGC
AGACAGATATGGATCTGGAAATAATAGTTGTTAACGATGGTTCCACAGATCGAACGAAAGAAGTGCTTAT
GAAGTACTTTCCAACAGCGGTTTTAGCAACTACAAAGTCATCACAAAAGAAAACGGTGGCCCAAGTTCAG
CGAGAAACAGAGGATTGAAAGAAGCACAGGGACAGTACGTGATCTTCCTCGATGGGGACGACTATGTAGC
CCCGATTTTGGTTGAAGAATTGAAAAAAGCCTTGTCCATAGCCCAGGCAGATGTCTTCTGTTGGAATTTT
TTAGTGGTTGACGAATCAGGTTCTGCACTGAGCTGGCAGTTCCCATGGAGGCTTACCGATTCGTATGATT
TACTGGATGGGATTGCCATTCTTCGAAAAATCCTAATTGAAAAGCAGTTGTGGGTGTGGACTGGCAGCGC
TGCATATTCGCGACACTTTCTGAGTCAGAACGATTTCCTTTATGCTGAAAAATATTACACTGGTGAGGAC
CTTGAATTTGAATGGAGGGTTCTTTTGAAGAATCCCAAAGTGCTTGCGATTAGTAAAACGTTGTCGTACT
ACGTTCAGCGTCCCGCTTCATTGACTAAGACCATCAATTTCAGGCAGTTCGATTTCTACCCTGCTCTCAA
GCAACTTTATGAAAAACAGAAAGAATTGATCTCGGATGATGAACCCACGAGCGAGTTACTACAAGCTGTT
CTTGAGTGGTCAATTTTCAACTTTCTGGGCTTAGTCTTTTTCCAGCTGAGAAACTCAAAAAAATCTCCGA
TCAAGGAATTTCTAAAAGGGCTAGAGCAACATCATCCCGGGTTGTTCCAGATGGTGGTAAGAGATGCCAG
ATCTATAACGAGACTGGTTTCAAAGGTCACCAAAAAGGACAGAGTCTACTTTTCATTGTTTAGGTTTTCT
CCTCGCGTTTTCCTTACCATCTGGCTTCATCTTTCAAGACTCAAAGCTGCGTGCAGGAGGCTTATAAAAA
AACTCATGAGAGATAAAACTCCAGAATATTGATGATGATCAAAGAGCAGAGAATTGTGAAGTTTTTTCTC
AGCGAGCATAGACAAGGACACATCACGATAAGTGAGAAATAAATTTCAATACCAAGCAAGGAGGATCCCT
ATGACTCCCAACGAACGAGATCTTTTGAAAAAATACATCTCCTTTTCTCTTGGAACTTGGTTCAGAGCGC
TCATTTCTTTCTTCACCACGCCCATCACAACCTGGATGATCAATCCCGAAGAGTTTGGGAAAGCCACCAT
GTTCTCCACAGTGTATTCCATCCTTCTTCTTGTAGCCCTCCTTGGAACTCCAAATTCTTTCCTCAGATTC
TTTCCACAAAAGTCAGAAGAGGAAAAACCAGTTCTCTTGTGGAGCAGTGTGATGCCACCGGTTCTTTTGA
GTATCTTGCTTAGTCTTGTTGTTTTCATTTTCAGATCTTCCATAAACACATTTCTGGTAGGAACACCTGA
TTCAAAAGCTCATGTCATTTTGATCGCAACGCTCATAACAGGAATTTTCCAAACCTTCAATTTGAACCTC
GTAAGGTCCAAGGGAAGAGCCATTCTTTTCTCTGCGATTCAGGTAATTCAGTCTTTGAGTCAGATGGGTT
TTATTGTTCTCTACGCTTTACTTGTGAGCCGTGATTTTTACACTTTGCTTTACGCACAGCTTTTCTCAAA
CGTTGTGGCACTTGCTGTCGGTATGCTCTTTGAAAGGTCCTATTGGTTTCCTGTAAAAATAGACAAAAAA
CTCGTTTTTGAGGTCATAAAGTATGGATATCCTTTCGTTTTCTCAGGTCTTCTTTTGTGGCTTCTAAACT
GGATAGACAGATTTGTTCTTCGACTTTACACGAGTTTTTCTGATATCGGTTTGTACTCTGCAGCATTCAA
GATTGTTTCAGCGATGAGCTTGCTTACAACTGGTTTTTCCACACTCTGGTACCCTTTCGCATACGAACAG
TACGAGAAAAATCCTGAAGACAAAATGATCTTCAAAAGAGCTCTTGACTACATGGCCTTTCTTGTCTTTT
CCGCTGGTTTTCTTCTTCTTTCCTTCAAGGACGTTATTTTCCTTCTGCTCGCAAGATCCTACCGCCCAGC
CGCGGCAATTTCTCCATTTCTGATATTAAACCCTGTGATGATAACCATGGCCATTGTTGTCGCAAGGGGA
ATCGATTTTTCCAAGAAAACCTACTGGTTCATCGTGAGCGATGGTGCAGCTGCTTTGTTCAATCTTGCTG
GGAATTTCCTTCTTGTTCCCACACTTGGAGCCAAAGGAGCTGCTGTTTCTACGGGGCTATCTTTCATAAT
CGTGTTTGCTATCGAGTCGAGTGTGTCCAAAAAGTTGTACCCTGTTCCATACGATCTGAAGAAAGTCTAC
TGTCTTGTATCACTCTTTGTCTTCTCGGCAGTGTTGCATACATTCTCCCAGAATCTGCTCTTGCCTGTTC
TTTCATCTGTTTTTGGTGTCTTTGTCACAATCTTTGCCTACAAAAGTGAATTCCTTAAAGTAGTGTCCAT
CGGTGTAGAATTTTTGAAAACCACCTTTCACCGCAAATGAGTTTTGGTTACCACATATTTCGTTCGAATC
CGTCGTTTTTCACACAAATCTGGTAGAATACTTTAAAGTGTTAAATGTTTAATTACAAAGATTAGGAACT
TCTGGGGGTACTTCACATGAAAGTTCTTATCATCACCAATCTTTTCCCTTTGAACAATAATTCAAATTCA
GGTATCTTTGTTGTTCAAAGATTGAGGCACTATAAATCTTTCAATGTAAACCTCGATACTATTTCATTAG
GACATCACAATAGCAAAATTGCGTCGTTATTAGAAAAATTATTACGAGGTCACAGTAACAAGAAAACTTT
AGAAGAGGTCGAGAATGTAAAATTTTATCCAGTATCCATTGAAATAAATCTACTAAGACTCATTAAATAT
GGACTTCTTCGCAACTACTTCACAGTACTTTGCAAAGAATATAAGAAAATGATCGAAGAAGCTTTCAATC
TTAATGAGTACGATCTGATACACGCTCACGGTATGTACAGTGTTCCAGCAGGTTTGACAGCAAAGATCTT
AGCAGAAAAGTACAGAAAACCTTTCATTGTCACCTTACACGGAAGTGATGTTAATCTTTTCATGCCACAC
AGAAAAGAGATATACGTCTCCATCCTTGAAAGCGCATCGGCAACGATATTTGTTAGTAAGGCGCTTCTTG
AAAAAGCAAAATCTTTAGGATTTTCCGGCAAAAACGCTGTTGTGATTCCAAACGGCTACGATGAGACGAT
ATTCAAACCCATGGACAAAGAAGCTGTAAGAAAAGAACTTGGAATACACAGAGAAGGCTACAAGTACGTG
GGCTTTGTAGGAAACCTCATACCGATAAAGCGAGCAGATAAACTGGGAGAGATATTCCATCTCATTGCAA
AAGAGATACCAGAAACGTTCTTCATCATAGTTGGAGATGGGCCGTTGAGAAAAAAGATCGAAAAAGAAAC
GAAAGGCTTGAACATCATCTTCACAGGAAGACTTCCACAGAAAGATGTGGCAAAGTACATGAACGCAATG
GACGTGATGGTATTGCCAAGCAGAAATGAAGGATGGCCCTGTGTCATTCTCGAGGCACAGGCCTGCGGTA
CATGTGTGATTGGAAGTAGCAACAGAGGAATTCCAGAAGCAATAGGTTTTCCAGAGTACGTTGTCGAGGA
AGGAGATCAATTCGAAGAAAGATTCGCAAGAAGAGTGGTTGAGGTTTTGAATGAAGGATACGATGTAAAC
AGAATCCTGGAAAGAGCGAAAGGATTCACCTGGAGGAATATAGTGGAAAAGGAAATAGATGTGCACAAAC
GGGTGGTACTGAAATCGTAAGACAACGATCAGAGGATTGTTTTCAAAAAGGGGAATAAAAGCTTCATGAT
AGAATCTTAAATAAAGTATGGAGGGATAGGTTTGGGGTAACAGAAAAGGTTCTCGATCAGATTCAAAGAT
GGAGAGAACGGCTGTTAAATTTGAGTTTGTCAAATCCCTTGCTGGCAGTAGATCGTGCTCGGGTATCGAA
ACTTTTAATCAAGGATTCAGAGATGACAGACCTTTTCGACTTGCTGGTCAAAAGGGGATTAAAACTTCCC
GTTTTCAAATATGATTTAACAACCGATAGATACATTCTTGAAAAACCTGGGGAAATAAATTTTGAAGGCA
CCGAAGAGGAAATTGTAAGAAAAATAAGCAGATTATATTCCCTTTCAAAACTTTCTATTGAAGAAAAAGG
GGTTGTAACACTGTTCATGACCTTTGGAGTCCTCAAATGGAATGATCCTGGTTTTAAAACACCATACCTG
TCGGCTCCTGTAGTGATGGTCCCCTGCGAATTTGAAAAGAACAAACACACAAACCAGGTATCCAGGATCA
ACTTCTTTGGAGAAGGAATTCAATTTAATCCAGTTTTGGAGTTACTATTTCGCGAGAAATACGATCTTCC
CTTACCACAGATAGAAGAGATTGATTCCAAAAACTTTAATGAAATAATCGAACATCTGGGAAATTTAAAG
ACTCAATTCACCATCTGGAAAGTGATTCCTCAATGTTGGATCATATCATTGAATCCGGAAATGTTCGTTC
TGTACAGCGATCTGGGGAAGATGATGCAAAATACGGAAGCGCTGACACATCCTTTAATAAATGCCTTCTC
AGGTGTACTATCTCTTTCCAAAAGCAGTACTGAGTCTGTGTCCTCCGTACCTCTGGTACCTATTCTGAGA
GCCGATTCGAGTCAGCGAAAAATTCTAGAAATGGTAAGAGAAGGAGAAAATGTGGTTATCCATGGTCCTC
CTGGTACCGGCAAGAGCCAGACTATCGCCAACATCATAGCGGATGCTGTAGCTCGTGAGAAAACAGTGCT
TTTTGTGAGTGCAAAAAAGGCCGCTCTCGATGTGGTTTACAATCGATTGAAAAACGCTGGTTTGGGTAGA
TTCTGTTTAGAAATTCACAGCACTAGAAAGTCCAAACAAGAGCTCATGTTTGATCTAAAAAGAACCATCG
ATCTTCTTCAAAATTTCCAGGATGTTGAACAGCCAGCAGATCTGCTGAAACAATTTGAACATTTGAAGAA
CAATCTGAACAACCTTCTTAATTCTCTGCATAGAACTGATCATCCGCTCGGAATGTCCATCTACGATGCC
ATTTCAAGATTGGAAGGGTTAAAAGACTATCCAGTAATTCACTCCCTCCATCTTTCATCGATAGCGGAGA
TTTCAAAAGAGAGATTTGAAAAAATTCTCCAACTGATGGAAAAACTGGAACAGCTCGCCGATGTATACAA
CGAATCTCAGCACCCCTGGAAAGGGTTCAAATTCTCAGAAAACATCCTTTCTTATCCATTAAAAGTGATA
GAGATGTTAGAGTATGTCAAGATGAATTTAAAGAACATGAAACAAATGCTGGAAAAGGCTGGATTTACAG
ATATAGGAAATCTGCGCTTCGAAGATTTTCAAAAGATTCTCTATCTTTTGAAATCGCTGAAAAATGTAGA
CGTGCTCCCGGGTAGATGGTTTCAAGTTGAAATCGAAGAACTTTCCACACTGAGGGAAATTGTTGAGATT
TTGCGTAAAAGAAAAGTTCTGATGAAAAAATATTTCCAGCACACAGAAAAATCAATTGAAGAAATGACTG
AGATCCTTCAGCCAGTGGAACGCTTTTCCAGAAGCTGGTTACGTATTTTGAATCCATCTTACTGGAAATG
GAAGAAGTTCGTAAACAGAAATCTCAGGTATCCTCATAACTTCGAAGAAATTCAACGACTCTATGAAATA
TCCAAGAATCTAATAGACACGGAAATAAAATACAACGATCTCAAGGAAAAGATTCCTGATCAGGAATTTT
CTTTTGATGAATACAGAACGAAAGAACTAGAAGAAATCGATTTTGCGCTCATAAAATTAGATATAGCGCT
GAAAATTAGAAAAAAACTTCCAATAAAGATCATCAAAAACGATCTAATTCTCACCAGGGTTTCAAAAGAT
CTGATCTCAAGGGCAATTGAGATTCTTGAAGACACACAATTGAAAAAATATATGGAAGATCTGAACAGAT
TGTGGCCAGATGGATTTGTGGGCGAAAAAACACTTCAGACAGCTCCTGTTGATGAACTTATTCGCAAAAT
AGATCATCTTATAGCCAATGAATCAAAACTCCACGAATGGATACAGCTTCAAGAGACACTTGAAAGTCTT
GAGAAGATGGAGCTAAAGACTTTCATACGGAGTGTGGAAAAAGAACACGTAAAAAATATTCGACGAATTT
TTGAGAAATCATTCTACAAGCAATGGATAGATAATGTTTGCACTCTTGATAAAAACCTCCGCGACTTTTC
AAGTGAAAGATATGAACAGGATATTTTGACACTTGAGAAGGCGGAAGAAGCACTCAGAAAAAGATGGGTG
CAATATGTGAAATCGTTACTCGCAAAGAAATTTCGAACGATACTTGCAGATACAAATCACTCGCAGCAGA
TACGTATTCTGATGAGGGAAACCCAGAAAAAACGGCGGCATAAACCCATAAGGAAATTTCTCCTGGAAAT
ATCTGACATTCTCAGATTCGTCAAACCCTGCATTCTAATGAGTCCACTGTCTGTTTCTTCTTTTCTGGAC
TTAGACAAGTTTATCAACTATTTTGATATCGTGATATTTGACGAAGCGTCACAACTAAGAACTCCTGAAG
CAATCTCTGCTGTGGTTCGCGGAAAACAGATAATAGTTGCAGGAGATCCAAAGCAACTCCCTCCCACTAA
CTTTTTCAAATCCTATTATGAACTGGAAGATGATGAAGACGAAAGGGAACCTCTTGACTCTTTTCTCGAT
GAATGCATAGCTTTACCGCGTGTGTTCAAACAGGGGTATCTAAGATGGCACTATCGAAGTCGTGATGAAC
GTTTGATAGCGTTCTCAAATCACTATTTTTACGGAGAGAACCCGCTGATAACCTTTCCATCACCAAAATA
CAGAAACTCTGATCAAGGTATAAAACTCGTTTATGTTGAAAACGGCACCTGGGACCGCGCAGGGAAAAGA
GTGAACACGATGGAAGCCCTGAAAGTGGTGGACATAGTTATTGAACATTTCCAAAAGCATCCAGATCGCT
CGATAGGCGTTGTCACAATGAACACCTCTCAAAGTGATTTGATAGAAAATCTTCTTCAAAGGCGTTTGAT
GGAGTATCCACACCTTATGGATGTCATTTTTAAAGAATCAAACGAACCATTTTTCATAAAATCACTCGAA
AATGTTCAGGGGGATGAAAGAGATACGATTATTATCAGCATTGGATATGCCAGAACACCTTCTGGGGAAT
TGTTCTACAATTTTGGACCCTTGAACAATGAAGGAGGTTGGAGAAGGTTAAACGTTCTCATCACAAGAGC
TCGTTATCAAATCATACTGGTTACCAGTTTGCGTTCTGAGGATCTTTCCAGAGCGAATTCTGAGAATAAA
GGAGTAGCGGCACTTAGAAATTACCTTAAATACGCCGAACAAAACTGTAAGCTTGAATTCTGTAGATCTT
ATGGGGAATCAGATGATATCATTCCCACCTCAATAGCTCGACAGTTGAATAATATAGGTTTTCTGACAGA
TACCAACATAGGAATGGGACTATGTCAGGTGAGTGTTGGAATTGAGGATCCTGAAGATCCCGGAAGATAC
AAAATAGGTATTATACACGACGGAAAAAACCACGCAATGATTCAGGATGTGATTGATAGAGAAGTCCTTA
AGTTTAAGGTTCTTGAAAGTTTGGGATGGAAGCTAAAGAGGCTGTGGACAATTGAGTGGTATAGAGACCC
CGAAAAAGTGTTAAAAAACATTATTGAACATTTAAAATAGAATGATAATTATCACACATTTGCGAGAGCA
GTCCTAACTAATCCTTTCTGTGCAGCAATTTGTCCTCAAGAAAGTATATCAATCAACCCCGGGCAACGAA
AGCAGTATCTAAGCCTTATCACAATCGGACAGATATTTGATTCTTTTCGTCTTTATAAATTGAACCATCT
TCAATACCAAAGCATCCAGATAGTTTCATCACACCAGCGAGCACAACACCATACTGTCCAGCATAATTTT
CTCGAAAGAGAGTTTCAACTGCCGTACTTGTGAAAATCCCAGTGGGAGAGATGAAGAATTACAAAGACAC
GGTAGAAACCAGAGGAAGACAGTCTACCTTCCACAGTTCCATCAGATAGCAGAGTCTTTCTTCAATTTTT
GTTGTATTATCATCCACTCCCATTCTGATGTATCATATATCAATACAGAACTTAAAATTCTGGAAATCAT
TAGTAGAACTTCATCGGAGAAACTATAGTTCGATTTGACCCATCCACAGGTCAAAATTTGACCTTTCTGT
AGGTCAGTCTCTTTCGAACACAGTACATAGAATCTCTTCAAATATCTTCTTTCCTGTAAATAACCACTCC
GTTTTCGATCATCTTTGTGTTGGATCATCATAAACCACAAGGAGATCGATATCACTGAAGGCGGTGATTT
TTCTCTTTGCGTGAGAAGCGAAGAGCACCACGAGTCTCAGACGATCTTTTCAGCAAGCTCACCAGCCTTG
TTGCAACTGCGTCGTCTCGGCTTTCACCGGGGCTTCTGAGATCGTTATCCCTGGCGGTGGGAACTGATCG
ACATTTATGGGAGCGCTATGGACTGAGAACAGAGATTTCTTTGAACAGCGTGAAGACAAAGGTTACTATT
CGTTTCCTTCAAACACTGCAAAGAAGAGCCATGCCGGTACCGCCACGATGTTTTCGTCTCTGAAGATCGC
ATCCTGGGTGATGACGATTCCTTTCTTGAAGACTTTCTTCATCCCAGCATAATCGGACCTGTGTATGTTG
TTCTGGAAATTGATTTCAACCGGTATGAGAGAATCTCCGTGTTCGAAAACGAAATCTACCTCATTGCCAC
GATCCGAATACCAGAAAAATGGTCCGTCGTAAAGGTTCATGCCGTTCGGCAAGGTCTTTCCGTTTCCCAT
GAGATGTCTCAGAGTTAGCATCTCCACAATCTGGGGAAGCTTGATCTGCTTTCCGCTGATCTCTTCAATG
ATATCGACCACAACTCTATCGATGGGATACGTCTTCTTCTGTTTCTTCAATCTGACAGTTTTTCTGGAAA
TATCCACGAAAAACACGTTCATCAGAATGAAGCTGTAACCAAGATACTCGAAATATTTCTGAATCGTGTC
AACACTTTCTATAGCGCCACTGAATATGTCAACAAGGGAGTTCCATGAAAAACGCTGTCCCACTATATCT
GGAAGTTTTTTGAAGATCTCTATGACCTTAATCCTCGACCCCAGGTATTTCTCCGCGTCTCCCAGGATGA
AATCTCGAAAAACTCCTTTCGTGATCTCGTCGATCTTGCCTTCTTTCAGGAAAACATCTATCACTTTTGG
AAATCCACCTGTGTTCAGGTATTTCACGAAGTACTCCTTCAGAAAAGAGTTCTTGAGATACAGAATTCGA
AGTTCTTCCTCGCTTTTCAAGAAGATATCATCCACTGACATTCTTTCCACTGAGATTCCAAGACTTTCCA
GAAATTCTCCGAAGGTGAGAGGAAGGTACACCAGGTCTTCACCGTAACCCTTTCTTCCTGGAAGTCTTTC
ACTCGATCTCTTCAGATCGAAAGCAGAGGAACCTGTGAGTATGAGGAGGGAATTTTCAAGCAAACCGATA
TCTACCAGATATTTGATGGATTTCTGCCAGTCTTCCACCGCGGTTATCTCATCTATGAATAGGTATCTTG
TTTCACCGGCTTTCCTTTCGAAAATCTGAAAATAGGCCTTCATCGTTTCTATCAATTCGAACCTATCTTT
CACGGCGTCGCATGTGAAAAAGAAAATGTTCGATGGTTTCACACCGTCTCTTAAAAGCTTCCTTATGTAG
AGTTTTAAGAACGTAGTTTTTCCTACCTGGCGAGGCCCTCTTATTGTGTATATCCCGGGTTTGTTCAGCG
GAATCTTCTTGAAGAGATTTTCTGGAAAGTATTTGAATGTGCTGTTTTCGAACATCGATATGTGCCGATC
AGTGTTTATGATCTCTGGGTCTCGCCACCAGGGGTTCATAATGTAAAGCTCGTCCATCCTCACTGCGAAC
CACTCCCTGGAGAGATTTCATCTTATTTTACCATACTCGTTCGAATTTATCTATCTCATTCGATAAAAAC
GTACGAATTTATCGAATTGGTTCGATAAATATCGACGTGTTTGATTTTCAAGTCACGTCCGCCTGAGAAA
GCTGTCGAACCTGTCCGGTGTCTGTCGAGTTTGTCGACGGTGTCGAGACGGTAACAGGAATTTGTAGTAT
AATCTAAACAAAACAGAAAATAATACAGGGGTGATTTTGTGAAGCAAACGGTGGCCGATCTTTTGAGTGT
TCTGGTGGACAGACCGCTCAGAGAAGGCGAATCAGAATATCTGGTGAACAGGGCCAGGGAGATAAACTAT
CTGAACTCAATAGCACTTCATCAACCTTTTGGGATCGTGGGTGTTTCTGGAGAAACGGGCATTGGAAAAA
CGACGGTACTCAACTTCGTGAACCCGGAAGGAGTCTTCACGGTCAGGGTGAACATCTCGCTCAGAGACTC
CATGGAGAGTATACTCTACGATCTTCTGCACAGTCTGGCGCTTTCCCTGGAGAAGGTGGAGGAAGTGTCG
GATCTTGCAAAAGAGGTTAGAAAGTGGATAACGGATGAAGTTTCAACCATAAAGGGCTTTTCCCTCGGTG
TTTCCTTTGGTGTGAACGCCAGCCTGACACATGAAAAATCGATCAGACCGAGGTTCAATTTCTTCAAAGC
CAGAGAAAAGCTCGGAGAACTGATAAAACAGACGGTTCAGAGAAAAGGAAAATTCCTTCTGATCATAGAC
GAACTGGACAAGGAAAAGAAAGAAGACGTTCTCAGGGTGATAGATTCGATAAAGAACTTCATCATCATGG
AGGACTTTGTCGTCATACTTTCTCTTCCCTTTTCTATATACCGAGAGTACGCTGCCGACAGACTGAGATG
GAACGAAGCAGGAAATCTGGAAAACATATTCACAGACATCGTTTTTGTTGAGCCTCTGAAGAAACTTGAG
ATCAAAGAGTTGATCATCAAAAGGCTTGGATCTTACATTGAACTCATCGAAGACGGAGTGCTCGATATAG
TGGCCGATTTTTCCGATGGAAACCCAAGAGACGGCCTGTGGATACTGACAAAGGCGATCTACGACAACAT
TCACAAGGAACTGTTGAGTAAAGAGGATCTGATCAACACGATCAACAGGACGATATCAGAGTACACCGGG
CTGACTCTGAACCTGACAGAAAACCAGAAAAAGGCCATTCGAGTCCTGAGAGGTTCTGTCTACTCCAGAG
AAAAGATCATAGAAACACTTCAGAAAGAGGGCTTCAAGCGAACAACGGCGTACTCAGTCATGGATCAACT
CCTTCAAAAGCGGATACTCCTTGTTGAAAAGGAAGGCTACAGGATCTCTGGAAAGTTCAGTTACATGGAG
ATCTGACGGTTTGTCGATCCCGTTCGATGTCTGTCGAGTTTGTCGAGGTTGTCGAGATTTCTATAACGCT
TTATAAACAACCACTCCACCCTCGATCATCTTCGAGATGGTCTTTTCCATCTGTTTGTATTCACTCAGAG
AATAGACGTGCGGTTCCAGTCCTTTCAATTTGATGGTCCTTTTCACTATTTTATAAGCGTCTTCTCTGAA
CGGGTCTTCGTACACGACAAGAAGATCGACATCGCTGAAGACGGTGAAATTTCCCTTCGCATAAGAGCCA
AAAAGTACCACAAGTCTCACAGGAAGTTTCTTCAGGAGTTGTGGAAGGGAATTTCTGATGATTCCCAGGA
CCTTTTCCCTTTTATATTCTGGATAGAAGATCTTCGCAGAATCGGATGATCTTTTCAGCATAGTTCACCA
GCCTTTCGGCTTCAATTCTGGAATACCTGTTTCTGGGGGAGCCGGAAGGAAGGGCATCCGGATACCTTGT
GGGGATACAAGCTTTGTCCAGTTCAAGGGCATGGTCCATGAGTTCTTCAGGGATTTCAAAACGGCTGGAG
AGTTCCCCGAGAAAATCCGGTACAGAATATCCCCATGCCTGTGCACCCATTCTCTGGAACACAGCTTTCA
CGGCTTTTTCTGCTGCCTGCTGGGAAGAAAAGCATGCCCAGTTGTAGAAGCCGTGCTCCAAATCGTGTTT
TGCATGCTCCAGATCATCTTTTGCCGCATCCAACCAGTCTTTGCTTCTCTCCAGATCAATACCACCTTTC
AATGGGGACTTCTCAAACTATTATAAAACACGCCAGATCTCAACGGTGCCGCAAATATCACCTACAGCCA
GGTATTTTCCATTCGGTGAAAAGGTAACAGATCTCACGATTTTTGTGTGCTCTTTCAACGTTTTGATCAA
TCTACCATCAGAGACTCTTCAGATTCTGAGGGTATCGTCAAGATCTCCCGAAACCAGGTACTCACCACAT
TTTACTGCTCCATCTCACACTCTCGCTCCACAGCATAGACAGAGCTTTTTCATGACTTCCTTTCAATCCC
TTAGAGGGATTCTGACGACTCTCGGGTGTATCTGAAACCACGGGTGGATGTTTTTCTCGTGTAGTTCTGG
ATTTTTTAGTTTGTGTTATCACCGGGACTTGTGCGCTCTTTCTTCACTCAAAGAGACTCAATGAATTCCT
CGAAGGCTTCGAAACCATTCCTCTATCACCTCAACGATCTTTCCAGCGGCGTTTCCGTCACCGTACAGTC
CTGATGGATATTCCGAACGGTCTTCTTCCATGGTCACGTCGAAGAGATTCTCTTCGCTGGCTAACTTGTT
CCAGCCTGCTTCGACGAGTTCTCTCCAGCCCGTATCCGGCATCACGACTATCGCTCTTTTCCCTGCAAAG
TACGCTTCTTTCTGAAGACCTCCGCTGTCTGTCACCACTTTCCAGCACCTTTTTACAAGTCCCATGAGGT
TCAGATAATCCACCGGGTCTATCACAACCATACCTTCCAGGAGGTTTTCAAGACCGAATTCCTTCACTCT
ATTTTTCGTCCTGGGATGGATGGGAAATACCACCTTCTTTTCTCTGGAAACCCTTTTGAGCTGTTCCAGG
ATCTTTCTCAGTTTTACTGGATCGTCCACGTTGAAATCCCTGTGAAGGGTGACAAGAACGAATTCGTTCT
CTTTCAGCCCCAGCTTTTCGAACACATCGTATCTGAATCTATCCTCCATTTTGAGGAAAAGATCGTACAT
TACATCCCCCACAAAGTAAACTCCTTCTGTGATTCCTTCCCTTTCGAGATTCCTCACCGCGAGTTTGCTC
GGACAGAAAAGAAGCTGAGAGACACGATCTGTGACGATCCTGTTTATCTCCTCGGGCATGTCTTTGGGAT
GCTGTCTCAACCCTGCCTCAACGTGGGCGACAGGTATTTTGAGTTTTGCAGCCACGAGCGCACCAGACAG
AGTCGTGTTGGTGTCGCCGTAGACCAGAACAAGATCAGGTTTTTCACTGAGGAGGACCTTTTCAAACTCG
ATCATGATCTTTCCCGTCATTTCTCCATGGGTTCCAGATCCCACGTTGAGATTGTAGTGAGGTTGTCTGA
TCTCAAGAATTTCAAAGAACACGCTGGACATGTTGTAGTCGTAGTGCTGTCCGGAATGAACGAGGATCTC
CTCTATCCCCTTTTCTTTGAATTCCCTGTGAAGCATCGCCTCTTTTATGATCTGAGGCCTTGCACCGACC
AGTGAGAGTACTCTCAACCCATAACTCTTTCCAGAAATTCTTCTTCCTTCTTCTCGTCCCACACGAATCC
CTCCTGATGTCTTCTGATATTCTCCAGTATCTCTTCGTATCTTTGACATGCATTTTCTATTCTCTTCAGG
CTTTCCTCAACGTTTGCCGGGTCTATAACAACTCCTATTCCCAGATCCTCGACCATCTTTGCCATCGAAA
CGAAAGAATTCTTCACGATAACGGGTGTTCCGGCAGCGATGGAGTCGTAGAACTTGTGCGGTAAAGAGTA
CAAATAGTTCTTATCTTCTTTGCCAGTAGGTTTATAAGATATCAATGAAAACATGCTTTTTGAGAGTTCC
TCCATCATCTTTTCGTACGGCAGAAAAGATGTGTACGTGTGCGGAACATCAGAAAATGCTTCTGAATCCA
TTCCTATTATTCTGAAAGAAAATCCTCTTTCAACAAGTGCTCTTATGAGTTTCTTTTCGTGAATGAGATT
TCTCGGTGTTTTTCCTACCAGAACGATTTCCATTTTCTTTTTATCCGGATCTGGTTCGATTTTCATCGAT
GCGTAGTTTGGTACAATGAAAGTCTTCTCCGGATCCAGTCCGGTCTTTGCCACAACATCGTTCCGTGTTT
CTTCAGAGACGAAGATACACAGGTCAGACAGCTGAAGCTGTTTTTTGAATATCCTCCACATTACAAATCC
TTTCAGATCACTCAAAGGCCTGGGAAGAGTACTGAGAAAATTCTGAGGATGATACTCGTGTATATCGTAG
ACAATCTTTTTTCCACGCTTTTTAGCCACAACGAAGGGTTTTAGAGGTTTTGTAGCCGGAAAGTGATGCA
TGTAGAGGATATCGTAATCTTCAGTTTCTACGAGATGACGGATTTTTTCATCGACTTGTTTTCTTTTAAC
GGCTTTCTGGAAAATATTTCCCCTGTTCGAACATTTCACGGGGATGTATCTGATGTTATTCTCCTTAAAA
GGTAGCTCTTCTTTCTCCGTCCAGTACTGATAAATAACCTCACTTCTCTTGGACAGAGCCTGAACCGTTC
TGAAGACCCTCTTGTCGTTTCTCGGGTGCATATATCCAATGACAAGAACCTTCAAATCGCTCACTCCTTC
TGAAGATAAGGTTCACTGCTGTTCAACATCCACCCCACACCCTTCACTACGACCCACGTGTCAAGGTAGT
CGAAGAGCCACTCAAAGAGTGTGGTCCAGATCAGAAAGACCGTGATCGTTCTCAGGGAGAAGTACCCGGT
GAGGGCTCCGTAGAAGAAGATCACGTTGTCCACAAGCTGGGCCAGTTTCGTTGCGGTGTTGTCGCGGAGC
CACAGGTGTTTTCCGAAAAGGCCCTTCGTTCGCTTCAAAAAATCCTGAAACCTCGCCTTGAATATACCAG
ACACGACGAACGCGAGCCAGCTGAAGAGCGTGGTTCTCCAGACGGGAAGAAAGAGAGCCTTCATGTGTTC
GTGCGCCCAATCTTCGCTGGAAGGGATGTAACCGAGCGCGATCAGCATCCCCACCAGAAACACGACCTGG
GCGAAGAAACCCACCGCCACCAGCTTCTGCGCCTCTCTGTACCCGTACACCTCGGTCACGATGGCGATCA
GCGTGACAAAGAAAGGTCCGAGGAAAACCCCGGCGTACAGCTGAACACCGGGAAACAGTTCGTACGCCTT
CAAAACGGCAACGTTCATGTAGAGAACAAGAATCGCTCCAAGAGCGTACATCCCTTTCAGGCCGAAGAAA
CGTATCGCAAAGAAAACAAGAAGAACTCCCACGAGATACTCGAGTCCAAGGAACATCCAGTTCACCAGCA
TCAGCACCGCCTCCACACAAGAACGTTGTTCCTGAATTCCCTCTCTATCTCTTTCCTGTCCAGAAGAAAG
CTCAGATACGCGTGAACGGTGGATCTGTAGAGTATGTACTGTGTGAGATTCTCCAGGGTGATTTCGAATC
TGTCGAAGAGCTGTTTCATCAGTTCGTCTGTGCTCAGAGGATTTACTGTGATTTCCAGAACAGCGTTGAT
GATGTTCTCCACTGCCTTTCTGTTTTTCTCCACAAGTTCACCGATGTCTCGAGTCACCTCTCCATGAGAC
GGAACGTAGTAGCTGTAGCTTGTCTTTTCAAGAAAGTCGAGCGTTTCAAGGAATTTTTCTACGTTGTAGA
TGACGAATATTCTGTGTTTTCTCAGTGTTTCCTCAGAAAACACGGCGTCTGCGCAGAAAAGAACGCCATC
CACAGCCACTCCGATCTGGTTCGTCGAGTGTCCGGAAAGAGGTACTATCTCAAGATCCACGCTCTCGATC
GTGATGGTTCCCTCTTCGATCACTTCATCGACAGCGGAGGGTTCTGCCATGAGAAACTTGTTTCTGAGCT
CATTCGGTGGATAAGCACCGTACAGGTAGAAAGGTTCAAAGACGGTGTTTTCTATGATCTCTTTTTCCAT
CTTTGGGGCGAACACGCGGGTGGAGAAGCGCTTTTTCAGAAAGGCGTTCCCACCACAGTGGTCGGCGTGA
GAGTGGGTGTTTATGAGATACAGAGGAGGCTTTTGCAGAAGTCGAGAAATCTTTCTTGGCACGCTCTCAT
CGAGCCCGCTGTCCACGAGAACGGCAGCGTTTTCTGTGTACACGACACCTATGTTCACCGGATTTGGAAC
GTAGGCCACTCTCTCTGTGAGACGCTTTATTTCCACGGTTTCAGAACCTCCCGAAGATCGAGTCTTTGGA
AGACCACACCGGCTACTTGATTTTATCCTCCACAAATGGTAGTATTTCTCAGAGCCCAGTTTTTTGTCAA
GGAGGTTTTTATTATGAGTATGCACGAACATGAGCATGAACATGAACACGAACACAAAACGGAAGTTTTC
AGCCTGATCGATCAGGATGGAAACGAAGTCTTCTTCCACAAGCTGGGAGAAGTGGAAGACGAAGGAAATC
TCTTCTGGGTCTGCGAGGAGGTCTTCCTGAACGACGCAAGAGACATGATCGAAGATCTCGGTGAAGTCTA
CATCTTCAAAGCAGACGACACTCCGGAAGGCGTGATGCTGGAAGGAGTAGAATACGCAACAGCTCAAAAA
GTCTTCGAAAAGTGGCAGAACAGCATTCCCGATATCGAAGAGATCTTCTTCGAAGCGGACACCGAAGAGG
ACGGGGAATGAAGAAGGGCGCCGAAGCGCCCTTCTTTCATATCTTCAGGTATGGAAGGAGTCCCATCTGT
CTTGCCCTTTTGATGGCCACCTTTACCATTCTCTGGTGCTTTGAGCAGTTTCCGGTGAGCCTCTTTGGTA
TGATCTTTCCCTTGTCGGTGAGAAATTCACTGAGAAGCCTTGTATCTTTATAATCAACGTAATCCAATTT
CATTTCGCAGAGTCTGCACTTCTTGATCTTCTTCTTTCTCCTTCTGTAAGCCATCAAACACACCTCCCTC
AAAATGGTGGTTCATCTTCACTGAAGGTATCGCTGGAAAAGTCTTCTTCCGGTATTTCCAGCTCCTCTTC
AGTCTCGCTAACTGTTTCAGCAGGTTTTCTGTCCATGAATCTAACAACGTTTGCGACAACCTCCGGAGAT
ACCCTCTTTTCTCCAGTGGGTGTTTCCCATCTTCTCATTCTCATTTCACCTTCGACGAGAACGAGCCTTC
CTTTGGTGAGATAGGTTCTAGCGAACTCTGCCAGTCTTCCAAAGGTGACGATCCTGAAGAAATCAGTCGT
TTGAGCGTCGTCCGGCGCGTTCTTTCTGGGAACCCTGTCCACCGCTATGGTGAAGGTGGTGACTGGAGTT
CCGCTGAGCGTGTATCTCTCTTCGGGATCTCTCACGAGTCTTCCTATGAGTATGATCTTGTTGAAGAAAG
ACATTAATCTTCGGATCCTCCTTCACTCGACTCGGTAGCTTCAGCAGCTGCTTTTTCTCTCTGCGCCTTT
CTCTCTTTCTTTTCCAGGTCGAACCTTCTGAAGGTCTGCCATCTGATGATCTCGGGCGTCACTCTGTAGA
AGTTTTCCAGCTCCTGAAGGTTCTGACCATCGCACCTGAAGTAGATCACCGTGTAGTCTCCTTCGTTGAA
CTTCTTGATCTCGTAGGCGAACTTTCTCATACCCATCCTTTCCACTTTGTCGATCTTTCCCTTGACCCTT
TCTTCGATGATCTTCTTGACTCTTTCGACGAGATTTTCTCTCTCTTCCTCTGGAACGTTCGGTGCGATGA
TGAACATGCTCTCGTAGATCCTCTCTTTCACGTAAGCCACAGAAACTCACCTCCCTCGGACATTCGGCCC
CACCTCCGGATGGGTGGAGCGGGATTTCACTTTCACGATTATACCATCACCTTCTGAGTCTGCAAAGAGT
TGGAAACTCTCCTGTTTCCAGATATTCTTTGAAGCCCTTTATGCATATCGGCGTTATGTGTGGACAGTGG
GTGAGGAAGTTCATGAAATCAACGACCCTATCGGCGATACTCTCCTCGAGGTTGAAGAAGATCTCCCACG
CACCCTTTTCTGCCTCTTCCTCATCGAGGAACAGGATCTTCTTCAAAAACTCCTTCAGGTTGTTGAAGCG
CTCCAGTTCTTTCTGGGCAAGTTCTGTACCCTTTTTTGTGAGGGAAATGGGGCCCCTTCTCACGTAGTTT
ATCAGTTTTTTCGATGCGAGGTCTTCCAGAATCTGCTTCGCGGAGGGCATTTTCACTTTCAAAAAGTCCG
ATACTCTCTTCAGCCTCGTGCTTCCCTCTTCCGTTGTTAAAAGAACGGCGAGGAGATACCTTTTTTCCGT
TGGTGATAACATATTTCTACCTCCCTTTAAGGTTATTCTAACACAGGTTTCAAAGTGGTAGAATATTCTC
GAGTGCAGATGAGGGAGGGATGGACTTGAGATTCTTTGGAATGGTTCTGATACTTCTCGGTGTGCTCATT
CTTCTTTCCGTCTTCAACGTGTTCGATGTTTCGTTTGGAAAGTTTCTTGGAATCGTCTTTGCCGCTCTCT
TCGGATACGCGGGAATCAGTGCGCTCGTGAAAAAGGGCTTCCCGAACGGTCTTGTTTCCTGTGCCATAGC
CACCGTTCTGTTTCTTCACATCTTCAACGTGCACAGGTTCACTTTCTGGGAGGGTTTTGTCGTCTTTTTC
TCCGTTCTTCTCATCGAGTGGGGGTTCTTTGCTATCCTGTCTCACAGGGATTGAATCTTCATTCCAACAG
CTCTCATGTATCCCATCGAGGTGGCGTACTGGATCGATCTGGTCCACCCGGAGCAGTCTCCCACCACGTG
GAGACCTTCCACGATGTCGTTCAGGAACTTGTTCGTGTAGAACTTCACCTCGACGGCGTAGAGCAGGTTG
TCGAAGTAGGAAGCCCCCGGTATGACCTTCTCCAGGTTCTCCACGAAATCCACGAGGGATTCTCTGATCT
TCGACGGAAAGACGAGGTTCGCGTCTCCCAGAATGTAACTCTCAGAATCCAGAGTGGGGTGGACCCTTCC
GAGCCTCTTCGTCCTTCTGAACTCTTTGAAGTCCCCGTACGTTTGCAGAATCACTTTCTCTTTGTCGCCG
GCTAAGATGTTTGCGAGCTTTGCGAGGTTGACACCGTATCCCGTGGGATCCTTGAACGGCTCTGTGAAGC
GCGTGGTGACGAGAATGGCGAAGTTCGTGTTCTCCGTCTTATGCAGGCTGTCAGAATAGCCGTTCACCGT
GGTGAAGTCTTCGTATTTTTCCAGTGTCACCTTTCCTGCCGGATTCTGGCAGAAGATCCTGCAGATGTAA
CCCGTTTTGGTCCTGTAGCGAACCTTCACCTCGTACATATCGGAGAACGGATCCATCACGTGGTTTGGAA
GTTCGTACCTGACACCGATGTCGACGAACTGGTTCGGCCTGACAAGCTGTGGATACTTCTCTTTGAGACG
CTCCATGAGTCTGTGTCCGCTTCTTCCAACGGCGATCACGAGCTCGTCGAACTCGAAGTCTCCCCTGTTC
GTGTGCACCCTGTGGGGAGGACCGAACTCAACGTCCTCCACGGTGGTTCCAAAGAGAAACTCTATGTTCT
CAAAGGAAGAGAAGTACTCGTATATGTTTTTGTTCGTCTCCTTCAGAATGTCCGTTCCCAGATGGAAGAA
ATAGGACTTCACCGGCTCGAAACCGTGGTGATAGAAGCGCTTGTAGATCTCCTCGTCCGAGAAGGATTCT
CCGAACTCTATCTTCCTGCCATCCCTTTCGAAGGACTTCAGGTAGTTCACGATGCCCACTCTTTTATCGA
CGGTGGGAGTGTAGCCGGAGAACTTCAGATAAAACTCCACCGTCTTCGCTTGAATCTCAAGGGGAATGTA
TATCTCCCCTCCCATGCCGTGGGAGATGAAGATCTTCCCATCCATTCTCACACCGGAGATGGTGTTGTGG
GAGTAGTCTTTTCCTCTCTCTAGAACGGTGATCCTGTAGTCTTTCACCTTACCGCTTTCTATGAGACCGT
TGATGAACCCGATGGCGCTCGCTCCAAAGCCGACTATTCCAAGTCTCTTCAACATCTATCACTCCTCGAG
CAGTTTCTTTCTCAATTCCTCGAGCGTGACGACCTCCCCTTTTATCTTCTCCAGATAGAGCTTCCTGTAC
TCTTCGTCGCCACCCGGGACGATGTAGATCTTGCCCTTGAAGTTCTCAATGGCCTCGATCTCTTTGTTCG
AAAGCTTCTTTGCAAAGCTCAATCCACCTTCTTTGGGAGTTGAGATGATGAGGATGTCCACACCTTCCAG
GTCCTTCAGCATCACCTTCGGGTACTTCACGTTGTAGCCTCTCTTTTCCAGCTCTTCTGCGAGCGCTTTG
AGTTCTTCCAGGTGATCGTTCTCGTGGAGCGTGTCGATCATGATCACACCTTTCTGTTTTTCTTTCACAG
AGAAACCGCTCGACTGGACGAGTTTTCCATCCACAACGAAGGAAACACGATGGTAGCCTTTCTCCAGCGA
TCCCGTGGGAACGACGAATCTTTTCACCTGGTACGGTGAAAAACTCAGTTCCACTTCTCTCAGCGGATTT
TCATCGAGAAGAACAGAAAGCTTCACATTCTGGTCTTCACCGGTCACGTTGTAGATCTCGAAGTAGACCT
TCGCCGATTCACCGTCGTGTATCTCTTCTGGAGAGACTCTCACACTGTTCACGTAGACAGGAGAAGGTGT
CTGGAACCAGATCGGTGAGGTGACTATCTCATCACCGTCGAACTGTTTCATGTAGACAAAGTACCACTCG
TATCCATCTGGAGGCGTGACCGAAAGGGTCAAGTTCAGTCGCTCCGTGTTAGGTCTGAGCTCCAGAACGG
TCCCACTCTGAGAGATAACGGCAAGATAGAGGAGTTTTTCCGTGTCTTCGTACTCGAGACTGATCTTCTG
TGGAGAGAGATCTTCCACAGAAACGATATCCCCCATCAGATGGGAGCCGCTTTTCAAGAGCGCTTTGACG
TTCTTGTCTTCACTTCCGAAAGTGTGTCTCTTCCAGAGAGCGTCCATGATGTCGTCGTAGGTCAGAGTGT
CTGCTACGATACCGGTTCTTCCTTCGTTCGCGCTCCCCCAGTTGGGCTTGTGGTTGTCCTGTCCCACGGT
AGCACCGAGGTGCCATCCTTTGTTCAGAGCGAGGATGTAGTTTCCGAACATCTCTTCGTTTATCACGTCT
CCGGAGGACCAGTTCCCGTTTCCCACCTCGATCAGATTCACATACTGGTCCGCTTCAGGAAAATAGCGGA
ACGAATCGAAGGTGCCAAAGGTGCTTATGGGGTGGTTGAACTGGGCGAGTTTTTTGTGTTCAACGAGCCA
CCTGTAGAAACCTTCTAGAGAACTTTCCTGGTTTCTGTCGATCCACTCGAGAGACTCGTACACGTTTATG
TGCCCCACTCCCGCGGTCCATTCGAAACCCTGAAGTGCGACGAATTCACCGTCTTTTGTGTGCCTCTCCG
CAGCGAGCTTTGTCAAATAGGGTTTTGTCTTTCCGTTGATCTTCTGGGCAAAGTAGTAAGCGTGGTCCGT
CACCGCGAGAACGTCGAGGTACCTTTTCGCGTACTCGTAGGCCTGGTCCGGTGTTCCGGAACCGTCGGAG
TAAGACGTGTGCGAGTGAAGGTTTCCGTAGAAGAGCTCTCCAAAGACCGCACAGGAAAGAATCAGAATCA
GAAGAACGAGCTTTTTCATATCATCGCCTCCTTCATTTCAATCCGGTCCTCGCGATTCCCTGAATGAAGT
ACTTCTGGGTGAAGATGAAGAGTATCACCACGGGGAGTATCGAGAACGTAGCGGCCGCCATGAGCAGGTT
GTACTGAGTTCCCACGTCTGAACTGAACGCCTGGAGTCCAACGGGCAGTGTTCTGTACTTTTCGCTGTTC
GTGACGATGAGGACCCACAGGAACGCGTTCCAGCTTCCAACGAATTTGAGAAGTGCAGAAGTGATGACAG
CCGGTTTGCTGAGAGGCACCACCATCTGCCAGAGGAATCTCCAGTGAGAACACCCGTCTATCTTCGCCGC
GTCGAAGAGTTCTCTCGGTATGGTCAAAAAGTGCTGTCTCAGAAGGAATATCGCGAAGACACTGACGATC
CATGGGATTATGAGGGCGTAGTAGGTGTCAATCCAGCCGAGTTTCGAGATCGTGATGAAGTTGGGAACGA
GGAGCACCTCACCTGGGATCATCATGGTTGCAAGGAAGAGTCCGAAGATGAAGTCCCTTCCGGGAAAGAC
CATCCAGGAGAAGGCGTACGCGGCAAGGGAGGCGGTGACCACCTCGAGCAGTGTCGTTGTTGTCGCAACG
AAGAACGTGTTGAAGTAGTACCTCGGGAAAGGAGCGGCGTTCCAGGCATCGACGTAGTTCTGAAAGATGT
TGGCCAGCACCTCGGAGAACGAGAACTTGAGTTTCACAGAGTCGATGGTCTCGTCGCTCAGAAAGACAGA
AGGAACACCCTCCAGAAGGATCTCTATCACTTCTCCACCCTTCACCCGGACTTCCTTCACGAAATCCGGG
GCGTCCACGATCTTCCACGAGCTCATCGCGTCCTCGTAGGCCTTTCTGAGAAATGCAACGTTTCTGAGAT
AACTGGCCACTTCGTTGAGAAAGTTTTCATTCAGATCGAGCTGAGAGAGTTTCGACTTCAACACTTTGTA
GGTGCTGCTTCCAGTGAGTTTGACGTCCATTTCAGCGATCATCTGCGAGAAACTCTCTGTTTCGATTCCG
TTTTCCTGTGCGAGGGAGATCAGAGAAGAAACAACCGGCTTCACCGAAGCGATGGTGAGAAGATCCACGC
GGTGTTTCTCCGAGAGTTCTTTCTCTTTCAAAGAGACGTAGTCCTCAACGGGGTTTTCCGACTCCTCCAG
GAGTCTTTCCACGAGCTCTCTGTCGGGGAAGTCTTCGATCTTTTTCAAAAAGAGAGTCTTTCTTTCATCT
TTTTTCATCGAGCGGGCGACGATGTCTTTTTCCACAGCGAGGTTCTGAACGCTCTGGAAGAAGCCGCTGA
CCTCGAGGTAGTAAGAAACGTTTCTTTTCACCTCTTCGAAGGGAGAGGCCACGTTCTTTCTGTAGACAGG
AACGAGTGGGTTGTCTCCAGAATATTCGAGCTGTAAACCATCGAGAAGTTCATAGAGTTTCTTCACTTCT
TCGTCGGAGAGAATGAGAGTGGTACCCGCCTTCATACCGAGCACCTTTTCCTGGAAAGAAGAGAGTTCTC
CGCTCACAGCCTCGAGAAACGAGAGAAATCTTTCCTTTTCCTCCTCATCTTTTATTCTGATGTTCACAAA
GCGCTTCATCTGAGAGATGGTTCTCAGAGCCCCTTCAGTTGAACTCAGAATTTCGTTCACCAGTTTTGCC
CACCGCTCTTGTAGTATATGAAGAACTGTTCGAAAAACTCTTCCGGTGTTTTCCAGGAGAATTCCACCGG
GGATTTCGAGGAGAGTTCTTTGACTCTTTCAACATCCACCCCTGTTGTGTATTTTGCCCCTTTGAGGGGG
ATCGTCATCGTTCCTCTGTGGAACGGGTCGTCGTTCACCGTGATGGTGAGCAGATTTTCCTCTGCTGTTT
TCAGAGCGTACGCTTCTCTCAAGCTGACTCCTTTTGCGACCCTCTGGACACCTGGTTTCAGGATCACTTT
CACATCGCGCGAGAAAGCGAAGTTCTTCGTGTAGAAGCTCGGGGGCCACTGCTGAACCTCCGAAGGTGCT
TTGAAGGAGGTGAGCAGCATCCAGATGAAAGGACCCAGCATGACAACGGCACCGAATATGAGAAGGATGT
ATACGACCAGCTTCTTCACGCTATCACCTCACGAGACATACTCGACTGCTCTTCTTCCAACCCTGTACTG
GATGAAGGTGAAGATCAGAATGATCGCAAAGAGGATGTAGGCTGCCGCCGAGGCAATTCCCATTCTCTGC
TGTCTGTAGAACAGGTCGAACACGTAGTACACGAGCGTCATTCCGCTGTTGTTGTACGGTCCCGGAAGCC
CATCGTAGAGAACGTAGACTTCCGCAAAGACCTTGAAGGCTCCTATTAGGGAAACTATGAGCAGGAAGAA
GGTCGTCGGCGACAAAAGCGGCCAGGTGATGTAGAAGAACTTCTGCAAAGAACTCGCACCATCCACTTCC
GCTGCTTCGTAATAAGACCTGTCTATGTTCTGGAGCCCCGCAAGGAAGATCACCGCATCGTACCCGACGG
TCTTCCAGACGGAGACGATGGCTATCGTGGGAATGGTCCATCTTTCGTCTTTCAGCCAGGAGATGGGTTC
TATGTTGAACAGAGAGAGGATGTAGTTCAAAAGACCGAATTCGTCGTTGAAGATCCACTTCCAGACGAGA
GATATGGCCACAACCGATGTGACAAAGGGTATGAAGTAGGCGGTCCTGAAGAACACCCTGAACTTCACGT
TGCTGTTCAGAAGAAGGGCGATCATGAGAGAAATGAAGATCTGTGAAGGCACACTCAGTATCACGTAGTA
CAGTGTGTTGGTGAGCGCCTTCAGGAAGAGATTCTTGTCCTTCGCGTCGAGCAAAAAGTTCACCAGTCCC
GGAAGAGACGAGTTCAGCTCCACGAAAACAAAGACCGCAAGAAACAGAATGAACCAGAGCCAGGTGTTCT
TGAACTCCACCCGTTTGAAGTCGTACACCAGCCAGCTCCAGGAGATGGCCGCGACCAGGAAGGAAAGGAT
GGGATTTTCCACGTTGAAGAGGTTCAAAGCGATGTATACCAGTACTACAGCGGCGTTGGAGATGATACCT
GAGAGGGTTCTTTTCTTGATCAGGTGAACGATCAACATCACGATCGCGCCGGCGACCGCAAGGTGAAAGA
AGGTGTTCAAAACAGTGAAAACGAAAGAATACTTCGGTGGGTAGTCGAACTTGAAGATCTCGATGTAGTT
GTCAAGACCTGTGAAGTAGGGATTCTTCATGTTCCTGAAATCCCACTTGAAGAAGCTCAGAACGAAAGAG
AATCCAACCGGCCAGAAGACGAACATCCCGAGAACCACAAGGGACGGAAGAAGAAAGAGGTACGCAAGAA
CCGCTTCTCTCAGCTTCTTCGAAGGTTTCATACTCAGACCTCTCTTTCCTTGAGTTTCTTCACAATCAAA
TTATAACCTATGCGGTATAATTCAAGGGGAAAACATCGAGAAGGGAGGGATTCCTGTGAAGAAATTTCTC
GTTGCTCTCATGGTGATTCTCAGTGTTTTTGCCCTCGCGAAGGTGAAGGTCACGTTCTGGCACGCCATGG
GCGGGGGACACGGTAAAACTCTCCAGGAGATAGTGAACACCTTCAACGAACTCCACCCGGATATCGAGGT
CGAAGCGGTCTACGTTGGAAACTACGGTGCACTCTCTCAGAAGCTCCTCGCGGCAGCGCAGGCAGGAGAA
CTTCCCACGATCTCGCAGGCCTATTCCAACTGGACGGCGAAACTCATCCAGAGCGGTGTTGTGCAGCCTC
TGAACGAGTTCGTGAACGACCCGAAGATAGGCCTCACGAAGGAAGAGTGGGAAGACATCTTCAAACCTTT
GAGGGACAACTGTATGTGGGGAGACACCATCTACGCGGTTCCGTTCAACAAGAGTCTCTACGTGCTCTAT
TACAACGCGGACGCTTTTGCGATGTACGGCGTGGATGTTCCCAAAACGATCGATGAGCTTTACGAAGCGG
CGCGAATCATGACAGAAGACTTCGATGGAGACGGAAAGATCGATCAGTACGGTTTTGGTTTCAGAACGAC
CGTTGACTTCTTCCAGATACTCCTCACACTCCGCGGTGGTTCCATCCTGAAACAGGTCGATGGAAAGTGG
GTCTCCAACATCGACAGTCAGGAAACAAGGGACGTTCTCGCTTTCGTGAAGAAGATGGTGGACGATGGTA
TCGCGTACTCCCAGGGTGGATACCTCGACGGGATCTTCGGTCAGCAGAAGATCATGATGTACATAAGCAC
GATAGCGGGAAGACCCTACGTTGAGAAATCCACGAAGGGTAAGTTCACCTGGAGCTGGGCTCCAGTTCCC
ACCTGGGTGACGAACAAAGTTCCATTTGCCGGAACGGATATAATCATGTTCAACACGGCAAGCGAAGAGG
AAAAGAAAGCAGCCTGGGAGTTCATGAAGTACCTCATATCACCAGAAGTCACCGCTTACTGGGCGATCAA
CACGGGTTACATTCCCGTGAGAAGAAGCGCCCTCGAAACGTCGATCTGGAAGGAAGCGGCGAAGTCCGAT
CCTCTGCTCGAAATACCATTGAAGCAGATAGACAACGCCGTGTTCGATCCACAGATCGGTGTATGGTACG
AGATCAGAACGGTGGTTGGAAACATGTTCTCCGATTTCATCAACGGAAAGGTGGACATGGAAACTGCGAT
AAAGACGGCGGATCAGAAGATAAGGGAGTATCTCAAGGAAGAATACGGCGAGTGAGCGGGAGGCTGTTCC
TCCCGCTTTTCTTTTGTTTAAAACTCCTTTAAAGAAAACATGAGAAAATCAAAACAAAGTACGGGATCCA
GAGATCCCCTTAAATTTTTTATATCGGAGGTGAGCTGTGTGTTCCGTCTCAAAGAGAACGGGACGAACGT
GAAAACAGAGATCTTCGCGGGTATCGCTACTTTCCTCACCATGGCCTACATCGTTTTTGTGAATCCTTCC
ATCCTCGTTCAGGCGGTTGGTGTAGACGCGAGCAGCCCCCTGTACCAGCAGTTCTTCGGAGCCTTCATGG
TCGCAACGATACTGGGATCCGCCACAGCCACTCTCGTCATGGCCTTCTTCGCGAACTATCCTTTCGCGCT
CGCACCCGGTATGGGACTGAACGCGTACTTCACCTACACCGTGTGTCTCGGCATGGGGATAGACTGGAGA
GTGGCCCTCGCTGCCGTGTTCGTTGAAGGTCTGATCTTCATAGGCTTGACACTCGTTGGGTTCAGAAAGT
TCGTCGCCGGGATCATACCCGAGTCCATAAAAGTGGCCATCTCCGCGGGTATCGGTTTCTTCATCGCGTT
CATAGGGTTGAGAAGCGCGGGAATCGTTGTATCCAATCCTGCCACTTCCGTTACTCTCGGCGATCTCACG
AATCCCGGTGTGCTCGTGACGGTCGTAGGGCTCCTGGTGATCGTGGCGCTTTACCACAGGAAGATCCCGG
GAGCGGTGATGATAGGGATTCTCGTGGCCACGCTTGTGGGTGCCATCCCCGGCATAGGAGTCACGAAGTA
CCAGGGAATCGTCGGTCCCGTTCCAGATATATCTCCGACGTTCATGAAGCTCGACTTTTCTGGATTTTTG
AGCCTCGACTTCTGGATCGTTGTTCTCACCTTCTTCTTCGTTGACTTCTTCGACACACTCGGTACCATCA
CAGGACTCGCTCAGAGCGCTGGTTTCATGAAGAACGGAGAGCTTCCGAGGGCGAACAGGGCATTCCTCGC
GGACGCGATAGGAACTTCTGTAGGTGCACTCTTTGGAACTTCGACAGTGACCACGTACATCGAGAGCGGT
GCGGGTATCGCTGAAGGAGGAAGAACTGGTCTCACGGCTCTCGTCGTTGCCCTATGTATGCTCGCCATGC
TCTTCTTCGCCCCTCTCGCCCAGACGGTTCCTGGATACGCGACCGCTCCCGCTCTGATCTTCGTTGGGGC
GCTCATGATCGGAAACCTTGGAAGAGTGAAATGGGATGACATCACAGAAGCGCTCCCCGCGTTCATTACC
GTCATAACTATGCCGCTCACATACTCTATAGCCAACGGAATAGCGCTCGGCATCATCTCCTATGCATTGG
TGAAGCTCTTCTCCGGGAAATCGAAAGAAGTACACTGGTTCACGTGGATTCTCGCTCTCGCCTTCGCTTT
GTGGTTGCTCTTCATAAAGCATTGATATGCAGCATTGTGTTATAATAAATCGGAGGTGATAATATGAAAA
AACTACTTGCGGTTTCGATTCTTCTGGTTTCGATCGTGATCTTTTCTGGAGCCATCGACGAGATCAAAAG
CAGAGGGTACCTGCTCGTCGGACTCTCTGCGGATTTTCCTCCGTTCGAGTTCGTTGATGAGAACGGCAAC
ATCGTGGGTTTCGATGTCGATCTCGCAAAGGAAATCGCGAGAAGACTCGGCGTCGAACTGAAGATCGTCG
ATATGACCTTCGACGGACTCATTCCGAGCCTGCTCACAAAGAAGATCGACGTGATCATCTCCGGTATGAC
GATCACAGAGGAGAGAAAGAAGGTCGTGGCCTTCTCCGATCCGTACTTCGACGCGGGACAGGTCATCGTG
GTGAGGAAAGACAGTGACTTCCGACCGAAGACCTACGAAGACCTCGTAGGGAAAACCGTGGCCGTTCAGA
TCGGTACCACCGGAGACATAGAGGTTTCAAAGTACGATGGTATCAAGGTCGTCAGGTTCGATAAATTCAC
GGACGCGTTCCTCGAGCTGAAGAGAGGCCGAGCGGACGCGGTGGTTCTGGACTCCGCCACGGCAAGGGCT
TTCGTGGCGAAGAATCCGGATCTTGTTATCTCGAGTGGGGTGCTCTCCAGCGAGCAGTACGGCATCGCCG
TGAGGAAAGAGGACACGGATCTTCTGGAATTCATCAACAGCGTTTTGAGAGAGCTCAAAAAGAGTCCGTA
CGACGTGCTTATAGAAAAATGGTTCTCAGAGTGATGGAGGAATGAAAGATGCCGGAATGGTTGAGCGTAA
TTGTGGATAATCTACCGCTCCTTCTGAAGGGTGCCCTGCGCACCCTTCAGCTTACTTCTCTGGCCGTTCT
CATAGGGCTCGCCATAGGGATCTTCGTCGGCATGGGAAGGCTCTCGAAGTACCGGATCATAAGGTACCCG
TCTTCTGTCTACGTGGAGTTTCTCAGGGGAACACCCCTGATGGTCCAGCTGTTTCTCGTGTACTTTGGAC
TTCCCGAACTGGGGCTCGAATTCGACAGGTTCACAGCCGCCGTTATTGCTCTCGGAATAAACAGCGGTGC
GTACGTCGCCGAGATCGTGAGGGCGGGGATACAATCCGTCCCAAAGGGACAGTACGAGGCGGCGAGATCT
CTCGGCATGTCACACGCACAGGCGATGATCTACGTGATTCTTCCCCAGGCCTTCAGGCACATACTTCCGG
CTCTTGGAAACGAATTCATTGCCCTCGCAAAGGACAGTTCCCTTGCCATGGTGATAGGAACCGTCGAACT
CATGAGAAGCGCCCAGTACATCGTGAGCAGAACATTCATGAGCTTTCCCATATACGGTGGTGTGGCGCTG
ATCTACTTCGCCATCACCTTCTCCGTTTCCAGGCTGGTGAAGTTCGTGGAAGGCAGGTTGAAAGTATGAC
CGTTTTGAAAATCGAAGATCTTCACAAGTACTTCGGAAAACTCTACGTGTTAAGGGGAATAGATCTCGAG
GTGAAAAAGGGTGAAGTGATCTCCATCATCGGTCCAAGCGGAAGCGGAAAGAGCACCCTTCTTCGCTGTA
TAAATCTGCTCGAGGAGTATCAGCGGGGGAAGATCTACTTCAAAGGTGAGCTCATCACCCACAGAAACAT
AAACAGGATAAGAAGTTCCATAGGTATGGTCTTTCAGCAGTTCAACCTGTTTCCGCACCTTTCTGTTTTG
AACAACCTCACACTCGCTCCGATGAAAGTGAAGAACATGCAAAAAGACGAAGCTGTAGAAAAAGCGAAAA
AGCTCCTGGAAAGGGTTGGACTCATCGAAAAGATAAACGAAAAGCCCGGAAACCTCTCCGGTGGACAGCA
GCAGAGGGTGGCCATAGCGAGGGCCCTCATGATGGACCCGGAACTCATGCTCTTTGACGAACCCACTTCC
GCTCTCGATCCAGAGCTCGTGAAAGAGGTGCTCGACGTCATAAAAGATCTGGCTCAATCCGGTATGACCA
TGCTGATCGTGACGCACGAGATGAGGTTCGCCCGTGACGTCTCCGACAGGGTGGTTTTCATGGACGAGGG
AAGAATCGTTGAGATGGGACCTCCCGAAAAGATCTTCTCTAATCCCGAGAACGAGAGGACACGGGAGTTT
CTTGAGCACTTTCTTTCAGTTTGAAGTATTCTTCCAGAACCCTTCTTGCTATCTGGGATGCTGCACCGGA
ACCGTATCCTCCGTGTTCCACCATCACCACGATCGCAACTTCTGGATTTTCCGCAGGAGCAAAACCCACG
AACCACGAGTGAGGAGCACCGCTTCCGGCCTCGGCGGTGCCTGTTTTCCCGGCCACTCTGTACGGAAAGT
CTCCGAACACGTGGTACGCCGTTCCGGGGTCTTCCTTCTCGTTCCCTTTGAAGGACGTCACATCGACCAT
GGCATCCTTGATAAAGTTCCATATCTTCTCATCGATCTGAACTTGCGTTTCGATCTCCGGTTTCACCGCT
TTCGAGCCGATTCTTTTCACCACGTGTGGTCTGTAGAAGATTCCTTCGTTTGCCACAAGTGAAACGAGTT
TCAGAAGCTCTATGGGAGTCGCTGTAAGGTACCCTTGTCCGATGGACATCAGGATGGTGTCACCGGGATA
CCAGGGTTCTCCTATTTTGGACATTTTCCACTCGGGTGATGGAAGTGTACCGCTCTTTTCACCTGGAAGG
TCTATTCCTGTCTTTTCGAAGATGCTCAGCTTCTTCGCAACCTCCACCATTTTGTCCACACCGAGCTTCA
GCCCAAGCTGATAGAAGTAGACGTTGCAGGAAACCCTGATCGCCTTTCTGAGATCGGTGAAGCCGTGACC
CTCTTCTTTCCAGTCCCTGTACCTCGCCACCACTTCACCTCTGCTGTTTCTGTATTCGAACACTCCACGG
CAGTTGATCTTCTCTTCCGGATCGACACCGTTCAGCAAAGCGGCTACGGCCCAGAGTATCTTTATGGAAG
ACCCTGGGCTGTACGCGGACGATATCGCTCTGTTGATCAAAGGAGAAGGTGAATTTCTAGCAAACCTTTC
CCACTCTCTTTTAGTGAAGCCTTCGTAAAAGTCCTGGGGGTTATATTCTGGGAACGATGCGAGGGCAAGA
ATTTCACCTGTTCTGACATCGGAGAGGATCACAGAGCCCGGATTCCCGATTTTTTCGAGAGATTCCTCGG
CAACTTTCTGTATCCTGGTATCGATTGTGAGTGTTACATCTTCGCCGGGTTTCGGGGGGCTTCGAAGAAC
TTCAGAAGATATCGCACCGGATGGTTCCACAAAGACCATCTTCACACCGTCCGTTCCCGTCAGGAATTCG
TCGTACACACTCTCCACACCGTACACTCCCGCCCTGTCTGCGTTCACGTAACCAACCACATGCGGTGCAA
GCGGCTCGTACTTTCTCCTGTAATCCATGACGACCCGCATTCCAGCCTTCGAAATCACATCCGCTCTCGC
TTTGTCGATGACTATGGATTCACCTTTGACAAGTGAAAGAATCTCCTCGGGAGTGAAGAGGCCTGTTTTT
TTCAGCTCATCTATGCTGTTCAGCCACGGATCGAGGACGTACACCACTTCATCTTTTGCGAGCACTTTTC
CATCACTTGAGATGATCTTTCCCCGTGGAGCGGGTATTTTCACGAGCCTTGTTTGAAGAAGGTCTATGTA
CTTTTTGTGTTTCTCGTGTTCGAGGATCTGCACCTGGAAAGCTTTCATGATGATCAAGACAAACGATAGG
GCCATCAGGATCAGAATCAACCTGTTCTTCACCGCTTCGATCCTCCCAGAATGAACACGATGCCAGTGGC
GGCGGAAAGCAAAACCGTCAGCATCCGAATTTCACCGACAAGACAGCCGACAGCCACAAGGACAACAGCG
GGGAGCAACACTGAAGAGAAATGCTCCCTCAAGGCGTCAAGGATCAAAAATACGATCAAAACGAAAATAT
ACCAGTATCCTGGAATTGCGAAGAGTCTGATCAAAATCACAATAAACAAAAGAGGAATGGTTCTCCTGCA
GAAGGCAAGGCCCAGAAAGGCGGGAAAGAAACTCAAAACGTCTTGGAAGACGTAGTCCCAGAAGATGCTG
AGAAAGGCAAGAACATAGATCATTCTACCACCCCGATGACGATCACCCTGTCCGGAACGTCCCGTGTCAC
GTTCAGCAGAAAGTACTCCTCATCACGTCCCGCCACGGTTCCTATGAACAGGTACTCTTTGAAGGCCACG
TTCCATTTTTCGCTTTCGAAGTACACCTTCCAGCCCGTCACGTCTATGTCTTCTATAACAGAGAGTCTGG
GAACACGTTCCCCTTTGACGACTCCCACAACGGACTCGCGATCGTTTTCCACCCTCACCTTTTCCACGAA
ATCCTCAGAAAACACTCTCATAACCTTTGAAATAGGACCTTTTTCCACAACTATCCCAAGGAACCTCTTC
TCCAGCGGATCGAGAACGATGGCACCTTCTTCCGCTTCTCCCAGAATGTAGAAAAAACCTTCTCCCTTCC
CGGTCACAAAGAAAAGGTTTCCCACGCTCTTGGTTCCCAGATAAACATCACCTGGATAGATCCTGTTTTG
AAACCTCAAAATCACTTCCTGAACCGTGGCTCTCAGCTTCAGGAAGGGGAAAGTTATTCTGTAAAAAAGG
GGCTGTAATTTTTCAGACACGTTGAAAGTCTCGTTCAGAAAGAAAACGGTGAGGAAGAGAAGAAAAAGGA
TCAGTCTTTTCATCACCCGGCACCCTGAAGCTTCTTCAGAATGTTCACCTTGTCCAGAACCATTCCCGCT
CCTTTAGCCACAGCGGTGAGCGGCTCTTCGGACCTGATGACACTGATCCCCGTTTCTTTCTGAAGCAGAG
TGTCGAGCCCTCTTAGAAGAGACCCGCCGCCGGTGAGGAAAATTCCGCGTTCTATGATGTCGGAAACGAG
CTCGGGAGGCGTTTTTTCCAGAGTGGTTCTCACGCTCTCCACTATGGCTACCACCACACTCCTGAGGGCT
TCCCTCACCTCTCCTCCTTTCAGAGTGAGTTTTCTGGGCAGTCCAGTGGAAAGGTCTATCCCGGAAACCG
TCGTTTCGAGCTCATCGTTTTCTTTGGATGGGAAGACGTTCCCTATCTCTATCTTCACCCGTTCGGCCGT
TCTCTCACCGATCGCCACCCGGTAGGTCTCCCTCACGTACTGAACTATGGCTTCATCCATCTCGTCTCCA
GCGATACGTATCGACTCCCACGTGACAATGCTTCCAAGGGAGATGACGGCGACCTCCGTCGTTCCTCCAC
CGATGTCCACCACCATGTTCCCGGAGGGCTCTTCGACGTTGAGATTTGAGCCTATAGCAGCCGCCATGGG
CTCTTCTATGAGAAAGACCTTACTGGCACCCGCCTCGAGCCCAGCATCGAGAATGGCTCTCCTTTCCACA
TCCGTTATTCCTATGGGAACTCCTATAACCACACGAGGTTTGAACAGATTCATTCCGCCCTTGGCTTTGT
TTATGAAATACCTGAGCATCACAAGGGCCACGGTGTAGTCCGCTATAACGCCATCCCTCATGGGCCTTAT
GGCCTTGATCGTGGCGGGAGTTTTTCCTATCATGTTTTTCGCTTCGAGACCGACCTTCAGTATCTCACCT
GTGGTCGAATCTATCGCTATCACCGATGGTTCATTCACCACGATGCCTTTCCCTCTGAGAAAGACGAGGG
TGTTTGCCGTACCGAGATCTATTCCTATGTCTTTTCTCAACACCGTATTCCTCCTCCCATGGTCACGTTC
TCGATAAGGATTATATCATCTGATAGAATTTTTTTAGTAGCGGAGGTGAAAGCATTGGAAAGAGTGTACG
TGATAGGCCACAAGAATCCGGACACCGACAGCGTTTGCTCTGCGATAGGGTACGCGCACTTCAAAAACAA
TGTGGAAAAGGGAAAAACATTCATTCCAGCTCGAAGCGGCGATCTCACAAACGAATCCCTCTTCGTGCTC
AAATATTTCGGAATGAATCCACCCCTCCACATTGAAACGCTCGAACCCACCGTTGAAGATCTCGAGCTGA
AAAATCCCATTTTCGTCACTCCGGACACATCCGCCTACGATGTGGCCATGCTCATGGAAAGCAGAGGAAT
AAAAAACGTTCCGGTGGTTTCAAAGGAGAAAATGATAGGAGTGGTCACTGAAAGCAACATTGCTCGAGTC
TACGTGAGGAGATTGAAGATAGAACCATTGGTTATACACCCGGTTCCGTTCGATCAGCTAGTCAGGATAC
TGAAAGCAGAGGTTGTCTGTGACTACATGAAAGAAAAAACCGTATCCGGAAAGGTTCACATAGCGGTGGA
TGCCCTTCATGTGCTCCTGGGAAAGATAGAGATAGGTGACGTGGTGATCGTGGGAGACAACGAACCGGCC
CAGATCGCTCTTCTGGAAAAAGGAGCAAAACTCATGATAGTCGTGAACAACGCCCCAGTATCAAACAGAG
TGCTTGAAATAGCAAAAGAAAAGAACGCCGCCGTTTTGAGAGTGAAGTTCGACGCGTTCAGCGCCGCAAA
GCTCATAAACCTTTCACTCCCCGTGACCCTCGTGATGAGCAAGAAATTCCCCACGGTGACGAAGAAGGAC
ACACTCGAGGAAGTAAAAGAGATCGTCTTCACCTCGAAGATAAGAGCAGCGTTCGTAGAAGACGAGAAAG
GGCGGCTTTGTGGTGTTATAACTAGGACGGACCTGCTCAAAGATGTGAGGAAAAAGGTGATCCTTGTGGA
TCACAACGAGATCACCCAGGCACCGGAAGGAGTCGAGAAAGCGGAAATCCTCGAGATCATAGACCATCAC
AGGCTCGGTGGACTGAGCACTCTGAATCCCGTTTTCTTCTACAACGAACCCGTCGGAAGCACCTCAACAA
TAGTGGCAGAGTTCTTCTTGAAAAACGGTGTGAAGATGGAAAGGGAGATAGCCGGAATTCTGCTCTCGGG
TATCGTTTCCGATACACTCTTCTTCAAACTCTCCACGACGACAGAGAAAGACAGGAAGATGGCGAATTTC
CTGGCTGATGTTGCCAAACTCGATCTGGAAAAATTCGCGAAGAAACTGCTGAAGGAAGGGATGAAGATAC
CGGAAGACGTCGATCCCGCTGAACTGCTGAAGCGCGACGTGAAAGTCTACGAGATGGGAGAAGAATCCTT
CGCCGTTTCTCAGATAATGACGTCGGACTTTTCAACACTTTTGAAAGAAAAGGAACGTTTCATGAACACA
CTGAAGACCCTCAAGGGAGAATTCGGTGTCAAACATTTCTTTGTGCTCTTCACGAATCCTGTGGAAGAAG
CGAGTCTTCTGATGATGGATGGAGATCAAAAGTTAGTGGAAAAAGCCTTCAACGCGGAAAAGAAGGACGG
TCTTTTTCTGTTGAAGGGGGTTATGTCCAGAAAGAAGGACTTCGTTCCCAAGATCGGTGAGGTGCTGAGA
AGGGAGAGATGATTTTGGAAAGGTTCTTCGCGTGGCTCGTTGTGGTGTTCTGGGGGATCTCTTTTCTTGC
CACCAAAGTGGTAGTTCAGGTTCTGGATCCGTTCTTTGCAGGTTTTCTGAGGTTCATCTTCGCTTTCTTT
TTTCTTTTCCTCATATCCGGTGGAAGACCAAAGCTTTTCAATAAAAATATCGTGATGGCTGGTTTCTGGG
GAGTGTTCAGCTATTTTGCGTTTGAGAATTCCGCCCTCATGTTCACAGAGCCCACCAACGCAGCAATCAT
AGTGTCTTCAGCTCCTGTATTCTTTCTCCTTTTCTCGCATCTCGTTCAGAAAAAGAAAACCACTTCGAAG
ATGTACCTGGGTGTGATCCTGTCCTTTCTCGGGGTGGCCCTCGTCGTTTTGAACGGCAGGTTCGTTCTGA
AACTGAATCCCCTCGGAGACCTTCTCGCCTTCGGCGCGGCTCTGTCGTGGGTCTTTTACACTCACCACAT
AGAAAGTCTCGGGAGTCTCTCCTTCAGAGAAAACGCGGGGATCATGTTCTGGGGCGTCGTGTTCTTCCTT
CCTTTCTCAGCCGGAAAGTTCCAGCAGATAAGAGAGATGAACTCAATCGTTGTGATTTCTCTTCTTTATC
TGGGACTCGTCTGCTCGGGTCTTGCCTACTTTCTCTGGAACAAAGCAATAGAGAGACTGGGAAGCAGAAC
GACAACGAACATGATATACTACATACCAGTTGTAACGGCCGTGGCGGAACACCTGCTGAAACTGAAACTT
CCCTCCGCTCTTCTTGTGGGAGGAGTTGTGCTTGTGGTGATTGGTCTTTTGATCTTCGAAAGGGAGGTTC
ATTATGAAACTGAGGATAGCACTCGTGGGATGCGGAAGGATCGGACAGAAGAAACACGTCCCAGCGCTGA
TTGAAACGCAGGACCTGTTCGAAACGGTGGCGGTGTGTGATCTCGTGGAAGAAAGGGCGAACCGCGCCGC
CGAACATTTCGAAAAGTCGGGCTTGAGAAGACCCGAGACAATGACGAACTACAGAGAGCTCCTCAAAAGA
GAAGACGTAGACGTGATCTCCATAGCCACCGAGAGCGGAAAACACTACCAGATCACCATGGAAGCGCTCG
AAGCTGGAAAACACGTCCTCGTGGAAAAACCCATGGCCCTCTCGACAAAGCACATGAACGAGATGGTAGA
ACTCTCGAAACAAAAGAATCTAAAACTCGGTGTTTTCTTCCAGAACAGATTCAATCCACCCGTTCAGGAA
GTGAGGAAAAAACTCGATTCGGGGGCGTTTGGAAAGATCTTCTACGCGTCTGTCGCCGTGAGGTGGAACA
GAAACGAGGATTACTACAAACAGGCGAGCTGGAGAGGTACCTGGGAGATGGACGGCGGGGTCCTGATGAA
CCAGTCCACGCACGCCATAGATCTTCTTCAGTGGTTCCTCGGAGGAGAGATAGAGGAGATCTACGGGCAC
ATAGCGAACACGAATCACCCGTACATAGAGGCGGAAGACGAAGGTTTCGCCATCGTGAAGTTCAAAGGCG
GGAAGACGGGCCTGATAGAAGCAACGAGCAACGTGTTTCCGAGAAACTTAGAAGAGACACTCGCTATCTT
CGGTGAGAAAGGAACGGTGGTTATCGGTGGAATCGCCGTCAACAGGATCCTCACCTGGAGATTCGAAGGA
GAAGAGGGTCATCCGTTCATGAATCTACCGGATCCGGACACGGTGTACGGAGACAGTCACAAGTACGTGT
ACAGAGATTTCTACGAGGCCGTGACGAACGACAGGAAGCCTTACATCTCTGGAGAAGACGGCAAAAAAGC
GGTGGAGATAGTTCTTGGAATATACAGGTCTTTCCTGGAAGGAAGACCGGTGAAGTACCCCTTCGACTTC
TCCACAGAAGAGATGAAAGGAGTAAAGCTTCGATGAGAAAAAGGGCCGTTTATTTCATTCTGCTCTTCAA
CGCGTTCATATTCGTGATGATGACCTTTTCTGGTGTTTTCTCGACCAGGGATCCTGTTCTTCAGATGCTG
CTTTTGTTGAGATACGGAGCTCAGTACGGTCCCAGAGTCGATGCGGGAGACTGGTTCAGGTTGATCACCG
CTCTGTTCGTCCACGGAGGAATACTCCACATACTGTTCAATTCATACGCGCTTTACTACTTTGGCTTGAT
CGTGGAGGATATATACGGAACGGAGAAGTTCCTGGTCGGTTATTTCTTCACCGGAATCGTGGGTAATCTG
GCAACGCACGTGTTCTACCACGACACGATCTCCGTCGGGGCTAGTGGTGCCATCTTTGGCCTCATCGGAA
TACTCTTCGCGGCGGGTTTTCGAAAGGACACTCCCTTCTTCATGAAACCTGTGACCGGCGTGTCTCTTCT
TCCCATCATTCTGATCAACGTTGTGTACGGATTCCTTCCGGGAACGAACATCAACAACGCGGCTCATCTT
GGAGGTTTCCTGTCTGGAATGCTTCTTGGATACACGATGAGCCCCTTCTCATGGAAAAGGAGGACCCTCT
GGAGGGTCCTCGCGATAGCCGTCGTTTTACTCGTCGTTCTCTCTTACATCTTCCTGATCAGACAGATCCC
GGAGATCGATGAAGCGATCAGAAGGTTCAAAGCAGGATGATCTTGTCTCTGTTTTCTTTCACGTCTTTTG
TGATGTTTTTGGTGTCGAAGACCACGGGCGCGTTCTTCACAACGAAGTCGTAATCAACTCCGTTCTTGTG
GGCGGTCGTGATCACCACGATGTCCACGCCTTTCAGGTACTCTTCAGTGAGTTCGACCCGTCGGTGAATC
CTGTCTCCTCTCTTCACTTCCGGAACGTAAGGATCGAAGAATTCAACTACCGCTTTCTTCTTTTCGAGGT
GGTCCCAGACCTTCAGCGCAGGCGACTCCCTCGTGTCGTCTATATCACCCTTGTACGCGACTCCAAGAAG
AAGCACTTTCGAGCCGTTCAAAGGTTTCTTTCTCTCGTTCAGGATGTCCTGAACTCTCATCACCACGTAC
TCGGGCATGAAGTCGTTTATTTCACCGGCCATCTCCACGAGGTCGAGCCTCACGTCGTACTCCTTCGCTT
TGTAAGCGAGGTAGAAGGGATCTATCGGGATGCAGTGCCCTCCCGCACCAGGTCCGGGATAGAAGGGCAT
GAATCCAAAGGGCTTTGTTGCAGCAGCGTCTATCACTTCCCAGATGTTGATTCCCATTCTTCGCGCGACG
ATGGCCACTTCGTTTATGAGGGAGATGTTGACCAGTCTGAAGGTGTTCTCGAGCACCTTCGCCATCTCCG
CCGCCCTCGGTGAAGAGACGGTGTGAACGGGTGCCTCGAGCACGTTTTCATAGAGGATCTTCGCAAGCTC
CGTGCATTTTTCCGTCACACCACCGACTACCTTCGGCGTGTTCTTCGTTTTGTAAATTTTGTTTCCGGGA
TCCACCCTTTCAGGACTGAAGGCGAGATAAAAATCCTTCCCGACTTTCAGCCCGGTGGATTCCAGGATGG
GCAGGACGACCTCCTCGGTGGTTCCCGGGTAGGTGGTGCTCTCCAGCACAACAAGCATTTCTCTGTGGAG
GTACTTTGCAATCTCCTTTGCAGTATTTATGACGTAGGTGAGGTCGGGTTCCTTGTACTTCCCGAGCGGT
GTTGGAACGCATATCGTGACGACGTCGCAGTTCTTCATCTCAGAAAAATCTGTGGTGGCCCTGATCATAC
CTTTTTCCACGAGATCTTTGAGGTCTTCGTCGACCACGTCTCCTATGTAGTTTTCCCCGCGGTTCACCAT
GTCGACCCTCTTCTTCTGGATATCGAACCCCAGCACCCTGTATCCCGCTTTTGCCTTTTCAACGGCGAGC
GGGAGTCCCACGTACCCGAGGCCGATCACTCCGAGAAGGGCCGTTTTGCTCAGAAGTTTTTCTTTCAACA
CAGTCTTTTCCTCCCCTCTTCGTAAATCAACTTACCAAGTAATTTTTTATCCGATTTTTCGAAGAATTTC
AGCCAGCTTTCTACCTCTTCTTTACCGGCGTGTGCGATCGTGTACTGAACTACAGATTCTCTGATGCTTT
CGAAATCCACTCTGAAGCCCTTGAGTAAGTTCTTCAGAATTTTCTCTTTTTTTCTCAGAACATCAACCGG
TTCCATTTTTCTTCTTTCGAACTCCGTTCCCGGCTTTGGTATGAGCGGGTTGAAACTCATGTGGACCTCC
CTGTATCCGAGCCGAACCGCGAGATCTCCGAGTTTCTTGAAGGCTTCAAGATCTTCCTCCGTTTCTTCTT
CGAGTCCGTAGATGAAGTACATCTTCACCCTGTCAAAATCCAGTTTTCTTGCCAGTTTCAAGGCGTTTTC
TATCTGCTCATCAGTGATGTCCTTTTTAAGGATGTCCCTGATTCGCTGCGATCCCGCCTCTGGGGCGATC
GTAAAAGATCTCTGACCGGAGTCTTTGAGAGTCCTGAGCAGCCTTTCCGAGAGTCGATCCAGCCTCAGGG
AAGAAACCGAGATCTTCAGTTGATATTTCTCCACTGTATCGAGGAGATCCTCGAGCCAGGGGTAATCGGT
TATGGTGGCGCTTATGAGACCGTACTCACTGTACGGGGTGTTTTTCACCAGCTCTTCGAATCTTTCAGGT
TTCACGAACCTTGCTGGCTTCAGATTCTTTCCAAATATGCAGAAAGCACAGCGCCTTATACATCCCCTTC
CCACCTCGACCAGAAGTTTTCCAGGGAAAACTCCCCGCGATGGAACAACGCTGGAGTGAGGCAAAAAATC
GTTCAGATCAACTCCTGTTGCTATTTCGCTGTGTTCTTTCAGAGAGGGAACTTCTACAGAGGGAATCCTG
GAAAGAGAACTCAAGATTTCCTGCTTCGTTTCTCCTGTGAGGGCTTCCGTGAACAGATCCAGGTATTTTT
CCAGCTCACCGTAGTAGACGGCATCCGCCACCGGAATGAGGAATTCCTCGTTCAAATAGGTGACCGCCCC
GCCAATTATTATGAGAGGGTGATAATCTTCTCTTTCTTTCCAGGAAAGAGGAACGTCTTTTTTCTTCAGA
ATATCGAGGAGGTTTGAAAAGTCGTTTTCGAAGCTCACGGAGAAAAGCCATATAGGGAACTCATCTATAG
GTGTCTGCGTTTCAAGGGAGTAGAACTTCTTGAAGGTCTCGTCGTAGAAGAATCTCTCACACCTGATCCT
CGGATGGGAGTTGAGGAGCTTCTGGACGTAGTGAAAGGCGAGTCCAGAGGCTGCCACTTCGTAGCCGGAA
GGAACAACAAGGGCGACTCGAACGTCGCCCTTTGTCTCCGTTTCTTCGATCTGTTTTTCACTCTCTTTGA
ATTTCAACACCTTCTCATATTCCAAAAAGTCTTGAGGTCTTCTCGGCCTTCTCAAGGGCTAACCTCCGGA
GCTTTTCCCTGGGAACTATCGCTCTGACGAATTCAGCCTCCAGTATCTTTTCGTCACCGCTCATCACGAT
TCCTCTGAACTTCACCCTGTTTCCCACAACTCCAACCACCCTGACACCAACAGCAACTCTCGTTCCCGTT
GGAACAGCCTTCACGTGTCTTGCCAGGGTCTCCACCACAACAGCCGTGTAATCGTTGGGAAGGTACCTGC
TCAACAGCTCGTACGACACTCTGTGAACTACCCCTATCAGGGCTGAAGTCGCGACGAGATGGAGATCAAG
CATCTCGATGTCTTCGTTCCACACCATAGTTTCATCGAGAGCCACGTCTTCCGTAAGCCTTTTCCCCTCA
AGGAAATCAAAATCCATCATTCCACCACCTTTTCAAACTCCTCGGACAGTATCCGCCTCAGCTCGTCTCC
CTCTATCGTTTCTTTCTCCAGCAGTATTTCCACGATGTTGTCCAGTTGCTTCCTGTATTTCCTTATTATC
TCCTTCGCCCTCTCGTAGCAGTTCGTCACTATCTTTTTCACTTCTTCGTCGATTTTGCTCGCTACCTCTT
CACTGTAGTTTCTGAGCCGTGTGATCTCTTTTCCAAGAAAGACTTCCTGCTCTTCCTTCCCCCAGGCGAG
GGGTCCGAGCTCTTCGCTCATTCCCAGCTGACACACCATATTCCTCGCAATTTCCGTGGCCCTTTCTATA
TCGTTGGCTGCCCCACTCGTCACATCGCCAAAGACCACCTCTTCTGCTGCTCTACCTCCGAGTAGAGCTG
TGAGTTTGTCGAGAAGTTCGTTCCTTGAAACAAGGTACTTATCCTCCTCAGGAAGATGAAGCGTGTATCC
GAGGGCTTTGTATCCCCTGGGGATTATGGAAATTCTGTGAACGGGTTCCCCGTTTGGAACCACGGTGGAT
ACCACGGCGTGTCCCGCCTCGTGGTACGCTATGATGCGCTTTTCCTTCGGGCTGATCAGCTTCGACTTTC
TTGCGGGTCCGGCTATCACCCTGTCTATGGCTTCCTCGAAGTCCTTCATCGTGATTTTGTCTCTACCTTC
CCTCGCCGCAAGAAGCGCCGCCTCGTTTACGAGGTTTTCCAGATCCGCCCCGACGAATCCCGGCGTTCTC
TTCGCTATGATCTCCAGATTCACGTCTTCCGCGAGCGGTTTGTTTCTCGTGTGAATCTCGAGTATCTTCT
TTCTTCCGAGCATGTCAGGTGGATCGACCACGATTTTCTTGTCGAACCTTCCGGGCCTCAAAAGTGCAGG
GTCCAGGATATCGGGCCTGTTTGTGGCCGCCATGACTATGATGCCCTCTTTCGAATCGAATCCATCCATC
TCCACGAGAAGCTGGTTCAGGGTCTGCTCTCTTTCATCGTGTCCTCCTCCAAGTCCCGCTCCCCTGTGTC
TTCCAACGGCATCGATCTCATCGATGAAGACGATACATGGAGCGTGAGCCTTCGCCTGTGCAAACAGATC
TCTCACCCTCGCGGCACCGACTCCGACAAAGAGCTCCACGAAGTCAGAACCGCTGATGTGGAAGAACGGC
ACGTTCGCTTCGCCCGCAACTGCCCTCGCAAGGAGCGTTTTACCGGTACCTGGAGGCCCTACAAGGAGGA
TCCCCTTGGGCATCCTTGCGCCGATCCTGTTGAATTTAGAGGGATCTTTCAGAAATTCAACTACCTCTTT
GAGTTCCTCTATGGCTTCTTCCGCTCCTCCAACGTCCTTGAAGGTGACCCTCTTGTTCCCAGAGGGTTTG
TACATTGTTGCCCTGCTCTTTGTGAACGTGAACGCCTGATTGTTCCTTCCAGAGAGGCTCCTCATGATGA
AGAGCCACACGACAATGAAGAGTATCGTCGGTATGAGAGTGCCGAGGACGTTTATCCAGAAGGAGCTGCT
TCCGCTTCTCTCTCCCGAGACTTTTATTCCCTTTGAAACCAGTTTTTCTATGAGCTGCGAATCGTTCACG
GCCCACGGAGCGTCCACTTCGTAAACTCTACCGTCTTTGGTGTAAACTCTCAGTACTCCGTCGTCCCTGA
TCACAACTTCTGAGACCACGCTTCTTTCGTCCTCGACCATCTGAACAAAACTCGTGTAGCTAAGCTTAGA
CACAGGTGAGTTTTCGACGTAGAAAAATCTGGCGAGCCAGAAAAGTGTGACTATTATGAGTATCGTGAAC
AGTAGATTCCAGATGTTAGACCTGTTCAAAATATGTACCTCCTTTCACATAACCGACAGGGTATTCCAGA
AGTTCCACAACCACATCTTCTGGCAAAAAGTCTGATCGGGCGATCCCCGGAACCCAGAGAACCCGATCTT
CTTCATCGACGAGGAGAGGAACCCTGTCTCTGTAAAAAGTTGGGACTTTTTTCTCGATGAAAACATCCTT
CAGCTTTCTCTCCCTGCCGTTGACTATTATTCTATCACCTTCTTTTCTGTTTCTGACCCAAAATTTCATA
TCGTTTCTGTTATTCACCACTCTTATTTTAAACCCTTCCATCTCCAACATGTCACCTTTCACTTCAACAC
GGTATTTTTTCTTGAAAACTGTCTTCCCCACAGCTACATAACCGAAAGATCGTTCCACGAAAATTCCGCT
CCAGAGCTCTACTCTCTTCGACTTCAAGGTTCCGATCAGTTTTTCATACTCTGGTACCCTTCCGTACATC
TCTTTCAACACCCATCTTGTGACTTCGAGGAAAAGAAAAAGATCTTCCGGCTCAACGAACACGGCGTAGT
CTTTGTAGAAATAGACATTCCTCTCAACAAAGTCCTGCACAGTTCTTTCAACGAAATTTCTCAGCAAATG
GGTGACAGAAACCAGTCTATAGACGGCATCCTCCACAGTTGGGTTCAATTCTTTCATGAGAGGGACTATT
CTGTGTCTGATGAAATTTCTCGTGTATTTGACGTTGTAGTTGGTCTCGTCAACAACGTAAGGAACATTGT
TCTTTCTGGCGTACTCTTCTATTTCACTCCTTTTGAAGACAAGAAAAGGTCTGATGAACTCTTCTCTTTT
AGGAGAGATGCAGGCAAGACCAAGGGGGCCTGTTCCTCTTATCAGCCTGTGAACGACCGTTTCCAGAAGG
TCGTTTTTGTGATGTGCGAGGGCGATTTTCGAGGCTCCGACTTTCTTTGCCGTTCTTTTCAGAAAATCGT
ATCTCACCTCTCTTGCGATCTCTTCCAATGTCTTTCCCGAATCTTTCCAGAGAGAAGGAACATCCACCTC
TGACGTTTCTACAGGTATGTTCCACTGGCGACAGATCCTTTCCACGAACTCCCTGTCTCTTCTGGAAGAC
TCTCTTATCCTGTGATCGAGGTGAGCCGCTGTGATCTTGATCTTCAAAAGGGGGGAGAATTTTCTCAGAA
CGTACAGGAGGGTCATCGAATCTATTCCGCCGGAGACTGCAACAAGCACATGTTCTCCTTCTTCAAGCAA
CCTTTCTTCCTTCAAAAAGCTCAGAAATCTTTCTTCAAATTCGTCGGAAATGCTTCACACCCCTCCATTA
AAAAGAAATGGAGCCAGCGGTGGGACTCGAACCCACAACCTGCGCATTACGAATGCGCCGCTCTGCCGGT
TGAGCTACGCTGGCCTCCCTCTGGTTTCTATTTTACCAGCCGCACAGGAATTTTCAAGACCTCCTGGGTT
GTATAATATCCAAAAAGACCGGGAGGGAAGATCATGACAATCGGTATCGTCGGTGTTGGTAACATGGGTT
CGATCTTCGCAGAGAAATTTTCGAAGGAGGCCGAAAGGATTCTCCTTGTTGAAAAGGACAGTGAAAAACT
CTCTCGATTCAATGCTCCTCCATACGAAATTGCCGATCTGGAAAAAGTTCGTGAGGCAGATCTGATAGTC
CTCGCAGTCAAACCTCAGGACGCTCCCATCGTGCTTAGCGCATTGAAAGGTTTCGACGGAATCCTGCTCT
CGATAGTTGCCGGCTTGAAAATCGAAGAGATAAGAAAGTACGGTATTCACAAGGTGGCAAGGATTATGCC
GAACGTTGCTGTGAGAGTGGGAGAAGGGGTGCTCGCCACCGCCTTCAGCGCTGATATGAGCCTTGAAGAA
AGAGAACTCGTCAAATCACTCCTTGAGAAACTCGGTTTCGTCGTTGAAATAGAGGAAAAGCTCTTCTCAG
CCGTCACTGCCCTCACCGGAAGTGGCCCCGCTTTCATCTTCGTCGTGGTGGAGGCGTTTCTCGACGCTGC
GCTGAAGATGGGCATCCCACTCGACACGGCGAAAGAACTTGTTTATAGGCTCTTCAAAGGTTCCGCGGAG
CTTTTAACAGAGACGGGCGAACACCCGGCTCTGTGGAAACACAGGGTGAGTTCTCCAGCCGGAACAACCA
TAGAAGGACTCATCACAATGGAGAGGTTCGCTGTGAGAAGCGGTGTCATAGAATCTCTGATCTCTTCTTA
CAGAAGAGCGCTCGAACTGGAGGAAAAGTGAATGTTTCCACGAAAGGAACTCCTGAAAGACGGTTCTCTG
CTCCTGATAAGAGAAGCCAGCATCTGGGACGCAAGAAGAATCGTAGAGTACCTGAAAGAAGTAACATCGG
AAACGGATTTTCTGATCACCCGCCCGGACGAGGTTTACGATGTTTCCACGGAAAGGAACTACATAAGAAT
GTACAGAAGCAACCCTGGAAAGCTCATGATAGTGGGCGAGATCAACAGAGAAATCGTTTCTCTGCTGACC
TTCACGGGGTTCGGAAGAAAGAGGACGAAGCACGTGGGAGAAATAGGTATAAGCGTGAAGAAGAGATACT
GGAACATTGGAATCGGAACCAGAATGATCACAAGCGCCATAGAATGGGCACGCAGGAATGGTTTCATAAG
GATCCAGCTCGAAGTTCTGAAGTCGAACGAAAGGGCTATAAGCCTTTACAGAAAACTCGGCTTCGAACTC
GAGGGAATAAAGAGAAAGGCCGTCAGAAGAGATGACGGCTCCTTTGAGGATGTGCTCGTTATGGCGCTTC
TTCTGGATTAGAAAAGCGTGAACTGTTCCGTCTCTGGAAGGTCCCCGAGAACACCCAGGCTTTTCATCAG
CTCTATGTGATTTTTGTTGACCTTGGTCCTCTTCATGAGATCTTCCACCGAAGTGAACGGCTTTTCTTCC
CTGGCTCTGATTATCGACTCGGCAACGCTGTCACCCAGTCCTGGAAGTTTGTTGAACGGAATTCTCAGCG
AGTTTCCTTCTATCAGAAATTTCTTCGCGTCGGATTTGAAGATGTCGGGCGGTAGGAAGGAAAAACCTCT
CAGTATCATTTCCAGGGCAACCTCCAGAACACTCACTTCGTTTTTCTTCTGGGCGTCTTTGGCAGGCATC
GCTTTGAGTTCTCTCAAGCGCCTCTTTATGGCTTCTTTTCCCCTGAGTACGAGAACCGGATCGAACTGAT
CACCTTTTATCGTGAAGTACGCCGCGTAAAACTGAAGAGGATAGTGAACCTTGAAGTAAGCAATTCTGAA
GGCCATACTCACGTAAGCCACAGCGTGAGCTTTCGGGAAGAGATATTTGATCCTTTTACAGGATTCGATG
AACCATTCTGGAACCTTCAGCCTTCTCATCTCGCTCTCCATCTCTTCTGTGATACCCTTTCCCTTCCTGA
CGTTTTCCATGATCTTGAAGGCAAGTGACGGTTCCATTCCTTTGTGTATGAGGAAGTTCATGATGTCGTC
CCTACACGAGATAACCTCGGAGAGCTTGGCGTAGCCGAGGTTTATCCAATCACGTGCGTTGTTCAACCAG
ACGTCCGTACCGTGTGACAGTCCTGAGATTCTCACAAGCTCGGCGAAACTCTTTGGTCTCGTTTCAACGA
GCATTCCCCTCACAAACTCGGTTCCGAACTCCGGAATTCCGTACGTTCCCACATCGCTTTCCAGCTCAAC
GGGATCCACACCAAGAGGCTTCACAGAACTGAATATGGCGAGCGTATCGGGGTCATCCATGGGAATCGTC
ATGGGATCGATTCCGGTGAGGTCCTTGAGCATCTTGATGAAAGTGGGATCATCGTGGCCGAGCGCATCTA
TCTTCACCAGGTCATCATGGATCGTCTCGTATGCGAAGTGCGTGGTGAACACACCTGCGTTTCTATCGTT
GGCTGGATACTGTATGGGAGTGAAATCGTAGACTTCTTTGTCTTTCGGTATGATCATGAGCCCCCCTGGG
TGCTGACCCGTCGTTCTCTTCACTCCCGTGATCATGGAAACGAGTCTTTCCATTTCCGCCTTTCTGAGCT
TCTTTCCGGTTTTCTCTTCGTAGCTTCTCACGTAACCCACCGCACTTCTTTCCGCGATGGTGTTTATGGT
TCCCGCCCTATAGACGTGGTCTTTACCGAAGAGTTCTTCCACAAAACGATGAGCACGTTCCTGATACTCT
CCTGAGAAGTTGAGATCTATGTCGGGGACCTTGTCACCCTCGAACCCCATGAACGTTTCAAACGGTATGC
CGTGGCCGTCTTTTCTGAGAGGAGCCCCACATCTTGGACAGTTCTTGTTGGGAAGGTCGTAACCCGCTCC
GTATCTGTCGTCTTCGACAACTTCAAAGTATTTGCACTCTGGACACCTGTAATGTGGTGGTAGGGGATTC
ACCTCTGTTATTCCGAGGAGATTGGCCACGAGTGAAGACCCGACGGATCCTCTGGATCCAACCACGTAAC
CATCGCTCATAGATTTCTGAACGAGCTCCTGAGCGATGAGATAGAGAACGGCGTATCCATGATTTATGAT
GGCGTTCAGTTCCTTTTCCACACGCTTCTGGACGATTTCGGGAAGCGGATCACCGTAGATCTCGTACGCC
CGCTTCATGGTGAGGTTTCTCACTATTTCATCGGCGTTCTCTATGATCGGCGGGTGAAGTTTTTTCTCGA
GCGGCTGCACTTCCTCGATCATATCGGCTATTCTGTTGGGATTCTCTATCACGACTTCCCTCGCGATCTC
TTCATCTTCGAATATCTCTATCGCCTTCTCGAGCATTTCTTCGGTCGTTCTGAGGTAGAGTGCGGGCTGA
TTCTCGAAGTTTCTGTTTCCCTGAGGTGCCAGAAGTGCAGCTCTGCCCCTGGCATCTTCGGGATCGAGGA
AATGAACATCACCGGTCATGACGACGAACTTGTTCAATTTTTTCGCTATTCTGTAGAGTTTTCGGTACAC
TTCTTTCAGTCTTTCTCTGTCTAGGTCTTCTTCATCTTCGGCTATAACGTCGAGCGGCATGACTTCTATG
TAGTCGTAGAACTTCGCGATCTCTTCGAGTTCTGAATCACTCGCTCCTTCGAGGGCGGCACGTCCGAGCT
CACCGGAGATACACGCGCTACCCACGAGCAGTCCTTCTCTGTTCTCGATGAGCTCACTTTTGAGGATCCT
CGGAACACCGTAGAAGTACTTTATATAGGAATCAGAAACCAGTTTGTATAGGTTTTTCAATCCCTTTTTG
TTCTGAACGAGGATCGTGCAGTGGAAGGGTTTCAACGCGGTGTAGTCTATCGTATCCTTCAACTTCTCCA
TTTCTGAAAGCTTCGTGATACCGATCTTCTTCATCATCTCAACGAACCTGAGGAAAACCTGAGCGGTGAC
CCTCGCGTCATCCAGGGCCCTGTGGTGCCGGAAGGGACCCAATCCGAGCTTTTCCACAACGGAATCCAGA
GAGTAGCTTCTCAGTTTGAGAAGGGACTTTGCGAGGGCGAGCGTATCTATGTAGGGTCTTTCCCAGTCCA
ATCCCATCACTTTTTTGATCCACAGCCTCAGAAATCTGTAGTCGAAGTTGGCGTTGTGTGCTACGATGAT
GGAATCTTCCAGAAAACCGAGGAACTCCGGCAGAACTTCCTCGATGCTTCTCTTGTTTTCCAGCATCTCT
TGAGTGATTCCGGTGATCTCCGAACTTTTTCTTGAGATCTCCCTGGAAGGCTTTATGAGAGTGTGGTACT
CGTCCACTATCTGGCCACCCTGTATCTTCACCGCTCCTATCTCGATGATCTCATCCACCTGCGGGTCGAG
ACCCGTCGTCTCGAAGTCGAGGACGACGAACGTGGCATCTCCAAACGTCGAATCGTCGGAGAGATTCCTT
ATGACGGGCTCCACGTCACTCACCAGATACGCTTCGATACCGAAAATGGGCTTTATTCCAGCTTCTTTCG
CCGCGTCGTAGAAGTAAGGTATGGCCTGAACGTTCCCATGATCCGTGAGGGCTATCGCGGGAAAGCCCCA
TTCCTTGGCTCGTTTCACATATTCGTTCACATCTGTTATTGCGTCCTGATCGCTGAACTTGGTATGGGCG
TGGAGCTCCACCCTCTTAACCGGAGATTTGTCCATCCTTTTCGCTTCGGGAAGTTTTGTGATTCCCTTCA
CGTAAAGGGTGGGCTCCCCGTTTTCGAGAAGGAGGTCTCCTGTGGCAACGATCACGTCTCCCACCGATAC
TTTCCCTTCGACCTTTTCAACGTCGTTGAAGACTTTGCAGATCAGAGAATCTTCTCCGTCTGTCAGGTAA
ATCAGAAGGACCGTTCTTTTCCCCTCGATCTTCTCTATTTTGAAGATCTTGCCCTTCACCGATGTCTTTT
TGTTGTACTCAAAGATTTTTGAGGGGGTGAAGACGATCTTTCTGGGTTTCTGTCCAAAGATGTGGTTTTC
ATCCTCGATCTTCAATTCTTCACCCTTTGGTTCTTCTCTCTTTTCTGGTTGTGGTACTTCCTTTTTCAAA
AGATCTTCCGGAGGCTCCACAACCTCCAGCATGATCTCTGTTCCGGGAGGCAGCAGTTCATCGAGCTGTT
TTTTCGTGCTTCTGAGTTTGGAGGCGATCCTGTCCCGCGCGAAATCTCCAAGCACTTTCAGAATCAGCCT
GTTTCCTTCGAAAACAACATCTTTTATGTAAGGCACATTACCGTTGAGAAGGGAAAGTATCTTTCCCCTT
AGATCCCCGTTACTTTTTTGAACACCGTTCACGATGACTCGAAACCGCGTCTTCTTCTCCAGTAAACGCA
CAAGGTCTTCTATCTCTTCGGAGAATTTTTCCACGGAAACGAGAACCACACCTGCATCGGGATCTATTTC
CAGGCTTTTAAACGAGACATTTTTCCACTTCAAATTTTCAATCTTTTTCATGTGTTACCCTCCTTGCTCT
GCTCTGAAGGGCGTGACACCAGGCGATGGCGAGTGCATCCGCTGCATCGTCGGGTCTGGGAATCTCCGAA
AGGTTCAGAAAACGCTTTACGTTCTCCTGAATCTGTTTCTTGCTTGCCCTTCCATACCCCGACAGCGAAA
CCTTCACTTCGTTCGGCGCGTATTCAAAGACAGGTATGTTTTTTTCCGCGAGAGCGAGAAAAAGCACACC
ACGTGCCTCCCCCACACCTATGGCCGTGGTAACGTTTTTCACAAAGAACAGCTTTTCCATGGCGCATTCG
TCTGGAGAGAAACGTTCAAGAACTTTCAAAAACTCCTCGTAGATTCGCTTCAACCTCTTTTCCGCTGGAA
GATTTTTGGGAGTCTCTATCGTTCCGTGGAAAACGTGAGAGATTCTGTTTCCAGATACTTCAATGATGCC
TATTCCTACAATTCCGTAGCCGGGATCTACCCCAAGGATCCTCAAGGAACCCAACCTCCATTATACTGTT
CACATATTTTCGTTTTCTATACCCTATGTTTAAGAGAAGGGTGTTTTTTCCAAACCGTTACAGAATCAGC
ATCGCATCGCCGAAAGAGAAGAATCTGTATCTTCTTTTCACGGCTTCCCTGTAGGCTTCCATGACGAAAT
CCTTCCCCGCGAACGCCGCAACCAGCATGAGAAGAGTGGAACGAGGAAGGTGAAAGTTGGTAACCAGGGC
ATCGACGAGTTTGAACTCGAAGGGTGGATATATGAATAGATCGGTTTTTCCCACGTATTCTTCCTGCTCA
GGAAGTCTGGCGATTGTCTCCAAGGTTCTCACCGTTGTTGTCCCAACCGCTACAATTCTGTTTCCCCTTT
CCCTTGTCTCTCTGAGTTTTCTGACCGTCTCTTTTGGAACCTGGTAGAATTCCTCGTGCATCTTGTGTTT
TTCCACTTCCTCAACCTTCACGGGCCTGAAAGTCCCTATTCCCACGTGCAAAACGACTTCGGCGAATTGA
ACCCCTTTTTTCTTCAACTTCTCTATGAGTTCTGGTGTGAAATGAAGCCCCGCGGTCGGCGCAGCGACGG
AGCCTTCTTCTTTCGCGTACACGGTTTGATACCTCTCGAGAGGAACTTCGTTTTTTATGTACGGCGGAAG
AGGTGTCCTGCCCTTCTCGAAGATCAATCTATCGTCCTGAGGCTGAAACTTCAGAATCCTCGTTCCATCT
TCACCCCGACCGAGGCAGACGGCAGACAGATCCTCATCGATTACAAGTTCCGTTCCTTTTTTCACCTTCT
GACCCGGTCTCACAAGGCACTTCCAGATACCTTCCTCCAAACGCTCTATCAGAAGAATTTCGATGCTGGC
ACCCGTTTTTTTCCTCGCGTAGAGACGGGCTGGTATCACCTTCGATACGTTCAGAACGAGCAGATCGCCG
GGTTCAAGATACTCTATTATCTCCCGGAATATACGGTGTTCTATTCTCTGCGTCTTTCTGTGGAGCACCA
TGAGTCGGGAAGCGTCCCGTGGTTCCACAGGTTCCTGCGCTATGAGTTCTGGTGGAAGTTCATAATCGAA
TTCCGATACCTTCATTCCTTTCACCTCGCATTCTGGAAATGAAAACACTGACTACCGCCAGAATCACAGA
GAGGTAAAAAAACCAGTCTCCGTATCTGACGTAGAACGTTTCGCCTTTTCTCGCTTTGATGTGAAACTCT
CCTGCCAGTCTCACCCGCAGAGGAAGAGCATCTACTATTCTACCGTACTCGTCAACGAGACCTGTGATCC
CGGTGTTCGCCACCTGAAGGAACTGTCTTCTCGTTTCAACGGCCCTGAACACTCCCTGGACGAAGTGATT
CAGCAGCGCTGCTTTGTAGTGAAACCACCCATCGTTCGTCACAACGATGAGGAGTTCGCTTCCGTTTTTC
ACGAAAGCGCGTGATACCTCCGGAAAGTAACTTTCAAAACAGATCTGAACAGAGAGCGGGGGGCTCTCTC
CAACGTTGAAGACGGAAAAATTCCGCCCAGGTTCATAGTAGGACAATCCTTTCAGGAAACTGAAAACCCC
AAAAACCCTTGGGTACGGCAGTTTCTCCACAAAGGGGAAGAGTTTCACCTTGGAATAGACCTTTCTGAAT
CTTCCACCTTCCAGAACGAAAACGCTGTTCTGGTTGTCCGCGGGAAATCCTATCACGAAGGTGTTCTCCT
CCGAGAGCTCTCTCAGCTTCTGAGAATAACGCACATCCTCCAGAAAGAACGCCTCGGGAGTGATCACGAT
GCTTCCATGAAAATCCTTCGTCATCGACTCGAGAAGTTCAAGCATCTCTCCACTCGACACAGAATATTTC
AGGGAAGTAGGAACATTTGGTTGGAGTGCAACCACCTTGAAAGAACCACGTTCAGGAACGGGAAGAAGGT
GCACAACAGAAGAGTTCAACAGATAGACGAAGAAGATCACAGGAAAGATGAGAAGGCCTTTTCTTCTTCT
CAAGAACTCATAGAAGAGGACGTTCAGAGAAACTATCAAAAAAACGAGGCCCAGAGTCCCTGTGATGGAA
ACGATCTGTATCAGTCCGGTGTGGCTGTAAAGCGCTTCTGAGATCCTTCCTCCGGTGAATCCGAGTTCTC
CCACACCGCGGAGATACTCGAAGATGGTATAGACGGAGGCAAGGTAAAGAGTCTTCAGAACGATCGACTG
CGGTGCAAAGTACGAGAGAAATCCAAAACCAAGAAATGGAACAGCTTCGATGATTCCCATCAGCACAAAC
ACCACGATTCCAAGCCAGGAAGGGTATCTTCCAAAGACAAGGGGCACGTTCTCCGTCAGAGTTGGAAGTA
CCCAGAAGAAAGATATCAGCACGTGAGTGAAAAAGTAAACGAAAGAAAGAAACGCCCTTTTCCACACTCC
CCTGCCTTCCACCGCGTACAGAAGCGGAATCAGAGAAAACCAGATCAAAGCTCCGGAGAGAAATCCCGGC
ATCGAAAGAGCGGTGAGAAAGCCAGAGAGAACGCTGAGAAAGAGGCTAACCAACCCTCTCCACCGCCTCT
CTGAGGATCTCCACCACCGTCTTCTGTTCACTTTCTGTGATGCTCGTAAAGAACGGAATGGCGAGCGTTT
TCTCAGATTCCCTCTCCGTCACGGGAAGCAGTCCTTTCATGCTGCCGAAGAGTTTTTCGTAGAATGGTTG
AAAGTGGACGGGATAAAAGTAGTTTCTAACCTGGACTCCCTTTTCTTCCATGTACCTCATCACACGGTTT
CTATCTGGACCTTCCAGTCTCACGACGTAGACGAACCAGCTCATCTTAGTGACGTAATCTTCCACGACGG
GCACCTTTACCCAGGAAAACTCCTTCAACATCTTTGAATATCTCTCCGCCGCTTCTGCGCGTTTTTCTAC
GATCTCATCGATTCTTTCCATTTGAGAGCATCCAAGCGCGGCCGACATCTCGTCGATTCTGTAGTTGTAA
CCGAAACGCACATGGTAGAGCCATTCGTCTCCTTCACCTCTTCCCTGGTTGCTCATGCTCTTCACAGCGG
TGTGTATCTTTTCATCGTTCGTCACAACAACACCGCCCTCTCCTGTGGTGATCTGTTTGTTCGGGTAGAA
TGCGAAAGCGCCGGCCACTCCAAAGGTGCCCACCTTTCTTCCTTTGTACTCGGATCCAAGAGCTTCACAG
GAGTCTTCCACCACCGCGATGCCGTACCTCTGACAGACGTCGAGAATCCCGTCCCAGTCGAGGGGATGCC
CAAAAACATCAACGGCCATGAAGAGACGGGGTTTTCCTTTTATCTCAATGTTTCCCTGTTTGAATCCTTT
GAGGCACCTTTTCACCGCCTCCTCCAGTGTTTCTGGAGAAACGTTCAGAGTTCTCTCATCCACATCCACG
AAAACGGGAATTGCCCTTTTCATTAGGATTACGTTAACAGAAGCGATGAAGGTGAAGGAAGGCACAAGGA
TCAGATCTCCCTCGTCGATATCGAGACTCTCCAGGATGAGATGGAGCGCAGCTGTTCCACTGCTCACCGC
CCAGCCGAATCTGGCACCCGTGTATTCGGCCACCATCTCTCCAAAACGCTTCGTGTATTCACCGAGACTG
AGCCTTCCGCTTTTTAAAACTTCCACTACCCTTTCGATGTCCTGCTCGTTTATATCGGGCCTTGATAACG
GAATCATCGATATCACCTCGTCTCAATGATATCAAAAAATCCCCCTCCACCGGAGGGGGAAAGATCACCA
AAGGGGGCTGTATTAACATTGAGGGGAGGTTCTCTATCTCTGATAGATGAAGCTCACGAAGACTTTCGCT
CCATTCCTGTAAATGTAAAGGGCGATGTAGTCACCATTTTTAACAATGGATGTAACTTTCTTGAGATCCC
CTACAGAGTTTATATCATACCTTTTGCCGTTCACGTACACTGTGGTGATTACGTCTCCCTTCTGTAGACC
GAACTTCCCGGTGCTCTCCTTCACTATGACCCCGTTTATCTCTTCCGGGATCGAATAAGTCTCCCTGTCG
GCCGGCGTGATGTTCGACACTGTGATACCAAGGGCATCGATTTTTTCCTCACCAGTCGTTGTTTTCTCTT
CTTCAGATGAGGAACCGAACGTCACCTGAACTTTCATGATCTTTCCCTTTCTCTCTATAGTGAGAACGGC
AGTGTCTCCCGGTTTGTAAGTGTGTATGATGGAGACCAGTTCTTCGTGACTTCTCACGTCCTGATCGTCA
ACCTTGAGGATCACGTCCCCTTCTTTGAGCCCGGCCTTTTCAGCAGGAGATCCTTTCTGAACACTCGTTA
TCAGAGCACCACTCGTAGATTCAAGCCCCAGAGCTTTCGCCGTTTCTTCGGTGAGGGTCATGACCGTCAC
GCCGAGGTAGGCTTTTTCAACCTTCTTTTGGGTGAGTATGGTGTCAAGGAACTTCTTCACCGTGTTGATC
GGGATGGCAAAGCCGAGGTTCACAGCTTCCTGAGGATTGACGATAGCGGTGTTTATGCCTATCACTTCAC
CGTGTATGTTCAAAAGGGGTCCTCCACTGTTTCCCGGGTTGATCGCCGCGTCGGTCTGGATGAGTCCCAC
GTAGTAACCACTTCCATCTGGCTTTGGAATCCTCCTGTTGGTAGCGCTGACCACTCCCACAGTCACCGTG
TGCTGGAAGCCGAGGGGGTTTCCTATGGCTATCGCCCATTCACCGATCTTCACTTTGTCAGAATCACCGA
ATTCCAGATAGGGGAATTTCTTATCGCTGGCTTTGATCTTTATGACCGCGATGTCGAGCTCTTCATCTCC
TCCTATGTACTCCGCGTCGTATTTGCTTCCGTCGAGCATGGTCACAGTGATGTTGTCCGCTCCACCTACC
ACGTGGTAGTTGGTGAGTATGTAACCTTCTGGGTCGAAGATGAAGCCCGATCCGAGGCTGGCAACCTGCC
TTTCGAAACCGGGTGGAAGTTCACCGAACCACTTTTTGAAGAACTGCTCAAAATAAGGATCGAAGAAGGA
AGTCTTCACCGTCTTCACAACGTCTATCTTCACAACGGCCGGTGCACACGCTTCGACCACATTAACGATG
GGACTTTCGTAGTCGGGGTTGACGTATGGAAAGACGCTGGTGAGTATCAGTGCCACAGCGATGGTCAGAA
AGAATTTCTTCATCTCTTACCCCTCCCTTCGAAAGGTTTCCGGTTTCTTAGACACACACTCCGAAGGACT
GGTTCAAAAACGTATGGTATGCTTAATATTAGTCGGGAAACCAGGAGGTAGAAAGGATGGGACTCTTCGA
TTTTTTGAAAAAGGGACTCCAGAAGACGAAAGAAACGTTTTTTGGACGAGTGGTGAAGCTCCTCAAAGGA
AAAAAGCTGGACGATGAAACCCGCGAGGAGCTGGAAGAACTTCTCATTCAAGCGGACGTGGGAGTCGAGA
CAACGGAATACATTCTGGAGAGATTGGAAGAGAAGGACGGAGACGCTCTCGAGTCTCTCAAGGAAATCAT
TCTGGAAATTCTGAACTTCGATACGAAGCTGAACGTTCCTCCTGAACCCCCGTTCGTGATCATGGTTGTT
GGTGTCAACGGAACGGGAAAGACCACCTCCTGTGGAAAGCTCGCAAAGATGTTCGTGGATGAAGGAAAGA
GTGTGGTGCTCGCTGCGGCGGATACTTTCAGAGCAGCCGCCATAGAACAGCTGAAGATATGGGGAGAACG
TGTCGGTGCCACGGTGATATCCCACTCGGAAGGAGCAGATCCGGCCGCCGTTGCCTTTGACGCGGTGGCT
CACGCTCTCGCCAGAAACAAAGATGTGGTCATAATAGACACCGCCGGAAGACTTCACACGAAGAAGAATC
TCATGGAGGAATTGCGGAAGGTTCACAGAGTTGTCAAGAAGAAGATCCCCGACGCTCCGCACGAAACGCT
CCTCGTGATAGACGCCACCACCGGCCAAAACGGACTTGTTCAGGCAAAAATATTCAAAGAAGCAGTGAAT
GTCACCGGTATAATTCTCACAAAGCTCGACGGAACCGCGAAAGGCGGAATAACTCTGGCCATTGCCCGGG
AACTGGGAATTCCCATAAAGTTCATCGGTGTCGGAGAAAAGGCAGAAGACCTGAGGCCTTTCGATCCTGA
GGCCTTTGTGGAGGTATTGCTTTCAGAATGAGCAAGTTCTGGGAAAAAGAATTCACCTGCCCTTTCTGTG
GAACGAAGTTCAAAAAGAAGATGGTCTTTTTCGACTCCATAAAGATCAAAGCCAGAGATATCGACTTGAA
ACCTGTTTTTGAAGATGTGAACCCGATGTTTTACGAAGTGGTGACCTGTCCGAACTGCTACTTTTCTGCG
TTCGACAAAGATTTCGAGACCATCACCATAAAAGGAGAAGAGACGGAAAGAAAGCTGAAAAAACTGCTCG
AAGAGGCCAAGAAAAAGGTCGAATTGAAAAACGTGGAGAACCACGTGGAAGCGATCAAGCGCTACGCTTT
GAGTGGAATGGTGTACTCTGTTTTGAACCAGAGAAAAAAAGTAGCGATCTCTTATCTGAAGATCGCCTGG
CTGTTCAGAGAGCTGGGAAAGTCAGAAGAAGAAAAGCGCTATCTCGAAAGAGCTTTGAAGGAATTCGAAA
GCCACTACAAGTACGACTATTACGAAGAATCGGACGAACCCATGATACTTTTCTATCTGGGTGTTTTGAA
TCAAATCCTGGGCAACAGGAAAGAAGCCGCGAGGTGGTACGAACTCCTTCTGAGAAAGTACGACGGCAAA
TCCCTTTACGCGAAGGTGGGGAGGGAAAGATGGCAGGAATTAAGAAGATCTTAATGTTTTCTCTGATACT
GATATTTCTCGCAGCATGCGTATCTCCCGAACTGGAGGAAAAATTGAACAATTTAGAAAACCAGATAAGA
CAGCTGAACACTCAGATAGACTCCATCGAAAAGAAGATGCTGGACTTGGAAAACAAGATGAAGGCACAGG
AAAGTTCTCAGGAAGAGCTGGAAGCGCTGAAAAGGGATGTAAGATATCTCAAAGAGGATCTATCTTCCCT
GCAGGAAGAGTTCTCCAGCAAAATGAGCGATCTCGAGAACAGTTACTACTCCATCTCCATGAAACTTCCT
GCAGTGGAAAAAGCCGCCTCCATCTTCTCCGAGATAGAAGACATGAAATCGAAAATCTCAGAATTGGAGA
GAAAAGTGAGTATTGTTTCACTCGGAAGTTCCCCGGAAGTCTCAGAAGATCTGAAACACATCCTTCTCGA
TCTCGAAGAGAGGGTTTCCACTCTGGAAAAGAACGTTTCGGTGGTGGATCGAATAGAAGAAAGGCTGGAA
AGTACTGAAAAACTTCTCTCCAAAGTGGCCTTACGCGTTCTTTCACAGGGCGAAACGGAAGCGAAGGTGG
TGAACGTTTCAAACGATGAGCTGGAAAGCAGGATATCTGATATCGAGAAAAAGCTTTCCTATCTCGAAAC
CAACCAGAAGGCGCTGGAACAGATCGTTCAAAATCTGAAAGATCAGAAGCCTTCCAGCTACGCGAACATA
GATGTTGAGAGTTACTCACAGCAGTTGAAAAAATACCTCGACGAGTTCAGAAGACTCGTGAGGAGTTATG
AGATCGCAAGGATCCTTGGAATAGAGGAAGGATACGTGTTTGTAAGAGTGGAGCGGGGCGACACCCTCGC
GAAGATCAGCAACGCGTTCAACCTTGGACCCGACGGTGTGGAAAAAATCATGAAGCTGAACGGCATAGAC
GACCCGAGGAAGCTCATAGCAGGGAGAATCATAAAGGTTCCCGTCACGAATCTTTCGACAAGTTTTCCAG
TTGGAGAAAAACCCGATCCGAAGGTGATCGTCTCCGGTTTTGGCCTGAAAACCGATGGAACTTTTTCCAC
GGGAGTCGAAGTGGAAAGCGATGGACAGAAGGTAAAAGCTGCGCTTCCAGGGCGAGTGAAGAGTGTAAGC
AACGGAACCGTTGTCATATATCACGGAAACGATGTGGAAACGGTGTACAGAAATCTCGCTGTGGTTTCGG
TGAACGCTGGTGACTGGGTGAGTGCGGGTGACACCATAGGATACGGTGGAAAGAACGTCGTCTTTGAACT
GTACGTGGAAGGAGAGCCCAAGGACCCCATGCTCCTTTTCTTCTCCAATATGGGTGAGTTCGAAATCAGT
TTCTACACGGAGTGGGAAGATGGAAAATTACCGGAACACCCCGCCTTCAGACTCACAAAATCCGGCAAAA
TCCCTGAAGATTGGAAGACAGCGGCCGCGGACACCACCATCTTCCCCCTGGGTTCTGTTCTCTACATACC
AGAGCTCAGAGACACCCCCAGTGGTGGAGTCTTCGTTGTGGAAGACATCGGCGGAGTTATCATGGGAAGA
AAAATCGATATATACCTGGATAGCATAAGAGAGGCGCTCCAAAACAGAAAGATCGTGTCCAGAGTCTTCG
TGTGGAGGGATTGAGATGTTCACGATGCGTAGTGAATACGCGCTCAGGCTCATGATCGTGATGGCAAAAG
AGTACGGAAACTACCTTTCGATGACAGAAATACTGGAGAAAGCGAAACAGTCAGTTCCAAGGGAATTCGC
AGAAAAAATCCTGTACACCCTGAAAAAAGCCGGGCTGGTGAAAACAAGAAGAGGGAAAAGCGGTGGATAC
ATGCTGTCGCGTCCGCCAAAAGAAATAAAGGTTTCTGAGATCGTGTTTCTTCTGGACAGGAAGTCGAAGG
TTTTCTTCGACATGCCTGGCTGTCCGGACGAGCTGGACTGCGTTATCAGGGCCCTGTGGAAAAGGGTAGA
GAACGAAATAGAGAAGATTTTAAGCGGTGTGACTCTCGAAGATTTGGTGAGAGAACAAGAAGAGAAAATG
AAACAATGAAGCCCGCTTCCAGCGGGCTCATTTTACTTTCAGGCTGAGTTTTTCTTCAAAAAAGACCTTC
TTTCCATCCACCTTGAACTCTTTTATCCCCGTTCTCTGAGCGTATTCCCTCAAAACTTCCTCGATCTCTT
TCTTCTCTGCCCTGAGTTCTTTCATGAGATCTTTGATCTCCACATACCTCTTCACCAGCTGTTCAATGGT
GGGATTCTCCATGCGCTACACCTCCTCACAGATCGACAGTTTCTCTGTTGAACACAGGTACTCTCCATCG
TATTTTACCCTGAACACGTCGATATTAACACCGCTGTTTAGAGCGCGCCAGAAAATCTCTGAAAAAGCCG
GGTCAACGCTTCTGTTCGGAAGAAAACAGTCGCTTTCGAGGAAAACCAGGATCAACAAAAGAGCCTTAAA
ACCGCTTTTCACAGACCTGATCAGCTCCTCGATGTGTCTTCTTCCGCGTCCTGTGGGTGCGTCTGGAAAC
ATCGCGACACCATCTTCTTCGTACGTACATCCCTTCACTTCCACAAAGGTCCTCCTGTCGATCAGGAAAT
CGAACCTGCTGTTTTCAAAGCGTTTCTCGCTTTCTATCGTGGAGCCCGGGAACAGTTCTTCCAGAATCTT
CCCGGCCACGATACTGTGGAAACCCGAATGGACAAAGACGAATTCATTTCTGTGTTCGACTGCCAGAAGG
TCCCAGCCGGTCTTCCTTCGATCGGATTCTGCACGCTTCAGGAGAACTCTTTTTCCTTTTTTCAAAAGCG
GAAGGCGCCCTGTATTGTGGATGTGTATCAGGGTCTTTTTCCCTTCGACAAGAGCAACTCCCGTAAATCT
GCTCTTTCTTTCCAGAAAGATCCCTTCCGTATCAGCTGGAAGTATCAGTCTCATCTTTGAAGCACCTTTT
CGATCTTCCCAAAAAACAGTGTGTGGAATCCATGATCTTTGTAGAATTTATCGATGATTTCCACGGGAAG
AACGAATGGTTCCACGTTGCTAGCAAAGGTCACAGAACATTCGATCAGCGTGTGGGCTTCTTTAATGGGA
GCGGTGAATCCTTCCAATTCATCTAAGTGAAGAAGTCCCTTTTCAAACTTGTTCTCCTGGTATCCACTCA
CACGTCCAAAGTAATTAAGCGCTTCTCTGTATTCTTCGCTTAGAAAGTTCAGGGTGAATCTTTTGCTCTC
CTTCACAAGACGCCAGGTGAATCTCTGAGGTCTCACAGCGGAGATGAAATACTCTTCCTCCCATATGATC
CCGAAGAAGCCCCATCCAATAGTCATGCCGTTAACCCTGTTCCCCGCCTTGCTCGTCAGTATTACTCTTC
CTTCTCTTAGATCTTCTAACAAGCCTTCGTACACGTTCATTCCCCCTTTTCAAAAGTAGATACACATCGA
GAATTCTGTACACAGGGCGCCTCAGAGTGACAGAAAGGGTACTCAACATGAAGGCCCTGAACGGGATGTA
CTTCTTCACCTTGACTTTTCTCAAAAAGAACACAGCGGAGAATCTGAAGATTCCTGCCATCAAAAAGAGC
AGTTGAAGTCCAAAAATTTCGAAACCGTGGAGATTTACGTAAATATCAGAGAGAAATTTCGCCGTGATTC
CACCTGCAAATGAGCCTATAAGACTTCCAGCGCTGGCAAAAGACGCGTTCAAACCGAAGAAAACGGGATC
AGACTCGAAAGCAACCTCCATAGGAAGGATGGCGAGTGACAGGTTTATAGCGGACCACGCGATGGAAGAA
AGGAAGGCGTCCGCTACCATCAGGGTTCTGTAAGTATTGGTGTTCATGAAAAACCACATACCGGAGACGA
AAGAAGCAAGGATGATACCGAACTCGGCTATCGTTTTGTGTCCTACCCTGTCAGACACTTTTCCAAGGAT
CCTGTAAACCAGCATCGCCACAAAGTTGTTCACGATCATCATGTAAGCGATGTACGTGTAATCCACACCC
AGGTTCTTCAAAAGATGATAGTGATAGAAAGCAGAAGAGAACGTGACTGCCATGTTCCAGTAAAAGGTGA
AGAAGACAAATTTCATGAAGTTTTCGTCCTTGAATACCACTTTGAGAGGAATTCCCGTTCCTGTTTCCTT
AACTGGAACGTCCGGTATTTTGTTCATGGCAAGGATAGAAAGGACAGTTCCCACTGTGGAGATGAGAAGC
ACAAGAACAAAACCCGAAGAAAAATGATCAACTATAGAAGAATAGAGGTATATAATGAGAGCATTTCCTA
TGGATAGAAACATGTTTCTGTTTCCAAACACCCTTCCTCTTTCCTCTGGAGGAACGAGATCTCTCATCCA
TGAGTTCCACGTACTGCTGGAGAGGGCCGCGAAGATCTGGGAAATCACGAGCGCAACGATGAAAATCAAC
GGTTCTGTTTTCCCAAGCAGTAGAAAAACGATGAGAAAAGCGAAACTGAATCTGCTGAAAGCGTTGAACA
CGTTGACCAGAAAACGCCTCTTTCTGTATTTCTGAACAAAGAAAGAGGCAAACAGCTGAAAAAACTGCAT
CATGGGAGGGATTGCAGCGGCGACACTCAGGAGAAACTCGTCCAGATTGAAAAGCATCGCAAGACCTGTG
AACACAGGTCCCTGTATTAGAAGCGCGTAGAACAGAGAGAAGACACCTTCGAGTGTGAGAAAGAGATAGG
CCTTCTTCATGAACGAGGTCTCCAGAAGAATCGTCCAGTCTTTTTCCTGTACACAATCTTTGCCATCGTG
TAGCATCCTAGAAGATCAAAAATGAGATCCAGCATGGTGTCGTCCAGCCCTTTTTGTGTGTTGTAGTCTG
GCAGTATCTTATCCGTCGTGAATTCGGCTATTTCCCAAAGGACCCCGGAAAAGACCCCAAGAAGGAACGC
CATCAAAACGGCACCCGGCACCTCGTCCCAGAATCTCGATTTTTTCGTCAGAATCTGGTAAAAAAAGTAC
GTTATGACAAAAGATCCGTAGAAGTGAAGTATCTTGTCCCAGAAAAATATCTTCTCGTAGAAGTTCAAAA
ACTGTCCCATCACAGAGTGGAGAAATACCGATGAAGAGAGCATCAATTTCGTTCTCTCAGGTATCTCCTG
ATGGGTTATCTTCTCATAAACGTATGGTGAAAAACCACCGAGCCAGAATATGAAATATCCTATCGTTTCG
ACGATTTTGGCTCGAATAATGGAAAAAACAACTGGAATTCCTAGAAGAGCCACTAAAACCCTGTTCAATT
TTTCTTCTCGCTCCTTCACCAGCACTTCGTTTATTTTCTCATCACCTCCTTGCGCTATTATATTTCACGG
GAGGGATGAAAAGATTGAAATATCTGTTACTCTTCTTTGCAACGTTCCTTTTCGACAACTCGGGCACTCC
CATTCCAATTTTAACAGCAACAGCACTGATCTCCGTTGGAAAGCTGAAGATTTTTCCGTCCTTCTTTACA
ATCTACATGGGGCTTTTGAGCTGGGATACTGTGACATTCTTTGCTGGAAAAAAGCTCAAATCTGTGCCTT
TCAATCTCAGGTGGAAATTCGTACAAAAGATACTTGTGGAGTTTTTAAACGTCTACATTTTTTCAGAAAA
AATACTGCTGCCGCTTTGCAAATTCGTTCCCTGGGTGGGAAAGTTCACTCCGTTTCTGGCGGGCTACACG
GGAAGAAACTTCCCCACACTCCTCATTATATGGCTTGGAGACTTGCTCTACGAGAGTACATTCTTTTTCT
CCAGTCTGATAGCTGGAAGGGTCTTCCTGAAGTTTTCAAAAATTCTGGGGATCGTTCTTTTTGCAGTTGT
GATACTTGTTTATCTTCTCTGGAAGAGAAGAATCTCGAAAGACATTGTGAGGCATCGGGAATAGATCAAT
TGTCGAGTTGACAAATCACAGCCACTTCTTTTTCTTGAAGTAGACCACCATGATGACAGCGATCACACCC
ATAACAGCGAGAACCACAGGATAGCCCCATTTCCATCTGAGCTCCGGCATGTATTCGAAGTTCATTCCGT
AGATACCCGCTATGAAGGTGAGAGGCATGAAGATCGTCGCTATGATGGTGAGCACCTTCATCACTTCGTT
TGTTTTGTTACTTACACTCGAAAGATACACATCAAGAAGACCGCTCACGATGTCTCTGAAGGTTTCTACG
GTGTCTGCAATCTGGATAGTGTGATCGTATACATCTCTGAAATATGGGACCGTTTCTTTTTCTATAAGAG
GAGGAACATCTCTGTAAAGAGAACTCAACACTTCTCTCAACGGCCAGATCGTCTTTCTCAGTTCAACCAG
ATTTCTCTTGAGTTGATGTGTCCTCTGAACTGTCTCTTTTTCAGGTCTTTCGAGCACTTCTTCCTCCAGT
ACATCGATCTCATCGTCGATCTTCTCCAGCAGGACGAAATAGTCATCCACCAGTGCATCTATCAGTGAGT
AGAGGAGGTAATCCGCTCTCTTTTTCCTTATGATTCCCCTGTTGTATCTGATTCTTTCCCGTACGGGATC
GAACACGTCCCCTATCTTTTCCTGAAACATAAGAACGCAGTTTTTTGTGAGTATCAAACTGACCTGCTCC
GATTCCAGTTCATGAAGATTTTTATCATAGGTGAACATCTTCAGAACGATGAACACGTAGTTTTCGAAAA
ACTCCACTTTTGGTCTCTGATGCACATTGAGGATGTCTTCGAGCACGAGAGGATGAATACCAAAGAACTC
ACCTACCCTTTGAACCACATCCGTCCTGTGTATGCCTGTTATGTTTATCCAGGTGGGTGTTGAAGAATCT
CTGAAGGGAAGAACGGATTCGACATCTGTGGTTTTGAACTCGCGAAATTCCTCTATGGAGTAATTCATCA
CTTCAATCTCAAAATCTTCCCTGTACTTCCCTGTGTAAACGAGCGTTCCTGGGGGGAGACCTTTCTTAGC
AGACAGCCTCTTTTCCTCCACTGCGATCCCTCCCGATCTTTTTGATCCTATTTTAAAACAAAAGGCGCAC
CCAAAGGTGCGCCTGCCTGAATTGTTGAATCTTCACTTGAGGAATTTCGAAACGAACGGCGAAGTTTCAC
CACGCCTCATGAAGTGACCAGATGGCCCCTCTCCGAGGAACTCGGAGAACCAGGATTCGTGTTCGATCTC
TTCGTTCAGAATAGCAAGAGACAGTTCGTAGGTCCTGTGATCTTTACCCGCGGTCATGTTGCATATCTCG
GTGTACCCTTTCACCGCACATCTTTCAGCGGCAACGAGCACCCTCAGAATCTCCTGAACAGTTGGTTTGT
CCGGAAGTCTTGCTGGTGGACATGCAGAGAGATCGTGGAACTCCTTCATGCAATCTGGAAGTTTTCCACC
GAGCTCGTAGATTCTTGGAACAAGTGCTTCGAAGTGATTTCTGTCTTCGATTCTTGCAACTTCCGCAATC
TCTTTGATGGTTTCTCCCTCAAGTCCTATGAGGTTCGCTCTCAAGATGGTGTAGTAGTAATAAGTCGTGA
GTTCGGCCGCCGCATTCTTGATCAGAAGTTCCAGCAGCTTATCGACATCAACCCCTGCTTTTTCCACCAT
TTCCCTCGCCACTCTCGCCATAGTAACACCTCCTGCTCACTTTCTTAACTCAGTACGCGTTCTTTTCGTG
TTTGTAACAAATCGTAGTTGTTCTATTTTTACTCCAAAGTTTCATTCATTATATCACATCTGACAGAGAA
CTCAACCTGTTTTTTCTCATCAAATAGATCGCCACATCCGTGTTCTTTCTGATTGCTTCCTTTATCGCCT
CGATGTTTTTCTCCGACTTCACAAGGGTTTTCCAGGAGTAAACGTGCCAAAGTTCGTGAAAATCGGAGTT
CGCCACGTATCGATACTTTTTCACACCAACAGAGTTGAACAGGTCATCACGATTCGCGATTTCCCACGCG
TCGAACGTGTCCTTGAAACGCTCCATGTTCGCCCAGAGATACCACGAAAGATGTTCTTCATCTTGCTTTT
TTCTATCCGGATGCGCGGCTATAACAAGAGCGTTTTGCTCCTTCAACTTCTCCACAATTTCTTCTACAGG
CAGTGAAGGATCTACGTACTCCTTCACATCCACGGCGACTATGTGGTACAGATCCGTGTTGTTCGTGATC
TCAACACCCGGTATGAGGATCATTCCATATTCTTCCCAGGCCCTTTTCTGTTCTCTCCAGAGACGTTTCA
AATAATCCTGAAACTTATCTTCTGTGATCGCTCCGAGCGGTTCTCCGTTCCTCTTTCTCTGCTCGAGAGT
TCTTCGGTCGACTATATGATCTGTTATGGAAACCACGTCCACTCCATGTTTTCCAAACAGATCCACCACT
TCTCCCAGAGGAAGATGCCCGTCACTCATGTTCGTGTGTACATGGAAATCACAAAGAAGCCATTCCGTAT
CGGTTTTCATTTATCGTCACTCCTTTGATTGGTTTGGAAGGTGATGTTTAAGCCATTGTTTATTAGTTTT
CAGAACCCTGCATTCATTGCATGAAAATCCTCAAATTTCAAATGTTTATTCCAAATTAAAGTCCTGTGAC
TTTCCTTTAATTCAAAGTAAAGAAAAAGACGGGAGGTCCTTTCAGCGGGTATAATCTCTGAGAAAGGGAA
GGAGGTGCAACATGTCCAAAAAAGCACTTCTCGCTTTAGAAGACGGTTCGTTTTTTTTTGGACAGAGTCT
GGGTGCAGAGGGTGAAACTTTTGGTGAACTGGTCTTCAACACGGGAATGACAGGCTATCAGGAAGTCCTC
ACCGATCCCTCCTACACCGGTCAGATCGTCGTCATGACCTACCCGGAAATAGGAATCTACGGAGTGAACG
ACGAAGACGTAGAATCAGATGGAATAAAAGTTGCCGGTTTTGTTGTCTACAGAAGCGTGGATACCCCTTC
CAACTGGAGAGCCACCATGTCTTTCCCCGATTACTTGAAAAAGTACAACATCGTGGCCATAGAAGGAGTG
GACACCAGAGCACTCACCAGGAAAATTCGAGTGAAAGGTGCTATGAAAGGTGCCATATCGACCGTTGATC
TCGATCCGGATTCCCTTGTAAAACGGGTGAAAGAAAGCCCCAGTATCGTTGGAAGGGATTTAGCCGGTCT
TGTTTCACCGAAGGAAGTCATCGTAGAAAACCCGGAAGGAGATTTCTCAGTGGTGGTACTCGATTCCGGT
GTCAAATGGGGTATTCTCAGAGACCTGAAGAGAGTGGGAGCAAAAGTGATGAGAGTTCCTTACAGTGTTG
ATATAGACGACATCAAAAAGCTGAATCCCGACGGTGTTCTGATCTCGAACGGTCCCGGTGATCCCGCCGC
CCTTTTGAAAACCATCAGATTGATCAAAGACCTTCTGAAAGAAGAAATTCCACTCGCGGGGATCTGCCTT
GGGCATCAGCTCCTTGGCCTCGCCGTTGGTGGAAGGACTTACAAGATGAAATTCGGTCACAGAGGCATCA
ACCATCCCGTTAAAGATCTGAGAACCGGTCGTGTTCTGATCACAACGCACAACCACGGCTTCGCTGTGGA
TCCAAAGAGTTTCGGCCTTCCAGAACTGGGAAGCGAGGATCAGGACGCGAACGTTCTCACGAAAAATCTT
CAGAAGATATCCGTCCTCGAAGGAATCAGTCCTCAGGGAATAAAAGTCGAGATCACCCACATCTCCCTGA
ACGACGGAACGATGGAAGGAATGAGGCTGGTTGATTATCCAGCCTTTTCTGTTCAATATCACCCTGAAGC
CTCTCCCGGACCTCACGATGCCAAGTACTTCTTCGAAGAATTCAAACGCCTCATAAAGGAGGTAAGGTAA
TGCCGAAGAGAGAAGACATAAAGAGGATCCTCGTTATAGGATCCGGTCCGATCACAATCGGTCAGGCTGC
GGAGTTCGACTATTCAGGTACCCAGGCCCTGAAGGCTCTCAAAAGCGCCGGCTACGAGGTGATCATAGTT
AACTCCAACTCCGCGACCATAATGACAGATCCGGAGTTTTCCGATGCCGTTTACATAGAACCTCTAACGG
TGGAGTTCCTCGAAAAGATTATTGAAAAAGAAAGACCAGATGCCCTGCTCCCCACCCTCGGAGGACAGAC
CGCCCTGAATCTCGCTGTGGAACTTGCCGAAAGGGGAATCCTCGATAAATACGGCGTTCAGTTGATCGGC
GCAAAGCTCGAGTCGATAAAGAAGGCCGAGGATAGAGAACTCTTCAAGGAAACCATGGAAAAGGCAGGCC
TTGAGGTTCTGAGAAGCAGACTCGTGAACAACCTCGCCGATGCACTGGAGACGGCAAGAGAATTCGGCTA
CCCCGTCATAATAAGGCCGAGTTTCACCCTTGGTGGAACAGGTGGTGGAATCGCGTTCAACGAAGAAGAA
CTGAGAGACATCGTGACAAAGGGTCTCATAGAAAGTCCGGTTCACACGGTCCTCATAGAGGAGTCGGTCC
TCGGCTGGAAGGAGTACGAACTCGAAGTGGTGAGAGACGGAGCTGGAAACTTCATTGTGGTGTGTTCCAT
AGAGAATCTCGACCCCATGGGAATACACACCGGAGATTCCATAACGGTGGCACCTGCGCAAACACTCACG
GACGTTGAGTACCAGAGAATGAGGGACGCAGCTTACAAAGTGATCGATGCGATCGGTATAGAAACGGGTG
GATCGAACATCCAGTTCGCTTTGGATCCAGAGACCGGTAGAATGGTCGTCATAGAGATGAACCCAAGGGT
CTCCAGGTCATCCGCACTGGCATCGAAGGCAACGGGCTATCCCATCGCGAAGGTCGCAGCTCTCCTTGCC
GTTGGTTTCACTCTCGATGAGATACCGAACTACATCACCGGCAAAACGATGGCCGCCTTTGAACCCTCCA
TAGACTACGTCGTGGTGAAGATACCGAGATTCCAGCTCGAAAAGTTCCCCGGGGCTGACCCAAGACTGAA
CACCCAGATGAAGTCCGTAGGAGAAGTGATGGCGATAGGCAGGACCTTCAAAGAAGCCTTGGGAAAAGCC
CTCAGATCCCTTGAACTCGATGCCGCTCCCAAACTGGATCTTGAACACATAAGAGAACACCTTGCAAATC
CAACGCCGGAAAGGATCTCCTACGTCTTCGCCGCGTTCAGGAACGGAATGGATGTAGAAGAGGTGCACGA
ACTCACTAAGATCGACAGATGGTTCCTCAGAGAGATGAAAGCGTGTATAGAGCTCGAGGAAGAGCTGAAG
TTGAAGAAATTCGATGTGGAGATCCTGAAGAAAGCAAAACAGTGGGGATACTCAGACAGGGAAATTGCGG
AGATATGGGGTGTTTCAGAAAAAGAAATCAGAAAGATGAGAGAAGACAACCGGATCTTTCCCGTCTACAA
GATGGTGGACACCTGCGCCGCTGAGTTCGAGGCACAGACCCCGTATTACTACTCCACCTACAACGGCGTG
GAGAACGAAGCGGTACCTTCAGACAGAGAGAAGATCATGATTCTGGGATCCGGTCCCAACAGGATAGGTC
AGGGAATAGAATTCGACTACACGAACGTCCACGGAGTGTGGTCCTTCCAGGAAGAAGGATACGAAACCAT
AATGGTCAACTCCAACCCCGAAACCGTTTCGACTGACTACGACACTTCAGACAGGCTTTACTTCGAACCG
CTCACCGTTGAAGATGTTCTGGAGATCGTGAGGAACGAAAAACCGAAGGGAGTGGTGGTGGCATTCGGCG
GTCAGACACCACTGAAGATAGCAAAATACCTCGTAGAAGAGAGGGTGAACATCATAGGAACGAGCTTCGA
ATCGATTGAGATCGCCGAAGACAGGGAAAAATTCGCTAAGCTTCTGAAACAAATCGGGTTGAAGTGCCCT
CCATTTGGAACGGCATCGTCCGTGGAAGAAGCGTTGAGGGTAGCAGAGAATCTTGGATACCCCGTTCTTG
TGAGGCCGAGCTACGTGCTCGGAGGAAGGGCCATGGCCATTGTGGACACTCCTCAGGAACTCGAAATGTA
CGTCAAGGAAGCGGCCGTTGTCTCACCGGGATACCCCGTTCTGATAGACAAATTTCTTGAAGACGCGATA
GAACTCGACGTAGATGTCGTGTCGGATGGAAAATACGTGTGGATAGCAGGATTGATGGAGCAGATAGAAG
AAGCCGGAGTCCATTCGGGAGATTCCGCGTGTGTTCTGCCCCCTGTGAGTCTTTCTGAGAAACTCGTGGA
AGAGATAGAGGAAACCGTTTACAAGCTTGTAAAAGCGCTGAAGGTTGTGGGAGTTGCGAACATACAGCTT
GCGGTGAAAGACGAGGAGATCTACATCATAGAGGCAAATCCCAGAGCATCGAGAACAGTTCCTTTCGTGA
GCAAAGCGATCGGAATCCCCGTGGCGAGAATCGCCGCCAAAATCATGGTGGGAAGAAACCTGCCCGAGCT
CCTTTCTGAGTACTTCCCATATCCCACAAGACCAGGGGTAAAAGTTGATAAACTGGGAGAGAGTGAGATC
CTCCCAACTCCCTGGCCGAAGATGTTCTCTGTGAAAGAGGTGGTGATACCGTTCCATAAGTTCCCGGGAA
CGGATGTACTTCTCGGGCCAGAGATGCGCTCCACAGGAGAAGTGATGGGAATCGGTGAAGATTTCGCAGA
GGCATTCGCGAAGGCTCAGATAGCCGCCGGAAACCCCCTGCCAACAACGGGAGCCATTCTCGCAACCGTC
GCAGACAAAGACAAGAGGGAAGCCGTTCCTCTCTTGGCTCACCTCGCAGACATGGGCTTTGAGATATACG
CAACAAGAGGAACGGCAAAGGCTCTGCAGTCACACGGTGTGGAAGTGAAGGTGGTTCCAAAGGTGGGAGA
AGGAAGACCGGACGTGATAGATCTTCTGGAGCAGGGAAAGATATCCCTTGTTGTGATCACCCAGTCCAGT
GATGAACCTGCGCTCGTCGCCGTCTCTCATGGAAAGGAACCCTTCAAAGTTGAAGGAAGAAGAACCGTCG
GATACATGATAAGAACCACGGCGCTGAAGAGGAAGATCCCATACCTGACCACAGTCGAGTCACTCAGAGC
AGCGGTGGCGGCGATCAGAAAGATGAAGAAAGGCTCTATCGTGAAGGTGAGAAGACTCACCGACACATGG
AAAATGTGAAGGGCCCTGAAGGGCCCTTCACCATATTTCTTCGAGTTTTTTACATATGAGATCTCCCATC
TGAGAGGTCGAAACCGCCTTTTCTGGATCCTCTGCGATGTCTCTGGTTCTGTATCCCTCTTCTATCACCA
GCTCAACCGCTCTTTCTATCTTTCTTGCCTCTTCCACCATTCCAAAGGAATGCTCGAGCATCATGGCGAG
AGAGAGGATCTGTGCGATCGGGTTGGCGATGTTCTTTCCGGCTATATCAGGAGCGGAACCTCCTGCCGGT
TCGTAGAGGTTCTTATCACCGAAAGACGCGGACGGCAGAAGACCAAGAGAACCAGGAAGTGCCGCGCTCT
CATCCGAGAGAATGTCTCCAAACATGTTCGTTGTGAGGATCACATCGAACTGCGATGGTTTCAGGATGAG
CTGCATAGCAGCGTTGTCCACATATATGTGCGTCAGCTCCACATCAGGGTATTCTCTCGCTACTTCGTTC
ACAACTTTCCTCCACAGCATAGAACTGTAGAGGACGTTCGCTTTGTCGACGGAGGTGACCTTTTTTCTTC
TGTTTTTTGCGATTTCAAAGGCAGTTCTCGCGATCCGTTCCACGGTTTTTCTGTCGTAGATCATGGTGTC
GAATCCCTTTTCTTCATCCAATCCCCTCGGCTGGCCGTAGTAAACTCCGTAGGAAAGTTCCCTGACGGTC
ACAAGATCGACCCCGGATCCAATCACCTTTTCTTTCAGAGGAGAGACATGCACAAGCGATCTGTAGACCT
TTATAGGCCTGATGTTTGCGTAAAGGTTGAGCATCTTCCTTAGGGCAAGAAGCCCCCCTATTTCCGGCCT
CTTCTCCGGAGGAAGATCGTCCCATTTAGGTCCTCCGACGCTTCCAAGGAAGATCGCGTCGGCTTCCAGA
CATATCTTTTTTGTCTCCTCAGGAAGGGGTTCACCGAATCTGTCTATGGCATCCCCTCCGATGTGTCCAA
AGACTTTCTCAAAGGTTTTCCCCGTTTTCTTTTCCACCACCTCGAGCACTTTCAGAGCTTCCCTTACAAC
TTCAGGACCTATACCGTCTCCAGGTAAAACCGCTATCTTCATTCGTCACTCCCCCACTTCTTTGAGACAG
TATTCAAGCCATCCACCCGCTTCCATGATCTTCATGAGAAACTCAGGATAGGGTCTTATTCTGTACTCTT
TCCCTTTCGTGAGATTCCTCACCACTCCGTTTTCCAGATCCACCTCTGCTATGTCTCCCTCTTCGAACTC
GTCGGCTTCTTTCAGTTCGACGATGGGGAGACCGATGTTTATAGCGTTTCTGAAGAAAATCCTTGCAAAA
GACTTGGCTATGACACAGGAGATTCCAGCCGCCTTTATGGCAACGGGAGCGTGTTCCCTCGAGGAACCGC
ATCCGAAGTTCTCTCCTGCCACGATGATCGATCCTTTTATATCGTCTCGTCTTCCAAAGCCGGGTCTCGC
GTCCTCCATACAGTATTTTGCGAGTTCCTGAGGGTCAGAAGTGTTGAGGTACCTAGCCGGTATGATCTCG
TCCGTGTTCACGTTGTCCCCAAAAACGAAAACCTTTCCCTTTATCTTCACCACCATCACCTCACAGCTTT
CTCGGATCTGCGATGTATCCTTTTATTGCGCTGGCCGCCGCCACTGCAGGAGATGCCAGGAAAACCTTGC
TGTTCGGATGTCCCATCCTTCCAACGAAGTTCCTGTTCGTTGTGGAGATCGCAACCTCTCCTTCTGCGAG
CACTCCCATGTGTCCGCCAAGACAGGGTCCACATGTGGGCGTGGAAACGGCGCAGCCCGCGTCGATGAAT
ATGTCGATGAGTCCTTCTTTGAGAGCCTGTTTGTAAACCTTCTGGGATCCCGGAATTATGATGCATCGAA
CGTCCGGTGATACTGTCCTTCCCTTCAGAATCTGCGCGGCAAGTCTGAGATCTTCTATCCTTCCGTTGGT
ACAGCTTCCTATCACCGCCTGATCTATCTTTATTCTCTCTTTCTCAGCTTCGGAAACGTCCTTCGCGTTG
GATGGGAGGAAGGGATATGCAACCTGAGGTTCGAGCTCAGAAAGGTCCATTTCCACTTCTCTCACGTATT
TTGCGTCTTCGTCCGGGTACATCTCTTCCACTTCTATGCCTCTTTCTCTTTCGTAGGCAATGGTGATCTC
GTCCACCGGAAACAGTCCCGTCTTTCCTCCCGCCTCGATCGCCATGTTCGAAATGGTAAAACGGCCGTCC
ATGCTGATCTCTTTCACACCCGGTCCAGAGAATTCTATCGCCTTGTAGTTGGCTCCATCTACACCGAGTA
TCGAGATGAGCTTCAACACGAGGTCTTTGGCAGTCACCAGATCCTTGAACTTCCCGCGAAGAGTCACCTT
TATACTCTCGGGGACACGGAACCATACCTTTCCTATGAGATAGAAGCCCGCGATGTCGGTGGACCCCACT
CCGGTCGCAAACGCTCCAAGGGCTCCGTAGGTACAGGTGTGTGAATCCGCACCGACCACGAGATCTCCGG
ATTTCACGATTCCTTCTTCTGGAAGCAGCACGTGTTCAATACCCATCCTGCCTATTTCGAAGAACTTTTC
GATCCCCTGCTCTCTGGCAAATTCTCTCATCATCTTCACCTGCATGGCGGACTTTATGTCCTTGTTGGGG
GTGAAATGGTCTGGAACGAGCACCACTCTGTCTGGATACTTCACTTTCTTTCCACCGTACTCCTTGAACT
TCTTTATCGCAAGCGGAGCCGTTATGTCGTTCGCGAGAGCGATGTCCGGCTCCAGAAGGAGAAATTCTCC
CGGTTCCACCTTTCTTCCCGCTTTTTGAGAGAGTATCTTTTCTGCGAGTGTCATCTCACTCAGCACCTCC
GTTTTTTCTGAGAAGACCTTTGGCGATGAGGTACTTGTTTATCGCGTTTATGTAAGCTATCGCGGAGGCC
TCCACTATGTCCGTGGAAACTCCCCTTCCACTGTAGAGTTCGTTGTCTATTCTCAACGTGAGTTTGACTT
CTCCCTGCGCGTTCTTTCCAGTTCCAACCGCCTGAATTATGTACTCTTCGAGCTTGGGCTGTATACCGAG
CGCTTTGTCTATGGCCTTGAAAATGGCATCCACCGGTCCGTTTCCTGCCTCTGCTGCTTCTCTCTTCTCG
TTTCCAACCTGAAGCACGACCGCCGCAGTTGGAAGCAGTGTGTTTCCGGTGTGTACATGGAAGTGAACGA
GTTTGTAACCGTTGATGGGTTCCCTCAAAACTTCAGAGACGATCGAGAAAAGATCATCGTCGTAAACCTC
TTTCTTTCTGTCGGCGAGTTCTGTGAATTTCTCGAACACTTTCTGGAAAGTCTCTTCGTCGAGTTTGATG
CCGTATGTCTCCAGTTTCTTCCTGAGGGCGTGTTTTCCGGAGTGTCTTCCAAGCACGAGCGTCTCGGAAG
ACCTGCCGATATCTGAAGGTTTCATGATCTCGTAGGTTTCTCTGTGTTTCAGCACACCGTCCTGGTGTAT
TCCCGACTCGTGAAGGAACACGTTCTCTCCCACTATGGGTTTGTTTCTGGACGGGATGAGCCCCGTTATG
TGTGTGAGGAGTCTGGAAGCGGGGTATATGAGCTCCGTCTTTATACCCGTCTCGTAGGGAAGTTTGTCTT
TCCTCACCTTGAGGATCATCACGAACTCTTCCAGGGCGCAGTTTCCTGCCCTTTCTCCGATGCCGTTCAA
AGTCACCTCGACCTGGGTGGCTCCGTTCTGAACGGCGGCAAGGGAGTTCGCCACGGCGAGTCCGAGATCG
TTGTGACAGTGCACAGAGAGATCGACGTTTTCTATACCGGGCACACCCTCCCTCAGAGTCTTTATGAGTT
CTCCAAACTCGTCGGGAAGGGCGTACCCCACCGTGTCCGGAACGTTGATCGTAGTGGCTCCGGCTTCGAT
CGCCGTCTTGTAAGCCTCTATCAGGAAGGGAACCTCCGTTCTCGAAGCGTCTTCCGCCGAGAACTCCACG
AGGTCGAAGAACTGTTTGGCGTAACCGACGTATCTTCTGATCCTCTCGAGGATCTCTTCTTTTTCCATTC
TCAGCTTGTACTTTCTGTGAATCGGAGAAGTCGCTATGAAAACGTGTATCATACGTTTGTCCTTTGGTCG
ATCCTTGAGAGCCTCGTATGCTGCGTCTATGTCTTTTTCAACGCACCTTGCGAGTCCCACCACTATGGGT
TTCTGAACGGCGCTCGCAACTCTTTTCACAGCCTCGAACTGCACGGGAGATGAAACGGGAAACCCGGCTT
CGATGAGATCGACGCCGAGATCCTCCAACATGAGCGCCATTTCTACTTTTTCTTCAATCGACATCGAAGC
TCCCGGGGATTGCTCTCCGTCTCTCAACGTTGTATCGAAGATCTTAATTCTCCTCATCGTTTCTCATCTC
CTCTTCATCCTTGTGAAGCTTGTACTCTAAGGATTCGAGAAGAGCGGTCCAGGAAGCCTCTATGATGTTC
GGTGAGACGCCCACAGTTCCCCACCTTCTCTTTCCGTCGCTGGACTCTATGAGAACCCGTGTTGTCGCTT
TGGTGCCCGCCTGCTCGTTCAGGATTCTCACCTTGTAGTCCGTGAGTTTCGTGTCTTTCAAAGATGGATA
GAATTTCTCGAGGGCTTTTCTCACCGCTCTGTCGAGGGCTTCTACCGGTCCTTCTCCTTCCGCTGCTGTG
TGTTCAAAGGGTTCGTCGTGTCCCAGTCTCTTCGCAACTTCGTCCGGGACTCTGACCTTCACGGTTGCTT
CGGAGAAACTCTCCTCATCCCTGTTCTTTATGGTCATCACGGTGAAACCGAGAAACTCAAAGTACTTCTT
TCTTTTCCCGAGCATATCCCTGACGAGAAGCTCGAAAGATGCCTCCGCACCCTCGAAGTGGTACCCCTGC
GCTTCCAATTCCTTGATCTTTTTGAGGATCTCCCTGACCTTGGGCGATGACTCATCTATTTCGAATCCCA
TTTCCTTTATCTTCTCCAGCACGTTGCTCTTACCGGAAAGTTCCGAGATGGATATGATCCTTCTGTTCCC
CACGAGTTCCGGGTCGATGTGTTCGTAAGTCCTTGGATCGCGTTTTATGGCAGAAACATGGACTCCTCCC
TTGTGAGCGAAGGCGTAATCACCCACATAGGGCATGTTCTCGATGTGGGGTCTTCCGGAGAGTTCTGCAA
CGAGGTGTGCCACATCGAAGAGTTTCTTCAGATTTTCCTTTGGTATAACCTCAAGACCCATCTTGAGGAC
GAGATTCGGAATCACCGAACAGAGATTCGCGTTTCCACATCTCTCTCCAAGGCCGTTTATGGTCCCCTGG
ACGTGCACGGCTCCCTTTCTCACAGCCGCGAGTGTATTCGCCACCGCCACATCCGAATCGTTGTGAGCGT
GTATTCCGAGCGGAGCTTTCACGTGCTTTTTCACATCCTCGATGATCTCCTCGATCTCGTGTGGAAGCGT
TCCACCGTTCGTGTCAGCGAGAACGAGACAATCAGCCCCCGCTTCTTCAGCCACCTTCAGAGTTTTGAGG
GCGTACTCTCTGTTCGCCTTGTACCCATCGAAGAAGTGTTCCGCGTCGTATATCACCTCATCGGCGAATC
TTTTGAGATATGAAACTGTGTCGTATATCATCTTCAGATTCTCTTCGAGTGTCGTTCGCAAGGCTTTTTC
CACGTGAAGATCCCAGCTCTTTCCAAAGATCGTGTAAACAGGTGTTTCCGCTTTTATGAGGGTCTGAATG
TTCGCGTCTTCTTCTATTTTTACGTCGGGCCTTCTTGTGGAACTGAAGGCCGCCACTTTCAGATTCTTGA
AGTTCATACCTTTTACAGCTTCAAAAAACGCTATATCCTTCGGGTTGGAGCCAGGCCAACCCCCTTCAAG
ATAGTGAACACCGAGGTCATCGAGTGCCTCGGCAATTCTGATCTTATCTTCGAGTGAGAAAGAAACTCCA
AAGGCCTGCGCACCGTCCCTGAGCGTTGTATCGTAGACCTTTATACTCAAAAGACCACCTCCTCAGGGCT
TCCTGAAGATTGCCCCCTTGCTCGCCGACTGTACGAAGAATGCGTACCTTCTCAGGTAATCGCTGTCCAC
TTCTTTCACCAGAGGCGTGAACTCTTTCATTCTTCTTTCGAACTCTTCGTCTGAGATCAAGAGATTCAGG
GTTCTCTTTTCAAAATCTATCTCGATGAGGTCCCCGTCTTTCACGATACCTATAGGACCGCCTTCTGCCG
CTTCTGGAGAAACGTGACCTATCACGGCACCGTGCGATCCACCCGAGAACCTACCGTCTGTGATGAGAGC
CACGTCCTCCGCAAGGCCCATCCCCACGATGGCGGAGGTGGGTGAGAGCATCTCTCTCATCCCGGGACCG
CCCTTCGGCCCTTCGTAGCGGATCACAACCACGTCTCCTTTTTTGATCTTTCCAGATAGAATGGCTTTTG
TCGCCTCTTCTCCGTCTTCAAAGACGACGGCCGGACCAACGTGGTGCATCATCTTCTCGGGAACACCGGA
GAGTTTGGCAACCGCTCCTTCTGGAGCGAGGTTCCCGAAGAGGATACCGAGTCCGCCCTCTTTGTGGTAC
GGATTATCGAAGGGCCTGATCACATCTTCATTCAGGATCTTAGCCTCTCTGACGAGATCTCCAATCTTTC
TCAAATAGATGGTCATGACGTCTTCTTTCAAAAGACCATTTTCCTGGAGACGCTTCATCACAGCGTAGAT
ACCACCAGCATCGTCAAGGTCCTGGATGTGGTACGGACCAACGGGAGAGATGTTGCAGATGTGAGGAATC
TTCCTGCTGAGTTCGTCAAAGAGCTTTATATCGAAATCTATTCCAAAACTCTCGGCTATCGCCTTCAAAT
GCAGAACTGTGTTCGTGGAACCTCCCGTTGCGAGGTCCACCATGACAGCGTTCATGAAAGAGTCCAGAGT
GACGATATCCCTTGGTTTTACATCTCTTTTCACGAGTTCCACAACGAGCATCCCCGCTTCTTTCGCCATT
CTCAACCTCTTCGCGTGGACGGCCGGTACAGTCCCATTCCCCCTCGGTGCAATTCCGAGAGCTTCCGCCA
GAGAGTTCATCGTGTTCGCGGTGAACAATCCAGCACACGAACCGGCACCGGGACACGCGAGGTCTTCTAT
CGCTTTGAGCGTTTCTTCATCGACTTTTCCCACTTTGTATCCACCAACCGCTTCGAAGACGGTGATGAGA
TCGATGTCTCTGCCGTTGTAGCGACCTGCGAGCATGGGACCGCCGGATATCAGAACGGACGGGATGTTCA
ATCTTCCCATGGCCATCATCATGCCGGGTGTGATCTTGTCGCAGTTGGGGACGAAGACCAAACCATCGAA
GGGGAAACCGCTTGCAACGATCTCTATGGAGTCCGCTATGAGTTCCCTCGAGGGCAAGGAAAACTTCATC
CCCCTGTGATCCATTGCTATTCCGTCACAGATCCCGATCGTTGGAAAGACGAAGGGAACTCCCCCGGCCA
TTCTCACACCGGCTTTCACCGCCTCGACAACCTTGTCAAGGTGGACATGGCCGGGAATGATCTCGTTCCA
CGAGGACACTATGCCGATGAAAGGCCTTCGCATTTCGTCGTCCGTTATTCCGAGTGCCTTCAAAAGTGAT
CTATGAGGAACCCTTTCGAGGCCCTTTTTTATCACATCACTCCTCATCGACGTTCCTCTCCTTGAGCCAT
GGCATCATTTTTCTGAGTTCTTTTCCCACTTTTTCTATGAGATGTTCTGATTCTTTCTTTCTCATGGTGT
AGAAGTAGGGTCTTCCCGCCTGATTCTCGAGTATCCAGTCTTTAGCGAACTTTCCTGTCTGAATGTCCTT
GAGCATCTGCTTCATGTTCTCTCTCACTTCTTTTGTAACGATCTTTTCCTGACTGATGTAGTCACCGTAC
TCTGCGGTGTTGCTGACGGAGTATCTCATGAAGGAAAGACCACCTTCGTAGATGAGATCAACGATGAGCT
TGAGCTCGTTGAGACACTCGAAGTAGGCAATTTCCGGTTGATAACCCGCATCCACGAGAGTTTCAAAACC
GGCTTTTATGAGAGCCGTTACTCCACCGCAGAGGACCGCCTGCTCTCCAAACAGGTCCGTTTCCGTCTCT
TCCTTGAAGGTCGTCTCTATCACACCAGCTCTCGTCACGCCGATACCTTTGGCGTAGGCAAGCGCTATAT
CTTTGGCCTTACCGGTGTAGTCCTGATAGACCGCTACAAGAGCCGGCACACCCCTTCCTTCGACGTATTC
TCTTCTCACGATGTGACCAGGGCTCTTTGGAGCGATCATTGTCACATCCACGTTCTTTGGAGGAATGATC
TGATGATAGTGGATGTTGAACCCGTGGGCAAACATCAGCATCTTACCCTCGGTGAGGTGTTTTTCTATGT
ACTTTTTGTAGATCTCCGGCTGGTGTTCATCGGGAATGAGTATCATGATGATGTCGGCCTCTTTTGCCGC
CTCTTCTATTGTTTTCACGGTGAGACCCTGTTCCTCCGCCTTCTTCCAGCTCTTGCTTCCCTCTCTCAAT
CCGACCACAACGTTGAGACCGCTGTCTTTCAAATTCAACGCGTGCGCATGCCCCTGACTCCCGTACCCTA
TGATAGCGATCTTTTTGTCCTTGATCAGATTGAGATCCGCGTCCTTGTCGTAATAAATCACTGCCATCAG
AATCCCTCCCCTTCTTTTACGTTCCACCTGTTCATGGCTACGATACCTGTTCTCGCTATTTCCTCCACCT
GCTTCTGAGGAAGAAGATTTATGAAAGCCTCCACTTTACTTCTCGCACCAGTGATTTCTATGATTGCGCC
TTCTCTGGAAACATCGATGATCTTACCCCTGAATATCTCGACGAGCTGGAAGATCTCCTGTTTGTCCTCA
TCGAACCTCACCTTGATCAGAGCCATTTCTCTTTCCACGCGGTTCTCCGGAAGGGGATCGATGGGAGTTA
CCTTCACAACCTCCACGAGTTTGTAGGCCTGTTTTTCTATCTGTTCTATCGTTTTGTCGTCGCCCTTCAC
CATTATCACAAGCCTCGAAAGGCCCGGAGTTTCCGATTCTCCAACGGTGATACTGCTGATGTTGAACCCC
CTTCTGGCGAACAGGTTCGCCACCTTCCTCATTACACCGGGTTTATTGTGAACGAGCATGGACACAAGAT
GCTCTCGAATCTGGTCCGTCATCTTTCATCACCTCTCCTGCTCTCTTCGATGACCTTCAGAACTCTTTCC
ACGAAGGTTTCGTCGTATGGGGCTTCAATGAGCGGTGTTCCCACGTCTCCTCCCGGTGGTACCATCGGAA
GAACGTTCTCGGCGGGATCAACGACGGCGTGAATGAGCATCGGCTCTTTGGATTTTGCGAGTTTCTCGAT
CGCTTCATCGACCTGATCGGGCTTTTCTATTCTCATTGCTTTTATACCAACAGCTTCCGCTATCTTCGCG
AAATCCGGGTTGTCAGACAGAATGGTGGCAGAGTATCTGCAGTTGAAAAAGAGCTGCTGCCACTGTCTCA
CCATTCCCAGCGCTTTGTTGTCCATCACGATGATCTTCACAGGAAGGTTGTACCTTTTTATCGTCATGAG
CTCCTGTATGTTCATCTGGAAACCGCCGTCTCCGGCAAAGACTACAACCTCCTTGTCTGGGGCTCCTATC
TTGGCTCCTATTCCAGCGGGAAGGGCGTATCCCATCGTTCCGAGTCCTCCGGAACACAGGAAAGACCTCT
GGTGTTTGAACTTGTAGAACTGAGCAACCCACATCTGGTTCTGCCCCACATCCGCAACGACCACCGTGTC
GTCTGGAAAGACCTCGTTCACCTTTTCCACAACGTACTGGGGTTTTATGAGCTTCCCATCCCTCTTGTAG
GTGAGCGGGTACTTTTTCTTTATCTCCTGGAGCTCTTCGATCCAGTCCGAGAAGTCCGTCTCGATTTCGT
ACTTCAGGAATTCCTCAAGGACACTCTTCAGATCGCCGACTATGGGCACGTCTACCCGAACGTTCTTTCC
GATTTCGGCGGGATCTATATCAACATGGACTATTCTGGCGTTCTTCGCGAATGTCCTGGGATTTCCGAGG
ATTCTGTCGCTGAATCTCACACCGAGGGCGATGATGAGATCTGCGTTGGCCACGGCGTAGTTCCCATAGT
AAGTACCGTGCATTCCGATTCCTTCGTAGTAAAGCTTCTCGTCGGAAGGATTCACACCGCGTCCCATGAG
CGTGCTGACAGCGGGAACCTTGAATTTGTCGATGAACTGATTCACAAGATCCATGGCACCGGAAAGATTC
GCTCCACCACCCACAATGACAACGGGGCGCTTCGATTCTTTCAAGAGTTCAACCGCCTTCTTTATCTGTT
TGGGATGGCCTTTCACCGTGGGTTTGTATCCCGGAATTTCCACCGTATCAGGATAGTTGAATTCCCCCTC
GGCAGTTTGTATATCCTTTGGGAAGTCCAGAAGGACAGGTCCCGGCCTTCCCGTTGTGGCAACGTAGAAC
ATTTCTTTTATCGCGTAAGGAAGTTCTTCTATACTCGTAACGAGGTGGTTGTGCTTGGTGATGGGCATGG
TGATTCCCGTGACATCCACTTCCTGAAAGGCGTCTGTTCCTATGAAAGAGGTGGGAACCTGACCGGTGAT
CACCACGATCGGAATCGAATCCATGTAGGCGGTGGCTATGCCTGTGACCGTGTTCGTGGCACCTGGCCCG
GAAGTGACGATGACCACTCCGGGCTTTCCCGTGACCCTCGCGTAACCGTCTGCCGCGTGTGTGGCTCCCT
GTTCGTGTCTGAAAAGATAGAAGTTTATCTTATCTTCGTAATTGCAGAGTTCATCGTATACGTTGATGAT
GGCACCACCAGGGATACCGAAAATCGTATCGACTCCCTCTTTCAGAAGGGCTTCGAATAACATCTTTGAA
CCTTTCATCTTCACGTGAACCACTCCTCTCGGAGATTGAATGATTATACCAGACCTGGAATAATAAATAA
ATCACGGGGGGTTTTTAGGAATGGTATATCACTCACTTTAAAATGTCAAGTTGTTGAATCGAATTTTTTG
TTAGAAGTAGCATTTTTATCATGAAAATGTAAAATTTAGGATAAGATGAGAACATATCGATCCTTTAAAA
TGTTCACAAACTCTTCCCAAGGAGTGAGAAAAGTGCGGGTAGGAATCGCAGGGCTTGGAACTGTGGGTGG
CAGTATATACCGCATACTGAAAGAAAGAGGAAATGAAATAGAAAAAAGGATCGGTGAAAAGTTCATCATT
TCGAAGGTGATAAATCGCTCTCCTCAAAAGTACGAACTGCTTGGTGTTCCGAAAGAGGAGATAGCTTTCG
ATTTCGATGACCTCATTTTGAACAGCGATGTGGTTGTAGAAGCAATAGGTGGAACGGATGTGGCGGTCGA
TCTTGTGCGACGTGCCTTGGAGCTGGGGCGAATCGTCGTAACTCCAAACAAAAATCTCATCTCCGAATAC
GGCAACGAGTTCTCAGAGTACATAAAAAAACGGAAGCTTTTCTTCGAGGCATCCGTGGGTGGGGGTATTC
CCATCATATCTCTCCTTCAGGATTATCTGATCTTTCAGAAAGTCACCAGGATACGCGGAATAATGAACGG
AACGACGAACTACATCCTCACGGAGATGAGCAAGGGAAGACATTTCGAAGAAGTTCTGAAAGAAGCACAG
GAACTTGGCTATGCTGAAGCTGATCCCACAAACGACATCGAAGGTTACGACGTGGCGTACAAGGTCTCCG
TCTTAGCTGGTGTGGTAACGGGAAGGTTTCCGGGCATAAACAGCGTGCAGTTCGAGGGCATAACCAGAAT
AGATCCGGAGTATCTAAAAGAGATCGTTCGCTCCGGAAAAAAGCTGAAGCTGATCGGGGAACTCGATTTT
TCAACAAACAGATACGAGGTACGTTTGAGAGAAGTGACACCAGAGGATCCGTTCTTCAACGTGGATGGTG
TAGACAACGCGATAGAAGTTTCAACTGATCTCGCTGGAGATTTTCTGCTGAAGGGAAGGGGAGCGGGTGG
ATATCCCACCGCCAGCGCCGTGATAGCGGATCTTTTCAGAGTGGCGAAATACAAGGTGCTCGGCGGTGCC
GAGAAGTTCTCGGTTGTGGTGATGAAGTTCGGTGGAGCCGCTATCTCCGATGTGGAAAAACTCGAGAAAG
TGGCCGAGAAAATCATAAAGAGAAAGAAGAGCGGTGTGAAGCCCGTTGTCGTGCTTTCCGCCATGGGAGA
CACCACAGATCACCTGATAGAACTCGCAAAGACGATAGATGAAAACCCCGACCCGAGAGAACTGGATCTT
CTCCTCTCGACGGGAGAAATACAGAGTGTGGCTCTCATGAGCATCGCACTCAGAAAGAGAGGCTACAAAG
CGATCTCTTTCACTGGAAATCAGCTGAAGATCATAACCGACAAGCGTTACGGATCAGCGAGGATCATCGA
CATCAACACGGATATCATTTCGAGGTATCTGAAGCAGGATTTCATACCCGTTGTCGCCGGGTTTCAGGGT
ATAACCGAAACGGGGGATATCACCACACTTGGGAGGGGTGGCTCAGATCTCACAGCGATCGCTCTCGCTT
ACTCACTGGGAGCGGATTTGTGTGAGCTCTACAAAGACGTGGACGGGGTGTACACGGCGGATCCCAGGAT
CGTAAAAGACGCGCGGGTGATAAAAGAGCTCTCCTGGGAAGAGATGATCGAGCTCTCGAGACACGGTGCC
CAGGTGCTGCAGGCGAGAGCGGCGGAATTCGCGAGAAAGTATGGTGTCAAGGTTCTCATAAAGAACGCAC
ACAAAGAAACTCGTGGAACCCTTATATGGGAGGGGACAAAAGTGGAGAATCCAATCGTCAGGGCGGTTAC
CTTTGAAGACGGTATGGCGAAGGTTGTTCTGAAGGATGTACCGGACAAACCCGGTGTCGCAGCACGGATT
ATGAGAACTCTCTCTCAGATGGGAGTGAACATCGACATGATCATACAGGGAATGAAGAGCGGGGAGTACA
ACACCGTGGCGTTCATCGTTCCGGAGTCCCAGCTTGGAAAACTCGACATCGATCTTCTGAAAACAAGAAG
CGAAGCAAAAGAGATCATCATTGAAAAAGGACTCGCAAAGGTCTCCATCGTAGGGGTGAACCTCACTTCA
ACACCGGAAATCTCCGCTACTCTCTTTGAAACACTGGCGAACGAGGGGATCAACATCGATATGATCAGTG
CATCGAGCAGCAGGATTTCTGTGATCATAGACGGAAAATACGTGGAGGATGCCGTGAAGGCGATACACAG
CAGATTCGAACTGGACAGGGAGTGATGAAATTGGGCATACTCGAAAAGTACAGAAGATTTCTTCCCGTAA
CAGACAAAACCCCTATGCTCTCTTTGAATGAAGGGAACACTCCTCTCATACCTCTTGTGAACATGAGCAG
GGAACTCGGAATAAACATCTACGTGAAGTACGAAGGATCCAATCCGACGGGGTCCTTCAAAGATAGAGGA
ATGGTCGTTGCCGTCGCAAAGGCACTGGAAGAAGGCTCGAAAGCCATCATGTGCGCTTCAACGGGGAACA
CCTCCGCATCCGCTGCCGCGTACGCCGCAAGGGCAGGAATAAAGGCGATCGTTCTGATACCAGAAGGGAA
GATCGCACTCGGAAAGCTGGCTCAGGCGATGATATACGGCGCCGTGGTGCTTCAGGTGAGAGGGAATTTC
GACAAGTGTCTGGAACTGGTCAAGGAGATCACATCCAAATATCCCATCACACTCGTGAACAGTATCAATC
CCTACAGACTCGAAGGTCAGAAAACGGCCGCTTTTGAGATAGTCGACGAGCTCGGAGATGCACCGGACTA
CCACTTCATCCCCGTGGGAAACGCGGGCAACATCTCCGCTTACTGGATGGGATACAAGGAGTATTATCAG
CATGGGTTCTCCACCAAACTGCCGAAGATGATGGGATTCCAGGCGGAAGGGGCCGCCCCCATAGTTCGCG
GTCATCCCATAGAAAACCCGGAGACGGTCGCCACTGCAATAAGGATCGGTAACCCCGCGAACTGGGAAAA
AGCGGTCCGGGCACGCGATGAATCGGGTGGAGACATCGACATGGTGAGCGACGAAGAAATACTGCGCGCA
CAGAGACTCTTGGCTCAGAAAGAAGGGATCTTCTGTGAGCCCGCATCCGCTGCATCGATAGCGGGGCTTT
TGAAGAAGCACAGACAGGGAATCTTCAGGGGTGGAGAGATCGTTGTGTGTACCCTCACAGGGAACGGTTT
GAAAGATCCGAACATCGTCATCTCACAGCTTGAACCCCCAAGGATCATAGAAGGAAGAGTAGAAGAGATT
CTGGAGGTACTCGACATATGAAGGTCCTGGTACCGGCCACAACGACCAATCTCGGAGCGGGATTCGACGT
CTTTGGACTCGCGCTGGATCTTTTCAACGAAGTGGAGTTTTCTTTCGATACAAAAGAGACAACCATAGAA
AGTACTGGAAAATACGCTTCGGATTTGAAGGACCACAATCTGTTTTTCGAAGTCCTCAGGTTCTTTGAGA
GAAAAACCGGGTACAGAGTTCCGCCAGTCAGGATCAAGCAGACATGCAACATCCCTGTATCGAGCGGTCT
TGGATCGAGCGCCGCTGTGATCGTCGCGGCACTCCACATTGCGAACGAAGGAACGGGCAGAAATCTTTCA
CGGGAAGATCTCATGAAACTCGCTGTGGAGCTGGAAGGACACCCTGACAACGTTGTACCCGCTTTCACAG
GGGGGCTTGTGGTCTGTTATCAAAACGGAAGTCATCTTGATTTTGAAAAGTTCGAGATCGATCTTTCTCT
CACATTTCTTGTTCCGAATTTTCCAGTATGTACAAACGAGATGAGAAAGATCCTTCCGGAGAAGGTCCCT
TTCGAAGATGCGGTCTTCAACATAAAGAATTCATGCCAGTTCCTTGCAAAGATCGCAGCTGGAAAGATCA
AAGAGGCTCTGAAATACGTGGGAGATCGACTTCACCAGAACTACAGGATAAACGGCAATAAGAAGATGAA
AGAGTTTGTGGAAGCCATCTTATCAAAAAATCCCGAGTACTGGTTTGTAAGCGGATCCGGTCCTTCTGTT
TGTTCCAATATAAATGACTTTGAAGGGATTCCCTATCTCAAGGACGTTCTGAAGCTGAGGGTGAACAACA
GGGGGATGATAGTTTCAGAATAGGGGGTGTATCGATGGGGGCAGTGGTTGTAAAGGATCTGAGAAAAAGA
ATTGGAAAGAAAGAGATCCTGAAGGGAATTTCTTTTGAGATCGAAGAAGGAGAGATCTTTGGTCTCATAG
GACCGAACGGTGCGGGAAAGACCACCACACTCAGGATCATCTCCACGCTGATCAAGCCTTCCTCCGGAAT
CGTCACCGTATTTGGAAAGAACGTTGTTGAAGAACCACACGAAGTGAGAAAGCTGATCAGCTACCTTCCC
GAAGAAGCGGGCGCCTACAGGAACATGCAGGGAATCGAATACCTGAGATTCGTTGCGGGTTTCTACGCTT
CCAGCTCAAGCGAGATAGAAGAGATGGTCGAACGGGCAACGGAGATCGCCGGTCTCGGTGAAAAGATAAA
AGACAGAGTCTCAACCTACAGCAAAGGTATGGTGAGAAAACTCCTCATAGCGAGGGCTTTGATGGTGAAT
CCTCGTCTCGCCATCCTCGACGAACCCACCTCCGGCCTCGATGTCCTCAACGCAAGAGAAGTGAGAAAGA
TATTGAAACAGGCATCTCAGGAAGGTCTCACCATACTGGTCTCTTCTCACAACATGCTCGAAGTGGAATT
CCTCTGTGATCGAATAGCGCTGATTCACAACGGAACGATTGTGGAAACGGGAACCGTTGAAGAACTCAAG
GAAAGGTACAAAGCACAGAACATCGAAGAGGTCTTCGAGGAGGTGGTGAAATGTTCGGAAAACTTCTGAA
GAAAGAGATAAAAGAACTTCTCAATCTGGGAGCAATTGTCTCTGTCATTGTGGTGGCTGTTCTGTACGGT
TCACTGGGCAACGTGTTCAAAAGCACCGTAGAGAAATCCACTGTTGGTCAGAAGGTGGCGATCGTGAGGG
AAGACACAGGAACGATCGCCGAACTCGCAGAAAAAGCACTCGGCAATATGGTGGATATCGTGTACGCAGG
AAGTGATCTGAAAGAAGCGGAAGAAGCTGTGAAGAAGGAAAAGGCTCCTGCGATCATTGTGATACCCAAA
GGTTTTTCTCAAAGCTTGGAATCAGGTGAAAAAGCGCGGTTGGAAATTGTGTGGTACCTGAGAGGAACCG
GCCTGTCAGAAGCGGTCTCCACGGGTACGATCTCATCCCTGATCGAATCCCTCAAGGTGCAGCTTGCTTC
ATTCTTACTGAACGATCCGAAAAAAGCCCAGCTTCTGTTCGATCCACTCGAGATCGTTCAACACACCTAC
TTGAGGGGAAGCCTCTTCAAAAATCACTCACCAGAAGCGATAATGAACGTCTTCTACTCTCAAAACATAA
TGATTCCCATTCTCATCATGATGCTGATAATCATGTCGGGATCTTCCCTCATCTCTTCACTCGCGATGGA
GAAAGAGAACAAGACCCTCGAGACACTCCTCACGATGCCCGTGAAGCGAGAACACATCGCACTCGCAAAG
ATCGTGGGAAGTGCGATCGTTGGTCTGATCCTTGCGGGAATATACATGGCAGGCTTTTACAGCTACCTGA
ATTCTCTGACGCAGAATGTTCAGGGAATGGGGTTGAACTTTAAGGCTGTGGATTTCCTGCTGATGGGGTC
GAGTCTCTTTCTTTCCATCTTAGCCGGCCTTTCTCTCTGTATGCTACTCGGTATGATGGCAAAAGACTAC
AGAAGCGCTCAGCTTCTCACGTTTCCCATTTCGATACTCGCACTGGTTCCGATGATAGCGAACATGATAA
TGGATTTTTCGAACCTTCCAGGAGTTCTCAAAGTGATCGTTTTCCTGATTCCTTTCTCCCATCCCATAAT
GTCTCCAAAGCTGGCTTTCTATGGAGACTACGGTCTCATTGTTTCAGGAATTCTGTACCTTCTCATCTTT
TCGATTGTCACCACAGTTTTTGTGTTCAGAATATTCAACTCAGATTACGTTGTTCTCGGATGGCAAAGAG
AGAAAAGGTTGAAATTCTTCTCACGCTGAACCTTTGACAGCAGTATAGACGTTCAAATGAACCTTCATGT
CGAAAGCCTCCGGTATGATGCGCTCTGGTTCTGGTTCACACGAGCGAGCGATGGCTTCCACGGCGGAGAG
AAGCATGTTCTTCGTGATCTTCGATCTTTTCTCCACGGCTCCTTTCATAATGCCGGGGAAAGCGAGAAGG
TTGTTCACCTGATTTGGATGATCTGATCTTCCCGTTGCAACTATGAAGGCACCCGCTTCCCTTGCGAGTT
CTGGATCTATCTCGGGAACAGGATTCGCGAGGGCGAATATCACAGGTTTTCTGCTCATCTTCTTTATCCA
CTCTGGTTTCAGAATGTTTCCCCTCGAAACACCTATGAAGAAATCAGCACCTTCCAGGGCTGTTTCAAGA
TCACCGGATAGCCTTTCCGGATTGGTGATGCGTGCGATTTCGAGGTGGTACTCGTTCAAACAGGTCTCCG
GATCGTTTTCGTTGAGGATGCCTTTTCTGTCGACAGCTACAACGTTTTTCACACCAAGATCGAGCAGAAA
CTTCACGATGTTGTAGCCAGCAGCTCCTATACCGTTCACAACCACCTTTACTTCTTCGATCTTTTTCTCC
GTGAGTTTCAGCGCGTTGAGAAAAGCTGCGGACACCACAACGGCGGTTCCCTGCTGGTCGTCGTGGAAAA
CAGGAATGTTCATCTCTTCCGAGAGGCGCTGAAGGATTCGAAAACACTTCGGCGCTCCTATGTCCTCAAG
GTTTATGCCGCCAAAGCTCGGCTCTAAACTCTTCACAATGGAGATTATTTTTTCCTCCTCGGATTCGGAA
AGACAGATGGGAAAGGCGTCGATATCGGCGAAGGCCTTGAAAAGAAAGGCTTTCCCCTCCATCACTGGAA
GAGCACCGTAAGGCCCTATGTTACCGAGTCCCAGAACAGCGCTTCCGTCTGAAACAACGGCAACCGTGTT
CCATCTTGAGGTGTAAACGTAGGTCTTTTCTGGATCCTCAGCACAGGCTCTGGCAACATCTGCGACACCG
GGTGTGTAGAGCAGAGATAGCGTCTCCCTGTCAACCTTTTCAACAGGAAGGGCAGTTCTTATCTTTCCCT
TCAGAAATCTGTGTATCTCGAGCGCATCCACATCCCTCACTCCTTGAAAATCGTGTTCCCGTTGCTGTCG
ATCGCCACGATGAGAGGAAAATCCTCCACTTCTATCTCGTAGATCGCTTCGGGACCGAGGTCTTCAAAGG
CCAAAACTCTCGATTTCTTCACCCTTTTCGAGAGGGCAGCGGCCGTACCGCTTGGGGTAACGAAATAAAC
CCTCTTCCACTTCTTACAGGCCTCTATCGCCTTTTTTGAACGCTTTCCCTTCCCTATCGTTGCGATGGCT
CCCAATTTGAAAAGCATCTCCAGGTAGTCGTCCATTCGAGCACTCGTGGTGGGTCCTATGGCACCCACGG
GCTTTCCAGACGGCGTTTTGGCGGGGCCCGCGTAAAAGACAATTTGACCCCTGAGATCCACCGGTGGTTC
TTCTCCTCTATCGACGATCTCTTTCAAACGTCTTTGAGCTTGATCTCTCATCACGATGAGCTTACCGGAG
TAGCGAATTTCCTGACCGGCTTTCAGATCTTCAATCCTCAAAAGTCACTTTCCCCCTTCTGCAGAGGTAA
CAATCCACCGAAACGGCAACCGGTAGGGTGGCGATATGGGTCGGAAAATGTTCTATGTGAACAGAGTAAA
CGGTGATACCCTTTCCGAGACCTTGAAAGCCTATTCCGAGAAAGTTGAGTTCCTTTTCAAGTTCCTTTTC
GAGCCCTGCGTACTTTGGATCTTTGTTTCTCTCTTTGAAGCTCTTCGTAAGCGCTAACTTCGAGAGGAGA
AGGGCCTTATCGGCTGTTCCTCCGATTCCGATACCCACGTGAAGCGGCGGGCAGGCCTTTGCTCCGTGTT
CTTTGATGTGCTCGATAACGAATTCTTTGACTTTCTCCACATCCGAGGTGGGAGTCATCATACGAAGAAC
CGTGAGATTTTCACTGCCCCCACCTTTCACCAGAAATCTGATCTCAAGGGATTTCCCCTTCACCTGGAAG
ATGTGGACGATTGCGGGAGTGTTCGTTCCAGTGTTGATTCTCTCAAAGAGCGGATCGGAGACGACCGAAT
AACGAAAAGGATACTCGCTGTACACCTCTCCAACGGCTCTGTTCAGAGTTTCCTCGATGGGTTCTTCCAG
TTTTACCTCGTGACCGATGAAGACGAAGAATTCCACTATCCCTGTGTCCTGACAGAGTGGAAGTTTTTCC
TCTTTGGAAACGCGGTAGTTTTCCTTTATTATATCTGAAAAGGGACCTTCGTACCGCTCGATGATTTCCT
CTACCTCTGGATTGATCTTTATGTTGGCTTCAACGATAGCCTTCTTGATCTTTTCGGAAATAACATGTTT
GTTTATCAAAGCTCTTCACCTCAAGAGAGATTATATCACTGAAGGAGGGGGAATATGAGAATTGTTGTGA
ATTTGAAACCTGAGGAAATTCCAAAGCACTGGTACAACGTACTCGCAGATCTTCCGTTCAAACTCGATCC
GCCGCTGGACCCCGAAACGAAACAACCCATTTCACCCGAGAAGCTCTCTGTTATCTTCCCCATGAGTCTG
ATCGAACAGGAGGTCTCAGAAGAGCGGTTCATCGAAATACCCGAGCCCGTTCTGAAAGAATACGCCGTTT
ACAGACCCACTCCCCTCATCAGAGCCACTTTCTTAGAAGAGTACCTCCAGACTCCGGCGAGGATCTACTA
CAAGTACGAAGGAGTGAGCCCCACTGGAAGCCACAAGCCGAACACGGCCATCGCCCAGGCCTACTACAAC
AAGATAGAAGGAGTCAAAAGACTCGTCACAGAAACGGGAGCGGGACAATGGGGCAGCGCTCTCTCGTACG
CCGGTGCCAAGTTCGGATTGGAAGTAAAAGTGTTCATGGTGAAGGTCAGCTACCAGCAAAAACCGATGAG
AAAATACATGATGAACCTTTTCGGAGGAAAGGTAACTCCAAGTCCCAGTGAAGAAACGAATTTCGGAAGA
AAGATCCTGAGTGAAGATCCAGACAATCCAGGTAGTCTTGGCATCGCCATCAGTGAAGCACTGGAAGTGG
CCGTGTCTGATCCGAACACGAAGTACTCCCTCGGAAGCGTATTGAACCATGTTCTGCTCCACCAGACGGT
TATAGGCCTCGAGATCAAGAAACAGCTCGAACTCATAGGTGAAAAACCAGACATCTTACTGGGATGTCAC
GGAGGAGGATCGAATTTTGGAGGAACGATACTTCCCTTCGTTCCAGACAAACTTTCCGGAAGGGATATCA
GGTTCGTTGCCTGCGAGCCCGCCGCGTGTCCATCCCTGACAAAAGGGAATTACGATTACGACTTCGGTGA
CACCGCAGGACTCACACCTCTGCTGAAAATGTACACCCTTGGAAAGGACTTCATTCCTCCGAAGATACAC
GCGGGAGGTCTCAGATACCACGGCTCCGCTCCGATAATCGCAAGACTCGTGAAAGAAGGACTCGTGGAGG
CACAGGCTTTCGATCAGGACGAGACGTTCGAGGCAGCGAAGATCTTCGCAAAGCTCGAAGGGATAATTCC
CGCCCCGGAATCCGCTCACGCCATCGCAGGAGCCATAAGGGAAGCAAAGAAAGCGAAAGAAGAAGGAAAA
GAACGTGTGATAGTATTCACTCTGAGCGGCCACGGTCTGCTCGATCTTACAGCGTACGTGTGAGGAGGAA
AAACACGTGAAGAAGAAACTGCTGTTCTCCATATGGCTGAACGCCATCATAACACTCTCTGAAGTGGTCG
GTGGCTTGATATCCGGGAGTCTCGCCCTTCTGGGCGACTCCCTTCATAATTTTTCCGATACCATGAGTCT
TCTTGGAAGTTTCATCGCGATGAAGATCAGCGAGAAACCAAAGAACAAAAAGTACACCTTCGGCTACAGA
AGAAGCGAAATCATTGTGGCTTTCTTGAACTCCGTATCCATCTTCGTTGTTTCAACACTCGTTGTCATCG
AAGCGGTGAAAAGATTGTTGAGTCCCGCCACCGTTCACACGTCGGTGCTTCTCCTCGTCTCCTCGATAGG
TCTCGCTGCCAACTTCTTTTCTGTCATCCTTCTTCACACCCACAGCAAAGAAAGTATGAACGTTCGATCT
GCGTACCTGCATCTCATCGCGGATACACTGTCCTCGATCCTTGTGGTTCTTGGGGCTGTTTTCATGAGGG
TCTGGAAAATATACTGGCTCGACCCTGTTCTCGCTTTCGTTATAGCCTTATACATGTTCAAAGAAGCCTA
TGAGATAGTGAAGGAGTCTCTTGAAATTCTCATGGAAGCCTCACCGAACCTGGACTTTGAGAAAATAAAG
GAGGAAATTGAAAAAATAGAAGGTGTGAGGAACGCCCACCATTTTCACGCCTGGAGAGTGGGAGAGAAAG
AAATCCACTTCGAGTGTCACGTTGAAGTGGACAACATGGAGCTGAAGGACGCCCAGAAGATCATAGACGA
AATAGAAAAAAGATTGAAAAAATACGGGATAACCCACACCACCGTTCAGCTCGAATGTGAAAGGTGCAGC
AAAGAGATGATCTGCAGTTAGAGTTTCAAAACGGGTTCTTCTTTCAAAAGCCTCCTGTCGCTGGTGAATA
GTACAACCTGTCTGGTCTTGGACACCTCTTTCAGTTCCTGCCAGAGTAGATCTATCTTCTCATCGTCCAG
ATCGACAAAAGTGTTGTCCACAACAAAGGGACTCTCAATCTCCAGAACACGACTTATGAACCTCTTCATC
TGAAAACTCAGGAGTTTCAAAGCGGAGGTGTTCAACACATCGACAACCTTTTTTTCTTCGGGAACGTTAA
TCGTCACCATCAGATCCGGAGAAACCTTGAAAACCTGATTTTCTTTGAAGAACCTTCTGTAAACATCCGT
CAACTCTACTGCCAGATCCCTTGTGTAACCCCTCAACAGTTCCTCGTGTTCTTTTTTGATCCGATCCTTA
AACTCGGGAATGTAACCAATGGCCCGCTCAAGAATCTCGAGTTCAACCTTCTTCCTGAAGAGAGCTTCCA
GAACATCGAAAGGTTCCTCGAGAGGTGAAACCACGAGTTTCTCCAGTTCACTTTCTATCTGTTCCACTTC
TCTTTTGAGTTCTTCTATTCTCGCGTTTGATCTGCTTGATTCTATCTCTTCTTTTTCTTTCATGAGGTTA
GCGATTTCTTTTTCCAGTGAATCTCTGGTTTTTCTCAGATTTGCACGTCTTTCCAGAAGGTCTCTCAACA
CCTTCAATTTATCTTCGCTGTCGACTCCTATTTCCTTCAGCGTGTTTTTCAGTACTTCTTCCTGCTCTCT
GGAGTACTCCTGCAGTTCTTCCAGATTCTTTTTCTTGTCGGACAGAGAAGCCTCAACGGAGCTTTTCAAA
ATCAGAAGTTCTCTCATCTGTTCTTCCACGTTTTCAACCGCCTTTCGTGGTTCACTTCCGTACTTCGAAA
GAAACGGTATTCTTTCGAAGACCTTCTTCACGATCTGATCCCTCAAAAATTTTTCGAGTTCTTCGATGTT
ATCAACACCTGCGGTTTCCTTCAGCTTGCTCACGATCTGGTTCTTTCTCTCGATCAAAGACCTCTTTTGT
GTCGAAAGATTCATGAACTCACTTTCAAGTTCAAACAATTTCTTTCTCAACCTGTAATAGTTCCACATGG
AAATCACAGAGGCACCTGTTCCTGCCAGTGTCAGATAGAAGAACAGGTATCCCGGCTTGAGAAAGGCAAA
AATGATGGAAACCAGAGCAAAGGTCAGGAAGACGGCAACAAAAACCCTGAAAATAGAAAGTGTTTTGTCG
AAGCGCTTCATGTGGTCACCTGTATTTTCGATCTTTGCCTGAATTTCTTCGAGTTTTTCATCAATTTCCC
TGAGAGGCTCTCTGAGATGACCTATTATCTCGTTCAGCTTTGCTTTCTGCTCGTTTTCCACCAGTTCTAT
CTGTAACTTCATGTTCTCCAACTTGAGTTTCAGTTCCTCAAGACTGCTGACGGAGAAGTCTTTCATGATC
GTCTTCAGTCTTTCTTCCGTATCTTTCGATTTTTCCTCGAGTGATTCTATCTCTCTTTTCAGTTCTTCAC
CGCGCTCTCTCAAATAATCCAGTTTCTGGGCAAGCTCGATCGCTTCACGAACTTTTTCCTCAGGAACCGC
TGTTTCCCTTTCGATCTCCTCGAGTTCTTTTTCAACACGGAGAAGCTCCGCTTTCACCTCATTGATTCTG
GCTTCGATAGAAGACAATCTCTCAGATTTTTCACTCTCGAATCTATCGATCTCTTCCTCCAGAAGTCTTC
TCTTCTCCTGAAGATCCCGCGAAAGCTCTTTCTTTCTCTTCAAAACCAGAAGGAGCGATCGCCTTTTTTC
TTTCCAGGCCTCAACTCTCTCTTTCAGGTTTGAGATCTCAGCCTCCAGTTCTTTCGTCTTCTTCATCAAG
ACAGAGAAATCCTCGTTCAATATCCTTTCAAGTTCCACTGCTTCGGGTCTGTTTCTGTAGCTTTCCATAA
GGAAGGAAGCGACCTTTTTCGAACCGTTGAGGGTGTTGTCCACTCCCTCCGATATGAAAGAAGTGAAGGA
AAACAGTTCGGGATCCAGTCTTCCCTGACCGAATTCCACCCTTCCCTCACTCGTCTCGAGATATCCCCCA
AACCTGTTCGAAAACCATGGCCTGTAGTTCTCAAGTTCGGGAAGCTCTCCCGTGAGGCAGTATCTTATAA
AATTCGCAAGGGTGGTTTTTCCAGCTGCGTTCCCTCCGAAGATGATGTTCAACCCGCTTTTCAGGGGGAA
AGAAAAATTCTCGAATTTTCCAAACCCTTCAACGTGTACACGCTCTATTTTCATGTTTCATCCCCCGTTT
CGATTTCTTCCAGCAGCAATGCATCAAGCTTTGGCCGGTTTTTCTTTTTCAAGATTTTACCAACGAACTT
TACGCTTCTTTTGTTCTTTATTCTCTCGACTTCCCGATCCCAGAGGATCCCTTTCAAAAGGGTAAAAGAC
TCCTCGGGAACTTCCATCAATTCGCTGAAAACACTTATTTCTTCGAGCCTTACTTTGAAACCCGAAAGAT
CTATTCTTTCGAATCTTTCACCATCGTACACGAGGCATTCACATTTTTCAGAGAGGGGAGAAGACGTGAA
CTCAGGGTAGGAAAAATCCAGCCTTCGTTCAACAGAAACATCGAGATAATCCACGATCTCATCCAGAACA
ATCGAATTCTGAGGAATATAGTCCTTTATGAATTTTTCAGCGATGATAGGATCCACCTCTTCTGAAAAGA
GGTTTATAAACACAAACACTCCTTCAAATGTCCTCAAGACGTGGTTCAAAAGTTCAAGTTTTGCGCTGTC
CAGTTCTTTCCGAAAAAACAACCAGCCCCCCGGGTAGTCGAAAAACCTCAAACCTTTGATCAAAATGTAC
TTCATTTCACCCCTCCTTTTTCAAGGGTTTTTCAAGAAAATTTAAGGCGTTCTTTTTCATCGTTTCAAGA
GGATGTTACGGAGATCGGTTAAATTCTAACTTGCGTGTCCCTCATCCCCCCGATCCCCCCTGACCCGATG
AAGACAAGACACAAAGTATGGGAGGGACGAAAGTCCCTCCTTGTGTTTTTATTTAGGTATGTAAAGCTTC
AAATCACGCTCGATGTTGTCTATTCTGGTCTGCTGTACCTGAACGATCTTCGTGGGATGGTAGGTTGTCC
CGACCCCGAAAACGAGCAGGAACACCCTGTTTGGAATCCCCACTATTAAGGTGGCGTCTCGTGGTATTAC
AATATCGTATTCTGTGGAGATCTTCGGTTTTTTGTAGTAGAAGAACCTGTAAGGTGAAAGACCTGGCTTC
ACGTCCCTTGAAAAGAGCACTTCGTTTCCGTCCTTGACGGTGATCCACACAGGATCGTTCCCTATGACAA
AAATCCTCATGTATCCAGTCGTGGGATCGTCTTCGATCTCAGAAAATATCCTTTCAAAATCCACGCTGGC
TTTTTCAAAGTATTCGTACGCAGTTATATAGCGACTGATAATGGAATTGGGTTTCAGAAGTTCCTCTAAT
ATCTTCAGTCGCTCTTCGTAACTTTCCAGTGTGGTTTGAAACTGTTTTTCCACTTCGTCCATCCTGGCTT
CAAGCTTCTTCAAAAAATAGAAATTGAAAACAGACAGCACGAAGAAGAGTAAAATAGCGATGACTATCAA
AGAAGCGAAAAACGTTACGAGACTGTCTTTTTTCATCTTCGATCACCCTAATCCAGAAATCATTCTCTTC
ACCTTCTGAACCGTGTTGTCAACTTTCTTTGTGTTCACACCGAGCTCTTTCGCTATCTCGCTGTATGAGC
ATCCATCAAGCCATCTGAGAAAGATCTCTTTTTCTTTTTCATTCAATAGTTCAAGGACTGTTTCTAAAAT
TATGCCAGAAAATGCGCTTCTGGCAACATCGGTCTCGCTATCGGGCACTTCAAAAGGTGCGTCATCTTCC
TCTTTTTCCATACCATCCACGTTCACAGCGTCTGAGAGCATCCTGTTCTTCTTTCTGTTCAGATAAGTGA
GAAAGGACTTTATCTCGGAGTCAACACTCCTCCATGCAAAAGACGTGAAAGAGCTTTTGGTTTTATCGTA
ATAGAAAATCGCCTTTATCAATCCCACAAGGCCGTTTTGAACTATATCTTCGTGTTCGGCCCAGCTCGCA
AAATACTGGGAAGCGATCTTAACAACCATAGGGTAATACTTCTCAACAATGAGGTCGATGGCTTCTTTGA
ATCCTGCCTGCGCGTACTCAACGAGTTCTTCAACTCTCTTACTTCTCAGTCTGTATTTCAGCATTCTATC
CGAGAGACCTCGGATCCAGAGCGTCTCTCAACGCGTCACCAACGAAGTTGAAAGAAAGCACGGTGATGAA
GATGAAGATACCGGGTATGAGAAGCCAGGGGTACTTCGTCATGTAGGTGACGTTCTGAGCCTGTGCGAGC
ATGAGCCCCCAGCTGGCACTCGGTTCCCTGATACCGAGTCCAAGAAAACTCAAGCTCGCTTCACCGAGAA
TGTAACCGGGTATTGCAAGGGTCGCGGCAACGATGAGGTAGCTTGCCGTGTTGGGCAGAACGTGCCTGAA
GAGAATTCTCGTGTCAGGAAAACCAAGTGCCCTCGCCGCTTCCACGAATTCACGCTGTTTTATTGAAAGA
ACCATTCCCCTTATAACCCTGGCTCTTCCTGCCCAGCCGATGAAAGAGAGAATGAACACAAGGAGTACAT
ACACCTGTGTGGATGGGATATCGAGTGGTAGAAGAGATCTTAAAAGGATGAGCAGGTAGAAACCCGGCAG
CGACATGATGATCTCGGAGAACCTCATCATGAATTCGTCCACGATGCCTCCATAGTAGCCGGAAATACCA
CCGAAGACGAGCGAAAGGGCGAACGTGATGAACATTCCGATGAAACCTATGGAAAGCGAGATCCTGGAAG
CGAACACTATTCTGCTCCACACATCCCTTCCATACTGGTCAGCTCCCATGATGTAGAGTCTCACGTACTC
GTTGTTATCGTAGTTGTCCACCCCAAAGAGATGATAGTGGAACGGAAAGATCCAGAAGAGGTACCCTATA
CGGTTCTTCGCATCTCCACCCCAGGATTTGACAAACCACTTCACCGGATAAGTTTTGTAGTCGTAGTCGA
TCACCTTTCCTGTGATCATCTCAATGTCTTCACCTTTTTTCACGAGGATCATGTTGAGCTTCTCTTTTAT
GACGACCTTTTCGATCTCATCGGGGGAATTCAGGCCAAGTCTGAAACCGTATTTCCCAAAGTACGTGTCT
TTCGCGGCTTCGGAAGAGGTTTCTATATCTGCCTCTCCTTTCGTTAGAACCTTTTCGTCGTATCCGAACA
GAAGGTAATCAACCACTTTCGTTGTTGAACCGGCGTATTTCATGGTGCCGTCCTTTGGAACGATGTAATA
CTCTTCGTCCAGCATGAAAGAGAATCCCGTTACACCGTCTTTTCCGATTTCGTACTCAACCTGTGTTCCG
AAGACATCGAGAACGAGCCTTTTCGGGAAGAGCATTTCGTAGAATTTTCTCTCGAAAGTTGCTTTGTCCA
CGTAGCTTATCGTGGGAAGCACGTAGGCACCCACTCGTTCTCCCTTGTACTCCCTGTGTATCTTCGTGGG
AGGAGCGAAGGAATGCTTGAGAGACTGTTCGTAGGGATGGTGCGGGGAGAGAAAATCCGCGAACAACGCC
ATGAGATAGAGGACGATCAGAACGTACAGCCCGAACATTCCGAGTTTGTTTCTTTTGAAGGCTCTCCAGA
CGAGTTCCCTCCTGGAAAGGACCCTTTCCTTAAACTCTATTTCCCCGTTCTCTATCATCGTCTTTTCCTC
AGCCATTGCGATTCCTCCCTCACTCGAATCTGACCCTTGGGTCCACAGCGGCGAGAAGCACATCCGCCAC
AAGGTTACCAATCACGAGCATTATCGCACTGATCACGGCGGACGCCATAACGATGTAAATGTCCTGCTGA
AGGAGTGCCTGGTAAATGAGCCTTCCCATGCCGGGCCAGGCAAAGATGTTCTCTATGATGACCGCTCCTC
CGAGAACGTTGGAAATACTGAACCCAAGGAAAGTGATCATGGGGTTGATAGCGTTCCTCAGGGCGTGCTT
GTATATCACCACACGTTCTGGCATTCCTTTCGCACGGGCAAATTCCACGTAGTCCTCGTTCAGCACGTCG
AGAAGACTACCTCTCATGTATCTCATGAGGGAAGCAAAACCACCGAAACCAAGAGCGATGGTTGGAAGAA
CAAGATGAGATGCGATATCCTTGAACTTCTCCCAGGTTGTCATCTGGTTGTGATTCACCGAGACCATACC
GGCGATTGGAAACCAGCCGGTCTTCGCAGCCATGTAAAGGAGCAGAATGGCCAGGAAAAACCCTGGAAGG
GCAATTCCACTGAAAGCGACAACTGTGAGAATCTTATCCCAGATGCTGTACTTCTTCAGAGCCGAGAAAA
CACCGACGATTATTCCAAGCAACCACTCGAACGCGAGGGAAGAAACGGAGAGTATCACCGTAGCGAAGAC
CCTCTCCCAGATGAGTGTGGAAACGGGCCTTCTGTAGTAGAACGAGTAACCAAAATCTCCTTTCAAAACG
TTTTTCAGCCAGATGCCGTACTGAACGATCCAGGGCTTGTCCAGGCCAAGCTCCTTTTCCATCTTCTCGA
GAAACTGCTGAGAAACGGAAGGATCGAGACGGTACATGTCCAGGAAATCTCCTGGAGCCGCCTCCATGAT
GATGAAAACTATGAAAGAGATGATTATGAGCTCAGGAATCATGATGATCAATCTACGTGCGATGTACTTG
AGCAAGCAAGATCACCTCTTTGAACAGAATTTGAAGGGGAGGGGAAGATCCCCTCCCGATAGATTACTGC
TCTTTCCAGACACAATCCTGGTTCCAACCCCACACACCGCCGAAAGCGGTGGGTTCCACGTTGTGAAGTT
TGTTGCTGTAGGCGTAGAGATAGAGCTGCTGGGTGGTGTAGATGAGCGGTATGTGTTCAGACACGAGCCT
CTGAAATTCTCTGAACATATCTACGACTTTCTGCTGATCGAGTATCTTCACGTTCTCTTCGAAGATTCTG
TCGATCTCTTTTTCCCAGTCTGGCAGGTAGTAATCGTTGGGATCGACGAAGTCTTTGACCTCCGGATGGT
AGTTCCAGAAGTGGAGAGATCCCTTGATTCTCCAGACGTTGGCTCCTCCCTGAGGTTCATCGGATCCGGT
GAGTCCTATTATGACGGCTTCCCAGTCACCGTTCACAACAAGCTTCTGGACGAGCGTGTTGAAATCGATG
GGAGCGAAGGTGACATCCATTCCGAGTTTTTTGAGCGCTTCTGTTATGATGTTACCCATTCCTTCGCGGA
TCTGGTTTCCGGCGTTAGTCATGATGATGAACTTCACCGGGTTTCCTTCGCTGTCGAGGAGCTGACCGTT
TTCATCCCATTTGAAACCACCGAGCTTGAGCATCGTTCTGGCAAGATCGAGGTTGTACGGGTACTTTCTG
AGAACGGATTCATCGTAATAAACGGTCGCAGCCTGACTGATGGGGCCCCACTGTTCAACCGCGAGGCCGT
TGTAGAGTGTATCGATCATCGACTGCTTGTCGATGGCGTACGCCACTGCCCTTCTGAAGAAATCGTTCCT
GAACCACTTCCGCTTCACAGGATCGGGAGCGTTCCAGTTGAAACTGATGAAAGTGGTTCCAAAGTTCGGG
CCTCCGATACCCACAACCCAGTCTTTTTCTCTTGCCATGGCTTTGAGTTCTGCGTACTCTGTTCCGCGAG
GTCCGTACACATCGACTTCTCCGTTTTCAAACGCGAGTCTCTGTGCATCCTGTGTCGGAATGATCTTGAA
GATGATACCGTCGAGATAAGGAAGCTGCTTTCCTTCTTTGTCGTACTTCCAGTAGTAGGGGTTCTTCACG
AATCTCACGTACTGATCGGGAACGTACTCAACCGGAATAAACGGACCAAGTCCCACGATTTCTCCCTTGT
TGATGGCGTCAACCGTCCAGAATTCCTTGAATTTTCCTTCTTTCACATACGGTTCCGCGAGGTGTTTTGG
GAAGATGGGAATACCTCCAATGTACCTTACCGCAAGTCTGTAAGTTTCCTTGAGAGTTGTCTTCACCGTG
TAATCGTCGAGCTTTTCGGCTACTGGCCAGTTGTCTGCAAAGAGATCCTGCATATCGTTCGGTATGTCAG
GGTTGAAATAGACATCGTTAATTGTGAAGACCACATCGTCTGCTGTGAACGGTGTTCCGTCACTCCATTT
GACACCCTTCCTCAGGTGCCAAACGATTTCCATGCTTCCGTCCTCGTTTTGGATGAGTTCCCAGCTTTCT
GCGAGAGCGGGATGGATCCTTGCGTAATTGTCGAGCTCGATCATGGAAGCCATGAACCTCGCTATAACAT
CTCTAGAGCTCGTCTCCTGAGCCACGACATTGTTACACGTTCTGGGACCAGAAAGCGTCGGTACTACGAG
CACTCCCCCGTACTGTCCTGTGAACTCTGCTCCGATGTACGTTTCGAACTGAGCGAACGGTGAAAGTTCT
GCGAAAAGTGCAACGGCTGCAATCATAAGGAAAATACCAAGAAACCTACGCATAACATCACACCTCCTCT
ATGACGAATGTAAATGACACGCTACCCAGTGACCCGGAGAAATTTCTTTCATCACCGGATATTCTTTCTC
ACACACAGGCATCTTGTAAGGACACCTCGGATGGAAGAAGCAGCCAGTCGGCCTGTTGATCGGGCTTGGA
ACCCCACCCCTGAGGATGATGCGTTTCCTTGTACGCTCAACCTTCGGATCCGGCACGGGAACAGCAGAAA
GCAACGCTTGGGTGTACGGATGAAGAGGATTGTCGAATATCTCATCGGTGTTTCCCATCTCCACGATCCT
GCCGAGGTACATGATGCCGACCTCGTGGCTTATAAATCTCACAAGTCCAAGGTCGTGCGAGATGAAAAGA
TATGTGAAACCTTTCTCTTCCTGCAGTTTGAGAAACAGGTTTATAACCTGTGCCTGAACGGAAACGTCCA
GTGAAGCCGTGGGTTCGTCGAGTATCACTATCTCGGGGTTTATGGAGATCGCCCTTGCGATAGCGATTCT
CTGTCTCTGGCCTCCACTGAACTGATGGGGATATCTTTCGAGGTGATATTCCTTGAGTCCCACGCTTTTG
AGAAGATCTTTTGCCATATCTACGGCTTCTTCTCGTGTTTTCGCCAGTCCGTGGAACAGAATGGGCTCAG
TGAGGATGTCGCCAACCGTCATTCTCGGGTTCAAGGAACTCATGGGATCCTGAAAGACGATCTGTATCTT
CCTTCTGAATTTCATCCTCTTTTCATCGATGTCGTCGAGCAGGATCTGATAGAATTTCTCTTCGCTTTCT
TTCGCTTCTTTAAAGAAGATCTCCGCGTACTTCTTATCCACATCCTCGAGCACGTCCACAATCTGATCCG
GTGAGAGTTTTTCCCTCATTTCGCGGAATATATCCACGTAGGTCGTTTCCAGATAGTTCTCCGCATCTCT
TCTTTTCATGAAGTAATACGTGGTGTCGTCACCGTCGATCACAACACGGCCCGCAGTGGGATTCGTGAGG
CGCAGGATCGTCTTTGCAGTCGTTGTTTTTCCACATCCCGACTCGCCAACGAGGGCGAACGTTTTTCCCT
TTTCCACGGAAAAAGAGATATCATCGACCGCTTTCACGTAACCAACGATCTTTTTCACAAGGAATCCTTT
TCTGATCGGGAAATACTTTCTCAGACTCAGCACCTCGATAGTCTTCATCCTGAACAGCTCCCCTTTACAC
GATGAGTGTGTATCCCAAACTATCCACAGCGCTTTTTATTTGCTCTTTGGAGACCTTTTCATCATCGTAA
TCCACGCCGACAACCTCAGCCGCCATTTCGTAATCTACCTTGAAAACACCGTCGAGTTTCTCGATGGCTT
CTTTAACTCTCTTGTAATCTTCCTCTGTTTTTGCACCTTTGAGCATGAAATAGTTCAACCTTCTCAACTC
TCATACCTCCTTTCGAATCTCATGCCTTCGATTATCAATCTTCCGTTTTTTGCTTCCCAGAAGGTCATCT
TCTTCTTTCCGGGAAATTGAATGTATCTCACTTTCACTTTTCCGTCGCCGGTACCTATCCATGCACCTTC
CCTATCAATATAGTTTATCAAACCTGGTTCATCTCCCGAACTATCTATCGCTGTCACTCCGAACAATTTC
ACTTCAACGTTTCCCAAGAAAGCTCTTGCACCGGGCCTGGAATCGTAAGCTCTGATCTTGTTCTTCACCG
ATTCAGCGTCCTTTGAAAAATCCACAATCAGGTCCTCTTTTTTTATCATTGGAGCATAGGTTGCTCGAGA
ATGGTCCTGCTCTTTCAGCTCTATGTTCCCCGTTTTCAGTTTCTCCAGAAACTCGATCAACATCTCTTTC
GACAGTTCTATCAAACGTTTCTCTAACTGATCGAAAGTTTCAAATGGATCTACAGAAATTTCCTTCTGGA
GTGCAATGGGACCAGCGTCGAGCTCTTTCACCATTTTGTATATGGTGACGCCCGTTCTTTCTTCACCGTT
CTCGAGCACTCTCTGTATAGGAGAAGCACCCCTGTATTTTGGAAGAAGAGAAGGATGAATGTTGTAACAA
CCGAGTCTTGGAAGAGAAAGTACCTTCTCACCCAGGATCTTTCCGTAGGATGCGACTATTATAACATCTG
GCCTCACAGATCGGAGAAATTCTAAAGCTTCTTTCTTGTTTATCGATTCGGGTTGAATGAAAGGAACTTC
GTGTTTTTCAGCCACTGCCTTCACCGGAGTTGGTGCAACTTTTCTTCCCCGCCCTCTTGGTTTGTCCGGC
TGGGTGACCACACCCACCACGTTGAATCCGTTTTTGATCAAATGCTCCAGTATTTCTGCTGCGAACTCCG
GTGTCCCCACAAAGACAATTCTCAAGATGCCACCTTCCTTTTCAACATCTCAAGAGTTTCCCGATCAGTT
TTCAACGTAATCAGAGCGTACCCTTCCCTGTAATCTTCGTTCAGTATTTCCAGTCGATCTTTCAGAGCGT
AGATCTGCCCTATCTTTTCCAGGGGAACTTTCAAAGTTTCCTGAACATCCCTTTGGCTTATGACTTCTTC
CAGCCTGTCCAGAAGCTGATCCAGTCCTATCCTTTTTTCTGCTGAAATGAACAGAGCCTCCGGATACTTC
CATTTCAGCGTTTCTATCCTCTCTCTGGGACAGAGATCGATCTTGTTGAAAACCAGAATCCTTGGAATCT
TATCGGCACCGATTTCCTCCAAAACTTTCTCAGAAGCTTTCATCTTTTCTTCGAGATACGGATCAGAAGC
GTCAACAAGATGTATGAGCACATCCGAATACTTTATCTCTTCGAGTGTCGCTTTGAACGCACTCACAATG
GTGTGAGGTAGCTTTCTGATGAACCCGACAGTGTCACTCACGAGAATGACTCTTCCACTTTTCAGCTTCA
ACCGTCTCGTGACGGGCTCGAGAGTGGCAAAGAGTTTGTCGGCGACGTACACATCACTATCGGTTAAAAC
CTTGAGAAGAGTAGATTTCCCGGCGTTTGTGTATCCAACTATAGAGACATGTGGAATTTTCTTTTCCAGC
CTTTGTTTTCTCTGAGTGTTCCTTTCTTGCTCTATTTCTTTCAATCTTTTTCGAAGCTGTGCGATGCGGT
TTTTTATGTGTCTTCTCAAAACCTCCAGCAAGGGTTCACCCGGTCCTCTGGTGCCAATACCTCCACCGAG
TCTGGAGAGTTCCTCACCCTTTCCTACGAGCCTTGGAAGCTCATAAAGCAAACTCGCCATCTCCACCTGG
AGCTTTCCCTCTTCACTCGTTGCGTGGCGAGCGAAAATTTCAAGGATCACCTGCGTTCTGTCAAGAACAT
CTACGTTCAGTTCTGATTGCATATTTTTGTACTGCACCGGTGTGATTTCATCGTCAACGACCACAAGATC
CGCTTCACAGAATTCAACTACCTCTTTGAGCTTTTGCAATTTCCCCTTTCCAAGGTAGGTAGCCGGATCC
GGTTTTGCTCTCTTTTGCCAGAGCCATTCAACAACTTCAACACCGAGGGTTTTACACAAACCCTTCATTT
CTTCGAGAGACTCTTTTATTTTCTCTTCATCTTTACCAACAGCAACGATCACCGCTTTTTTCCCTTCAAG
ATCCCTCGTTTTCAGAGGTCTCAGCCTCCTGTGCTGTTTCCTGTTTCTTTGGCATCAGCATCACATAAGA
AGAAGGAATGATCGTGCTGATCGCGTGTTTGTAGATGAGGCTCTGTTGGTTTCCGCTCTCCAGCAAGACC
GTGTAGCTGTCGAAAGATCTGATGAATCCCTTTGTCTGAAAACCGTTCACCAGATACACCTTCACTTCGA
[truncated: 1,496,484 more chars]
