# Supplementary material for: Determination of GC content of Thermotoga maritima, Thermotoga neapolitana and Thermotoga thermarum strains: A GC dataset for higher level hierarchical classification
Source: Data Brief. 2016 May 27;8:300–3. doi: 10.1016/j.dib.2016.05.045 (PMC4906128; doi:10.1016/j.dib.2016.05.045)
Supplement: Supplementary file 18 — Supplementary material [file mmc18.zip › Thermotoga neapolitana DSM 4359 (NC_011978).fasta]

>gi|222098974|ref|NC_011978.1| Thermotoga neapolitana DSM 4359, complete genome
ACTCATAAAAAATTTTTGGATATCACGTAACTAAATTATACACTAATTGTCTTTCAAAGTAATTTGTTTG
TAATAAAAGTAACACAAAATTAACCTTGACAGCGAGGAGGGGGTGTGTATAATAATGTCTGTGATACTGA
ACAAATTTGTCAACTATAGTGGTCAAAGGGGCTGGGAATTTTGTGAGGATCGGTGAAAAACTCAAAAAAC
TCAGGCTCTCGAGGGGACTCACTCAGGAGGAACTCGCAGAACGAACGGATCTTTCAAGGAGTTTCATATC
ACAACTTGAGTCGGACAAAACATCACCCTCCATAGACACACTCGAGAGAATCCTCGAGGCACTGGGAACC
GATCTGAAACACTTCTTTTCCGACTTCGAAGAGGAAAGGGTTGTGTTTAAAAAAGAGGAAAGAGTTCCGG
TCTACGACGAGCCTGAGGGTGTGAAGAGCGAGATTTTGATGAGTGGTGTGGAGGACAAGGAGATAGATCC
AATACTGGTAACGCTCGAGCCCGGTGCTCAGACAGAGGAAGAATCTTATCACGAAGGGTCGGAGTTTGGT
TTTGTGATTCAGGGAAAGATCGATCTCTATCTCGACGGCAAAAGGTACAGGTTGAAGGAAGGAGACTGCT
TCTACTACAGGGCGGACAAGAAACACTACGTGAAGAATCCGGGTAAGAAGAAGGCGGTGTTACTCTGGAT
CATGATTGACTGAAAATCTTCAGAGGGGAGGGATTCACATGAAAAGCCTGGGAAGGCACCTGGTGGCGGA
GTTTTACGAATGTGACAAGGAGATTCTCGACAACGTGCAACTCATTGAGCAGGAGATGAAACAGGCAGCC
TACGAAAGTGGAGCGACAATAGTCACATCAACGTTTCACAGGTTCCTCCCCTACGGGGTGAGTGGTGTGG
TGGTGATTTCCGAATCCCACCTAACCATTCACACCTGGCCAGAGTACGGCTATGCTGCGATCGATCTGTT
CACCTGCGGAGAGGACGTGGACCCATGGAAGGCGTTTGACCATCTGAAAAAAGTCCTCAAGGCAAAGAGG
GTACACGTTGTGGAACACGAAAGAGGCAGGTACGACGAGATAGGAATCCCGGAGGACTCGCCGCACAAAG
TCACCGTTTGAGGAGGTGTGTGAATTGAAAGAACTGGAAAGAGAACTTCAGCCAAGACAGCACCTCTGGT
ACTTCGAATACTACACGGGAAACAACGTGGGGCTTTTCATGAAGATGAACCGCGTGATTTACTCAGGACA
GAGCGACATACAGAGGATCGACATCTTTGAAAACCCCGATCTCGGTGTAGTCTTCGCACTCGATGGCATC
ACGATGACAACAGAGAAAGACGAGTTCATGTACCACGAGATGCTCGCACACGTTCCCATGTTCCTTCATC
CCAACCCGAAGAAGGTGCTCATCATCGGTGGAGGAGACGGAGGAACACTCAGAGAAGTCTTAAAGCACGA
TAGTGTGGAAAAGGCGATTCTCTGTGAGGTCGATGGCCTCGTCATAGAAGCGGCGAGGAAATATCTGAAA
CAGACCTCCTGTGGTTTCGACGATCCCAGAGCGGAGATCGTGATAGCGAACGGTGCCGAATACGTGAGGA
AGTTCAAAAACGAGTTCGACGTCATCATCATAGACTCCACGGACCCGACGGCGGGTCAGGGCGGGCACCT
CTTCACCGAGGAGTTCTACCAGGCCTGCTACGACGCATTGAAGGAAGACGGAGTCTTCTCTGCAGAAACG
GAGGATCCGTTCTACGACATTGGATGGTTCAAACTCGCCTACAAGAGGATCAGCAAGGTCTTTCCTATCA
CGAAGGTTTACCTTGGTTTCATGACCACCTATCCCTCCGGCATGTGGTCCTACACCTTCGCCTCCAAGGG
AATAGACCCGATAAAAGACTTCGACCCGGAAAAGGTGAGAAAGTTCAACAAAGAACTGAAGTACTACAAC
GAAGAAGTCCACGTTGCCTCCTTTGCCCTCCCGAATTTCGTGAAGAAAGAACTCGGACTGATGTGAACAG
CCCCGCTTCGGCGGGGTTTTTCCTTTCTGGTATAATCTAATTAGCCTGAACGAACTGGGAGGTCGAACAT
GAGATTTTACATCAAGACCTTCGGCTGTCAGATGAACGAGAACGACTCGGAAACGATGGCCGGTCTTCTA
ATGAAGGAAGGGTTCACCCCCGCCTCGGCTCCCGAAGAGGCGGATGTGGTCATCATAAACACCTGTGCAG
TGAGAAGAAAGTCTGAGGAGAAGGCCTACAGCGAGCTCGGTCAGATGCTGAAGATCAAAAGGAAAAGAAA
GCTCGTTGTGGGAGTTGCGGGTTGTGTCGCCGAAAAGGAAAGAGAGAAACTCCTGGAGAGAGGAGCCGAC
TTCGTCCTTGGAACCCGTGCCGTTCCGAGGGTGACAGAGGCCGTCAAAAAAGCACTCGAAGGAGAAAAGG
TGGCGCTCTTTGAAGACCACCTGGACGAGTACACACACGAACTTCCAAGGATAAGAACGAGCAGGCACCA
CGCATGGGTCACGATCATCCACGGCTGTGACAGGTTCTGTACCTATTGCATCGTCCCCTACACCCGGGGA
AGGGAAAGAAGCAGACCGATGGCGGACATCCTGGAAGAGGTGAAAAAACTCGCAGAGCAGGGCTACCGTG
AGGTTACCTTCCTCGGCCAGAACGTGGACGCCTACGGAAAGGACCTGAAGGATGGCTCCTCTCTTGCAAA
ACTCCTCGAGGAAGCCTCGAAGATCGAGGGAATAGAGCGAATCTGGTTTCTCACCTCCTATCCAACGGAC
TTTTCCGATGAACTCATAGAGGTGATAGCAAAAAACCCGAAAGTGGCAAAGTCCGTTCACCTTCCCGTTC
AGTCCGGAAGCAACAGAATTTTGAAACTCATGAACAGAAGGTACACGAAGGAAGAGTACCTTGCCCTCCT
CGAGAAGATCAGATCGAAGGTGCCAGAGGTTGCAATAAGCAGTGACATCATCGTGGGCTTTCCCACGGAA
ACGGAAGAGGACTTCATGGAGACGGTGGACCTTGTAGAGAAGGCACAGTTCGAGCGTCTGAACCTTGCCA
TTTACTCTCCACGTGAGGGAACTGTAGCCTGGAAGTACTACAAAGACGACGTGCCCTACGAAGAAAAGGT
GAGACGTATGCAGTTTCTCATGAACCTCCAGAAGAGGATCAACAGAAAACTCAACGAGCGATACAGAGGA
AAGACGGTGCGTATCATCGTCGAAGCGCAGGCAAAGAACGGCCTCTTCTACGGCCGCGACATCAGGAACA
AGATCATCGCCTTCGAAGGTGAAGATTGGATGATAGGGCGCTTTGCGGACGTGAAAGTGGAAAAGATCAC
TGCAGGGCCCCTCTACGGAAAGGTGGTCTGGGTTGAAAAGACTCCTTCTCCCGTTTCTTCTTCTGAGTGA
AGTTCTTCTTTCACAGGTCTACTTCAGCATGGTGGATGACCTTTCTTTTCTTGTCATCTCACACCTGGAG
TCTGCAAGCGATGTGACGGTGGTCGCCTACTCGATCGACCCTGATTATCTTGGCCTGAAAGAGTGCAGCA
TGGCCACAGAAGTTCCCGTAGAAGGTGCCTTCGTTCACATCTCAGATGGGCTTCTTCACTCGAAGTTCAT
CGTCCTCGACCACGAAACGGTGATCTTCGGCTCTGCGAACTTCAACCGCTCCAGCTTAGAAGAACATCTG
AACAACCTCATCGTCTTTCACTCCAAAGAGATAGCGGACTTTTTCGAGGGAATTTATGACTGGCTCGTTC
ACGGGAAAAGGCCACAGGTTCGGCTCAAGACTGAAGAAGGTGAGTTCTTTTTGATCCCCGCGGTGGATGT
CGAAGAGATCGTCTTGGATTCGCTCTGGAAAGCGAAAAGGTACGTTCTTCTCTGCAGCTACGCTTTCACA
GATGAAGACGTCTTTGCCACGCTGAAATTCCTCTCCTCGCAGGGTGTGGAGGTGTACATCATCACGGACG
AGTGGTTCGAGTCTTCAAGGCTCAGGGAACTTCCCCTTGAGACCTTCCACGTCCTCGAGGTGAGAGAACC
CTTGATGCACCACAAGTTTCTTGTCGTCGATGGAAAAACTCTGATCACGGGTTCTGCCAACTTCACAGAG
AGCGGGTTTCACAGAAATGTGGAAGTGATGTTCGAAACGAGTAACAGAGAGTACGTAGAATCTTTCGAGG
AAGAGTTCAACAGGATCTGGAGGGGATACTTTGTACAGGGTGTTCGTTTTTGACCTGGACGGAACGCTCC
TGAACGACAGCCTGGAGATCTCGGAAAAGGACAGAAAAGTGATCGAAAGGCTCTCGAGAAATTGCCACGT
CGTTTTTGCAAGCGGAAGAATGCTCGTTTCCACACTGAACGTGGAGAAAAGGTACTTCAAAAGAACCTTT
CCCACGATCGCTTACAACGGTGCGATGGTGTACCTTCCAGAAGAAGGCGTCGTCCTGAACGAAAAGATCC
CGCCTGAGGTAGCAAAAGACATCATAGAATACATAAAACCGCTCAACGTTCACTGGCAGGCTTACATTGA
CGATGTGCTCTACTCCGAAAAGGACAACGAAGAGATAAAAAGCTACGCAAGACACTCGAACGTGGACTAC
CGCGTTGAACCGAACCTTTCTGAACTCGTCTCAAAGATGGGAACGACGAAACTTCTTCTCATCGATACCC
CGGAAAGACTCGACGAGTTGAAAGAGATTCTCTCTGAAAGGTTCAAAGATGTGGTGAAGGTCTTCAAGTC
CTTCCCTACTTACCTTGAAATCGTTCCGAAGAACGTGGACAAAGGAAAGGCACTGAAGTTTTTGAGAGGG
AGGATGAACTGGAAAAAGGAAGAGATCGTCGTCTTCGGTGACAACGAGAACGACCTGTTCATGTTCGAGG
AAGCGGGGCTTCGCGTGGCCATGGGAAACGCCATCGACAAGGTGAAGGAGGCGGCGGACGTTGTCACGCT
CACTAACAACGATTCTGGTGTGTCTTATGTTCTTGAGCGCATTTCCACAGATTGTCTTGATGAGTGAGAT
ACCGGAGAGCACCAGTACTTCTGTGGCGGTGAACGTTCCCCTTCAGAGCATACTGAAGGATGTTTCCCTT
CTATGTCTTGGAAGTTCTGGAAACCTGAACCTCTCGAGGGATGTAGGAATCGCCGTGGGAAAGATCCTGA
AAGAAAGGGGAGTCTCTTACTACGTATTTGGCAGTTTCGACGTTCTGAGAAGAACAGACCCTGATCCCCT
CCTGAAAGTTTCCTCCTCCCCATACATCACCGCACAGGTTCTCTCTCTCCTTGCAGAGGGGCTCTCCATC
GCCGGTGTCGTTCCTGTCTTCAACGCAACAGGCCCCGTCAATGATCAGGTTGTCACCGCTCTCATCACGA
GAAAGGCCACCTACCCTGTGATGGTGGAAGATATGGAAAAGTACGAGTACCTGAAAAAACTCGGCTACAC
CACAACGTTCGTTATGGACACGAAGGGAAACGTGCTCGTGGGAAGGCCAGTAAGATTCTCCTGGGCCTAT
GGAAAGGAGATAGACTACGAAGATCTCAGAAGGGAAGTTCTGGAAAGCTCCGTAGTCCTTCTGGATAGAA
ACACGGGAAGAATCAGTGTGAACGATCCATGGGGTGGTGGAGTGCTCGTTTTTTCCAACGAAGAGTGGCT
TTTGAAGATCGCACAGGACGTGCTCGATGGGAGAAGAGCCCCTACAGGAAGGACACCTTGATTCACATTT
TTTCTGCAAGCTCTTTAAGAAAATCTTTGAATTCGCCTATTTCTTCTCTGAAACGTTCGTAAACAGTCCA
CGCTCTTTCCAGAAGAGGTTTCATCCTCGCCCATTCCAGAAGATAACCGTACACGTTCCTGAAAACATGT
CTGAATCTCAGATATTCATCAAGAGTTTCCCTGAGTTTTTTTGAAATCACAGCGGGACGAACCCTCGGGA
TCTCAAGCGACATTTTGTTCAGTAACCTCGCTCCGTTCATCTCATAAGATATCAGTTCGAAGGAGACTTC
CGAGCGCCCTCAAGATGAAACGGTCTGGCTCTTTATTGGAAAATTCTCTGCTTTACTCTTTCATCTCTTT
CACAACCACATCAAGGGCATCTATCTATCTCCGCTATCAGTGAGAGAATCTGTTCCCTCTTCAATCTCCA
TTCCCTCCCTCTCGATCAGGTTCCTGAGGAACGCAGGACATCCTTCAAGATCGATCAGATCTACCTCGAA
CTCAGAGAGCCTGTTGATCTCAGAGAGCACCCTGAAGTACTCCTCTTTCGGAAGGCCTTCCACCGCAAGA
TCGATATCGGATCGCTCAGTGAACTCTCCTGCCCCTCTTAAGTACTTCGCAAGAGAGCCAAAAAGAACCA
CCCTTTTTGCACCGTACTTTTCTCTCAGTACCCTGGTGACCTTCCTTGCCTCTTCAAGAGCCTTCTGAGC
CATCAATTTCATCTTTTCTTCTTCCTTCTTTTTTCTCTCTACCCAGGCCCTTATATACTCTTCGTACATT
TTTTCTCCTCCACAAGACACACCGCATATGCGGAGATTCCCCTTTCTTCTCCCTCAAACCCCAGCGTGTT
TCCGCTCTTGAACTTCACGTTCACACGGGATGTTTCAAGTGCACTTTTGAGGTTTTCCAAGATCTTTTCT
CTGTAGGGGGAGAGTTTCACGATGGAGGCCACAACCGTTGCGTCCACGTTGACCACACTGAATCCTCTCT
CCTCCAGTATCTTCACCGTTTCTTTCAAAAGGTCCAGACTGTTTGCGTCCTTGTACTCCTTCGTCTCCGG
AAACCACGTTCCTATGTCGCCAAGACACCCTGCCCCCAGAAGGGCATCTATGATCGCATGTGAGAGAACA
TCTCCGTCGGAATGTCCAAGACTTCCAAGGGGTGCGTCTATCTCCACCCCGGCAAGGACCAGCCTTCTTC
CCTCAACGAGCGGATGTCTGTCGTATCCAAAGCCGATGAACATGGAATCACTCTCCACGATAGTGCAGTT
TCTCCCAGTAAACCTCTCTTTTTTCCACCACGTCCCTTACCTGTCTTTCTCTGGTGTTCAGATTTCCCGT
TTTTCCCGTCTTGACCTCAACAAACACTATTCTTCTCAAGTTTCCTTCACTCAAACCATCGAAGACCACA
AAATCCACTGGAGTTCCTATAAATCTTGCATCTTTTGGATTGTATCTGAATTCTGGGAAGAAAGGTATCA
GGTGCTCTGTAACCTGACCCATTATCACACTTTTGCTTTTGTTGATGGCATCCTCTCTGATCCTTTTCTC
CTCTTCCATCTTCCACTCCTGAAATTTCACTTCGTATTCTCTTTTCAAATTTGCCTCAAGAACTCTTCTC
TGGAGTTCCCACTCGCTCTTCTTCCACTCTTCAAACATTTTCATAGCATTGCTCTCAATTTTTCCCCTGA
GTTCCTGGATCTCGCGTGACATTTTCAGAAGGTTTCTTGTCAGGATAAAAACAACGATGATGAGAATTAC
GATGATCAAAACCGTCATGTAAATCCCCCTCCTCTATTCACATATTCTACATGTTAAAATCCCAGAGGGT
GACCACAATGAAAGAAAGTCTCATCAGTTTCATAAGAGAAAAGATAGAAGAGTACAACTACAGAGGAGCC
GTCGTTGGTGTGAGTGGTGGGGTGGATTCCGCCGTCGTTCTCTCGCTGTGTGTTCAGGCACTGGGAAAAG
ACAGGGTCTTTGCGCTCATCCTTCCTGAAAGGGACTCCTCGAAAGATTCATTGAAGGATGCCGTAGATCT
CTGTGAGACTCTCGGTGTCGAGTACAGGAAAAGATCGATCACACCCATTCTGAGAAAGATCGGCGCCTAC
AGGCTCTTTCCCCCAAGGTTTTTCCTTCCAAACTCGATCGTGAAAAGATACGTCCTGAACAGGTGGAACA
CACTCTCGAAAGACCCTTTCCTGGACGATCTCAGAAACACCGGCCCTGAAGAGTTCCTGAAAGGTCTTGC
GTACTACAGGATAAAGCACAGAATCAGAATGTGCCTTCTCTACTTCGAGGCAGAAAAGAGAGGATACGCC
GTCGTGGGAACAACAAACAGAACGGAGTATCTGACGGGCCTTTATGTGAAATGGGGTGACGAGGCAGTCG
ACATAGAACCCATCATGCACCTGTACAAGACACAGGTCTTCGAACTCGCAAAAGAGATGAACGTTCCAGA
AAAGATCCTGAAAAAACCCCCTTCTCCCGATCTCATTCCCGGCATCACAGACGAGATGGCGTTCAACATG
AGTTACTTGGAACTCGACCGCATTCTGATGAAACTCGAAAAAAACGAAGACCTCTCAGACGAGGACCCGA
AAAAAGTCGAGAGGGTGAAGAAGATTCTGGAATTTTCAGAAAAGTACAGAAGAGACATTCCCATCACTTT
TGATAGAATATGATACAGAACACACCAGGGAGGGAAAAACGTGGAAGAAAGAGAACTCACACTCTCTGAC
ATTCTTTTGATGTTCAAAAGAAGATCAAAACTCTTCTGGCTCGTTCTTGTTCTGACTGTCTTTGCAACAG
GGATCTATCTTTTCCTTGCGACACCCCGGTACGAAGCCGCCGCGAAGGTGAAGGTTTCAACCCAGAAAGG
AATGAGTCTTGGCCTTTCGATCGAGGGCCTTCTTGGAGGACTCTCCAGTCTTTTCGGTTCAGGTGGAGGT
GCCATCGAAGACGAAATTGAGATCATGCTCTCAAGACGAAACATCATGGCCGTGATCGACGAACTCGACC
TTGTTCACAAACTCCTCGACGAAAAAGACATAGAGAAGGCAAAGAAAAACGGCCTCACAGAAGACGATCT
GAAACTATCCCTCTACAGTTACATGGTGGAAAAACTCATAACGGTAGAGCCGGTGAAAAACTCGAACATA
CTGGAAGTCAAGGTTACCTGGCACGATCCCAAACTTGCAGCAGAAATAGCAAACAAAATCGTTGAAAACT
ACACAAAGATCAGCGAAAGCATCGCAAAAAGTCAACTTGGAGCAAAGAAGGCATTCCTCGAAGAGCAAAT
CCCGAAGATAGAACAGGAACTCAAAGAAGCAGAGAGCAAACTCAAGGTCTTCAAAGAACAGAACAAAATC
TACTCTGTAGAAACACAGACAGAGGTTCTGATAGAAAGATATGCTTCTCTTCTTCAAAAAATGGAAGAAG
CCAGAATCGCCATGGAGGCAGCACAGAAACAGTCCGAGTTCTTCTCAAAAGAACTCGAAGATCTCGACAT
CGAAATTGAGCAGATCAAGGACAGTATCACCTTCGATCCCATCATCTCTCAGCTCAAAAGCAGGCTGATC
AACCTTCAGATAGAACTCGCCGGTCTCATGGAACGCTACACAGAGACAAACCCGGCGGTGATACAGAAGA
AAGCAGAACTTCAAGAGACACAAAAACAACTCGAAACAGAACTCAGAAGACTCCTCACCTCCCAAGTGAA
AAAGACTGGCAATCCCATCTACGAGGAAGCACTCAGCAGTCTCATAAAGGCAGAGTCGGAGAAAATCCTG
TATCAGTCTCAGTACGAAGCCTTCAAGAAACTCTACGAGGACATGGAAAAAGAACTTTCAAAACTTCCCG
AACTCGAACAGAAACTGATAGAACTCGAAAGAGACTACAAGGTGAAAGAAACGATCTACACCACACTGCT
TCAGGCAAAGTACGAGTCTCTCATCTCCGAAGCCGCCATCACCGCCAACGCGAACGTCATAGACTGGGCG
GTGCCACCTCTTGAACCATCCAAACCCAACAAAAAACTCACGCTCGCAATTGGAGGTGTTCTGGGGATAT
TCCTTGGAATCCTCGCTGTTTTCTTCGCTGAGTTCTCGGACAGAAGGATCAAGTCTGAAAGCGAGGCGGA
ATACCTCCTGGGATTGGAAAAGATCGTCGCAAGGGTTCCACTAACACAGAACGAAGAGGTGATAGAAAAA
GCCCTGGGAATTCCCGCCGTGAAATCAGGAAAGGTTACCTTCATCACCGCACTCGAAGACGGAGCGGGAG
TGAGTACAATCGCGAGATACATGGCGGAACTGCTCTCGAAAAAAGAAAAGGTATTACTCCTTACAGAAGA
AAAAGTGGAAGGCACTTTCGACAGAAAAGACGTTTTCGACCTTCTGAAAAATCCTGACGTTCTCGAAGAA
CTGAAAGAGCGCTACGACAAAATCATCGTTGACGCTCCATCCCTGAAGAGGACACCCGACTTTCTCCCAA
TTGCAGAAAAGAGCGACACCGTCTACATCGTGATCCGACTGGAACACACCCTCTCCGAAGACCTCAAGAT
GCTTCACTCTCTCAAAAAGATCGACGGGTTCATCCTGAACGGCCTGACGAAGAACAATTCAACGTATGTG
AAATGAAGGCGGCTGAGCCGCCTTTTTAGTTTAACCAGTATTCCAGAAACTCGTCCCACTGAGTGTCATA
CGGAAAGGAAAGTGTCTGATAGTCTTCCCAATAGTCCTGATAACACAACATGCTCTCTGGCATGAAGATA
CTGATGGGAGAAGAGAGTGGCTGTCTGGCCATCTCACTGTAGGATATCTCACCGTAGGAATAAACGACAA
CAGATCTCGGATCTGGAGCAGCAGTGATCCTTGAAGAAACCCACTTGTCTATGAAATCTCCAAGATCAAC
AAGAACTGTCTGATTGTAATCGTCAATATAACTCTTCACCACATCAGAATAAACCGCATCGACCTTGCTC
AGATCTGCTTTCAGATCACTGATGAACAAGTTTAAATCAGAAACAAACACCTCCACCTGCGAGGTGTCGT
ACACTGCAAGACTCAGTCCGATCTGGCGGTAATAATCATAAGAGGAATAGTACTCCCTATAACTGTCAAC
TATCATACTCGCTACGTCCAGCGGAGTGCTATCTGATGCTATCTCACCAAGAAAGGAGTAGTCCCATCCT
TCAGCTGGCTCGTTGAAACTTGATGCCACGATATAATCTGCTGTGTTTCTGAGTTCGTATATCACCTCAA
GAGATCCCATGAGACACGCGTCAAACCCGAGGATGTCGAGTTTGTCTCCAGAAAGAGCGTTTTCAAGTGC
TTTCCTCAGGTCTGCTACAGCAATTGCCGTTCCTCGAGTCTCGTCGAACCCAACAGCCTTCGTTGAGATG
TAGTATGAGTCACCGATCCACGCACTCCCGTGATCCCAAATCACAAGCGCGTAGCGATCGGCATCGAATT
GATTGAGAATCATCTCAAGCCAGGCTTCCAGATTTGTGTACGATCCACTGTTGAAGTCAATTCCCACCAT
TCCAACAACAGCCTGCCAGTTTCCGTTTTCATCGAGCACCAGTACTCCATCACCAATTTCTACACCATCG
TAGACAACAACCACAGAAACACTTCCACTGGCGTTTCTCATCTCGGAAAGGTCATCCTCGGAGTAGTAAT
AAAGATTGTTGTCTGCTGCCATCCACACGATGAAAAGCCACTTCGGTTTTGTGAAACTAACATCAAAAGA
CCTGCTCACACCACCTGCCACCGCTGTGAATGTGTAAGTTTTCTCCGATGGAGAGAAAAAACCTATTCTT
GCTACACCGCTTGTGTCGGTGGTTGCTTCTCCAAGGAAGGCACCATCCACATAGAAAGAAACATCCTCAC
CTGAGACGGGAAGACCGTACTCGTCGAGCACCTGAACGTCCACAAAAGCGTATCTCCCAGCGATGTGGGT
TTCATTATCCGCGATTATTGTGGAAGGTGTGGACGCGTGTGTGTAGATCTCCGGCATACATCCAGAAAGA
AAAAGAGCAGAAACCACAATCAAAAGAAACCATCTCAAACTTCTCTTCCTCCTCAAAAGCCAAATTCGAT
CCCAAGACCAGCCAGAAACTCACTACCTGAAAAAAGAAGAGAAAAACTCACGTGCCCGATTTTCCCCCTC
AAACTCGCCCCGAAAATGGTTTTCGTTTCCCCTTCCTCCGCCGTCGGATATTCCGTATAGAGTGTGTTCG
GCCCCTTCACAAGGTAGAAGAAATCCGTTTCAAGACTGACGTTCTCTTTGAAAAGATCAAAAGATACGTT
CAAAAGTTTTGCGTCCGGCCCGAAGGCAAAACCTACAGGATAGTCAACGATCGTTCTGGAAGATGGGAGA
TTTGTGAGATAGACGATCCTGTTGTTGAACTTCAAGTAGGGAAGGAACGTGTTGTAGACGAATTTTGTAG
CCAGAGCGTACTCCACACCGAGCACGCCTTTCAAAGATCCGGTGGAAAGCGCTCTTCTCACACCCACGTT
GAACGCATAAGCGGTGGGTTTTGACTCATCCTCAGTTGTTCCCACAAGATCGTCGAGAACGAACTCTCCG
TGAACTTCAAAGCCTTTTTTTGGGACCCAGGAAAAGTCGAAAGATGCCATCGAGTTCGTGTAGCCCTCGT
TGTAGTTGTTGTGCCAGATCGAAAAGGGACTCACGGCGAAAAGATCAGGGTACTTTCCACCGATCATCGT
GAGCTCTCCCACACCGAGTCTCAGATTCTCCCTGATATGAAAGTCCAGTCGATGTGCTGCAAGTGTCTTC
ACCTTCTCCGTGTAAGGAGAAAGAGGATCCGCGTTGACCGGAACAAAAGTACTCTGCTTTTCCCACTCAT
CTTCTGTCAAAACCGGGTTGATCGATACAAGATGGAACGTGTACTGGATCTTTCCTTTTGTAGAAAACGT
GAAGTGATTGAAATAGGGACTCACGTCCGATATCGCAACCGGAAACTCAGAACTTCCCCATCTGATCTTC
GACCTTCCGATGACAGCGTAGAAGGAGTCTCCATCATAGACACCGTAAGCAGTGTAAGGAAAGTTCGAGT
CGGGACTTGCTATCTCCTTCCACAAAGGTGGAATGTTGTTTAAAGACTCCTTGTAGAAGTAGTTGTAGTT
GTTGTTGAAGGGAATTTCCGTGTAGAAAGAAAGATCCCCCACGTTTCCTTCCAGAATGACACTGAAAAGC
GGTGGGGTGTTCTCGTACAGATAGAAGTTTTCCCAGGGTGGATCCGACAGAACAAACCAGCCCGTTTTCG
TCTTTCCTTCGAAGTTTCCAGAGTAGAAAAACGGTGAAACACGAAAAGAGATTCCATTTCCCTTCTCACC
GGACGGCACAGGAAGAACACCGGGAAGCGCTTCTTTGCTCTCAAGACTCTCATACACGAACTGTGGACTC
ATCTGTGTGACGAGGGGCTCAGAAAAAAGAACGCAGGAAAGCATCACGAAGAGAAAAACAGGCCACCTCA
TCTTCTCACCTGCCGATCTTGAGAGTTTCAAACAGGAGTTCCTTCAACCTGGAAGGCTCTGGAAGGTGTA
TCGTGTTGAAGCCAAGTTCTTCTGCTGCTTTTACGTTCTCCTCCATGTCGTCTATGAAAAGACTCTCCTT
CGGTGTGATCTTATACTTTCTGATCAACTCAAGATAGATCTCTTTCTCTGGCTTTATGAAACCAACGTGC
GATGAGATCACCATCCCATCGAAAAAGTCAAAAAATCGATATCTTCTTCTCACCATCTCGAAATAGATCT
TCCCGTAGTTCGAAAGAACGTACAGTTTGAAGTTCTTTTCCTTCAAAATAGAAAGCAACTTCACGTTCTC
CTCTATGGGTTTTAAGAGTTTCGGGACCTCCCTTTCCAGTTTTTCAACGTACTCTCTGTACTCTGAAAGT
TCTTTCTTTTTCTTTTCCCAGAGATCGTTCTCTGGAAGAGTTCCCCTGTCCATTTTCTTCCAGTCTTCGT
GCTTGAAGATCTCCCTCTCCAGAACCTTTGCCACGTCCTCTGGAAAGGACTCCACCAGGTATTCGCAAGG
CCTCCAGTCGATCAGAACTCCTCCAAGATCGAAGACGATGTTTCGTATCATTTCACCCCTCCTGCTACAT
CTTGAAACTCAAAAAAACCCCAGCTCCAATCCCCTCAAGACTGCTCCACCAGACCTCCACCTTTCCACCG
TACTCTCCAAAATCGCTTTCTGCAGAAACCTTCAGCGTGTGCTCTTTTGTGAGGTCTCCTATGAGCCACT
TGGTGTCGGGTGGCATCTCCTTTCCATGCCAGGGCGTCTCCGGTGTTCTGTCTCCGTAGACGAGGTAGTG
GTACATCAGATCGAGCGTGCACCATCCAGAGAACCTTCTCACACCGAGTTTCAAAGAGAAGGAGTTCTCG
CCGTATTTGTATCCGATCATCCTCTCTTCGATCTTTCCCGTGTCAAAATAGGTGTACTCGTACGGAAGAT
TCTCCTGTGTTCTCTCAAAGGTGTACGCGCTCGCACCGGACACCTCCCCGTAGATCTTCCACGCACCAGT
TCTGTACTCTCCTCCAAGAAGGAGTGCGACCTTGTCCGGATTCAGATAACTTCCTGTTCCAAGAAGCCTG
TTCAGGCTCATGTCGTCTATCAGGGCTTCAAAATAGACTCTTCCCGCACCGAAGTTGAACTCGATCCATC
CTCCCATGAGGGCGTTTGCGTTTTTGCTCTCATCTTTCCAGGGTGCTCCCTCCTGAGACAGCCAGATCTC
CTGGATGGCGATCGGTGGAAGTGGAACGAAGAAGTAATACGGATTGAACACCTCGTTCAGATAGACCACG
GCGTCTTCGTAGGCGATCTTCAACTGCCCAAAATCGAACACAACCGTTCTGTAGTTGAAACTCTTTTCCT
CGTTTATGTTGAGCCAGAGAGATTCCACGTGCCAGTTGTCCTTTTTGTACTTCAAAGAAACACCGGGAAA
ACCGTAAAAGCGGGAGTTGTCGTCCAGAAAGAGTTTGTCGATCCCGGGGCCTCTTTCCTCGTTCAGTATG
CCCGCCTTCAACTCGAAAGGCCCAACATTTCCGGAAACGAACGCCTCTGGAAAGTAGTAGAACTCCACGA
ACTTTTTGAGTTCGTCGATGATTCCGGTGTGAACGATTCCGTATCCCTTTCCCACACCGACCTCGAAACT
GAAGGCCCAGTCCCTGAAAAGTGGCAGAGTCCAGTCCAGCTCCCCTGTCCACCTGAAAGAGCCCTCGTAC
GAAAGATCAAAAGAAACGCTCCCTCCGGCAAAGACAAGCGCCGGAAGGAGGATCAGAAGGAAAAGGTTCC
TTTTCATATTACCACCCCATCACGTCTTTGACGTTTCTTATAGTGCTGAATATGGTGTTCACGATGGAGA
GTGCCTCTGTCACCTGTATGAGCGGGTTGTCCGGAACGAAGACCACATCACCCGGCGAAACGTTCAGGTT
CACTCCACCACCTTTTCCAGACAAAACTCCAGAAAGATCACAGACGGTCACCTCTCCCTGCGGCCCTCCC
CTGAAGAGGAAGATCCTGCTTGCTGCCGCTTTCTCTGTGAAGCCTCCTGCCCTCATCACCACATCGAACA
CGGTGGAATACCTGTCCACCTTCACAATGCCGGGGTTTTTCACGTTTCCAAGAACGTACACGTAGTTCGT
CTCAACGGGTGGCACGTACACCACATCTCCTGGCTCCACCTTCACGTTCTGGACCTCTTCGATGCTGGTG
AAGTCGTAGGTGAACTCTTTCTCTCCTCTTCTCAAGATCACCTTCGTTCTCAGTGCCCAGTTGCTCAGGC
CACCTGCCTGTGCGATGAGTTTGAGAAGCGTCACGTCTCCTTTCAACTCGTACGCTCCTGGACGTGCCAC
CTCTCCGACCACGTAGGCAAAGTTCTCCGTCTCAAGGGGCACGAAGACCACACTGCCGCTTTCAAGAACG
GGGCCACCTGTTTTTATCACCTCTTCGTAGTCCACCTCTTCTTTTTCGCCGTCCGGTTTCACAACGACTA
TCCTCTCAGAGCCCGTGCTCTTCACACCACCGACCTTTCCAAGAACGCTCCTCAGAGTGGGAGTCTCTTC
GTCCTCGAAGGTCACGAGTGTGTTCGTGATCCCTTCACCGAAGACGTACACGTGGGTTTTTTCTCTGTAC
TTCACAAAGACAAGATCTCCATCCTCGAGTTCAAAGGAACTTGTCTGCTCTTTTGGAACGGTGATCTCGT
GGCCGTCTCGCAGAACAGTTATGTTTCCTGCCTCAAAGAGTGTGTCTTCTCTGTAACCTCCTGCCTTCAC
GATCGCCCTGTCGAGCACGGGAGTTTCGTCCGGCTCGAACACGACCATCTGGGGTGCTCTCACAAAGCCG
TCCACGTAGACCCTGATCGACTCCTTCAGATTCAGTTCAACAACCGCACCGTCTTCAAGCGGAACATCCA
CAAGTTCATCGAACTTCTGAACCCTTCCATCCATGATCACCTTCAAACCTGCGATGTACTTTCTCTGAAC
CTTTCCAAACCTTGCGAGCGCCTTTTCCAGTGTGATATCCTCGTCCTTTGCAAAGTCAACGTAGCCGTAC
ACGTCCCCTGTGAAGTAGACCCTCTTTGTCTGAACCGTTCTCACAAGGATCGTGTCACCCTTTTCGAGGG
GAACGTCTTCTGTGAGGATCTTTTCCGGATCGAAAGTCATCTCTCTGCCATTCCTCAAAAGCGAAAGGCT
CTTTATCAAAGAGAAGTCCTCGATCCCGTACTTTTTAAGAGCGGTCGAAAGTGTGAAGGGTTCTTCCTTC
TCGAAACTCATCTTTCCATTCCTTGAGACGTTGTCTCCCACCATGTAGACGAACCTGTCCGTATACCTCT
CCACGTAGACGAACACACCATCTTCGAGCAAGATGTCTTCCTTTACGATCTCGTCCGGGGAGTACTCCTT
TCCTGCCACCTTCACGGACACGACCTGGCCTTCGTCAACGAAGCCCCCCGCCTTTGCGATGAGGTTTCTC
AGGGTGAACGCCTCGTTCTTTCCGAAGGTGTAAAGCCCCGGATTTCTCACGTATCCCAGTACGTAGGCCT
TCTTCGGGACGAACTCTTTCACGTTCACCACGTCTCCTGGCTTCACAGAAAAATCCAGATTGTTCGGTGA
GAGTGTGATCACACTGCCATCTCTTGTCACGACGATGCTGTCGACCTCTTCCAGAGTACCCTTTATGCCT
CCTGCCATGGAGAGGAGCTTTTCCAGGGTCACGTTCTCTTTTGGGGAGATCTCGTAAACCCCGGGCCTTG
AAACGTATCCGGAAACATAGACTTCTGTCTTTTCGAACTTCTTTATCTCGACCACGTCGCCGACTTCTAT
CTCAACGTTTTCGTCCAGAACGTCCGGGTCGTACTCGAGAGTTTCTCCACCTCTTGTGATGAGGGCCTTC
TCGATGAACCTTTTATCGACGGAGAGTCCTCCGGCCTTCGCCACGAGGTTCTTGAGTGTGAGAGACTCTT
CCTTAGAAAACGCGTACATGCCAGGCCTTGAAACTGCTCCCACGATGTAGGCAAACCTTTCGTCCATCTT
TTGAACGTGCACCGTGTCACCTGGTTTCAGAGGAACGTTCTTCTGGTAGAGTTCCTCTTCTGAGACCTCA
ACGGTTTCATCTTTTGAGAGAACAACGATCTTCCCAGAACTTTCCTGCGTTGTCCCACCTGCCACCGCGA
GAAGGTCGACAAGGGTCATTCCCTTCCTGTAGGGGTACACTCCGGGTTTTGCCACGGCCCCAACGACCTT
CACAAAGTCCGTGTAGGTCTTCTCTGGTAGTATGACCTGGTCGTTCTCTTGAAGCGTAATATCTTTCTCC
GGTACCTCTCCCCACAGAAGAGAGGAAAGATCGAGCGCATATACCTTCCCATTCCTCACCACCTTTACCG
AGGAAAGATCCACCATGGAAAGATCTACTGTGTTGTTGAGAAGAGATAGGAGCTTTGAGACGGTGAGATC
TTCCATTCCCATGTCCACGGTCCTGTTCACAACACCTGAGATGTAGACGTTCCTCGGTGCGATCTGAAGG
AGAGACACGACAACTTTTGGCTCAGAAAAACTGGAAGAGAGTCTTTCTTCCAGAAGTTTCATCACCTCTT
CAACGCCAAGACCCTCCACCTTCACCCGTCCCCACGTAGGGAAAGGTGATCGCACCCTCGATATCAACGG
TGCAGTCTCTTGTGAGGTCCGGATACCCCACGACCTCGATCCTCAGAACGTCTCCCTTTCTGATGCTGTA
GGAAAGAAGAAGCACCGTCATCAGAAGAAATGCCACAAACAAAACCTTCTTCATCGAATTCCCTCCTCCT
CTCTTTTCTGAAAAGATTATACCCCAGAACGGACAAAATCGGCACAGACAGATCGTTCGCTATTCTACTT
TTATTCACTAATATGTTGAATACATCAAATTGTTTTCTTAACTTAAAATAACATATTAAGAGTTAACATT
CCTGTCAGGACTTATATAAATGGAGGGGCTGCGCAGCCCTCAAAAAAAAATTCGTCAGGAGGTGTTCTCT
GTGGAGAAGGCTCTCAGGATCCTCTGGGCAACGGGAGAGGTGGACGAAAACGGTGACCCAGTGACAAGAA
GGCAGACCATCTCTGTGAGTCCGAACGCCACGGCACAGGACCTTGCAAACGCGGTGAACGCTCTCGATTC
TCTCACAAACCACACCTACGTCTCCGCTCAACTCGTCACGTACGAAACCATATGAGGAGGTGATGGGGTA
TGAAGAGGCTCTATCTGGATTTTTACAACGAAACTGAGAACAAAAGAAGAAGGATCATCGTCAACGATCC
CGTGGAAGGCCTCACAGCAGAACAGGTTCAGTCGGCCATGCAGACACTCCTTGACTCGAAGGTCCTGGAA
GGATACGCGATCGACAGGGCAGTGGTTGTAGAGACTTCTTCAAATGAATTTTTTGATCTCATTCAGTGAC
GAAGGGAGGGCGTCTGCATGATGACAATACTTCCAATTTTGAAGGACGTCCTCCCGCTCGCCGTCTCCCT
GGTCGAAAGACCGGGGGACGGTGAGGCCAAAAAAGAAGAGGTGAAAGAGATCGTGTTCAGCCTCTTCGAC
GACTTCGGTATCGACCTTCCCTTCGACGACGACATCTTCGAACACATACTGGACCGCGCGATAGACTTCA
TCGTCGATTTCTTCAACATTCGGGTGTGGAACAATGCCTAAGAGAAATACGAAGAAACTGAAAGATGAAG
AACTCAACATCAACGAACTCTTCGAAAGATACAGGGCCGAGGTAGAAGCGAAAACGAGGTACTTCTTCAA
GAAGTGGGGATACAAGGTCCACTCCTACGAAGACCTCTACCAGACGGTAGCCTGTATTTTCACCTACGCT
TATAAAACGTGGAAAAAAGAAAAGGGAAGGTTCGATGCGCATCTAAAGTCCACCATAAACAGAAAGGTGA
TCGATCTTCTTCAGGGTATACCCCTTCCAGGTTGCAGCGATGCTCCATTCGACATCCTGAAGACAGAATA
CAAATCACGCTGCGAACTGATGGACTTCGAAGAAGAAAATCTCTGAAGGCGGGGGTCTCCCCCGCTTTCT
TTCTGGAGGTGATAAGATGAAAGAGAAGTTTCTCGAAAGATTCGGCGAAACCGCCTTTCTTCTTGGAAAG
CTCACCGGGATGGATCCGAAGATACTCCTTGCCCAGTCCGCCCTCGAAACTGGCTGGGGAAGACACACGG
TGGGAAACAACCTCTTCGGCATAAAGAAACTCTCCTGGCTCGAAAGAGGAGTTGAAGCGGAAACGAAAGA
GTTCGATGGGGTGAAAACGAGCGATACGTTTCAAACTTTTGTCAGTCCAGAAAACAGTATGATCGCCTAC
TTGATTCTTATAAAAGAGTGTTATAATAAGGCCTGGGCAGAAAGAAAGAACCCCAGGTTATATTTTCATC
TCCTTCAGGAACTGGGATACGCAACAGATCCGGTGTACGCAAAAAAGTGCCTTGATGTTTACAATTGTGT
TGAATAACTTTTAATTAAGGGGAGGCGAATGTTTTGTATCAACTGATTGTCTTCGATCTTGTGGTGCTTT
CTGCACTCAACCTCCCTTTTTTTAACTGGTACGTGGGAATACTCTTTTCGCTGTGTATGACACTTTCTTT
CTTTGCCTTCAGGCTCTACGACCTTGAAAATGTTCAAAACTACAACGAACAAATCATAAGAACAACTGTT
GGCACTCTTTTTTCTTTCATACTGATCCTTTTCTTCTATCCCCTCTTCGAAAAAGACATCACCCGATACA
ACTTCTTCTACAACTTTTTGGTCTCTGTCGTTTTGATCCCTCCTCTGAACACCCTTCTTGGAAAACTCTT
CATCAAAAACCAGCCCACAAAAACGTTCCTTGTCGTGGGAAGAAAAGAAGAAATAGAACCCATCCTGAAA
GAAATAGAAGAAAAAACGACGGGAAAGTACCGCTTTGCAGAGTACATAAACCCAACGGTTGAAGTTCTGA
AAAGAAAACTCGTCCATTACGACGGAGTCCTTCTTGCAGACCCAGAGTTCGAAGACGTTCTGAAGAAGGT
GAACATCGAACGTGTGGAATACCTGCCAAACCTTGTGGAAAAAACCCTGAAGAGAATCCCCATGAAAGTC
CTGGAAAAGTTCAGAGAGTACTACGAGGTTTGCTTCAGCGCTGTGAATGATGACTCACCGGCAAAAAGAA
TCCTGGACATCGCTGTCTCTCTGATCGCCCTTGCTGTCTTCTCCCCCATCATGCTCGTTGTTGGTATAAT
TATATACCTGGAAGATGGAAGGCCCGTTGTGTTCAGGCAAAAGAGGGTTGGGAAAGATGGGAAAACATTC
ACGATGCTAAAACTCAGAAGTATGAGGAAAAAGCAGGAGAAAACACCGAAGTTCGCAGACCAGGAAAAAG
ACAGGATACTCAAGATTGGAAGAATCATAAGACCATTCAGAATAGACGAGGCGCTTCAGTTTGTGAACGT
GCTCAGAGGAGAAATGAGCGTTGCAGGACCAAGACCGGAACAGGTGGAGTTTGTCCGAATCTTTGAAAAA
CAGATTCCCTTCTATCACCTGAGACACAAGGTGAAACCCGGTATCACCGGCTGGGCACAGCTCATGTACA
AGTATTCTTCCAGTCTGGAAGAAGTCAAAAAGAAACTCAGCTACGACCTTTGGTACGTGAAGAACAGAAA
CATCTTTCTGGATCTAAGGATAATCCTTCAAACGCTGGAGGCTGTGCTGTGGAGGAGAGGGGCGAAGTGA
ATAATAGCGATTTGGATATTTCGATCATAAGTTTGACGTGGAATAGTGAGAAGTACGTGAAGAAGTTTTT
AGATTCGATTTTAGAAGATTTAAAAGAAAGTGGTTTGTCCTACGAAGTTATAATCATAGACAACGGTTCG
AAAGATTCCACTTTGAAAATCTTGGAAGAATATCGTAGCAGAGAACCAAATTTTATATACATTCCCCTTG
GAAAAAACACAGGTACAACTTTCTCGAGGAACATAGGGATACGCATAGCACGTGGAAAGTATATTGGAAT
TCTTGATTCAGATACGATGGTTCCAAAAGGAACTATAAAAAAGATAATTGACGCTTTCCAGGAAATACCA
TCAAACAGAATAGGAATAATTCATCCCAAGCTGGTCTATCCAGATGGTACGTTCCAGGAATCAGCTAGGC
GATTTCCAACCTTCTGGATTAAAGTTGCTCGGTTAATGGGATGGGAAAGAATCAGAAAAAAGTTGGAGAG
TATAGAAGAAGTATTAAATGAAAAAATCACAACTGTTGATTATGCCATTTCAGCTGCCTGGTTCTTAAAA
CGTTCTGTTTTTGATGAGGTTGGCCTTCTTGATGAAAAGATCTTCTATGCCCCAGAAGATGCAGAATTCT
GTGCAAGATTATGGAGAAAAGGGTATGAAGTCTGGTACTATCCAAAGGTTACCATAATTCATGATGCTCA
ACGAATCACAAAGAAAAAACCTTTTTCAAAACTGGGAATACTTCATATTCTTGGTTTACTGCGTTTTTGG
GTTAAGCATCACAGGATTTTGAGTTGAAAATCGTGAAGAAGATAGCAAGGAGGAAATTTGATTTCGTTTG
TTTTAAAAATTCTCCTGAAAATGCTCCTCGTGGTCATGGAAAAGTTCAGAGAGTACTACGGAGTTGTGTT
CACCAGTATACGATCTTTGGTACGTGAAGAACAGAAACATCTTTCTGGATCTAAGGATAATCCTTTGTTA
TCAAGAGAATTTTTGATGAAAATTCAAAATAATTCGGTTATTTGAAGAAAGCAAAATTCGGTTTTGATTT
CTACTCTATATCCACATTCATATTCTCAAAACTCATATTGACATTTCCTAAGCTTCCATAATACTTCGTA
AAACTCACGAGTATTTCCTTACAAATAGCGTAAGGAGGTATTTGAATGATGAAAAGAATGCTTTACATTA
CACGTTTTTTTGATCCTACAATCAGCTCTGGCTTGACAAACAGATTTTTAAGAATATTCCAGCAATTGTG
TCAGAATTTTTCCGTTTATATGTTGGTGTTCGTTCCAGAAAAAGAAGCAAATAAGCTGAAGCATTTCAAA
AACATAGGAGCAAAGACCATAATTCCCGTTTATATGAGTCCTTGGAAAAAAATGACAGGGTATTTTCGAG
CCACCTTACTTAATGGTACGTTTTACGACTTCTTGTTTTATAATGAAAAAATCAAGGCCACAATTAAAAA
TCTTATACATGAGGAGTCAATAGACATGATTTTTGCAAATTATTTTTATTCAGCAAAAGTTTTTGAGGAT
ATTCATAACGTAAAAAAAAAATAGTTGATCTTGTTGATTCTGTATCTCTTCACATGGAGTATGCATTGAG
AGACAAAAATATTCCGATTTTACGAAGGATTTTGTATAAAAAAGTTAAGGAAAGGATTCTCAAGGAAGAA
ATTGAAGTAATAAGGAATGCAGATACAATCTTCATAACAACTGAAAAAGAAAAACAATTTTTTAAAGAAA
AAATTGAAGAATCAGATTACAACAAGATACAGGTAGCTTATAATGGAGTAGATGAAAAAATATTAGAAGT
TGGGAAAAAACGAGTCCAGATGATAAGAGACAAAGCTTTTGTGTTTAACAACAGATTGTTGTTTCTTGGA
ACCTTAAATTATTATCCGAATGAAATAGCTGCTATCAGACTGGTCGAAAAAATCTTTCCACAAATACTGA
AACACAAAAAAGATCTGGAATTGTACATAGTGGGGTCGAATCCTTCAAATAAACTAAAAAGGCTATGTGG
GAATAATGCAAAAATAAAATTGCTTGGTTACGTTGAGGATTTGCATGAGCTTCTAGTCAAGACAGACATT
ATAATACTTCCAATGACAGTAGTCAGTGGCATCCAAAACAAGCTTCTGACAGGATTATCATCCGCTATAC
CCGTTGTTATAACTTCTCAGGCTATCTTCGATGATAAACTTCAACATCTCAAAAATGTTATGGTCGCAGA
AACTGATGATGATTATGTCAACGCAGTTGTTAAACTTTATGAGTCACCTTCCTTATATTTTGAAATAGCT
GAAAACGCGTTTAAATTTGCTGATGAAAACCTTAGATGGTCTAAGGTTATAGAAAAATACATGAATGCGA
TTCTCTCATAAGGAGAATAAATAATGGTATATCTGCTTCCTGTAGTGGTACTATTCTTTATGAATTTAAT
ACTATCGAAAAGTAATTTTAGGTATTCCAAGATAATTATCCTGTTTTTTTCAGTTACCTTCATTTTCATT
TCATCATTGAGGTATAGAATAGGCACAGATTGGGAACCATACTATGAATTTTTTCATCTTCCCTCATATA
AATTGATGTTGGAACATTATTTTGAACCCCTTTATAAACTGTTGGCAATTATTGTGAAATTGTTATTCAA
CAATTATTATGCATTTTTATTCGTTATAGGTTCTTTTTTCCTGGTAGAAACTTACACCGTAAACAAAATA
GCACTTGAGACAATGAAACCAAGGGGATATAGCTCTACAATTTTATTGCTGGCTATTTACATGTTCAGGT
TTGCAGATTACATGGGGGGACAACGACAAGCATTGGCTGTAGCTTTATGTATGGTTTCTTTAATGTTTCG
ATTAAAGAATAAAACGTTTGCATCTATAATAGTGTGGATTCTTGCAATTCTTTTCCATTATTCGGCATCT
ATCTTTATCATACCTATGATTATCTACGGTATGATCGAAGAAAGGGGAAGAAGAATTTTCGAAATAAATC
CTTTGGTAATCTCATTGTTTCTTATTGTCTTTTTCTCAATATCATATTGGATCATCAACAACTCGTTAGT
GCTCAATAGAAATATTCCAGTAATCTCCAGCATATTAATGAAAATGGTTGTGTATCAGGGAAAAAGGGGC
ACACTTGGGATAATTGATTACAGCTTTCGTGATCCTCTTTTAGTTAGTGAAAGGATACTTTTCAATCTGC
TCTTTATCATAATCGGAAAAAATTTTTATCGTAAAAATAGATTTGGTAAATTCTTACTAGCGACTTACAG
CTTTTCCACATTATATTACATATTCTTCATGTTTACTGCAAGAGTAATAGCAGGAAGAGGAATTGCTTAC
TTTAGATTTTCAGACGTACTGTTGTTATCAACGTTGCCAGAAGCTCTACGTTCTAGACTTCGTAAAAGTG
ACTACAATAGTCTCTTAGCCACAAAGCTCTTTGAATTTTTAATAATTACGTATATCGTTGCACGATTTGT
CGTTGTAGTACTCTGGGCAAATCGTATTTTCTACTTACCATATAAAAGCATCCTGCAATAAATAAATGAT
TGTGATAGAACCTTTAAGGACGTGATATGGTGCCAAAAACAGTTGCCATTTTAGTGAGCTATAACGGTTT
CCATGACACAGTAGAATGCGTAAAAACTCTGCTTAATCAAACGGTACCACTACATAAGATAGTGATTGTT
GATAATGCTTCTCCTAACAATGACTATGAAAAACTCAAAGAAGTATTCTCAAACGAATCCAAGGTGGTTG
TTCTCAAGACCCCAAAGAACGGTGGTTTCGCCTATGGTAACAACTTTGGGATAAAGTATGCTATGGAACA
TTCCAAGCCAGATTTTTTCCTCCTTATAAACAATGACACGATTGCTGACAGGCACTTACATGAGGAACTA
TTAAGGGCTTACGAAAGATTCAAAGATCAAAAGATAGGAATCGTTACTGGAAAGATCTACTATTACAACG
AAAAAGACAAAATATGGTTCGATGGTGGATATTTCTCTAAGTTAAAATGCAGTGGTTATCATTCTAATTA
CGATAAATATGACACAGTCGTTGTCAATAACGATGAAATAAGAGAAATAACATTTGCCACTGGGTGCTTG
TGGTTTGTACCCACCAAGATTTTTGAGGAAGTAGGTTTTCTTCCTGAAGAGTACTTTCTCTACCTCGAAG
ACACAGATTATTGTTTAAAGCTACAGCGGAACGGCTACAAGATTATCTACAATCCTAACACTAAAATCTG
GCACAAAGTGGGAGCAAGCTCCGGCAACACAAAGAAGACTCCAAAATATTACTGGATGAACCGAAACAGG
ATAATACTTTGCAAAAAGTACTTTGGGACTTTCAGAGCCTACCTGTTCACATTTGGATTTCTGATACCAA
CAAGACTCATTAGATTCCTCCAGTTTTTGATGAAAGGAAAGTTAGTCAACACATTTGAGGGTATTATAGA
TGGCTTGAATTTCCGTGTGAACAAAGGAGGGGAGAAGTAAATGAATAGCATTGCGCGCAAAGGCATCATC
CTCGCTGGTGGAGCTGGAACACGCCTGTACCCTATGACCCTTATAACTAGTAAGCAACTGTTACCCATAT
ATGACAAGCCCATGATCTATTATCCGCTCACCACGCTCATGCTGGCTGGAATAAGAGAGATTCTTATCAT
ATCAACACCCAGGGATCTTCCAAATTTCCAGAGACTTCTCGGTGATGGAAGTCAATTTGGAATTTATCTC
GAATACGCTGAGCAATCTGAACCAAGGGGTATAGCGGAAGCTTTCATAATAGGGGAAAAGTTCATAGGGG
ACGATCCGAGCGCTCTTGTTCTTGGAGACAACATCTTTTTTGGACACGACCTCACAAAACTTCTCAGAGA
GGCAAGCAGTAACACGGAGAAAGCTACTATTTTTGCCTACTACGTTGATGATCCAGAAAGATTTGGAATC
GTGGAGTTTGACGAAACGGGAAAGGTGCTTTCCATAGAAGAGAAACCTAAAAACCCCAGATCGAACTACG
CAGTCGTGGGACTTTATTTTTATCCGAAAGGTGTCTCTGAACTTGCAAAGACATTGAAACCCAGCAAAAG
AGGAGAACTGGAAATAACAGACCTGAACAAGCTGTATCTGGAAAAATGCCTTCTCGAAGTGAAAATACTT
GGAAGAGGATTCGCTTGGTTCGACACAGGAACAGCGGACGCAATGCTCGAAGCTTCAGAATTTGTGAGGA
TTGTTCAAAAAAGACAGAATATCATAATCGCATCTCCGGAAGAGGTTGCTTTCAGAAACGGCTGGATCTC
AAGAGAAGAACTCTTAAAAGCTGCTGAAAGGTACAAAAATTCCGTCTATGGAGAATATCTGAGGAGAGTT
GCAGAAGGTAAAATTATATACCGGAGGGAAGAGAAATGAAGGTCATGGAAACAGATTTGCCAGGAGTTTT
GATTATAGAACCCAGAGTCTTTGAAGACGAACGTGGCTGGTTCATGGAAAGTTATTCTTACAGAGTATTC
AAAGAGCTTGGAATAGATGCTGTGTTCGTCCAGGATAATCACTCCTACTCTAAGAGAAAAGGAACTCTCC
GGGGAATACACTTCCAGAATAATCCGGTGGCACAGGCAAAGCTAGTAAGGTGTACAAGGGGAAAAATCCT
CGATGTGGCAGTTGACTTGAGAAAGGGTTCACCCACGTACAAAAAATGGATCATGGTAGAACTCTCAGAG
GAGAACAAAAGGATGCTCTTCATTCCAAAAGGCTTTGGTCATGCCTTCCTAACTCTCACCGATGATGTAG
AAGTGCAGTACAAAGTCGATCAATACTACTCGAAAGAACATGACAGAAGCATCAGATGGAACGACCCGGA
TATAGGGATCGACTGGCCAATAGAAGAACCTATCCTCTCAGAAAAGGACAGAAACGCTCCGTTTTTAAAA
GACAGTGACTGTAACTTTGTCTATGGTGGTGATGAACAGTGAAAATTCTCGTCACAGGTGGAGCAGGATT
CATAGGAAGCAACTTTATACACTACATGATGGAAAAACATCCAGATTACAGAATTATCTGTCTTGACAAG
CTCACCTACGCTGGAAATCTAAGAAACCTGGAAAGTGCGTTGAATAGAGAGAATTTCCGCTTCATAAAGG
GAGACATATGTGACAGGGAACTGGTCTACAAGGTGTTCGAGGAAGAAAGGCCAGATATCGTTGTGAACTT
CGCTGCAGAGTCGCATGTGGATAGATCCATTGAAGATCCGGAGATCTTTCTCAAGACCAACATCATAGGC
ACACAGGTTCTGATGGACGCTTGCAGAAAGTACGGCATCAAAAGATTCCACCAGGTTTCAACAGACGAGG
TGTACGGAGATCTTCCACTGGACAGACCCGATCTGAAGTTCACAGAAAAAAGCCCGTTAAAACCCTCTTC
TCCATATTCTGCCTCTAAAGCCTCTGCCGATCTTCTCGTCATGGCCTACCACAGAACTTACGAACTTCCT
GTTACTATATCTCGCTGTTCCAACAATTACGGTCCATACCAGTTCCCTGAAAAGTTGATTCCATTGATGA
TTATCAACGCTATCCACGATAGACCTCTGCCCGTTTACGGAGATGGAAGAAATGTCAGAGACTGGATACA
CGTGAAAGACCACTGCGAAGCGATAGATCTTATAATACACGAAGGAAAAGAAGGAGAAATCTACAACATC
GGTGGGGAAAACGAAAGATCCAACATAGAAGTGGTGAAGATGATTTTAAAGGAATTAGGCAAGCCCGAGA
GTCTCATCAAGTTCGTGAAAGATAGACCCGGACACGATAGAAGATATGCCCTCGACATCACGAAGATGAA
GGAAGAATTCGGCTGGTCACCAAAGATTTCTTTTGAGGAAGGACTCAGAAGCACTATAAAGTGGTACCTT
GAAAACAGAAACTGGTGGGAAGAAATTATAAACGGTGAATATATGAAATACTACGAAAAGATGTATGGGG
AGAGATTGAAAGAATAAATAAGAGCTAGTGGGATTGAGGGGGTGATTAGGTGATTTCCATAGTTTGTGTC
TATAACAAAAAAAACATTTTAAATGAGTATCTAATAAAAAGTTTAGAAATCCAAACCTACAGTGATTATG
AGCTTATACTGCTGGATAACCGAAGAAATAAATACAAATCCGCCGCTACTGCTCTAAACGTTGGAGGAAA
GCGTTCAAAAGGTGAGTGGATAATGTTTGTTCATCAAGATATAAAATTTGAAAAACCGACGGTTTTGTCG
GATATTGTTGAGATATTATCATCAAATTCAAGAAAACAGGAAGCAATTTTTGGAGTAGCTGGTCGTGATC
CAAAAAAAGGTGTTTTGACAAACATCACCCACGGTTATCCACCAGTAAGAGCTGGTGAGGAGAATGTGAA
AAATGATGTTATAGAAGTACAAACCGTTGATGAATGTCTTTTTATTATTCCGAGATCATTATTTGAAAAA
TTAAGATTTGATGAAACAACAATTGACGGCTGGCATTTGTATGCCGTTGATTATTGCCTAGAGGCATATG
AAAAATTTAGGGCAAAATCATATGTAATGGGTATAGAGGGCATTTACCACAAATCCTCTGGATCATTGGA
CGAAAGCTATTTTAAGATCCTAAGAAAAGTGAGCAACAAGCATAAAAAAATAAAAAGGATATATACGACA
ATGGGTACATGGCCCACAAACACCATTGTATTAAGAAGCAAGATTTTCCTTCTAAAAATGAAAGTCAAGT
TAAGACAAATTTACAAAAAAATAATTTTTAATTGGAGATGAGGAAATGCTGGTCCTCATAACAGGAGCCA
ATGGGCAGCTTGGGAGAGCCTTTCAGGAACTTTTTAAGGAACAAGGAATAGATTTTATCGCAGCTACAAA
GGAAGAGCTCGATATCACAAACCTTCAGCAGATCAGGGAGTTTGTACGGAAAAATGAAGGGATCACCCAC
ATCATCAACTGTGCTGCTTACAACAAAGTGGACGAAGCTGAAAGAGACTGGAAAACAGCGTACCTTGTCA
ACGGCATCGGCCCGAAAAATCTTGCGATAGTTTCAAACGAAATAGGTGCGGAACTCGTTCATTATTCAAC
GGATTATGTCTTTTCAGGAAAGAAAGGATCTCCATACACGATATACGACACTTCCGATCCTATAAACAAA
TATGGTGAGAGTAAGGTACTTGGAGAAAGATTCGTTATGAGCTTTTCTAACAGATACTACCTCATCAGAA
CGAGCTGGGTGTTTGGTGATGGTATGAACTTTGTGAGAAAAGTTTTGGAATGGAGCAAGAAAAGCAAAGT
GCTGAGAATCGTAGATGATGAAGTGAGTTCCCCAACGTACGCACCAGATCTTGCAAAAGCAACGTGGGAG
TTGATAAAACTCAAAGCGTACGGATTGTATCACATAACGAACAGTGGCTATTGCTCTCGATATGAATGGG
CTGAGTTCATTCTGAACGAAATAGGGTGGGATGGAGAGCTCAAGAGAGCAAAGCAGGAAGATTTTAATCT
TCCCGCGAAAAGGCCTAAGTTTTCGGTGTTGGATGGGTTTGGATTGAGGGAATTTACTGGGATGAAGATG
GAATCGTGGAAAAGGAGAACAACAGAATTTATCGAAAAATTAGGAAGTGATTACTGAATATGAATTTGAA
AAAGGATTTGGTAAAAGTCTTAGGCGCTAACTTTATCCAATTTTTGATAGGAGTGGTTAATGGCTTTCTA
ATACCTGCTGTCTTAGAAATTGATCAATATGCTTATCTAAAAACTTTTACTCTTTACACAAGTTACGTTG
GTGTATTACATTTTGGGTTTAACGATGGTATTTATTTAAAATATGGAGGGAGAAAAAGACACGAAATAGA
TCTATCCTCACTGAAGTACGAACGTAATTTTCTTCTTAAGTTTCAACTGGTTGTAACGTTAATATTTATT
GTCTTGGGTGTACTAAAAAAAGATTTTATAATCATATCATTTGCTCTGACAATTGTGCCTTCCAATTTAC
GAACATTCTTTAACTTTCTCTATCAAGCAATGGGAGAATTTTCAGTATACTCAAAAATTGCAGTCATTTA
TCCAATCAGCTTGCTTACATTTAATTTGATTATAATATTTGTCCTTAATTCGAAAAGTTATATTCCTTTT
GTAATATCTTATCTAATAGCACTTTATCTTCCATACCTTGTATATGAAATAGAATACAATCGCTCGTTTA
AAATAAACAATGTCGCTGTTGGAAAAGATTTTTCTGAAATAAAGATGTTGTTTAAAATAGGAATATTTAT
AATGCTCGGAAATCTTTCAACACTTCTCGTTTACTCTTTAGACAGGTGGTTCGTCAAGTTGTGGCTTACA
ATAGAAGATTTTGCTTTCTATTCCTTTGCAGTATCGTTGATGTCAGTTATAAACTTAGTGATCTCATCTG
TTGCAATGACGTTTTATCCATATTTATCGAGAGGATATACAGAATCATTGCTCAACAAACTGAAAAGCTA
TCTTATCATTGTTGGAAGCATTTCATCAACTTCATATTTTATTATAGGTTTGATCGTGAAGGTTTTTCTC
TTTAAATATGTGAAATCACTAGACATAATATCAATACTCTTTGCCAGCTTCCCTGCCACTGCTATTATCA
GTGTTTTATATACCAATTTATATAAAGTCAATAAACTGGAAAGAAAGTATTTCAGGACTGTTGTCACAAT
ACTTATTATTTCTTTCACCTTGAATACCATAGCTCTATCTATCGGCCACAATAGTCAATCTATAGCCTTA
GCCACAACTATCACCTTTTATATATGGCTGTTCTACTCTCTGAAAGATTTTAGAGATCTTCGATTTCATC
AGAAAGAATTTCTATTCTTAGTTGTTTATTTATCTCTGTTCTTTATATGTACTCTTGTCCTGGGATTCAT
GGAAGGTTTCGTCACTCTTGGAGCGGGTATTTTTCTACTGACAATTACAATTTATAAAAAAGAATTCATC
GAATTGATTGGTGAGATATTTAAGTAGAGAACTAGTTTGTAATTTACATATTTATCCCAACTAAGACGTA
TAGGGATAGGATTTACCTAATACTCTATTCTTGCAATGGTACTCATTTTGGTTACGATGAAGGATTTCGT
GCCATTGTTCTTTGGAAGTAAGTTTCTTAAGGTAAAAGATCTTGTGATTTATATAACACCCATAATTCTT
TTCATATCTTGGAGCAATCTGTTTGGTATCCAGATCATGGTGCCGATGAAGAAAGAAAATTACCTGACAG
CCTCCGTGATAGCTGGAGCATTGGTCAATTTCACAATGAACCTGCTGTTGATTCCAAACTATCAAGCTTT
GGGAGCAGTTATCGGAACAGTTGTAGCAGAGTTTACAGTTACACTGGTTCAGATGATCCTGGTACGAAAG
CTGATTTCTCTAAAACCTTTATTCTCTCAGATCTGGAAACACATTGTAGCAGGACTAATAACTCTTCTTG
TATTGTTCCTTTTGTCTCAGATCAATCTAAATCCGATCTGGAGGATTGTCTTGGAACTCGCTACAGGTTT
AACTGTTTATGTTTCAGTGGAGATGATATTGAAATCTTCCATAAATACTCTTGTTTTCAGAAAAATCCTT
TCGTTCCTAAGAATATATCCCTCCTAAAAATGATCCCAATAGTCTTTTTATAAAGAAAGAATCGTTTTTT
TCTAATTACTGCTTTTGAGATATCATAAGAGAGGATTTCACATTCTACAAAATCGAAGAACACTGGGGGT
AACTTCAAAATATGAACACTCTCCTCATCACCAATCTTTTTCCAAAGGTTTCAAATCCAAATTCTGGAAT
CTTCATTGTCCAAAGATTGAAGCATTACAAGACTTATGGTGTGAACTTCGATGCTGTTTCACCAGCCTAT
GAGAATAGCAAATTGGTGGTTCTATTGAAGAAACTCTTGAAGAAGCAGAATGGAGAATATCCATTGGAAG
AATATGAGAGAGTGAAGTTCAAACCTGTTCTGATTCACAGAAACTTGCATACAGTACTGATGAACAAAAT
CTCTCGAAGCTATTTTGTAAAGATTGCGGAGCGATTTGTCGGAGCGATTGAACAATCGTTCGATTTCAGA
GAATACGATCTGATACACGCTCACGGTATGTACAGTGTTCCAGCAGGTTTAATAGCAAAGATCTTAGCAG
AAAAGTACAGAAAACCTTTCATTGTCACCCTACACGGAAGTGATGTTAATATTCTCATGCCGCGGAGAAG
AGAGATATACGTGTCCATCCTTGAAAGTGCATCGGCAACGATATTTGTTAGTAAGGCGCTTCTTGAAAAA
GCAAAATCTTTAGGATTTTCCGGCAAAAACGCTGTTGTGATTCCAAACGGCTACGACGAGACAATATTCA
AACCCATGGACAAAAAAGCTGTAAGAAAAGAACTTGGAATACACAGAGAAGGCTACAAGTACGTGGGCTT
TGTAGGAAACCTCATACCGATAAAGCGAGCAGATAAACTGGGAGAGATATTCCATCTCATTGCAAAAGAG
ATACCAGAGATGTTCTTCATCATAGTTGGAGATGGGCCGTTGAGAAAAAAGATCGAAAAAGAAACGAAAG
GCTTGAACATCATCTTTACAGGAAGACTTCCACAGAAAGATGTGGCAAAGTACATGAACGCAATGGATGT
GATGATGCTTCCAAGCAGAGAAGAAGGTTTTGGTGCTGTTGTAATAGAAGCCCAAGCTTGTGGAACATGT
GTGATTGGAAGTAGCAACGGAGGAATTCCAGAAGCGATAGGTTTTCCAGAGTACGTTGTCGAGGAAGGAG
ATCAATTCGAAGAGAGATTCGCAAAAAGAGTGGTACAGGTTTTAAGGGAAGGATACGATATGAACAAACT
TCTGGAGAGAGCAAAAGGATTTGCCTGGAAATATATAGTAGAAAAGGAGATAGATGTGTACAAGCGAGTG
GTGCGGAAACCATGAAGCAGTATTTGAGAGGTTTTCTATCTTTTTCGTTAGGTACCTGGTTTCGTGCGAT
AATTGGTTTCATTTCCACTCCCGTCATCAGCTACTTGATCGTGCCCGAAGAGTTCGGCCGTGCTTCGATG
TTCACGTTAGTGTACAATGTAGCTCTGCTGTTTTCCCTTCTTGGACTTGATCAGAGTTTTGTAAGGTATT
ACTACGAAAAACAGGACAAGAGTGAAACCTTTTGGAACTGTCTAATACCCTCCGTTGTTTTCGGAATGGG
AATTTCAGTAATTTTCATATTGTTTGAAAGACCCTTGAGTGTGGTTTTGTATGGAAAACATTACCGCTGG
ATCGGTTTACTTTTTGCATTATCACTGCTTACTGGAATTCTACAGAGATACAATCAACTCTCCATTAGAA
TGCAAAAGAAAGGGATTTTATTTTCCACATTGGATATCATTTCTTCTCTAGGCAATTTTGGAGGAACAGT
ATTATTTGTGTTGACCCTTTCAGGAAGTTTTTATGCAATTGTACTTGGTCAGATAGTTGGAAACATCTCT
GCCTTAATAGCTGGATTTCTTGCCGATAGATCGTCTCGCAAATTCGCAAAGTTGAACATAAACCTTCTGA
GAATTTTCCTGAAGTACGGCCTTCCTTTTGTGCCTTCTTCTCTCCTGTACTGGCTTTTCTCGTCGATAGA
TAGAATCTCGTTGAGACAATATTCCACCTTTACAGAAATAGGCCTTTACAGCGCTGCGTTCAAGATTGTC
TCGGTAATGCAGTTATTACAGAGCGGCTTCACCACCTTCTGGATACCCGTTGCCTATGAAAAATACGAAT
TGAACAATGATTCGAAAGAGTTTTTCAAAAAGGCGAACACGATGGTCAGTGCTATTTTGTTTGTAGCCGG
CATTTTTGTTCTTGGATTCAAAGATCTCATATTTCTGCTGTTCGCCAAAAGTTACAGAGAAGCATCGTAC
ATCGCTCCATTTTTGATACTCTATCCGATTATGTACACGATCTCTGAAACCACTGTTTTAGGTATCAACT
TCTCCAAGAAGACCCACTGGCACATTGTCATCACAAGCCTTTCTGCCATTGCGAATTTCCTAGGTAATAC
GTTACTTGTTCCCATACTTGGTGCAAGAGGCGCCGCTGTATCAACAGGACTTTCCTACATTCTCTTTTTT
ATACTGAGAACGGTTATTGCGAAGAAGTATTATCCCGTTGATTTTGACCTTGGGAGAATCTATCTGTGCA
CCCTTTTGACAATCACTGTTGCTGCAGCCGGCACATTTGTGAAAAACTATGCGTTCTACGGCATCCTCTG
CGTTCTAGTGATGCTTGCTATCTTACTGATTTACAGAGATGCGTTTTCCTACATAAAGAATCAACTCAGA
AAAAAGTGATCTGAAAGCAACAAACAGGGCACAAAAGGACTGTTTACATATATTTAGAGGAAAAGAATTC
TCCATCCCAGTTCCCGCTTTTACAAATCAGAGTCGCATTAGACACCAAAGTAATCTATCGAATACACCAC
CGTACATCACCATACTGTCAAATATGATCTTTTCGGAAAAGCGTTTCAACTGCTATACTTGTGAAAATCC
CAGTGGGAGAGATGAAGAATTACAAAGACACGGTAGAAACCAGAGGAAGACAGTCTACCTTCCACAGTTC
CATCAGATAGCAGAGTCTTTCTTCAATTTTTGTTGTATTATCATTCACTCCCATTCTGATGTATCATATA
TCAATACAGAACTTAAAATTCTGGAAATCATTAGTAGAACTTCATCGGAGAAACTATAGTTCGATTTGAC
CCATCCACAGGTCAAAATTTGACCTTTCTGTAGGTCAGTCTCTTTCGAACACAGTACATAGAATCTCTTC
AAATATCTTCTTTCCTGTAAATAACCACTCCGTTTTCGATCATCTTTGTGTTGGATCATCATAAACCACA
AGGAGATCGATATCACTGAAGGCGGTGATTTTTCTCTTTGCGTGAGAAGCGAAGAGCACCACGAGTCTCA
GACGATCTTTTCAGCAAGCTCACCAGCCTTGTTGCAACTGCGTCGTCTCGGCTTTCACCGGGGCTTCTGA
GATCGTTATCCCTGGCGGTGGGAACTGATCGACATTTATGGGAGCGCTATGGACTGAGAACAGAGATTTC
TTTGAACAGCGTGAAGACAAAGGTTACTATTCGTTTCCTTCAAACACTGCAAAGAAGAGCCATGCCGGTA
CCGCCACGATGTTTTCGTCTCTGAAGATCGCATCCTGGGTGATGACGATTCCTTTCTTGAAGACTTTCTT
CATCCCAGCATAATCGGACCTGTGTATGTTGTTCTGGAAATTGATTTCAACCGGTATGAGAGAATCTCCG
TGTTCGAAAACGAAATCTACCTCATTGCCACGATCCGAATACCAGAAAAATGGTCCGTCGTAAAGGTTCA
TGCCGTTCGGCAAGGTCTTTCCGTTTCCCATGAGATGTCTCAGAGTTAGCATCTCCACAATCTGGGGAAG
CTTGATCTGCTTTCCGCTGATCTCTTCAATGATATCGACCACAACTCTATCGATGGGATACGTCTTCTTC
TGTTTCTTCAATCTGACGGTTTTTCTGGAAATATCCACGAAAAACACGTTCATCAGAATGAAGCTGTAAC
CAAGATACTCGAAATATTTCTGAATCGTGTCAACACTTTCTATAGCGCCACTGAATATGTCAACAAGGGA
GTTCCATGAAAAACGCTGCCCCACTATATCTGGAAGTTTTTTGAAGATCTCTATGATCTTAATTCTCGAC
CCCAGGTATTTCTCCGCGTCTCCCAGGATGAAATCTCGAAAAACTCCTTTCGTGATCTCGTCGATCTTGC
CTTCTTTCAGGAAAACATCTATCACTTTTGGAAATCCACCTGTATTCAGGTATTTCAGGAAGTATTCCTT
CAGAAAAGAGTTCTTGAGATACAGAATTCGAAGTTCTTCCTCGCTTTTCGAGAAGATATCATCCACTGAC
ATTCTTTCCACCGAAACTCCAAGGCTTTTTAGAAATTCTCTGAAGGTGAGAGGAAGATACACCAGGTCTT
CACCGTAACCCTTTCTTCCTGGAAGTCTTTCACTCGATCTCTTCAGATCGAAAGCAGAGGAACCTGTGAG
TATGAGGAGGGAATTTTCAAGCAAGCCGATGTCTACCAGATATTTGATGGATTTCTGCCAGTCTTCCACC
GCGGTTATCTCGTCTATGAATAGGTATCTTGTTTCACCGGCTTTCCTTTCGAAAATCTGAAAATAGGTCT
TCATCGTTTCTATCAATTCGAACCTATCTTTCACGGCGTCGCATGTGAAAAAGAAAATGTTCGATGGTTT
CACACCGTCTCTTAAAAGCTTCCTTATGTAGAGTTTTAAGAACGTAGTTTTTCCTATCTGGCGAGGTCCC
CTTATTGTGTATATCCCGGGTTTGTTCAGCGGAATCTTCTTGAAGAGATTTTCTGGAAAGTATTTGAATG
TGCTGTTTTCGAACATCGATATGTGTCGATCAGTGTTTATGACCTCTGGGTCTCGCCACCACGGATTCAT
AATGTAAAGCTCGTCCATCCTCACTGCGAACCACTCCCTGGAGAGATTTCATCTTATTTTACCATACTCG
TTCGAATTTATCTACCTCATTCGATAAAAACGTACGAATTTATCGAATTGGTTCGATAAATATTGACGTG
TTTGATTTTCAAGTCACGTCCGCCTGAGAAAGCTGTCGAACCTGTCCGGTGTCTGTCGAGTTTGTCGACG
GTGTCGAGACGGTAACAGGAATTTGTAGTATAATCTAAACAAAACAGAAAATAATACAGGGGTGATTTTG
TGAAGCAAACGGTGGCCGATCTTTTGAGTGTTCTGGTGGACAGACCGCTCAGAGAAGGCGAATCAGAGTA
CCTGGTGAACAGGGCCAGGGAGATAAACTATCTGAACTCAATAGCACTTCATCAACCTTTTGGGATTGTT
GGTGTTTCTGGAGAGACGGGCATTGGAAAAACGACGGTACTCAACTTCGTGAACCCGGAAGGAGTATTCA
CGGTCAGGGTGAACATCTCGCTCAGAGACTCCATGGAGAGCATACTCTACGATCTTTTGCACAGTCTGGC
GCTTTCCCTGGAGAAGGTGGAGGGAGTGTCGGATCTTGCAAAAGAGGTTAGAAAGTGGATAACGGATGAA
GTTTCAACCATAAAGGGCTTTTCCCTTGGTGTTTCCTTTGGTGTGAACGCCAGCCTGACACACGAGAAAT
CGATCAGACCGAGGTTCAACTTCTTCGAAGCCAGAGAAAAACTCGGAGAACTGATAAAACAGACGGTTCA
GAGAAAGGGAAAATTCCTTCTGATCATAGACGAACTGGACAAGGAGAAGAAGGAAGACGTTCTCAGGGTG
ATAGATTCGATAAAGAACTTCATCATCATGGAGGATTTTGTCGTTATACTTTCTCTTCCCTTTTCGATAT
ACCGCGAATACGCTGCCGACAGACTGAGATGGAACGAAGCAGGAAATCTGGAAAACATATTCACGGACAT
CGTTTTTGTTGAGACTCTGAAGAAACTTGAGATCAAAGAGTTGATCATCAAAAGGCTTGGATCTTACATT
GAACTCATCGAAGACGGAGTGCTCGATATAGTGGCCGGTTTTTCCGATGGAAACCCAAGAGACGGCCTGT
GGATATTGACAAAGGCGATCTACGACAACATTCACAAGGAACTGTTGAGTAAAGAGGATCTGATCAACAC
GATCAACAGGACGATATCAGAGTACACCGGGCTGACTCTGAACCTGACAGAAAACCAGAAAAAGGCCATT
CGAGTCCTGAGAGGTTCTGTCTACTCCAGAGAAAAGATCATAGAAACACTTCAGAAAGAGGGCTTCAAGC
GAACAACGGCGTACTCAGTCATGGATCAACTCCTTCAAAAGCGGATACTCCTTGTTGAAAAGGAAGGCTA
CAGGATCTCTGGAAAGTTCAGTTACATGGAGATCTGACGGTTTGTCGATCCCGTTCGATGTCTGTCGAGT
TTGTCGAGGTTGTCGAGATTTCTATAACGCTTTATAAACAACCACTCCACCCTCGATCATCTTCGAGATG
GTCTTTTCCATCTGTTTGTATTCACTCAGAGAGTAGACGTGCGGTTCCAGTCCTTTCAATTTGATGGTCC
TTTTCACGATTTTATAAGCGTCTTCTCTGAACGGGTCTTCGTACACGACAAGAAGATCGACATCGCTGAA
GACGGTGAAATTTCCCTTCGCATAAGAGCCAAAAAGTACCACAAGTCTCACAGGAAGTTTCTTCAGGAGT
TGTGGAAGGGAATTTCTGATGATTCCCAGGACCTTTTCCCTTTTATATTCTGGATAGAAGATCTTCGCAG
AATCGGATGATCTTTTCAGCATAGTTCACCAGCCTTTCGGCTTCAATTCTGGAATACCTGTTTCTGGGGG
AGCCGGAAGGAAGGGCATCCGGATACCTTGTGGGGATACAAGCTTTGTCCAGTTCAAGGGCATGGTCCAT
GAGTTCTTCAGGGATTTCAAAGTGTCTGGAAAGTTCTTCGAGCAGATCTGCTATGGAACGTTCCCATGCC
TGTGCTCCCATTTTCTGGAACACGGCTTTTACGGCTTTTTCTGCTGCCTGTTGTGAAGAAAAGTAAGTAG
AGATTTTCTCGTGATTATTATAACCCCACTAGTTTGGAGATTTTGACCTATATGTAGGTCAAAATTGGGA
AGATTTGACCTTTTGATAGGTCAATATGTGTTATAAAGCGGGAAAAGAAATACCCAGGGGTTGTTTCGGA
TGCCCGAAAGATATCTTATAACCTGGGATTTGCACACCGAACTCTCCCTGGATGGTGTGAAAATAAAAGT
TCTGCCTGCCTATCTCTTTTTGCTCGACGCGGTTTGATGTTTGTTTCAATATCTTTCAAATAGGTAATAT
ACGTTGAGATGTCAGTGTTTTTACTTTTACACATTGTAAAATAAAATTTTCCGTTAATTAAAGTGAGAAC
TGTTGTTTTAATGCTCTTCGGGGTGGCTCTTCTGGGAAACGAAGTGTGGTTTTTCTTCGATCCTGTATTT
TCTGTCCTTCCATGAATCATTGAAGGAAGTGGTGGTTTCACCGGCGGTGTGGAGTTCTCTGTGTCAAACA
CGGACACTGTTCTCATCCGCGGAATTGGATACACAGCGTCTATGTCTGATCCTTCGAACATCGAAATCTT
GGCTTTTGGAGGGGAGATTTCGTACAATCGATATTTCAAAGAAGTTTTCAACGGAGGATATGTTGGTGTG
TCACTTGGTTATTCTTTGATAACATACAAACTCAACGACACATCTCTTAACATTCACGCGCCTGTTTTTG
GTGGATCACTTGGTTACAAAATAAGATTCAACCATGTGTACATCAACCCTTACATCGATTATAGTTACTA
CTTCCTCATCTGGAATGAATCAGACCTGGAAGAAGACATTTCTCTTCCAAATATTTTCATGGAAGGCTTT
GGATTTGGTATAAACCTGGGAGTACAATTTTGAAGGTTAGATCAGTATCCTTCGCCTCTGTCTGAATTAA
ACATAGGGCATTCGACCCCCTGGCATCTGTCAGGGGGTTTTTGTTTACCTGGAGATGGGCTTTTCACAGT
GGACGGTGAAGATCCAGAGCGTTTCTCATGCCAGCAGGGTACGCTAAAGACCCAACCACCAGATCTCTTC
CCGCATTTCTCGTCACCTAGCAAGCATGAAACTGCTACTTCAGCCTGATTACTCTGAAAGGTTATAGTTC
AGACTATTATATTTTGGACTATAATTCCTATAAGTTGAGTTCTGCGGTTTGTTTTACCGACAATTGATTT
ATGTAGTAATATAGTGTTGAAGGGAGGAGGAAATATGTTTATTGAAAAGATAGAGGGAAAAAACTTCAAG
AGTTTTGATGAACTAAAAGTCGATCTTGGGAATTTCAATGTTGTGATTGGCCCTAACGCTTCAGGAAAGT
CAAATTTCATTCGCATTTTTGAGTTTCTAAGAGATATTGCCAACTTTGGCCTGGATAACGCAATATCCCT
GCAGGGAGGGCATGAGTACATAAGAAACATGAAAATAGGTTCAACCCAGGATCTATCGCTAAAGGTAACT
TCTTCTGAATCACAGTCGCAAAACAAAGAAATACCATCTTTTCTAGGGAACGGAGAAGTTTTAAAGATAG
TAAAGATTGAGTACGAATTTTGCTTGCGGTTTGACCAAAAGACATGGTGTAGAGTAACAAAAGAAGAATT
GAAACAAGATCTTAAAATTTTTACAAGAAAAGATCAGACAGATGTTTTTTTAAAAGTTCTTCGGAAAAAC
GGAAAATTGAACTACCAGATAGAGGTACCAGATTCTAATTACAAAAAGATGGTCGAAAATACGCTCTTTT
TATTGAAAGAAAATATACCAGAAAATTCTCTTTTGATGGAAACTCCTTTATTCAGGTTCCTGACCCCACT
TGGTGATATATTCAGAGAGATCGCAATTTACGACTTCGATCCAAAACTGTCAAAAAAGGCTATTCCTATT
ACAGGGAAAGCCGAACTGGAAGAGAATGGCCAGAACTTACCAATAGTGGTTAAGAAAATACTGGAAAACG
AAGAAAGCCGAAAAAAGTTTTTCAATCTTGTAAAAGACCTTCTTCCTTTTGTGGAAAGCCTTGATATAGA
AAAACTTGTAGATAAATCTCTGTTGTTCAAGATACGAGAAAATTACTTTGAAGACTACATACCGGCACCT
TTGATTTCTGATGGGACAATCAATATAATTGCCCTTGTTCTCGTTTTGTATTTCGAAAAGAAACGTGTGG
TGATCATAGAAGAGCCAGAAAGAAACATTCACCCCTACCTTGTTTCCAAGATAGTAGATATGATGAAAGA
TGCTTCTCGTCAAAAGCAGATAATAATCACCACACACAATCCGGAGTTTGTGAAGTATGCAGGTCTAGAA
AACTTGCTCTTTGTCTTTCGTGATGAAAAGGGTTTTTCGAGGATTGAAAGACCCGCAAATAAAAAAGAGG
TAGAGGTATTTCTCAAGAACGAAATAGGTATAGATGAACTCTATGTCCAGAATTTACTGTGAGGTTCAAG
CATGCTCCTGATCATATTTGTTGAAGGAAATGATGATGAAAGATTCTTTGAAAGAATTGTGGTGCCAGTT
TTGAAGAAAAAATTTGATAGTGTGAAATTGGTAAAATACGCTCAGATGAAAAAAGAGCGGCTTGAGAGTT
ATATACGTTCCATCACAAGTGCTGGATGGGATTACATTTATGTAACTGATATGGACGATTCACCATGTGT
AACTGCGAGAAAGCAACAAATACAGAATTATTTGCCCAATATAGATCCAAAAAGGGTTGTCGTTGTTATC
AGAGAGATAGAAAGCTGGTATCTTGCTGGATTGAACAAAGACAAATCTCGAGATTTAAAAATCAAAGAAA
GAAAATTAAAAAACACCGAAAATATAACAAAGGAACAATTCAACCGTTTGATCCCAGAGAAATATTCTAG
AATAAACTTTATGATCGAATTGCTTGAAAACTTTTCCATAGAAACAGCCAAACAAAAAAACAGATCTTTC
AAGTATTTTGTCGAAAAATTCTGTTCCTAACACCTATGGGGTACACTAAAAGCCAGGTCATCAGGTTTTC
GTTCATATATTTCCCATCGCCCAAGCATATTGTGTATCGTTGTTTCATAACAGTATCCCGACAGAGTGGA
TGATTGGACTCTGCAACACGGTCATTGAATAGCAGCACTAACTTTTTCCGTTTTCAAGCGTTTTGATTCA
TTCTTCTCCAACAACTGTGCTGATATTTTCTAGCTTTCAAGGCTGATGGCTTCAAGGCTGGAGAGATTCT
CTTTCAGAACCCTGAGGATATCGTTGAGGGATTTGAGTATTGATAGTGCTTTCTTCAATTTTTCTCGAAG
TTTTTCAGATTCTGCCTGTGCTTTTTCAACTTCCCTGGTTAGAGTTTCTGAAAGGATTTTCAGCTGTTCG
TCTTTTTCCTTCAAAGCCTCCTGAAGGGTGGTCAGTGAGCTCTGGTAAGTTTCTACCAGAGTTTCCAGCT
CGTTCATTCGCTCCAGCTGAGTTTTGGCCTGAGATAGCTGTTCATCCCTTTTTCGAATCTCTTCTTTCAG
AATTGTGATGGTGGACTCTGCTGTCTCAAGACGCTTTTTCAGATCTTTGTTTTCCTTGAAAATCTCCGTT
ATCGTAGCCGGTGCACTTGCAAGCGAAGCAAGAATGGTGATCTCCTCGTTCTTCGCATCGAGTAGATTTT
CCAGATCCTGGATTTGATTTTTCAGGTTGAGAATATGCTGATCCTTTTCTGCTATTTTTTGATCTTTCTC
TTCTAGCAGGCTTTTCAGGAAAGACACAGACGCGGTGAGAGTTGTGATCCGATCTTCCAGGTCAGACTCA
CGATCTTGAAGTTCTGTTATTTTTTGATCTTTTTCTTTCAGCAGGCCTTCTAGGGAAGACACAGATGCAG
TGAGGGTCGTGATCCGATCTTCCAGGTCTCCTATGGTCTGTTCTTTGTTTGAAAGTTGGTCTTTAAGATC
TTCAATCTGGCTCTCCAGTTCACTCACTTTCTGCCTCAGACTTTTAACATAACTTTCGTTTCGCTGAATC
ACAGATCTCAATTGCTCAAATTCACTTTTTGAAATGTCCACGTAGTCATCGTGTCCCACCCACGTATGAA
GTTCTGAATCAAGCATATAGTGGATTTCATAGGACCTGTTCGCTGAAAAATCCAGAACGGAGAATGTTCC
CCTTGCAAAAAGTATCAGAGAGATCAGTAAAAAAAGCACACCAGACACTTTCATCCTCATGTTGATCCCC
CCTGAACTCGATATCACCGATATTATATAATTGTCCTGGAAACTTCCCTGCAACGAGGTGAAAAATGTTG
AATTTAACGGTGCAGGTTCCCCTTGAGTCTTTTGTGAAAATATTCAATCACTTTGGAATCCTCGAGTACA
GAAATTTTGTCAAGCACTCTATCCAGGTTGCAAAAATTACAAGGGAGATGGTAGAAAAACTCTCACTTCC
GGTAGATCTGGATCTTGCCTATCTTTCCGGGTTGGTACATGACACCGGGCTTGTTCTTCTCGCATCGACG
GAGAACTACAAAAGGTTCAGCGACCTGTTCAGAGGAGTGGCCGACCTGGAAAAACTCGTATTTTCCCTCG
ATGAAAAGAACAGACACGCTGGTGTTTCCCATACACTCATTTCCTCCGTGGACTTTCTGTCTTCAGAATG
TAAAGAGGCCGTTTTGTATCATCACGCACCATACCATGAACTGAAAGATGAAACAACAACCTTGCTTGCA
AACTGTATAAACGCCGCTGACAGGATCTCCCAGATTCATCTGAAACACCACACCGAAGAGTTAAGTGTGG
ACTTTCTGAAAGAAGCAACCGAGAGAATAGAGAATGATCCGGGCATAACTTCACCGGTGAAACAGGTGGC
ACTGGAAATTCTGCACGATCACTGCATTGTATATCTTCTGGATGAGAATCCAAGGTTCCATTCTCCCAGG
CTTTTGTCTCTCAGCGAGTTTGAACCCCTCGTTAAGATCCTTGCCTTCTTGCTCGATGTGAGAAGCATCT
ACACGAGACAGCACACACTCACGGTTGCCGAAGTTTCCAGAATCATTGCTGAAGAGATGCTGGGCGAAGA
GGATGCCAAACTTGTTTACATCGCCGCTTTGCTTCACGACGTGGGAAAGATCAGCGTCCCACTTGAGATA
CTTCACAAACCGGGCAAATTGAACGAGGTTGAGATGTTCATCATGAGAAACCACGTGGTGGATACCTACA
GAATTCTGGAAGAAGCAGGCCTTGGCTACATAACAAAGATAGCGGCCGCACACCATGAAAGGTGCGATGG
ATCTGGATATCCTCTTGGGCTGACCTCACGAAACCTCACCGTGCACCAGAAGATTCTTCAGGTAACGGAT
GTGTTCTCAGCACTCATCGAGGACAGACCATACAGAAAGGCACTCTCTGTTTCTGAAGCACTGAAGATTC
TGGAAAAAGAAGCCTCTCAGGGTAAACTGGATCGAAGGGTGATCGAAACACTGAAACTCCTTGTGGAAAG
GAAAGATACCGTTTCCCGGTTGAAAGAACAGGCTTTTGCCCGATTCTCTAAGATGCACTTGTGAGAACTA
TCACCTCAACGATCCTTCCGGCAGCGTTTCCGTCACCGTACAGTCCATCTGGATAATATGATCCAAGTAC
TTTCATTCGATCACCTCGGCTATTTTCTTCAGAAATTCTTCTTCTTTCCTTTCATCCCAGACGAAAAGGT
TCTGATGTTTCTTGATGTTTTCCAGTATTCTTTCGTATCTTTGACAGGCGTCTTCTATTTTCCTCAAACT
GTCCTCTGTATTTGAAGGATCAATGACAACTCCTATCTCTAACTCTTTAACTAACCTTGCCATTGATACG
AAGGATTTTTTGACAACAACCGGAGTACCGGCAGCGATGGAATCGTAAAATTTATGCGGCAGAGCGTACA
AATCGTTCTTGTAGTCCTCTCTCCCGATTGTACTGTAAGACACAAGCGAAAACATTCCTTTTGAGATCTC
CTCCATCATTTTCTCATACGGTAGAAAGGAAGTGTATGTGTGAGGCACATCGGAGAACACTTTTGATTCC
ATTCCTATTACTCTGAAAGAAAATCCCTTTTCGATCAGTGCCTTTATGAGTTTCTTTTCATAGGTGAGAT
TTCTCTGGGTTTTTCCCACCATGATGATTTCCTTTCTTTTTCTGCCGGAATCAGGTTCGATTTTCAATGA
CGCATAATTCGGAACAACGAAGGTCTTTGACGGGGCCAGACCAGTTTTTGCGACGATCTCATCCCGTGTT
TCTTCAGAGACAAAGATACACAGGTCAGACAGTTCAAGTTGTTTTTTGAATATTCTCCACATGAAAAATT
CTTTCAGATCACTCAATGGTCTGGGAAGGACGTTGAGGAAATTTTGGGGATGGTATTCGTGAATATCGTA
GATGATCTTTTTCCCCTGTTTTTTGGTTATCAGAAATGGTTTCAAGGGCTTCGTGGCCGGAAAGTGATGG
AGGTAAAGCACATCGTAGTCCTCTCTTTCCACAAGATGACAGATCTTCTCATCGAAGATCCTTCTTTCTG
AAAGTTTGCGCAAAACGCTTCCTGTGTTCTCGCATTTTAGTGGTATGTATTCAATTCCTCTTTCCTCGAA
ACCGGATTCTGATTCCTTCGTTCGGTACTGGTATATGACCTTCCATCTTTTAGACAGTGCTCGCACCGTT
CTGAAGACCCTTTTGTCGTCTCGAGAATGCATGTATCCGATGACAAGAATCTTCACAGCAGTCACTCCTT
TGAAGATGTCGTTTTCAACCTCTCACAGTGATTGTTTCTTCATGAAAACCCGTCATCCACTTCACACCCT
TCACCACGACCCAGGTGTCCAGATAGTCGAAGAGCCATTCAAAGAGCGTTGTCCAGATGAGAAAAACGGT
GATTGTTCTCAGGGAGAAGTACCCGGTGAGGGCACCGTAGAAGAAGATCACGTTGTCCACAAGTTGAGCG
AGTTTCGTCGCTGCGTTGTCACGGAGCCACAGGTGTTTTCCAAAAAGACCTTCTGTTCTCTTCAGAAAAT
CCTGAAAGCGCGCCTTGAAGACACCGGACACAACGAAGGCAATCCAGCTGAAGATCGTGGTCCTCCAGAC
GGGAAGGAAGAGAGCCTTCATGTGCTCGTGAGCCCAGTCCTCGTTCGATGGAACGTATCCGAGGGCAACA
AGCATTCCCGCAAGGAACACAACCTGGGCGAAGAAACCAACGGCAACCAGTTTCTGTGCTTCCCTGTATC
CGTAAACCTCCGTCACGATGGCAACCAGCGTGATGAAAAAGGGGCCAAGGAAGACACCGGCGTACAGCTG
TACACCGGGAAGCAGATCGTACGCCTTCAACACAGCCACGTTCATGTAGAGCACCAGCATCGCCCCGAGG
GCGTATATTCCCTTCAATCCGAAGAAACGAATGGTGATGAAAACAAGCAAAACTCCAAGGAAGTATTCAA
GGGAAAGAAAGAGCCAGTTCACAACCATCACACTCGCCTCCACAAGAGTGTGTTTTCTCTGAACTCTCTT
TCCACTTCTTTTCTATCCAGAAGAAAACTCAGATACGCATGAACGGTGGATCTGTAGAGTACGTACTGTG
TGAGGTTCTCCAGGGTGATTTCAAACCTGTCGAAAAGACTCTTCATGAGTTCTTCTGTTTTTGCTGGAAC
CTTCAGAATGTCCAGGATCGTGTTGATGACGCTTTCTACCGTTTTTCTGTTGAGTTCAACAAGTTCTTCT
ATGTCCTGAACCACCTTCCCATGAGACGGCACGTAGTAGTTGTAGTTTGTCTTTTCCAGAAAGTTCAGCG
TCTGAAGGAACTCTTCCACGTTGTAGACGACGAAGATCCTGTGTTTTTTGATCGACTCTTCGGAAAAGAC
CGAATCGGCACAGAAGAGAACACCATCCACGGCCACACCGATCTGTCCTGGGGAGTGTCCGGAAAGAGAG
ACGATCTCAAGTTCCACTCCATCGAGAATGAGAGGGCCTTCTTTCAGTGTTTCGTCGACCTTTGAAGGTT
TTGCCATGAGGAACTTGTTTCTGAGTTCTTCAGGTGGAAAGGCACCGTAGAGGTAGAACGGTTCGAGGAC
GGTGTGTTCTATGATCTCTTTTTCCAGTTCCGAGGCGAGCACTCTGGTGGAAAAACGCTTTTTCAAAAAC
GCGTTCCCGCCGCAGTGGTCGGCGTGTGAGTGGGTGTTTATGAGATAGAGCGGAGGCTTTTCTAAAAGAC
GTGAGACCTTTCTCGGAACGCTTTCGTCGATGCCGCTGTCTATGAGAACGCTGGAATTTTCTGCGTGAAC
GACTCCTATGTTCACCGGGTTTGGAACGTAAGACACCCTCTCTGTGAGGCGTTCTATCTCCACGGTTTCA
GAACCTCCTGATGGGCGGATCTCTGGAAGATTATACCAGAGACTTGATTTTCTCTTTCACAAATGGTAGT
ATTTCTCAGAGCACAGTTTTTTCAAGGAGGTTTTTATTATGAGTATGCACGAGCATGAACACGAACATGA
ACATCAGACGGAAGTCTTCAGCCTGTTCGACCAGGATGGAAACGAGGTGTTCTTCCACAAACTGGGAGAA
GTTGAAGACGAAGGGAATACCTTCTGGGTCTGCGAAGAGGTCTTTCTGAACGACGCAAGGGACATGATAG
AAGACCTCGGTGAAGTTTACATCTTCAAGGCAGACGAGACTCCCGAAGGCATCATGCTGGAAGGAGTAGA
ATACGAAACGGCGAAAAAAGTCTTCGAGAAGTGGCAGCAGAGCATTCCCGATATCGAAGAGATGTTCTTC
GAAGAGGACGGGGAATGAAAAAAGGGCGCATCGGCGCCCTTTTGTTTTATATCTTCAGGTAAGGAAGTAG
TCCCATCTGTCTTGCCCTCTTGATGGCCACCTTCACCATTCTCTGATGCTTGGCGCACGTTCCGGTGAGC
CTTTTTGGAATGATCTTTCCCTTGTCCGTGAGGAAATCACTGAGGAGTTTTGTGTCTTTATAGTCAACGT
AATCCAATTTCATCTCACAGAGTCTGCACTTTTTGATCTTCTTTCTTCTTCTTCTGTAAGCCACAGCACA
CACCTCCCTCAGAATGGCGGTTCGTCTTCACTGAAGGTATCATCGGTGAAATCTTCCTCTGGAATCTCCA
GTTTTTCTTCGATGTCTTCGCTGGGCATCTCGACAGGCTTTCTGTCCATGAACCTCACGACGTTCGCAAC
CACCTCTGGAGAGACCCTCTTTTCTCCGGTCTGGGTTTCCCATCTTCTCATTCTCATTTCACCTTCGACG
AGGATGAGCCTTCCTTTGGTGAGGTAAGTTCTTGCGAACTCTGCGAGCCTTCCAAATGTCACCACCCTGA
AAAAGTCCGTCGTTTGAGCATCGTCGGGGGCGTTCTTCCTTGGAACCCTATCCACCGCTATCGTGAAGGT
GGTGACGGGCGTTCCACTCAGGGTGTATCTCTCTTCAGGGTCTCTCACGAGTCTTCCAATGAGGATGATC
CTGTTGAAAAAAGACATCAGGCTTCGGTTCCTCCTTCACCCTCAGAGACCTCAGCCTCTTTCTTTTCGCT
CTGAGCCTTCCTCTCTTTCTTTTCCAGGTCAAACCTTCTGAAGGTCTGCCATCTGATGATCTCCGGGGTT
ATCCTGTAGAAATTCTCCAGTTCCTGAAGGTGCTGTCCGTCACACCTGAAGTAGATCACCGTGTAGTCTC
CTTCGCTGAACTTTTTGATCTCGTAGGCGAACTTCCTCATGCCCATCCTTTCGACTTTGTCGATCTTTCC
CTTGACCCTCTCTTCGATGATTCCTTTGACTCTTTCGACGAGTTTTTCTCTTTCTTCTTCTGGTACGTTT
GGAGCGATGATGAACATGCTCTCGTAGATCCTCTCCTTCACGTAAGCCACAAAAACTCACCTCCCTCGGA
CATCTGGCCCCACCTCCGGTTCGGTGGAGCGGGATTTCACTCTCACGATTATACCATCACCTTTTGAGTC
TGCAAAGGGTTGGAAACTCTCCTGTTTCCAGATATTCTTTGAAGCCCTTTATACAGATGGGCGTTATGTG
AGGACAGTGTGTGAGGAAGTTCATGAAGTCGACGACCCTGTCTGCTATCTTCTCCTCGAGATTGAAGAAG
ATCTCCCACGCACCCTTTTCTGCCTCTTCCTCATCGAGGAACAGGATCTTCTTCAAAAACTCCTTCAGGT
TGTTGAAGCGCTCCAGTTCTTTCTGGGCAAGTTCTGTACCCTTTTTTGTGAGGGAAATGGGGCCCCTTCT
CACGTAGTTTATCAGTTTTTTCGATGCGAGTTCTTCGAGGATTTGCTTGGCAGATGGCATCTTCACTCTG
AGAAAATCCGATACTTTCTTCAGCCTTGTGCTTCCCTCATCCAGTGTCAAAAGGACCGCAAGAAGGTATC
GCTTTTCGGTCGGTGATAACATATTTCTACCTCCCTTTAAGGTTATTCTAACACAGATGTCGGGATGGTA
GAATATCGTTGAACGCAGGTGAAGGGGTGATGAAGTTGAAGTTCTTCGGAATGGTCCTGATACTCCTTGG
GGTACTCATTCTTCTTTCTGTCTTCAACGTCTTCGATGTTTCCTTTGGAAAGTTTCTGGGCTTTGTCTTT
GCGGCACTCTTTGGTTACACGGGGGTGAACGCCCTCGTGAGGAAGGGCTTCCCTAACGGGCTTGTCTCCT
GTGCGATAGCCCTCGTTCTTGTGCTTCACGTTTTCGGTGTCCACAGGTTCACCTTCTGGGAAGGTTTCGT
TGTTTTCTTCTCTGTTCTTCTCATAGAGTGGGGATTCTTTGCGATTCTCTCTCACAGGGGCTGAATCTTC
ATTCCCATTGCTCTCATGTAGCCCATCGATGTGGCGTACTGGACCGATCTTGTCCAGCCTGAACAGTCTC
CGATGACGTGAAGGTCTTCCACCACGTCGTTGAGGAACTTGTTGGTGTAGAACTTCACCTCGACCGCGTA
GAGCAGGTTGTCGAAGTAAGCAGCCCCCGGTATCACCCTGTCGAGGTTCTCAACGAAGTCCACAAGGGAC
TCTCTTATCTTCGAGGGGAACACGAGGTTCGCGTCTCCGAGAATGTAACTTTCCGGGTCCAGGGTGGGGT
GGACCCTTCCAAGCCTTTTGGTCCTTCTGAACTCTTTGAAATCACCATACGTCTGGAGAATCACTTTTTC
CCTGTCTCCTGCGAGGATGTTTGCGAGTTTTGCGAGATTCACCCCGTAGCCCGTCGGGTCTTTGAAGGGC
TCTGTAAAACGCGTGGTGACCAGGATGGCAAAGTTCGTGTTCTCTGTCTTTCGAAGACTGTCCGAGTATC
CGTTCACCGTGGTGAAGTCCTCGTACTTTTCCAGGGTCACCTTCCCTGCCGGGTTCTGACAGAAGATCCT
GCAGATGTAACCCGTTTTCGTTCTGTAACGGATCTTCACCTCGTACATGTCGGAGAAGGGATCCATAACG
TGGTTTGGAAGTTCGTATCTGATTCCGATGTCGACGAACTGATTCGGTTTCACAAGTTGTGGGTACTTCT
CTTTGAGACGTTCCATGAGTCTGTGACCACTTCTTCCTACGGCGATCACGAGTTCATCGAATTCGAAGTC
TCCCTTTTCGGTGTGTACCCTGTGGGGTGGCCCAAAGTCCACGTCCTCTGCGGTAACTCCGAAGAGAAAT
TCGATGTTTTCGAACGAGGAAAAGTGTCTGTATATGTTCTCGTTCGTCTCTTTGAGTATGTCAGTTCCCA
GATGGAAGAAGTACGACTTCACCGGCTCAAAGCCGTGGTGGTAGAAGAGTTTGTAGACTCTCTCGTTCGA
AAAGGACTCTCCAAACTCGATCTTTTTTCCGTCTCTTTCGAAGGATCTCAGATAGTTTATGAGGCCTTCT
CTTCTGTCAGCGGCTGGCTTGTAGCCGGAAAACTTCAGGTAGAACTCCACCGTCTTTGCCTGGATTTCGA
GGGGAATGTAGATCTCTCCTCCCATGCCGTATGAGATGAAGATCTTTCCATCCATCCTCACACCGGAGAT
GGTGTTGTGGGCGTAGTCCTTTCCCCTCTCAAGAATGGTGATCCTGTAGTTGCTTATCTTTCCACTCTCT
ATGAGGCCGTGAATGAAACCGATTGCACTCGCACCAAAACCAACAATCCCGAGTTTCTTCAACCACATCA
CTCCCCAAGCAGTTTCTCCTTCAACTCCTCGGTTGTGACGACTTCACCTTTTATCTGTTCCAGGTAGGTC
TTTCTGTACTCTTCATCACCACCCGGCACGATGTATATTTTACCTTTGAAGTTTTCGATCGCCTCCAGCT
CTTTCTGAGAGAGTTTCTTGGCAAAACTCAGTCCACCTTCTTTCGGTGTCGAGATGATGAGGATGTCAAC
GCCTGACAGGTCTTTCAGCATCACCTTCGGATACTCCACTCTGTATCCTTTCTTTTCCAGTTCTTCTGCA
AGGACTTTGAGTTTTTCCAGATGGTCGTTCTCGTGGAGAGTGTCTATCATGATCACGCCCCTGAGTCTTT
CTTCAACGAAGAAGCTCACAGATTGAACGATTTTTCCATCAACGAGGAAGGATACCCGGTGGAATCCTTT
CTTCAGCGCCCCGGTGGAAACAACGAATCTCTTCACCTGGTACGGAGAAAACTCCTGGGGAACCTTCCTG
AGTGTTTCACCGTCCAGAAGTACAGAGAGCGACACCTTCTTTTTTTCGTCCGTTACATTGTAAATCTCAA
AGTAAATCTTTGCAACCTCACCCTCGTGGATCTCCTCTGGAGACACCCTCACACTGTTCACGTAGACAGA
AGACGGTATCTGAAACCAGATCGGTGAGGTGACGATTTCGTCACCGTCCATCTGTTTCATGTAGACGAAG
TACCATTCGTAACCATCGGAAGGTGTGACCGAGAGGGTCAGGTTCAGTCTTTCTATGTTCGGTCTGAGTT
CCAGAACGGTCCCACTCTGGGAGATGACGGCAAGGTAGAGGAGTTTTTCCGTATCCTGATACTCGACGGT
CAGAGTCCTTGGGGAAAGATCGTCCACGAAGACGACGTCTCCCATGAGGTGCTGGCCGCTCTTCAGAAGA
ACTCGAACGTTTCTGTCTTCACTTCCGAAGGTGTGTCTCTTCCAGAGGGCGTCCATGATGGAGTCGTAAG
TCAGTGCGTCTGCCACTATCCCCGTTCTTGCCTCGTTTGCGCTTCCCCAGTTTGGCTTGTGGTTGTCCTG
TCCGACGGTGGCTCCAAGGTGCCATCCTCTGTTGAGTGCGAGGATGTAGTTTCCGTACATCTCGGGGTTT
ATCACATCACCCGAGGACCAGTTTCCGTTTCCCACCTCGATCAAATTCACGTACTCGTCCGCCTCGGGAA
AATACCTGAACGAGTCGAAGGTTCCAAAGGTGCTTATGGGATGGTTGAACTGGGCAAGTTTTCTGTGTTC
GACGAGCCACCTGTAGAAGCCCTCCAGACTGCTCTCTCTGTTTCTGTCGATCCACTCGAGGGACTCGTAC
ACGTTTATGTGCCCAACACCCGCCGTCCACTCGAACCCCTGAAGGGCTACGAACTTTCCATCTTCCGTGT
GTCTTTCTGCGGCAAGTTTTGTCAGATACGGCTTTGTCTTGCCGTTTATCTTCTGAGCAAAATAGTAGGC
GTGGTCCGTGATCGCAAGAACGTCGAGGTAGTTCTTCGCGTATTCGTAGGCCTGATCCGGTGTTCCGGAG
CCGTCAGAGTAGGACGTGTGAGAGTGCAGATTTCCGTAGTATATCCCTCCAAAGGCCACACAGGAAAGAA
CAAGTAAAAAGAGCACCAGTTTCTTCATTTTATCGCCTCCCTCACTTCAGTCCGGTCCTTGCGATTCCCT
GTATGAAGTACTTCTGGGTGAAGATGAACAGGATCACCACGGGAAGAATGGAGAACGTTGCCGCCGCCAT
GAGGAGGTTGTACTGTGTTCCCACGTCGGAACTGAACGCCTGAAGTCCCACGGGGAGTGTTCTGTACTTT
TCGCTGTTCGTCACGATCAGAACCCAGAGGAAGGCGTTCCAGCTTCCAACGAACTTCAAAAGTGCCGAGG
TGATCACGGCTGGTCTGCTGAGAGGAACGACTATCTGCCATAGGAACCTCCAGTGAGAACACCCATCTAT
CTTCGCAGCGTCGAAGAGTTCTTTTGGAATGGTCAGAAAGTGCTGTCTCAGAAGGAATATGGCAAAGACA
CTGACGATCCAGGGAACGATCAGAGCGTAGTAGGTGTCTATCCAGCCAAGTTTCGATATCGTGATGAAGT
TGGGAACGAGGAGCACCTCACCCGGAATCATCATCGTGGCAAGAAAGAGCCCGAAGATGAAATCCCTTCC
CGGAAAGACCATCCAGGAGAAGGCGTATGCGGCAAGGGACGCGGTGATCACCTCAAGGATGGTCGTTGCG
GAGGCAACGAAGAAGGTGTTGAAATAGTATCTTGGAAACGGAGCGGCGTTCCAGGCATCGACGTAGTTCT
GAAAGATGTTCGCCAGCACCTCACGGAAGGAAAACCTGAGTTTCACGGATTTTATGGGTTCGTCGCTCAA
AAAGACAGCGGGAACACCCTCAAGGAGGATCTCTATGACCTCACCGTTTTTCACCCGGACTTCCTTCACG
AAATCTGGAGCGTCCACGATCTTCCAGGAACTCATGGCATCCTCGTAGGCCTTTCTGAGAACGGCAACAC
TTCTGAGGTACTGCGCAATCGCACCGAGCACATCTTCGCTCAGATCAATCTGGGAGAGTTTTGACTTCAG
GACCCTGTAGGTGGAACTATCGAAGAGAACGGTGTCCAGTTTCTCCATCATCGTGGAAAAGTCTTCCTCT
TCGATGCCATTTTCTTGTGCTAGACTGATCAGAGAAGAGATGACGGGTTTCAACGTGGCTATGGTGAGAA
GGTCGATGTGATACTTTTCTGAGATCTCTTTTTCCTTCAACGACACGTAGTTTTCCAGAAGGTTTTCTTT
CGACTCTTTCAGGAGTTTCTCAACGATTTTTCTGTCGGGGAAGCGTTCTATCTTCTTCAAAAAGAGCGCT
TCTCTTTCTTTTTCACTCATCGCCCTTGCAACGATGTTCTTTTCGACCGTGAGGTTCTGAGCGCTCTGGA
AGAACTCATTGACCTCGAGGTAGTAGGAGATGTTGTCTTTTATCCCTTCGATGGGAAGGACCACTCTGTT
TTCGTACACGGAAACGAGAGGGTTGTCTCCAGAGTACTCGAGGTTCACACCTTTCAGTATTGCATAGAGA
TCCCTTATTTCGTTGTCGGAGAGAATGAGTGTGCTTCCTGCCTTCATCTTCTCTACGTTCTCCTGGAGTG
TGGAGAGTTCTTTCTTTTTGGCTTCAAGAAACAGGCGGAACCTCTCTCTTTCTGCGTCGTCTTTTATTCT
CAGTTCTGTGAACCTTTCAAGTTGAGAGATCGTTCTCAGCGAGTTTTCTATCGCACCTGAAATCTCGTTT
ATCAGGGTTGCCCTCTGAAAGTATGGACTCGCACCGCTTCTGTAGTGAATGAAGAACTGCTCGAAAAACT
CCTCCGGCGTGTTCCAGGAAAGTTCAAAAGGAGCCTTCGAAGCGATTTCTCTGACTCTTTCCTCGTCCAC
CTTCGTTGTGTACCTTGCTCCTTTCAGAGGGATCGTCATCGTTCCTCTGTAGAACGGGTCGTCGTTCACC
GTGATGGTCAGAAGGTTTTCCTCTTTCACCTTCAGTGCGTAGGCCTCCCTCAAGCTGACTCCCCTGGACA
CCTTCTGAACACCTGGTTTCAGGACCACCTTCACATCACGGGAAAATGAGAAGTTCTTCGTGTAGAACTT
CGGAGGCCACTGCTGTACCTCAGAGGGTGCCTTGAAGGAAGTGAGCACCATCCAGACGAAGGGCCCAAGC
ATGATGACAGCACCGAATATGAGAAGGAGGTAAACGATCAGTTTCTTCACGCTACCACCTCACGATACGT
ACTCGACCGCTCTTCTTCCAACCCTGTACTGAATGAAGGTGAAGACGAGGATGATGGCGAAAAGGATGTA
CGCTGCCGCCGAGGCGATTCCCATCCTCTGCTGTCTGTAGAACAGATCGAACACGTAGTACACGAGCGTC
ATTCCACTGTTGTTGTAAGGGCCGGGAAGTCCATCGTAGAGAATGTAAATTTCTGCAAAGACCTTGAAGG
CGCCTATGAGGGAGACGATGAGCAGAAAGAACGTCGTTGGAGACAGAAGGGGCCAGGTGATGTAGAAGAA
CTTCTGGAAGGAATTCGCACCGTCGACCTCCGCCGCTTCGTAGTAGGACCTGTCTATGTTCTGAAGGCCC
GCAAGGAATATCACCGCGTCGTACCCCACGGTCTTCCAGACAGAGACTATGGCGATCGTGGGGATCGTCC
ACCTTTCATCTTTCAGCCAGGAAACTGGATCTATGTGAAACAGTGAAAGGATGTAGTTCAAAAGACCGAA
CTCGTCGTTGAATATCCACTTCCAGACAAGGGATATGGCGACGACGGACGTGACGAAGGGAATGAAGTAG
GCGGTCCTGAAGAAGACCCTGAATTTGACGTTGCTGTTCAAAAGGAGGGCTATCACAAGAGACAGAAAGA
TCTGGGTTGGAACACTGAGTATCACGTAATAGAGCGTGTTCGTGAGAGCCTTGAGGAAGAGGTTCTTGTC
CTTTGCATCGAGCAGAAAGTTCACCATCCCGGGAAGAGAGGAACGAAGTTCCACGAAGGCAAAAACCACA
AGAAACAGAACGAACCAGATCCAGGTGTTTTTCATGTTCAGTCTTCTGAAATCGTACACCAGCCACGACC
AGGAGATCGCCGCCACAAGGAAGGAAAGCAGAGGATTTTCTACGTTGAACAGGTTCAAGGCAACGTACAT
CATGATAACAGCCACGTTCGAGAGGATTCCAGAGAGCGTTCTTTTCTTCAAAAGGTGAACGATCAGAAGA
ACAACGGCGGCCGCAACGGCAAGGTGGAAGAAGGTGTTCAAAACGGTGAATATGAATGAGTACTTCGGAG
GATATTCGAAGCGAAAGATCTCGATGTAGTTGTCGAGCCCTGTGAAGTAGGGATTCTTCATGTTTCTGAA
GTCCCACTTGAAGAAACTCAGAACGAAGGAAAAGCCAACCGGCCAGAAGACGAACATACCGAGGACCACA
AGTGAAGGAAGCAGAAAAAGATACGCAAGGACCGTCTCCTTGAGCTTTTTCGATACCTTCATCTTCAGCC
CTCACTTCCCTGTGGTTTCTTCACACTCAAATTATAACCTATGCGGTATAATTCATTGTGGTGAAAGCTC
AAGAAAGGAGGGATTTCTGTGAAGAAAGTTCTTGTTCTTTTGATGGTGGTTTTGAGTGTTTTGGCTCTTT
CGAAGGTGAAGGTCACGTTCTGGCACGCCATGGGTGGTGGACACGGTAAGACACTTCAGGAGATAGTGAA
CACCTTCAACGAACTCCATCCCGACATCGAAGTGGAAGCGGTCTACGTTGGAAACTACGGTGCCCTTTCC
CAGAAACTCCTTGCGGCCGCACAGGCAGGAGAACTTCCCACCATCGCCCAGGCGTACTCCAACTGGACGG
CAAAACTCATACAGAGCGGAGTTGTGCAGCCTCTGAACGAGTTCGTGAACGATCCAAAGATAGGCCTCAC
GAAAGAAGAATGGGAAGACATCTTCGAACCTTTGAGGAAGAACTGTATGTGGGGTGACACCATATACGCT
GTTCCTTTCAACAAGAGTCTCTATGTACTCTACTACAACGCGGATGCTTTTGCGATGTACGGTGTGGACG
TTCCCAAGACGATCGATGAGCTCTACGAGGCAGCACGTATCATGACGGAAGATTTCGACGGAGACGGAAA
GATCGACCAGTACGGATTTGGCTTCAGAACCACCGTTGACTTCTTCCAGATTCTTCTCACTCTGCGCGGT
GGATCCATTCTGAAACAAGTCGATAGGAAGTGGGTGTCCAACATCGACAGTCAGGAAACAAGAGAAGTTC
TTGCTTTCGTGAAGAAGATGGTCGACGATGGTATCGCCTACTACCAGGGAGGATACCTGGATGGGGTCTT
TGGACAGCAGAAGATCATGATGTACATAAGCACGATAGCGGGAAGACCCTACGTTGAGCAGTCCACGAAG
GGTAAGTTCACGTGGAGCTGGGCACCCGTTCCCACCTGGGTGACGAACAAGGTGCCTTTCGCGGGAACGG
ATATCATCATGTTCAACACAGCAAGTGAAGAAGAAAAAAGAGCAGCCTGGGAGTTCATGAAGTACCTCAT
CTCTCCTGAAGTGACCGCCTACTGGGCGATAAACACGGGTTACATTCCGGTGAGAAGAAGTGCCCTCGAG
ACCTCCATCTGGAAAGAGGCGGCAAAGTCCGATCCTCTGCTTGAGATACCACTTTCTCAGATAGACAACG
CCGTGTTCGATCCGCAGATTGGTGTCTGGTACGAGATCAGAACGGTCGTTGGAAACATGTTCTCCGATTT
CATAAACGGAAAAGTCGATATGGAAACGGCGATAAAGACGGCGGATCAGAAGATAAAAGAGTATCTGAAG
GAAGAGTACGGCGAATGAGCGGGAGGGTGTTCCTCCCGCTTTTCTTTTGTTTAAAGTGCTCTTAAAGAAA
ACATGAGAGAATCAAAACAAAGCCTGGGATCTTCCGATCCCTTTAAATTTTTTATACCGGAGGTGAGGTG
TGTGTTCCATCTGAAAGAGCATGGAACGAACGTGAAAACGGAGATCTTTGCGGGTATCGCAACTTTCCTC
ACCATGGCCTACATCGTCTTCGTGAACCCCTCCATCCTCGTTCAGGCAGTTGGAGTGGATGCGGGAAGCC
CTCTGTATCAGCAGTTCTTCGGAGCCTTCATGGTCGCAACGATCCTGGGATCTGCCACGGCAACACTCGT
GATGGCCCTCTTTGCCAACTATCCCTTCGCACTCGCCCCCGGTATGGGGCTGAACGCGTACTTCACCTAC
ACAGTGTGTCTTGGAATGGGGATCGACTGGAGGGTGGCACTTGCGGCAGTTTTCGTTGAAGGTCTCATCT
TCATCGGTCTGACGCTCGTTGGATTCAGAAAGTTCGTGGCCGGCATCATCCCTGAATCCATAAAGATCGC
AATCTCTGCTGGAATCGGGTTTTTCATAGCGTTCATAGGATTGAGGAGCGCAGGGATCGTCGTGTCGAAT
CCTGCAACCTCCGTTGCCTTAGGCGATCTCACAAATCCCGGGGTTCTCGTGACTGTTGTGGGGCTTCTTG
TGATCGTGGCGCTTTACCACAGGAAGATTCCGGGTGCTGTGATGATCGGAATCCTCGTTGCAACACTCGT
GGGTGCCATTCCGGGAATAGGTGTTACGAAGTACCAGGGGATCGTTGGACCCATTCCGGACATTTCCCCC
ACGTTCATGAAACTCGACTTTTCTGGGTTTCTGAGTCTTGATTTCTGGATCGTGGTCCTCACGTTCTTCT
TCGTTGACTTCTTCGACACGCTCGGCACCATCACGGGGCTTGCCCAGAGTGCCGGCTTCATGAAGAACGG
GGAGCTTCCACGAGCAAACAGGGCGTTTCTTTCGGACGCCATAGGAACCTCGGTTGGTGCCCTCTTCGGT
ACATCGACGGTGACGACCTACATAGAGAGCGGTGCAGGAATAGCAGAGGGTGGAAGGACGGGACTCACCG
CTCTCGTTGTGGCACTGTGTATGCTCGCCATGCTCTTCTTTGCCCCCCTTGCCCAGACGGTTCCCGGATA
CGCCACAGCCCCCGCTCTGATCTTCGTCGGAGCCCTCATGATAGGAAACCTCGGAAAAGTCAGATGGGAT
GACATAACAGAGGCACTGCCTGCGTTCATCACGGTCATAACGATGCCGCTCACGTACTCCATAGCAAACG
GTATTGCACTCGGAGTCATCTCCTACGCTCTGGTAAAACTCTTTTCTGGAAAAACAAAGGAGGTTCACTG
GTTCACGTGGATCCTTGCTCTTGCTTTTGCACTGTGGCTTCTCTTCATAAAGCATTGATATGCAAAAAGA
TGGTATAATAACTCAGGGGTGATAGAATGAGAAGGCTGATCGCAGTACTGGTTCTTGCAATTTCAATGGT
GGCTTTTTCAGGAGCCATCGAGGAGATCAAAAGCAGAGGGTATCTTCTTGTTGGGCTCTCTGCGGACTTT
CCACCTTTTGAGTTCGTCGATGAGAACGGAAACATCGTGGGATTCGATGTAGATCTTGCAAAGGAAATAG
CAAGAAGGCTTGGTGTGGAACTCAAGATAGTCGACATGACCTTCGATGGCCTCATTCCAAGTCTTTTGAC
GAAGAAGATCGATGTGATCATCTCCGGTATGACGATCACAGAAGAGAGAAAGAAAGTGGTGGCCTTCTCC
GATCCATACTTCGATGCGGGACAGGTCATCGTGGTGAGAAAGGACAGCGACTTCCGGCCGAAGACCTACG
AGGACCTTGTGGGAAAGACCGTGGCGGTTCAGATAGGAACCACAGGAGACATAGAGGTTTCGAAATACGA
GGGAATCAACGTCGTCAGGTTCGACAAGTTTACCGATGCCTTTCTGGAACTGAAGAGGAAAAGGGCAGAC
GCCGTGGTGCTGGATTCTGCTACCGCAAGGGCCTTTGTTTCAAAGAACCCTGACATTGTCATCTCAAGTG
ATGTTCTCTCCAGTGAACAGTACGGTATCGCCGTGAGGAAAGAGGACACGGATCTTCTTGAGTTCATCAA
CGGTGTTCTGAGAGAGTTGAAAAAGAGCCCCTACGACGTGCTCATAGAAAAATGGTTCTCAGAGTGATGG
AGGAGTGAAGGATGCCAGAATGGTTGAAGGTGATCGTTGACAATCTGCCTCTTCTTCTGAAGGGTGCCCT
GCGCACCCTTCAACTTACTTCACTTGCGGTTCTTATAGGACTTGCCATAGGAATCTTCGTCGGTATGGGA
AGGCTTTCGAAGTACCGGATCATAAGGTACCCATCTTCCGTTTACGTGGAGTTCATCAGGGGAACCCCGT
TGATGGTCCAGCTCTTTCTGGTGTACTTTGGGCTTCCCGAACTTGGCCTTGAGTTCGACAGGTTCACGGC
TGCCGTTGTTGCACTGGGCATAAACAGTGGAGCGTACGTTGCCGAGATCGTGAGGGCAGGAATACAGTCC
GTACCGAAGGGACAGTACGAGGCGGCAAGATCCCTTGGAATGTCACACTTTCAGGCGATGGTTCACGTGA
TACTTCCACAGGCGTTCAGGCACATTCTTCCCGCACTTGGAAACGAGTTCATCGCCCTCGCAAAAGACAG
CTCTCTTGCGATGGTGATAGGAACGGTCGAACTCATGAGGAGCGCCCAGTACATCGTCAGCAGAACCTTC
ATGAGTTTTCCCATATACGGTGGAGTGGCGCTGATCTACTTTGCCATCACCTTTTCCGTCTCCAGACTGG
TGAGGTTCGTGGAAGGCAGGTTAAAGATATGAAAGAGACCGTTTTGAAGATCGAAGGACTCCACAAGTTT
TTTGGAAAACTCCACGTGCTCAGGGGAATTGACCTTGAAGTGAAAAAAGGCGAAGTGATATCGATAATAG
GACCGAGCGGAAGCGGAAAGAGTACACTTCTTCGCTGCATAAATCTGCTCGAGGAGTACCAGAAGGGGAA
GATCTATTTCAAGGGAGAACTCATAACCCACAGGAACATAAACCGGATAAGAAGTTCCATCGGAATGGTC
TTCCAGCAGTTCAACCTCTTTCCCCACCTTTCCGTTCTGGACAACCTCATACTGGCACCGGTGAAGGTGA
AGAACATGCCAAAGGAAGAGGCCATAGAGAAGGCAAGAAAACTGCTTGAGAGGGTTGGTCTCATCGACAA
GATAAATGAAAAGCCGGGAAACCTCTCCGGAGGCCAGCAGCAGAGGGTGGCGATAGCAAGATCTCTCATG
ATGGATCCTGAACTCATGCTCTTCGACGAACCCACTTCCGCTTTAGATCCGGAACTTGTGAAAGAAGTTC
TCGACGTCATAAAGGATCTTGCGCAGACGGGCATGACCATGCTGATCGTGACACACGAGATGAGGTTTGC
CCGGGACGTCTCCGACAGAGTGATCTTCATGGATGAGGGAAAGATCGTTGAGAGTGGCCCACCGGAGAAG
ATCTTTTCTAATCCTGAGAGTGAGAGGACGCGTGAGTTTCTCGGACACTTTCTCTCAGTTTGAAGTATTC
TGAAAGGACCTCTTTTGCAATCTGGGCGGCTGCACCAGAACCGTAACCTCCATGTTCCACCATCACAACG
ATCGCAACCTCGGGATCCTCGGCAGGGGCAAAGCCCACAAACCACGAGTGTGGATCACCGTTTGAAGTCT
CTGCCGTCCCCGTTTTCCCAGCCACCCTGTAGGGAAAACCCCTGAACACGTGGTACGCGGTTCCGGGGTC
TTCCTCTTCGTTTCCCCTGAAAGATGTCACATCGACCATGGCATCTTTGAGGAAAGTCCAGATTTTCTCG
TCGATCTGAATCTGTGTTTCGATCTCTGGTTTCACCTCTTCTGAGCCGATCTTTTTGACCACGTGTGGCC
TGTAGAACACACCTTCGTTTGCCACAAGTGAGACGAGTTTCAAAAGTTCTACGGGGGTGACCTCGAGGTA
TCCCTGGCCGATGGACATCAAGATGGTGTCACCGGGATACCATGGTTCTCCGACCTTTTCAATCTTCCAC
CCAGGCGTTGGAAGAAGGCCTTCCTTTTCTCCGGGAAGGTCTATCCCTGTTTTTTCGAAAATTCCAAACT
TTCTTGCGGTCTCCGTCATCTTTTCAACACCGAGTTTCAATCCGAGTTGATAGAAGTAGACGTTGCAGGA
GACCCTGATCGCCTTTCTGAGATCTGTTGGGCCGTGCCCTTCTTCTTTCCAGTCCCTGTACCTTGCAACA
ACCTCTCCTTTACTGTTCCTGTAGTTGAACACTCCGTGGCAGTCGATCTTTTCGTTCGGATCGATCCCGT
TCAAAAGAGCAGCCAGAGCCCAGAGGACTTTGATGGCAGAGCCAGGATTGTAGACAGAAGAGATCGCCCT
GTTGATGAGAGGAGAGGGAGAATCTCTCAGTAGTCTTTCCCATTCCCTCCTTGTGAACCCTTCATAGAAG
TCTTGGGGATTGTACTCCGGGAAAGAAGCCAGAGCGAGAATTTCTCCTGTCTTCACTCTGGAGAGAATCA
CGGCACCTGGTTTTCCAGCTTCTTCCAGGGATTTTTCCGCGACTTTCTGTATCCTGGAGTCGATGGTGAG
CGTTATGTCCTCTCCTGGCTTTGGAGGGCTTTTCATCACTTCTGAGGTGACCCTCCCGGAGGGTTCCACG
AACACCATCTTTGCTCCTTCGATTCCCGTCAGAAACTCATCGTAAACACGTTCAACACCGTACATACCCT
TTCTGTCCACGTTCACGTACCCCACAACGTGAGATGCAGTGAGGGTGTATCTTCTTCTGTAGTCCAGACT
GATGCGCACTCCCTTTTTTGAAAGAACGTCCGCACGTGCCTTATCGAGAACGACCTTTTCACCCCTTATG
AGACGAAGGACCTCCTCTGATGTGAGAAGACCTGTTTTTTTCAGTTCATCGATGTTGTTCAACCACGGAT
CGAGAACGTACACCTCCTCGTCTCTGGCAAGGACCTTTCCATCACTGGTGAGGATCTTTCCTCTGGGAGC
AGGCACCTTCACAATCCTCGTCTGAAGAAGTTCCAGATACTTTCTGTGTTCCTCGTGCTCGAGGATCTGA
ACCTGAAAAGCCTTGATGATGATCAGAACGAACGAAAGTGCCATGAAAAGCAATATCAATCTGTTCTTCA
CCGCCGCCTCACCCACAACAGAAGGAATATCCCGGAAAGAGCAGACAGAACAAGAGAAACAGAGTCAGAA
GGGATACATCCCATCACGATCAAAACAGAAGCGGGCAGGATCATCGATGAGAAATGACCCCTGAGTGCGT
CAAGAACAAGAAACGAAAGGAGGATGATCACGTACCAGTAGCTGGGCATGGCAAGGAACCTGATCAAGAG
AACAAGAAAAAAGAGGGTGTTTTTCCTTCTGTAGAGAGCAAGTCCAAGAAAGGCAGGGAAAAACATCAGA
ACGTCTTTGAAGACAAAATCCCAGAGAACACTCAGGACGGCAAGAGCGTAGATCATTCTACCACCCCTAC
CACGGCCACTCTGTCGGGAAGGTCTTTTTCTGCATTCAGAAGAAAGTACCCCCCGTCGTAACCTGCCACA
GTTCCGACGAAAAGAAAGTCCTTCAAAGCCACGTTCCACTTTTCATCTTCCAGGAACACCTTCCATCCCG
TCACGTCCACGTCTTCGAGTATGGAAACCCTTGGAACGGCCCCTCCCTTCAACACCCCCACAACGGAAGA
AGATGCATTCTCTATCCGAACCCTCTCAACGAAGTCCTCGGAAAACACGGTTTCCACTTTCGAAAGAGGC
CCCTTTTCCACAACGATTCCAAGGAATCTCCTCTCGAAGGGATCGAGTACGAGAGAGCCTTCCTGCACCT
CTCCGAGAATGTAGAAGTATCCATCACCCCTTCCTGTAACAAAAAAAAGGCCCCCAACACTTTTCGATCC
CACGTAGATGTCTCCGGGGTAGATTTTGTTTTTCAGTTTCAAAATGACGTCTTCGATCGACGCCCTCAGT
TTCAGGAAGGGAAACGACACTCTGTAGAAAAAAGGATGAAGTTTGTCAGAGACGTCGAACGTTTCGTTCA
GAAAGAAGACGGTCAAAAACAGAAGAAAAACGATCGCTTTTTTCATCATCCAGCACCCTGGAGTTTCTTC
AGGATGTTCACCTTCTCGAGGACCATTCCCGCTCCTTTCGCAACAGCTGTGAGGGGCTCTTCTGCTCTGA
TCACGCTGATGCCCGTTTCTTTCTGAAGAAGCGTGTCCAGACCCCTCAGAAGGGAACCTCCACCGGTGAG
GAAGATTCCCCGCTCTATGATGTCAGAGACGAGTTCGGGAGGTGTCTTTTCCAGAGTTGTCCTCACACTC
TCCACAATTGTGACCACGACACTTCTGAGGGCCTCTCTCACCTCTCCACCCTTCAGGGTGAGTTTTCTTG
GAAGGCCTGTAGACAGATCTATTCCGGAAACGGTCGTTTCGAGTTCGTCGTTCTCTTTGGACGGGAAAAC
GTTTCCTATTTCGATCTTCACTCTCTCTGCTGTTCTTTCACCGATCGCCACCCGGTACGTTTCCCTCACG
TACTGCATGATGGCCTCATCCATCTCGTCTCCTGCTATACGCACTGACTCCCAGGTGACGATGCTGCCAA
GGGAGATCACGGCGACCTCTGTTGTACCACCACCGATATCCACCACCATGTTTCCAGAGGGCTCTTCAAC
GTTGAGATTGGAACCTATCGCTGCCGCCATGGGCTCTTCTATCAGAAAGACCTTGCTCGCTCCGGCTTCG
AGTCCTGCATCCAGTATGGCCCTTCTTTCCACATCGGTGATGCCTATAGGAACACCTATAACAACACGTG
GTTTGAGGAAATTAAAGCCGTTTTTTGCCTTGTTTATGAAGTACTTCAGCATCACAAGAGCCACGGTGTA
GTCGGCTATTACTCCATCCTTCATGGGTCTTATGGCCTTTATAGTGGCCGGTGTTTTTCCCAGCATGTTT
TTCGCTTCGAGACCAACTTTCAGTATTTCGCCTGTAGAGGAATCTATCGCGATCACGGAGGGTTCGTTCA
CAACGATACCCTTTCCCTTGAGAAAAACGAGCGTATTCGCCGTTCCAAGGTCGATTCCTATGTCTTTTCT
TAACACCTTCTTCCCCCTCTCAACAATCTCTTGCTGTTAAGGATTATACCATCTGATAGAATTTCTAGTA
CGGAGGTGAAGACTTTGGAAAGAGTGTACGTGGTGGGACACAGAAATCCGGACACGGACAGTGTGTGCTC
TGCAATAGGGTACGCCCATTACAAGGCTGAAGTGGAAAAGAAAAAACAATTCATCCCAGCACGGTGCGGG
GAGCTGACGAACGAAGCACTGTTTGTCCTCGATTATTTCAAGGTGAGGCCACCAATCTTTCTTGAAACGC
TGGAGCCCACCGTTGAAGACCTCGAGTTGAAAGATCCGATCTTCGTCTCCCCTGACACACCGGTTTACGA
TGTCGCCATGCTGATGGAAGGAAAGGGAATAAAGAACGTTCCCGTAGTGTCCAGAGGGAAGATGATAGGA
GTGGTCACAGAGAGCAACCTTGCCCGGGTTTATGTGAGAAGGTTGAAGATAGAACCACTAGTCATACATC
CCGTTCCTCTTGAACAACTCGTCAGAGTGTTGAAAGCAGAAGTCGTGTGCGATCACCTGAAAGAAAAAAC
CATCTCCGGAAAGGTCCACATCGCCGTTGACGCGCTCCACGTGCTCCTTGGAAAGATCGAAATAGGTGAC
GTGGTCATTGTTGGAGACAACGAACCATCCCAGATAGCGCTTTTAGAAAAGGGAGCAAAACTCATGATAA
TCGTGAACAACGCGCCCGTTTCCAGCAGGGTACTTGAGATCGCAAAGGAGAAAGGTGCCGCCGTCCTGAG
AGTGAAGTTCGACGCTTTCGGTGCGGCAAAGCTCATAAACCTGGCTCTTCCTGTGACACTGGTGATGAGC
AAAAAATTTCCAACGGTGACCAAAAGAGACACGCTCGAAGACGTGAAAAACATCGTGTTCACCTCCAAAC
TGAGGGCAGCGTTCGTGGAGGACGAAAAAGGAAAACTTCTTGGTGTGATAACGAGAACAGACCTGATGAA
GGATGTGAGAAAAAAGGTCATCCTGGTGGACCACAACGAGATCACACAGGCGCCGGAGGGCGTGGAAAAG
GCGGAGATCCTTGAGATCATCGACCATCACAGGCTCGGTGGTTTGAGTACCCTGAACCCCGTCTTTTTCT
ACAACGAACCCGTGGGCAGCACCTCCACGATCGTCACGGAGTTTTTCCTGAGAGACGGTGTGAAGATGGA
AAGAGAAATCGCCGGGGTTCTTCTTGCCGGGATCGTATCCGACACCCTCTTCTTCAAGCTTTCCACGACG
ACAGAGAAAGACAGAGCGATGGCAGGTTTCCTTGCCAGGATCACAAAGCTCGATCTGGAAAAGTTCGCAA
AAAAGGTGCTGAAGGAAGGAATGAAGATCCCGGAAAACGTCGATCCCCTCGATCTGCTGAAGAGGGACGT
GAAGGTGTACGAGATGGGTGAGGAATCATTTGCAGTTTCCCAGATCATGACGTCAGATTTCTCCGTCCTT
TTGAAAGAAAAAGAAAAGTTCGCTACTGCCCTGAAGAGCCTCAAAGGAGAGCTCGGTGTGACGCACTGTT
TTGTTCTCTTCACCAATCCGATAGAAGAGGCGAGCCTTGTGATGGTGGAGGGAGATCAGAGGATACTGGA
GAAAGCCTTCGATGGTGCAGAAAAGAAAGACGGTCTCTTCCTTTTGAAGGGTGTCATGTCCAGAAAGAAG
GATTTTGTTCCAAGGATCGGAGATATCCTGAGAAGGGAGAGATGATCCCTTGGAGAGGTTTTTTGCGTGG
CTTGTGATAGTGCTCTGGGGTGTTTCTTTTCTTGCAACAAAGGTGGTTGTACAGGTTCTGAATCCTTTCC
TTGCAGGCTTTTTGAGATTTCTGCTTTCTTTCCTCTTTCTGAGCCTGGTATCGGGAAGGCCGAAGATCTT
CAACAGAGATATCTTCATGGCGGGTTTCTGGGGCGTTTTTGGTTACTTTGCCTTTGAGAACTCTGCTCTC
ATGTTCACAGAACCTACCAACGCTGCGATCATCGTCTCATCTGCTCCCATCTTCTTTCTTCTCTTCTCAC
ACATCGTCCAGAAGAAGAAAACCACGGCGGGCATGTACCTTGGCGTGCTGCTTTCTTTTCTGGGAGTTGT
CCTCGTCATACTGAACGGACGGTTCGTTCTCAAACTCAATCCGATTGGAGACCTTCTCGCCTTCGGGGCG
GCCCTGTCGTGGGTCTTCTACACACACCATGTGGAAAGACTGGGAAGTCTTTCTTTCAAAGAGAACGCCG
GTATCATGTTCTGGGGAATGGTTCTTTTTCTTCCCTTTTCTGCTGGAAAGTTCCATCAGGTGCTGGACAT
GAATGCCTCTGTAATCGTGTCTCTGATCTATCTTGGGATTTTGTGTTCTGGCCTTGCATACTTTCTCTGG
AACAGGGCGATCGAGAAACTTGGAAGCAGGAGAACAACGAACATGATATACTACATACCAGTTGTAACGG
CCGTGGTTGAACACACTGTGAAGATGAGGTTTCCGTCTGCTCTTTTGATCGGAGGAGTTGTGCTCGTTGT
TCTGGGACTTTCCATCTTCGAAAGGGAGGCAGAACATGAAACTGAGAGTAGCACTGATAGGATGCGGAAG
GATCGGCCAGAAAAAGCACGTTCCTGCTCTGATTGAAACGAGGGATCTTTTCGATACGGTGGCCGTATGC
GATCTGGTGGAAGAGAGGATGAACGTGGCCGCCGATCAGTTTGAGAAAGCGGGTCTTAAAAGACCTGAGA
CTGTGAAGGATTACAGGGAAATTCTCAGAAGAGACGACATAGATGTTGTATCCATCGCAACAGAGAGCGG
AAAGCACTATCAAATGACGATGGAGGCACTGGAGAGCGGAAAGCACGTTCTTGTGGAAAAACCCATGGCA
CTCTCTACACGGCACATGAACGAGATGGTGGAACTTTCGAAGAGAAAGAACCTGAAACTCGGTGTGTTCT
TTCAGAACCGGTTCAATCCGCCTGTGCAGGAGGTCAGAAAAAAGCTGGATTCTGGGGCTTTCGGAAGGGT
GTTCTATGCGTCCGTGGCGGTGAGGTGGAACAGAAACGAAGCGTACTACAGGCAGGCAAAATGGAGGGGT
ACCTGGGAGATGGATGGAGGAGTGCTGATGAACCAGTCCACCCACGCCATAGACCTCCTTCAGTGGTTTC
TCGGTGGAGAGATCGAGGAGATATACGGCCACATAGCGAACACGAACCACCCTTACATAGAGGCTGAAGA
CACCGGGTTTGCCATTGTGAAGTTCAAAGGAGGAAAAACGGGTCTGATAGAAGCAACAAGTAACGTGTTC
CCGAGAAATCTCGAGGAAACACTCGCCATCTTTGGAGAAAAAGGAACCGTCGTCGTTGGAGGGCTTGCGG
TCAACAGGATCCTCACCTGGAGGTTCGAAAAAGAAGAGTCCCATCCGTTCATGAACCTGCCAGATCCGGA
CACGGTGTATGGAGACAGTCACAAGTACGTGTACAGAGACTTCTACGAAGCGGTCCTCAAAGACAGAAAA
CCCTACATCTCAGGAGAAGATGGAAAGAAGGCTGTGGAGATAGTGCTCGGGATATACAAGTCCTTCCTGG
AGGGAAGACCGGTGAAGTATCCGTTCGATTTTTCCACAGAGGAAATGAAGGGAGTAAAGCTGTGATGAGA
AAAAGGGCTGTTTATTTCATTCTTCTGTTCAACGCGTTCATATTCGTGTTGATGGCGCTTTCCGGGGTTT
TCTCCACAAGAGAGCCCATTCTTCAGATGCTTCTTCTTCTCAGATACGGTGCCCAGTACGGTCCCAGAGT
CGATGCGGGAGACTGGTTCAGGTTGATCACGGCCCTCTTTGTCCACGGAGGAATCCTCCACATTCTCTTC
AACTCCTATGCCCTATACTACTTCGGGCTGATCGTGGAGGACATATACGGTTCGGAGAAGTTCCTGTTCA
GTTACTTTTTCACGGGAGTGGTTGGAAACATCGCAACGCACATTTTCTACCACGACACGATCTCTGTTGG
TGCAAGTGGTGCGATCTTTGGCCTCATAGGAGTGCTCTTTGCGGCAGGCTTCAGAAAGGACACACCCTTT
TTCATGAAGCCGGTGACCGGTGTTTCTCTTCTTCCCATCATTCTGATAAACGTGGTGTACGGGTTTCTTC
CCGGAACGAACATCAACAACGCGGCGCACCTTGGAGGATTTCTGTCTGGGATGCTCCTTGGATACACAAT
GAAGCCCTTCTCGTGGAAGAGAAGGGCCCTCTGGAAAGCCATTGCCATTCTCACCGTTTCACTTGTGGTT
CTCTCTTATGTTTTCCTGATCAGACAGATCCCGGAGATCGATGAGGCGATCAGAAGGTTCAGAGCAGGAT
GATCTTTTCTCTGTTTTCCTTCACATCCTTTGTGATGTTCTTGGTGTCGAAGACAACGGGTGCGTGCTTT
ACAACGAAGTTGTAATCCACTCCGTTTTTGTGAGCAGTTGTTATCACGACGATGTCCACGCTCTTCAGGT
ACTCTTCTGTGAGTTCGACCCTTCTGTGGATTTTCTCTCCTCTCTTCACCTCAGGAACGTAGGGGTCGAA
GAACTCGACGATCGCTTTTTTCTTTTCGAGATGATCCCATACCTTGAGGGCAGGTGACTCCCTCACGTCG
TCTATATCGCCCTTGTAGGCAACCCCGAGGAGAAGGACCTTCGAGCCGTTCAGAGGTTTTTTTCTCTCGT
TGAGTATGTCCTGGACCCTCATCACAACGTACTCGGGCATGAAATCGTTTATCTCCCCTGCCATCTCCAC
AAGATCGAGTCTCACGTCGTACTCTTTTGCCTTGTAAGCGAGGTAGAATGGATCTATCGGTATGCAGTGG
CCACCCGCTCCAGGACCGGGATAGAAGGGCATGAAACCAAAGGGCTTCGTAGCGGCAGCGTCTATCACTT
CCCATATGTTGATTCCCATCCTTCTTGCAAGGATCGCCACCTCGTTTATGAGTGAGATGTTCACGAGTCT
GAAAGTGTTTTCGAGTACTTTTGACATCTCCGCTGCTCTTGGGGAGGAGACGGTGTGCACCGGTGCTTCG
AGCACGTTCTCGTAGAGGATCTTCGCAAGTTCAGTGCACTTTTCTGTGACTCCACCCACCACCTTCGGTG
TGTTCTTCGTCTTGTAGATTCTGTTTCCAGGGTCCACCCTCTCTGGACTGAACGCAAGGTAGAAATCTTC
TCCTACTTTCAAACCAGTGGACTCCAGTATGGGAAGAACGACCTCCTCTGTGGTACCGGGGTAGGTCGTG
CTCTCAAGGACAACGAGCATTTCCCTGTGGAGGTACTTTGCTATCTCTTTGGCGGTGTTTATCACGTAGG
TCAGATCGGGCTCTTTGTATTTTCCCAGTGGGGTCGGGACACAGATCGTTGCAACGTCGCAGTTTTTCAG
TTCAGAAAAATCTGTGGTGGCCCTGATCATCCCCTTTTCCACAAGATCCTTTAGCTCTTCATCCACCACG
TCCCCTATGTAGTTTATTCCCGCGTTCACCATATCGACCCTCTTTTTCTGGATATCGAAGCCGATCACTC
TGTATCCTGCTTTTGCTTTCTCCACGGCCAGAGGAAGTCCCACGTATCCAAGACCGATGACACCTACCAC
TGCCGTTCTGCTCACAAGTTTTTCCTTCAACACAGCCTTTTCCTCCCTTCGTTGAAGATCATCTTTCTGA
AACGCTTCTTGTTTTCGAACGACTTCACCCACTCGACTATCTCTTCTCTGGAAGCACGTGCTATCGTGTA
CTGTATCACAGATTCTCTGATGCTCTCAAAGTCAACCCTGAAACCTTTGAGATATTCTTTCAGAAACTTT
TCTTTTTCTCTCAGAACATCCACGGGCTCCATTCTTCTTTCTTCAAAGTCCGTTCCCGGTTTTGGAATGA
GAGGGTTGAAGCTCATATGGACCTCCCTGTAGCCCATCTGGAGTGCGAGCTCTCCTATCTTTCTGAAAGC
CCTGAGGTCTTCTTCTGTTTCCTCTTCAAGACCGTATATGAAGTACATCTTTATTCTATCAAAACCGACG
TTTCTTGCCATTTTCAGGGCGATTTCGATCTGTTCATCCGTTATGTCCTTCTTCAGTATGTCTCTGATCT
TCTGAGAGCCGGCCTCCGGGGCTATTGTGAAGGATCTCTGCCCCGATTCTTTCAGTACCTTCAGAAGTCT
TTCAGAAAGGCGGTCGAGTCTCAGGGAGGAGACCGAGATCTTCAACTGATGCCTTTCAACAACGTCGAGG
AGTTCGTTGAGCCATGGATAATCGGTTATGGTGGCACTTATGAGCCCGTATTCCTTCCAGGGTATTTCCT
CCACAAGACTCTCAAACCTGTCCGGTCTCACAAACCGGGCGGGCTTTAAATTCTTTCCAAATATGCAGAA
GGCACACCTTCTTATACAGCCTCTTCCCAGCTCCACCAGGAGTTTTCCGAGAAAGACACCAGCATCCGAA
ACGATGTGTGCATGGGGAAGAAACTCATCTACGATCACACCGGTTGCTATCTCCGAGTGTTTCTTTCCCA
GAGAAGGAACGTTCATCGAAGGAATCTCGGCGAGTGCTTTCAGAATGTCTTCTTTTTTCTCTCCGGTGAG
AGCTTCTGAGAACTCTTCAAGGTGTTTTTCCAGCTCACCGTAGTAGACCGCATCAGCAACGGGAAGAAGA
AACTCGGTGTTCAGATAGGTCACAGCACCACCTGCCACAACAAGGGGATGATGCTCTTCTCTGTCTTTCC
AGAGAAGAGGGATTCCCTTTTTTTTGAGAAGATCGAGGAGGTTCAAAAGATCGTTCTCAAAGCTCACAGA
GAAAAGCCAGATGGGAAACTCATCAAGGGGAGTCTGTGTCTCAAGAGAATAGTATTTTGAAAAGGATTCG
TCGTAGAAGAACCTTTCGCACCTGATACGTGGATGATGGTTGAGAAGTTTTTGAACGTAATAGAAGGCAA
GTCCAGAACTTGCAACGATGTAATCGTTGGGAACAATGAGGGCGACACGAACGTCGCCCTCGAGTTTCAG
ATTTTCAACCTGTCTTTCTTTGCTTTTGAAGCCCAGGACCTTTTCATATTCCAAAAAATCCTGGGGTCTT
CTCGGTTTTCTCAAGCGCTACCCTCCGCAAGTAATTCCTGGAAACGATAGCTCTTACAAATTCTGCCTCC
AGAATTTTTTCATCGCCACTCATCACGATTCCCCTGAACTTCACCCGGTTTCCTGTGACTCCGATCACCC
TCACACCAACAGCTACTCTTGTTCCTGTGGGAATGGCTTTCACATGCCTTACACAGCTTTCCACGACAAC
AGCCGTGTAGTCGTCGGGAAGGTATCTGCTCAAAAGGTCGTAGGACACCCTGTGTACAACTCCCATGAGA
GCAGATGTGGAGACAAGATGAAGATCGAGCATCATCACGTCCTCATTCCATGCCATCGTTTCATCGAGCG
CCACGTCTTCCGTTAGCCTCTTTCCCTCAAGAAAGTCAAATTCCATCATTCCACCACCTTTTCAAACTCC
TCAGAGAGGATCTTCCTGAGCTCTTCTCCCTCAATGGTCTCTTTTTCCAGAAGAATTTCCACAATGTTGT
CAAGTTGTTTTCTGTACTTTCTTATGATCTCTTTTGCACGCTCGTAGCAGTTCGTCACGATCTTTTTCAC
TTCCTCATCGATTTTGCTCGCCACTTCTTCACTGTAGTTTCTCAGACGTGTGATCTCCTTTCCAAGGAAG
ACCTCCTGCTCTTCCTTGCCCCAGGCAAGGGGACCGAGTTCTTCACTCATACCAAGCTGGCACACCATGT
TTCTGGCGATCTCGGTTGCCCTCTCTATATCGTTGGCTGCTCCACTCGTCACATCTCCGAAGACCACTTC
TTCCGCTGCCCTTCCCCCGAGCAAGGCGGTGAGCTTGTCGAGGAGTTCATTTTTCGTAACAAGATACTTG
TCTTCCTCTGGAAGATGAAGAGTGTATCCGAGTGCTTTGTAACCTCTTGGAATTATCGAGATTCTGTGAA
CGAGTTCTCCGTTGGGAACAACGGTTGAGACAACTGCGTGCCCTGCCTCATGGTATGCGATGATGCGCTT
TTCTTTTGGACTAATGAGACGGGATTTTCTAGCAGGACCGGCTATCACCCTGTCTATCGCCTCTTCGAAA
TCTTTCATCGTGATCTTTTCTCTTCCATCTCTTGCCGCAAGAAGCGCTGCTTCGTTGACAAGGTTTTCCA
GATCGGCGCCCACAAAACCAGGGGTTCTCTTTGCGAGGATCTCCAAATCGACATCCTCAGCGAGGGGTTT
GTTCCTTGTGTGTATTTCCAGTATCTTTTTTCTTCCAAGCATATCAGGTGGATCCACCACGATCTTTTTG
TCGAACCTTCCAGGTCTCAGGAGGGCCGGGTCAAGGATGTCCGGTCTGTTCGTGGCGGCCATGACTATGA
TTCCTTCTTTCGAGTCAAAACCGTCCATCTCCACGAGGAGTTGGTTCAGCGTTTGCTCCCTTTCATCGTG
TCCCCCACCAAGACCCGCTCCTCTGTGTCTTCCCACCGCATCTATCTCATCGATGAAGACGATACAGGGA
GCGTGGGCTTTCGCCTGTGCAAAAAGATCCCTCACTCTTGCCGCTCCAACTCCGACGAAGAGTTCTACAA
AGTCGGATCCACTGATGTGGAAAAATGGAACGTTCGCTTCACCGGCAACGGCCCTGGCAAGGAGAGTTTT
TCCGGTACCCGGTGGTCCAACGAGTAGAATTCCTTTCGGCATTCTGGCTCCGATTCTGTTGAACTTCGAT
GGGTCTTTCAGAAATTCCACGACTTCTTTTAATTCTTCTATCGCCTCGTCTGCTCCACCCACATCCTTGA
AGGTGACTCTCTTGCTTCCAGAAGGTTTGTACATGGTTGCCCTGCTCTTTGTGAAGGTGAAAGCCTGACT
GTTTCTACCAGAAAGACTCCTCATTATGAAGAGCCAGACGATTATGAAGAGAATCGTCGGTATGAGAGTT
CCCAGGACGTTTATCCAGAAGGAACTGCTGCCACTTCTTTCACCGGAAACTTTTACTCCTTTCGAGACGA
GTTTTTCGATGAACTGTGAGTCGTTCACCACCCATGGAGCGTCAACTTCGTAAACCCTTCCGTCTTTGGT
GTAAACCCTCAACACTCCATCGTCCCTGATGACCACTTCGGATACCAGTCCTCTATCGTCCTCCACCATC
TGAACAAAACTCGTGTAACTCAGCTTGGAAACGGGAGAACTTTCGATGTAGAAAAATCTTGCGAGCCAGA
ACAGAGAGACTATTATGAGAATCGTAAACAATAGATTCCAGATACTAGACCTGTTCAAAACTCGTACCTC
CTTTCACGTAACCGATCGGAAATTCTAAAAGTTCCACGTTCACTTCCGGTGGAAACTCGTCTGAAAATGC
GATCCCCGGTACCCAGAGAACCCTGCCCTGTTCGTCAACGAGCAGGGGCACTCTGTCCCGGTAAAACACT
GGCACTTTCTTTTCAATGAAAATGTCCTTCAGTTTTTCTTCCGAGCCGTTGATTATAATTCTATCACCTT
TTCTTCTATTTCTGAGCCAGAACGCACGTTCAATTCCGTGGAGGTTCACCTTTATTTTAAACCCTTCGAT
GTCGAAAATGCCATCTTTCACCTCCAACCTGTACTTCTTTTTGAACAGAGTTTTCCCCACCGCCCCGTAT
CCAAACGATCTTTCCACAAACACATCTTTCCAGAGCTCAACCCTTCTTGATTTCAACGATTCTATTAACT
TTTCGTAATCCGGTGTTCTTCCATAGAGGGTTTTCAGCACCCATCTTGTGACTTCAAGAAACAGGAACTG
GTTCTTCGGCTCTTCGAAGACGGCAAAATCCTTGTAAAAATGAACTTTTTCTTTCACGAAGTTCTGAACA
GTCTCCTCAACGAATTCTCTCAACATGAAACTGATCGAAACCAGTCTGTAAACAGCATCTTCTACGTTCG
GGTTTAGTTTCTTGAGAAGAGGAACAACCCTGTGTCTTATGAAGTTTCTGGTGTATTTGATGTCGTAGTT
CGTTTCATCCACGACGAACGGGATCTTCTGTTTTTGAGCGTAGTCCTCTATCTCAGATCTCTTGAAAACA
AGAAAGGGCCTTATGTACTTTTCTCTCTTCACCGGAATACAAGCAATTCCCAGAGGGCCGGTGCCTCTCA
CCAGTCTGTGAAGGACTGTTTCCAAAAGATCGTTCTTGTGATGAGCAAGAGCGATCTTTGTTGCCCCGAG
TTTTTTTGCCACTTTCTCAAGAAAACTGTACCTCACCTCTCTTGCCACTTCTTCCAGAGTCTTTCCAGAG
CCCTTCCACAGTGCAGGAACGTCCACAACAGCAGTTTCCACAGGAACGTTCCATTGACGACAGATGTCTT
CTACGAATTTTCTGTCCCTTTCTGAACTTTCTCTTATTCTGTGATCGAGATGAGCACCCAGAACTTCGAT
CTTCAAAAGGGGGGAGAGTTTCTTCAGGATGTACAGGAGGGTCATCGAATCTATTCCACCGGAGACGGCA
ACGAGAACAATGTCACCTTCACCGATCAAGCGATTTTCCTTCACGAATTCTAGGAACCTTTCCTCAAATT
CTTCGGTAATGTTTCACACCCCTCTATGAAAAGAAATGGAGCCAGCGGTGGGACTCGAACCCACAACCTG
CGCATTACGAATGCGCCGCTCTGCCGGTTGAGCTACGCTGGCCTCCCTCTAGTTTCTATTTTACCAGCAG
GTGGGAGAATTTCAAGACCGGTTGGTAAAAGATTCCCCAGTGAGAGTATGGGGAGATAATGAATGTTTTT
CAAAAGGGTTATACCTCTAAGGAAGTATTGAAACCGAAATCGTGGTTTACTTCCAGAATGCCGGTGGATT
GTTTCCATACCTCAAAGGAAGTATTGAAACGTGCTGTAATAGGATTTTTCCTCAGAAAGAAACTTTTTGG
TTTCCATACCTCAAAGGAAGTATTGAAACCAAAAGAGACTTTCCCCAACCACTCTCCAAACCAGAAGTTT
CCATACCTCTAAGGAAGGATTGAAACTTGGAAACTTGGGAAGGAGGAGTCTTGTTTGGTTTAGTTTCCAT
ACCTCTAAGGAAGGATTGAAACCAAGAACGAATCGATGCCGTATTCGTTCCGTGTCAGAACGGTTTCCAT
ACCTCTAAGGAAGGATTGAAACCGTTGGATTTCAAAGAAATTATACCACAAGGCATTTCAAAAAGCAAGA
GTACATGAGAACATACAGAGGGTGTTTCATCACAGGTGATTCTAACACACAGAAAGATTCAGTCAAGTAC
TGTTTGGAAAAATGGAATAATTGCATAGTCAATGAAAAGCCTAAAGAAAGACAAAATCAAAAGATAAATT
ATCCTAACCTAGGTCAGGGCATTTTGGAGTGTTTCAAGGGAAAACCGTCTAGTTCCTGTTTTCACAAGTT
TGTTCAAAAAGGTCCCCCTTAAAAGGTTAGAGACTAAGTGTGTGGTTTCTTTATTCATGATAGATACATA
AACACAGATGAAGACATATTCTCATATCATGTTTCACATTCTCGCTCATTATTCCATTTTCCATGCATAC
ATCACCTCTCTCAAACCCGCATGAATTTTTTCGTTACCGGTAATTGCATACTCTGTATCACACATCCAAT
GCCAGTTACAATCACCACCCACCTTGTGAATAAATGGAACTTACCGTATTTTAGTGAATAAAACTGTATT
ACCTTCTATTTACTAATTTTCTTCTAACAACAAGGAACGAAATTGTATAATATTCACAAACCAATGTCGG
AGGGAAGAGTATGAAGGTATCCGTTATCGGTGTTGGAAACATGGGGTCTATCTTTGCAGAGAAACTGTCT
GAGAAGGCAGAAAAGGTGCTTCTTGTTGAAAAAGTGCCGGAAAAACTTGCTCGTTTCAAAAGAGAACCAT
TCGAGATAGTCGATATCGAAACGGCAAAACTTTCTGACTACATCGTACTTGCTGTGAAACCACAGGACGC
CTCAAGCATCCTGGAGAAACTGAAAGGATACAGCGGTGTTCTCATATCCATAGTTGCCGGGTTGAAGATA
TCAACGATAGAAGAATACGGCATCCTGAAGGTGGCGCGTGTCATGCCAAATGTCGGTGTGAGGGTGAAAG
AAGGTGTTCTTGCCGTCAGTTACAGTGAAAAAGTCCGTTCCGAAGAAAAAGAAGGTGTGAAATCACTTCT
TGAAAGCCTCGGTCTTGTTGTGGAAATAGAGGAGAAACACTTTCCTGCGATAACTGCCCTCACAGGAAGT
GGACCGGCCTTTGTCTTTGTAATGACAGAGGCTTTCCTCGATGCCGCATTGAAGATGGGGCTTTCCTTTG
AGGTGGCCAGGGATCTTGTGTACAAACTCTTTGAAGGCTCTGCAAGACTTCTTTTTGAGACAAAAGAACA
TCCTGCCGTCTGGAAACACAGGGTCACCTCACCGGCAGGAACCACCATCGAAGGGATAGTTGCAATGGAA
AAATCTGCCGTGAGAGGTGGGATCATAGAATCTCTACTTGCATCTCATAGAAAAGCTCTAGAACTGGAGG
GAAAATGAGTGTTTCCAAAAAGGGTTCTACTCAAAGACGGATCCTCTCTCATGATACGTGAAGCAAACAT
CTGGGACGCAAAAAGGATCGTTGAATACATGAAAGAGGTCACCTCTGAGACGGACTTTCTCATAACAAGG
CCGGATGAGGTGTACGACGTTTCTACCGAGAGAAGTTACATAAAAATGTACAGAAACGATCCCAGAAAAC
TCATGCTCTTAGGGGAGATCAACAGAGAGATCGTTTCCATGCTGACCTTCACGGGATTTGGTAGAAAAAG
AACAAGGCACGTTGGTGAACTCGGAATAAGCGTCAAAAGAAGGTACTGGGGCCTTGGTATAGGAACGGCA
ATGATGACATGCGCTATCGAATGGGCAAAGGAGAACGGTTTCAAGAGGATTCAGCTGGAGGTTTTGAAAT
CAAACGAAAGAGCGATAGGCCTCTACAGAAAACTCGGTTTCGAGGTGGAAGGTGTGAAGAAAAAAGCCGT
CAGAAAAGACGACGGCTCCTATGAAGATGTACTCATCATGGCACTTCTTTTCGATTAAAAGAGCGTGAAC
TGTTCCGTTTCTGGAAGGTCTCTCAGAACCCCCAGACTCTTCATCAGTTCGACGTGGTTTTTGTTCACCT
TCGTCCTTCGAACGAGGTCCTCTATTGAGGTGAACGGTTTCTCTTCACGTGCCCGAACGATAGATTCTGC
AACGCTGTCACCAAGCCCTGGAAGTTTGTTGAAGGGGATTCTGAGGGCGTTTCCTTCTATCAGAAACTTC
TTTGCATCCGACTTGAATATATCCGGTGGAAGGAACGAAAATCCCCTCAGTATCATCTCCAGGGCAACTT
CCAGAACACTCTCTTCGTTTTTCTTCTGAGCATCCTTTCCTGTCATCATCTTCAGTTCCCTGAGACGCGC
TTTGATGGCCTCTTTGCCCTTCAACACAAGGGTGGGATCGAACTGATCACCCTTTATCGTGAAGTACGCC
GCGTAGAACTGAAGCGGATAGTGAACCTTGAAATAGGCGATCCTGAAAGCCATGCTCACGTACGCCACAG
CGTGGGCTTTGGGGAAGAGGTACTTTATTCTTTTACACGACTCTATGAACCACTCCGGTGTTTTCAGCCT
TCTCATCTCTTTTTCCATCTCTTCTGTGATGCCCTTTCCCTTTCTCACGCTCTCCATGATCTTGAACGCA
AGAGATGGTTCCATTCCCTTGTGGATGAGAAAGTTCATGATGTCGTCCCTACAGGATATCACCTCGGAGA
GTTTGGCATAGCCCAGGTTTATCCAGTCTCTCGCGTTGTTCAGCCACACATCCGTCCCGTGCGAAAGTCC
AGAAATCCTCACGAGTTCTGCAAAGCTCTTTGGCCTCGTTTCAACAAGCATTCCTCTCACAAATTCCGTT
CCAAACTCTGGAATGCCGTACGTTCCCACATCGCTTCCCAGTTCCACGGGATCCACACCAAGAGGCTTCA
CCGAACTGAATATGGCGAGGGTATCGGGGTCATCCATGGGAACGCTCATGGGATCGATCCCGGTGAGATC
TTTGAGCATCTTGATGAAGGTGGGATCGTCGTGACCGAGTGCATCTATCTTCACAAGGTCGTCGTGTATC
GTTTCGTAGGCAAAGTGCGTGGTGAACACTCCCGCTTCTCTGTCGTTTGCAGGATACTGTATCGGAGTGA
AATCGTAGACTTCTTTGTCTTTCGGTATGATCATGAGACCGCCGGGGTGCTGTCCTGTTGTTCTCTTCAC
GCCGGTGATCATAGAGACGAGTCTTTCCATCTCTGCCCTTCTCAGTTTTTTGCCCGTTTTTTCTTCGTAA
CTTTTCACGTAACCAACGGCGCTCTTTTCCGCTATGGTGTTTATCGTTCCCGCTCTGTAGACATGGTCCT
TGCCGAAGAGTTCTTCAACAAACCGATGTGCCTGATCCTGATACTCACCTGAGAAGTTCAAGTCTATATC
GGGTACTTTGTCTCCTTCAAATCCCATGAACGTTTCGAAGGGTATATCGTGTCCATCTTTTTTCAGTGGA
GTTCCACACTTCGGGCAGCTTTTGTCTGGAAGGTCGTAGCCTGCACCGTACCTGTCGTCTTCCACTATCT
CGAAGTATTTGCACCTGGGGCAGCGATAGTGAGGAGGAAGCGGATTCACCTCGGTGATTCCAAGAAGGTG
GGCAACCAGTGAAGATCCAACAGAGCCCCTTGAACCAACAACGTAACCATCGCTCATGGATTTCTGAACG
AGTTCCTTCGCTATGAGATACAAAACGGCGTAACCGTGGTTTATTATCGCATCGAGTTCCTTTTTTATCC
TCTTTTCAACGATCTCGGGAAGCGGGTCCCCGTAGAGTTCGTGTGCCCTTTCCATGGTGAGATTTCTCAC
GATCTCGTCCGCGTTCTCTATGACGGGTGGATGGAGTTTTTTCTCAAGAGGCTGGACTTCCTCTATCATT
TCGGCTATTCTGTTTGGATTTTCTACAACCACTTCCTTTGCTATTTCTTCATCTTCGAATATCTCCATCG
CCTTTTCCAGCATTTCTTCCGTTGTTCTGAGATAGAGAGCGGGCTGTCTTTCAAAATTCCTGCTTTGAGG
AGCAAGGAGTGCGGAGCGTCCCTTTGCATCCTCTGGATCCAGGAAGTGAACGTCCCCTGTCATGACAACC
GGTTTGTTCAATCTCTTTGCGATTCTGTAGAGTTTTCTGTAGACCTCTTTGAGCCTTTCCCTGTCGACCT
CTTCGTCCTCTTCTATTACATCCAGGGGCATGATCTCTATGTAATCGTAGAACTTTGCTATCTCTTCGAG
TTCAGAGTCACTGGCTCCTTCAAGCGCTGCACGTGCAAGTTCACCTGAGATGCAGGCACTTCCCACGATC
AAACCCTCTCGTTTTTCTATCAGTTCGCTCTTCAGAATTCTTGGTACGCTGTGGAAATACTTCGTGTAGG
AGTCGGATACCAGCCTGTAGAGGTTTTTCAGGCCTGTTCTGTTCTGAACGAGTATCGTGCAGTGATAGGG
TTTCTGCGCGGTGAAATCCACGGAGTCCTTCAGTTTTTCCATCTCGGAGAGCTTAGTGATTCCGATCTTT
TTCATCATTTCGATGAATCTGAGGAAGACCTGAGCGGTGACTCTTGCATCGTCCAGTGCCCGGTGGTGTC
GGAAAGAACCAAGACCCAGTTTTTTCACAACGGAATCAAGAGAATAACTCTTCAGTCTCAGAAGGGATTT
GGCAAGTGCAAGGGTGTCAACGTAGGGTTTTTCCCAATCTTTTCCAAGTACCTTTTTGATCCAGAGCCTC
AAAAACCTGTAATCGAAGTTCGCGTTGTGCGCAACCAGGATGGAATCTTCCAGGAACTCAAGGAACTCCG
GTAGAACTTCTTCGATGGCCCTTTCTCCTTCGAGCATTTCCTGAGTGATTCCTGTGATCTCAGCACTTTT
CCTGGAAATGGTTCCGGACGGTTTTATGAGCGTGTGGTATTCATCGATGATACGTCCTTCTTTTATCTTC
ACCGCTCCTATTTCAATGATTTCATCCACCTGAGGATCGAGACCGGTTGTTTCAAAATCGAAAACGACGA
AGGTGACATCCTCGAACGTTGCATTGCCCGAAAAGTTCTTCAGTATGGGTTCCACATCGCTCACAAGATA
CGCCTCTATTCCGAATATGGGCTTTATCCCGGCACTCTTTGCTGCGTCGTAGAAATAAGGAATCGCCTGA
ACGTTTCCGTGGTCTGTGATTGCCACAGCCGGAAATCCCCACTCTTTCGCACGATTGACATATGATTCAA
TATCCATTATTGCATCAAGATCGCTGAACTTGGTATGGGCATGAAGTTCCACCCTTTTAATGGGAGAGTT
GTCCACTCTTTTCTCTTCGGGAAGTTTGGTCACACCCTTCACGTAAAGAACCGGCTCTCCATTTTCCTGA
GCCAGATCCCCTGTCACAACAACGACGTCACCTACCGATACTCCCTTTTCTATCTCTTCTATGCCGTTGA
AGGCCTTGCAGATGAGAGAGTCTTCACCGTCTGTGAGATAGAGTAGGAGAAGTGTCCTTTTGCCGTCCAC
TTTTTCCATCTTGAAGACTTTTCCTTTTATGGAGGTTTTCTTGTTGTATTCGAACACCTTCGAGGGGGTG
AAGACGATCTTTCTTGGTTTCTGCCCGAACACGTGGTTGCTGTCTTCGACCTTCACTTCTTCACCTTCAG
ACTTTTTCTCATCTTCTGGCTCTATCTGCGGGAGGATTTTCTTCAGAAGATCATCAGAAGGTTCTATAAC
TTCCAGCATGATCTCAACACCGGAGGGTAGAATATTATTCAGTTCCCTTCTCATGCTTCTGAGTTTTGAT
GCGATTCTTTCACGGGCAAAATCTCCCAGGACTTTCAGTACGAGCCTGTTTCCCTCAAGCACGACATCCT
TTATGTAGGGAACGTTTCCATTCAGAATGGAAAGGATCTTCTCTTTCAGATCACTACCATCTCTGTGGTA
TCCGTTCAGCACGACGCGAAACCTCGTCTCCTTCTCCAGAGACCGAACGAGATCTTCAACTTCCTCGGAG
TAGTTCTCAACAGATATGGTCACGACGCCGGTACCAGGATCGATCACCAGACTTTTCAGGGTGATGTTTT
TCCATCTCAGGTTTTCAATCTTTTCCATGTGTTACCCTCCTCATTCTGCTCTGAAGGGCGTGACACCACG
CTATGGCAAGGGCATCCGCAGCATCATCGGGCCTGGGAATCTCGGAAAGTCCAAGAAAACGCTTCACGTT
CTCCTGAACCTGTCTTTTGCTCGCTCTTCCGTATCCCGTCAGAGAGATCTTCACTTCGTTTGGAGCGTAT
TCGAAAACAGGAACGCCCTTTTCCTCCAGGGCAAGAAGAATCACTCCACGTGCTTCTCCAACACCTATGG
CGGTGGTAACGTTCTTGACGAAAAACAGCGTTTCCATGGCACACTCATCGGGAGAGAATTTCTCCAGAAT
CCTCAAAAATTCTTCGTGTATCTGCTTCAATCTTTTCCCCCTGGGAAGATCTTTGGAGGTTTCTATCGCC
CCATGGAAGACATGGGATATCCTGTTTCCAGAGATCTCAATGATGCCTATTCCCACTATTCCATACCCGG
GATCAACACCGAGGATTCTCAACCGTCCGACCTCCATTATACTGTTCACATATTTTCGGTTTTTATACCA
TCTGTTTAAGAGAAAGTCGTGTTTTCCAAACCGCTACAGAATCAGCATCGCATCACCGAAAGAGAAGAAT
CTGTATCTTCTCTTCACAGCCTCCCTGTAGGCTTCCATGATGAAGTCCTTTCCGGCGAACGCCGCAACCA
GCATGAGGAGGGTTGATCTGGGAAGATGAAAGTTCGTGATCAGTGCATCGACCATCTTGAACTCGAAAGG
AGGGTATATGAAAAGATCCGTCTTTCCCGCGTACTCCTCCTGCTCGGGAAGCCGGGCTATCGTCTCCAGA
GTCCTCACGGTTGTGGTCCCAACCGCCACAACCCTCTTTCCTTTCTCTTTTGTTTCTCTGATCTTTCTGA
CGGCCTCCCTGGGTACCCGGTAGTATTCCTCGTGCATTCTGTGTTTTTCCACTTCTTCTACCTTCACCGG
CCTGAAGGTCCCTATTCCAACATGAAGAACGATCTCGGCAAATTCTACTCCCTTCTCTTTCAACTTCTCT
ATCAACTCAGGTGTGAAATGAAGCCCGGCAGTCGGTGCTGCAACGGACCCGTTTTCTTTTGCATAGACAG
TCTGATACCTGTCCAGCGGAACTTCCTTCTTTATGTAGGGAGGAAGCGGGGCTTTTCCTTTTTTGAGGAT
GAGGTCGTCGTTTTTCGGTCGAAACTCCAGTATCCTTGTTCCATCCTCGCTTCTGTCGAGACAGACTGCC
GAAAGATTGTTATCGATCAACAGTTCAGTTCCCTTCTTCACCTTCTGGCCGGGCTTCACAAGACAGCGCC
AGATTCCTTCCTCCAGGCGATCAAGAAGGAGTATCTCTATGTGTGCACCTGTTTTCTTCTTTGCGTAAAG
GCGAGCAGGTATCACCTTTGAAACGTTCAGAACGAGAAGATCACCAGGTTCCAGATACTCTACTATTTCA
CGAAAGATACGATGTTCTATCTTTTTTGTCTTTCTGTGAAGAACCATGAGACGCGAGGCGTCACGCGGTT
CTACCGGCTCCTGTGCGATGAGCTCTGGCGGAAGTTCGTAATCGAACTCTGAAACCTTCATTATCATCAC
CTCACAGTTTCGATAGCACCCAGGAAAGACCACTGAGAAGAATCGAGAAGTAGAAGAACCAGTCTCCGAA
TTTCACGTAGAAAGTTTCTCCCTTTCTCGGTTTCACATGAAACAGTCCCAGAAGCCTTTCTTCAGATGGA
AGCACCCTGAGAATTCTACCGTACTCGTCTATCAGCCCGGTGATACCCGTGTTTGCAACCTGAAGAAACT
GTCTTCTTGTTTCAGCGGCCCTGAAGACTCCCTGAACAAAGTGGTTGATCAGCGCCACTTTGTAGTGAAA
CCATCCGTCGTTCGTCACGGTCACAAGGAACTCGCTTCCGTTTTTCACGAAGTTTCGGGACACCTCCGGA
AAGTAACTCTCAAAACATATCTGAACGGAAAACGAAGGACTTTCTCTCACTTTGAAGACGGAAAATTCTT
CACCGGGTTCATAGTAAGAGAGCCCTCTCAAAAAACTGAAGACACCAAAGACTTTAGGATAAGGAAGTGT
TTCGACGAAGGGAAAGAGTTTCACCTTCGAGTAGACTCTTTTGAACTCACCGTTTTCCAGCAGAAAAACA
CTGTTTCTTCCACTGGCCGGAAAGCCAAGGATGATCGAGTTTTTTCTTGAAATCTCCTTCAAACTGTTCG
AAACAGATGAATACCTGACATCTTCCAGGAAAAACGCCTCGGGTGTGATCACAACGTGGTCTTCTTTTCC
TTTCAACATATCTTCGAGGATGTTGAGCATGTTCTCGCTCGACGTGAAGTACTTCAAAGAGGTGGAAACG
TTGGGCTGAAGAGCCATCACTTCGAACGTTCCACTCTCCGGTAGTGGAAGAAGATGTTCCACCGTGGCGT
TGAGGATGTAAACAAGAGCGATCAGCACAAAAATGAAAACAGCCTTTCTTTTCTTCAGAAGTTCGTAGAA
GACGGTGTTCAGAAACACTATCAGAAACACAAGACCCAGTGTTCCCGTGACAGAAACAACTTGCAAAAGA
CCGGTGTGTCTGAACAGGGCCTCGGAGATCCTTCCTCCTGTGAACCCCAGTTCTCCGATCCCACGGATGT
ACTCAAACATCGTGTAGATGGAAGCAAGATAGAGTGACCTCAGAAGCGTTCCACGCGGTGCAAAGTGGGA
AAGGAATCCAAAACCAAAGAACGGAGCAGCCTCTATGACTCCCATCAAAAGATACACCACAACACCGAGC
CACGACGGGTACCTTCCAAAAACAAAAGGAAGGTTCTCCGTCAATGTTGGAAGAACCCAGAAGAAGGTAA
TTAGAATGTGTGTGAAGAAGTAGAGAAACGAAAGGAGTGCCTTCTTCCAGATCCCCACCCGCTCCATGGC
GAAGAGAAGAGGGATCAGGGAAAACCAGATCAAAGCCCCGGATAGAAAGCCGGGCATTGAAAGGGCCGTG
AGAACCCCAGATAAAACACTGAGAAAAAAACTAGCCAACCCTTTCCACCGCCTCCTCGAGGATTTCCACC
ACACGCTCCTGTTCTTTCGGGGATATGTTTGTGAAGAAGGGAAGCGCGAGCGTCTTTTTAGATTCTTCTT
CCGTTACGGGCAGAAGTCCTCTCATGTTTCCAAACGTCTTCTCGTAAAAGGGCTGAAGATGAACGGGATG
GAAGTAATTTCTCACCTGAACACCCTTTTCTTCCATGTATTTCATAACGCGGTCTCTGTCCGGTCCGTTC
AGTCTGATCACGTAAACGAACCAGCTCATTCTGGTCACGTATTCTTCGACAACGGGAACCTGAACCCATG
GAAGATCCTTCAGCATCTTCGAGTATCTGTCTGCCGCCTCTGAACGCTTTTCCAGTATCCTGTCGATCCT
CTCCATCTGCGATAAACCGAGTGCAGCGGACATCTCATCGATCCTGTAGTTGTAGCCAAACCTCACATGA
TAAAGCCACTTCTCGTCTTCTCCCCTTCCCTGGTTGCTCATGCTCTTTACGAGTGTGAAGATCTGTTCGC
TGTCTGTCACAACGACCCCACCTTCTCCGGTGGTGATCTGCTTGTTCGGGTAAAAGGCAAAAGCTCCCGC
CACACCGAAGGTTCCCGTTTTCTTTCCTTTGTATTCTGAACCGAGGGCCTCACATGAATCCTCTATCACA
GTGATCCCGTACCTGCTGCAAACTTCCAGCACACCGTCCCAGTCGAGGGGATGCCCGAACACATCCACCG
CCATGAAGAACCCGGGAACACCTTTTATGTGAACATCTCCCTGTTTGAATCCCTTCAGACACCTTTTGAT
GGCATCTTCAAGTGTCTCAGAAGAGACGTTCAGTGTTCTTCTGTCCACGTCCACAAAAACGGGAATTGCC
TTTTTCATGAGGATGACGTTCACAGAAGCAATGAAAGTGAAGGAGGGAACAAGAACGATGTCTCCTTCTT
TCACGTCCAAACTCTCCAGTATGAGATGAAGGGCTGCGGTTCCGCTGCTGACGGGCCAGCCGTACTTTGC
TCCTACGTACTGGGCCACGACTTCGCCGAACTTTCTGGTGTGATCTCCCAGGCTCAGTCTGCCACTCTTC
AGAACTTCCACGACTTCTTCTATGTCTTCTTCTGTTATATCCGGTCTGGAAAGTGGTATCATCCTTCTCA
CCTCGTTTCTATGATATCAAAAAAAATCCCCCTCCACTGGAGGGGGAACCACCGCAGGGGGCTTTATTGA
CATTGAGGGGAGGTTCCTCTATCTCTGATAGATAAAACTCACAAACACCCTCGCACCGTTTCTGTAGATG
TACAGAGCCACATAGTCTCCTTTCTTGATTCCTGAAGCGACTCTTTCGAGATCCTCCACTGAATTTATAT
CATATCTTCTTCCATTTATGTAAACTGCTACGATGATGTCTCCTTTCTGGATTCCGAACTTTCCGCTGCT
CTCTCTTACTATGACTCCCCGGATCTCTTCTGGGATCGAATAAGTTTCTCTGTCCGCCGGTGTGATGTTG
GCCACCGTGATTCCGAGAACGTCTATCGTTTTTTCTCCTTCTGCTGCCGCGGTTTCCTCTTCAGAGGAAG
ATCCGAACGTTACCTGAACTTTCATGATCTTTCCTTTCCTCTCTATGGTGAGAGTTGCGGTGTCTCCTGG
TTTGTAGGTGTGGATGATGGAAACGAGTTCTTCGTGACTCCTCACATCCTGATCATCGACTTTGAGAATC
ACGTCACCTTCCTTGAGGCCGGCTTTTTCTGCGGGAGAGCCTTTCTGTACACTCGTTATGAGGGCACCGC
TTGTGGTTTCAAGTCCCAGGGCTTTGGCCGTCTCTTCTGTGAGGGTCATGACGGTCACACCGAGGTAGGC
TTTCTCAACCTTCTTTTTGGTGAGAATGGTGTCCAGGAACTTCTTCACTGTGTTTATGGGTATGGCGAAC
CCAAGGTTCACCGCCTCTTGAGGATTGACTATTGCGGTGTTTATTCCGATCACCTCACCGTGGATGTTCA
GAAGAGGACCTCCACTGTTTCCGGGGTTTATCGCTGCGTCCGTCTGGATGAGTCCCACGTAATATCCGCT
GCCATCGGGCTTTGGTATTTTTCTGTTCGTAGCACTGACCACACCCACGGTCACCGTGTGCTGGAATCCA
AGCGGATTTCCTATGGCTATTGCCCACTCACCGATTTTCACCTTGTCCGAATCACCAAACCCAAGGTATG
GAAATTTTTTGTCTGTTGCCTTGATCTTTATAACGGCGATGTCGAGTTCTTCGTCACCACCTATGTACTC
TGCATCGTACTTGCTTCCATCCAGCAGCGTCACGGTGATGTTGTCGGCCCCACCGACCACGTGGTAGTTG
GTGAGGATGTAACCTTCAGGATCGAAGATGAAACCAGATCCAAGGCTGGAAACCTGTCTTTCAAAACCCG
GAGGGAGTTCTCCAAACCACTTCCTGAAGAAGTCCTCAAAATAGGGGTCAAAGAAGGAGGTTCTCACCGT
TTTCGTCACATCTATCTTCACAACGGCCGGTGCACACGCCTCCACAACCTTCACGATGGGACTTTCGTAG
TCGGGATTGACGTATGGAAAGACGCTGGAGAGAACAACCACAGTTAAGATGAGTGCGAGAAATTTCTTCA
TCCTTGATCCCTCCTTCGGTGAGGTTTCCGGTTTCTTAGACACACATCTTCCCCAGACGGTTCAAAAAAC
ACATGTGGTATTCTTATATTGATGGAAAAATCGGGAGGTAGAAAAGATGGGACTCTTTGACTTTCTGAAA
AAGGGTCTTCAGAAAACAAAAGATGCGTTCTTTGGAAAAGTGGTGAGTCTTCTTAAAGGAAAGAAACTCG
ACGACGAAACCCGCGAAAAACTCGAAGAACTTCTCATTCAGGCAGACGTTGGTATTGAAACAACAGAGTA
CATTTTGGAAAGGCTCGAGGAGAAAGATGGAAACGCCCTGGAAGCACTGAGAGAAACCCTTCTTGAAATT
CTGAACTTCGACACAGCACTGAACGAACCGGACAACCCCCCCTTCGTGATAACCGTGGTCGGTGTGAACG
GAACGGGAAAGACCACATCCTGTGGCAAACTCGCAAAGATGTTCGCTGATAGAGGAAAAAGCGTTGTACT
GGCAGCCGCCGACACCTTCAGAGCCGCTGCCATAGAACAGCTCAAACTCTGGGGAGATCGCGTCGGCGCC
ACCGTGATAGCCCATTCAGAAGGTGCAGATCCCGCTGCCGTTGCGTTCGATGCCGTCTCCCACGCTCTTG
CCAGAAACAAGGACGTGGTGATAATAGACACCGCTGGAAGGCTTCACACGAAGAAGAACCTCATGGAAGA
ACTGAGAAAGGTCCACAGGGTGATAAAGAAAAAGATCCCGGAGGCTCCACACGAGGTGCTCCTTGTGATA
GACGCCACCACAGGGCAGAACGGACTCGTTCAGGCGAAGGTGTTCAAAGATGCGGTGGACGTCACAGGAA
TCATTCTGACAAAGCTCGATGGTACCGCAAAGGGTGGAATTGTCCTTGCCATAGCAAAGGAGTTGGGAAT
TCCCATAAAGTTCGTGGGAGTTGGTGAAAAAGAAGACGACCTGAAACCTTTCGACCCCAACGCGTTCGTG
GAGGTGCTCCTTTCCGAATGAGAACCTTCTGGGAAAAAGAGTTCACGTGCCCTTTCTGCGGACACAGGTT
CAAAAAAAAGATGGTCTTCTTCGATGCGGTGAAGATCAAATCGAGAGACATCGACCTGAAACCAATCTTT
GAGGATGTAAATCCCATGCTCTACGAGGTAGTAACGTGTCCAAACTGCTACTTTTCCGCGTTCGACAGGG
ATTTTGAAACCATCAAAATAAAAGGTGAGGAAACAGAGAAAAAACTCAAAAAACTGCTCGAAGAGGCCAG
AAAGAAGATCAAAATAAAGGACGAAGAAACACCCACAGAAGCGATAAAGCGGTACGCACTGAGCGGAATC
GTGTACTCTGTTTTGAATCAGCGGAAGAAAGTGGCAATTTCCTACCTCAAGATCGCCTGGATCTTCAGAG
AAATGGGAAAACCAGAAGATGAAAAGCGATACCTTGAGCGTGCTCTGAGGGAATTTGAAAATCACTTCAA
ATACGACAGTTATGAAGAGTCGGATGAGCCCATGATACTCTTCTACCTCGGAGTGTTGAATCAGATCCTT
GGAAACAGGAAAGAAGCTGCAAGGTGGTACGAGCGTCTCCTTGGAAAGCACAGAGATTCCCTGTATGCGA
AAGTGGGGAGAGAAAGATGGCAGGACTTAAGAAGATCGTGATCTTCCTTCTGGTACTGGTTCTTCTTGGA
GCGTGTGTGCCTTCTGAATGGAGAGAAAAACTGGACAGAGTGGAGGAACAGATCAGGCAGATCAACGCCC
ATATGGATCTTCTGGAGAAAAAGATCGACGATCTTCAAAAAAGAGTGAACTCCCAGGACGCCTCTCAGGA
GGAGATGGAGTCGCTGAAGAGAGAAATGGAGTACCTGAAAAAGGATCTTTCTTCCCTGCAGGAAGAATTC
CGCACAAGACTGGATGAGATCGAAGGTAGCTACTACACCATTTCCATGAAACTTCCTGCCGTTGAGAAGG
CTGTCTCTGTTCTGTCTGATCTTGAAGATCTGAAGACGAAGGTCTCAGAACTCGAAAGAAAGATGAGCAT
AGCCACCCTCGGAAGTTCCCCATCCCCTTCTGAAGATCTCAAGCACATCCTCCTTGATCTGGAGGAGAGG
GTCTCCCGTCTGGAGAGAAACTCTTCGCGTGTTGACGAAATGGAGAAAAGACTGGAAAGTTCAGAAAAAC
TTCTCTCCAAGGTGGCTCTGCGCGTGCTGTCACAGAACGAGGCCAGAGAAACGGTCGTGTACACCACAAA
CGATGAGATCGAAAGCCGCATCGAACAAATAGAGAACAGACTCTCGCAGCTGGAAAACAACCAGAAGAAC
CTGGAGCAAGTAGTGCAGGAGATGAAAAACATCGATACTTCCCAGTTTGTGAATGTGAATCCGGCATCGT
ACACCGAGCAGTTGAGGAAGTACCTGGACGAGTTCAGAAGGCTGGTGAGAAGTTACGAGATAGCCAGAAT
TCTTGGAATCGAAGAGGGATACGTTTTCGTCAGGGTGGAGCGGGGAGACACCCTTGCAAAGATCAGCGAT
GCCTTCAATCTAGGACCGGACGGAGTGGAGAAGATCATGAAACTCAACGGAATAGAAGACCCCAGAAAGC
TCATAGCGGGACAGATCATAAAAGTGCCCGTGACGAATCTTTCTGCGAGTTTCCCGGTGGGAGAAAAGCC
CGATCCAAAGATCGTGGTCGCTGGATTCGGCCTGAAATCGGATGGCTCGTTCTCTTCGGGAGTTGTGCTG
GAAAGTTCCGGCCAGAAGGTGAAGGCTGCTCTTCCGGGAAGGGTGAAGAGCGTAAAAGATGGAACGGTCG
TTGTGTACCATGGAAACGACGTGGAGACCGTGTACAGGAATCTTTCCGTTGTGAGAGTCAACGTCGGTGA
CTGGGTTGGTGCGGGAGAGACGATCGGATACGGAGGAAGCAACGTGGAGTTCGAACTCTACGTGGAGGGA
GAACCGAAGGATCCCATGCTCCTGTTCTTTTCGAACATGGGAGAGTTCGAAATCAGTTTCTACACAGAGT
GGGAGGACGGAAAACTTCCTGAACATCCTGCTTTCAGGCTCACAAAATCCGGGAAAATACCGAAGGAGTG
GCAAACGGCCGCGGCTGACACGTCTGTCTTCCCCATCGGGTCCGTTCTTTACATTCCTGAACTCAGAGAC
GCCCCAAACGGTGGTGTTTTCGTCGTGGAAGACATCGGAGGAGTCATAAAGGGAAGAAAGATCGACATAT
ACCTGGACAGCATAAGAGAGGCGCTTCACAACCGAAAGATCGTGTCCAGAGTTTTCGTCTGGAGGGATTG
ACGTGTTCACGATGCGGAGTGAGTACGCTCTCAGACTCATGATCGTGATGGCAAAGGAGTACGACAGATA
CCTCTCGATGACGGAGATACTGGAAAAGGCAAAAAACTCCGTTCCCAGAGAGTTCGCAGAGAAAATACTC
TACACCCTCAGGAAATCAGGCATCGTGGAAACAAAAAGAGGAAAGACCGGAGGATACAGGCTTGCACGAC
CGCCAAAGGAGATAAGAGTGTCCGATATCATCTTTCTTCTGGACAGAAAGGCCAGGGTGTTCTTCGACAT
GCCTGGCTGTCCCGATGAACTGGACTGTGTCATCAGATCTCTCTGGAAGAGGGTGGAAGAAGAAATAGAG
AAGGTACTCGGTAGCGTCACCCTGGAAGATCTTGTGAAGGAACAGGAAGAGAAGTTGAAACAAATGTGAG
GCCCGCCTCGTGCGGGCTCATTTCACTTTCAAACTGAGTTTCTCTTCGAAGAAGACCTTTTTCCCATCCA
CCTCGAATTCTCTGATTCCAGTTCTCTGAGCGTATTCTCTCAAAACCTCCTCGATTTCTTTCTTCTCCGC
CCTGAGTTCCTTCATGAGGTCCTTTATCTCCACGTACCTTCTCACAAGCTGCTCGATGGTTGGATTCTCC
ATCTCTTACACCTCCTCGCAGATCGGCAGATTTCCCATCGAGTGGAGATACTCTCCATCATATTTTAACC
TGAATACACAAACATCGACCCCTTTGCTCAAAGCGTGCCAGAAGATCTCGGAAAAGAAAGGATCAACCTT
TCTGTTTGGAAGAAAACACCTGCTCTCAAGGAAAACCAGTATCAAAAGAAGCGCCCTGAAACCACTTTCA
ACACATCGGATCAGTTCTTCCACGTGTCTTTTTCCCCGCACTGTTGGAGCATCCGGAAACATGGCAACGC
CGTTTTCTTCGAACGTACATCCCTTAACTTCCACAAAGGTTTTCCCGTCTACCAGAAAATCCAGCACGCT
GTTTCCTGAGGTCTTTTCTCTTTCTATTCTGGCACCCGGGAACATCTCCCCGAGAATCCTTTCTGCCACG
AGGCTGTGGTATCCAGAGTGAACAAAGACAAACTCTTCTCTGTATTCGACCGCAAGAAGGTCCCATTTTG
TCTTTCTCCTTTCGGATTTTGCCCGCTTTAAAAGGACCCTTTTTCCAGGTGACAGCAGTGGAAGACGGCC
TGTGTTGTGGATGTGTGCCTGTGTTCTCTCTTTTCCAACAGAGACGATACCCGTGAATCTGGTCTTCCTT
TCAAGAAAAATCCCTTCTTCGTCGAAGGGTATCTCGAGTTTCATCTCTGAAGCACCTTCTCGATCTTCCC
AAAAAACAACGTGTGGAAGCCGTGATCTTTGTAGAACCTGTCGATGATCTCCTGAGGAAGAACGAAGGGC
TCTACGTTGTTTGCGAAAGTCACAGAGCACTCGATCAGTGTGTGTGCTTCTTTTATGGGAGCACTGAAGC
CTTCCAGTTCATCCAGGTGAAGAAGTACCTTCTCGAACTTGTCTTCCTGGTATCCACTCACCCGTCCAAA
GTAGTTAAGCGCCTCTCTGTGTTCTTCGCTCAGAAAGTTCAGAGTGAATCTTTTGCTCTCTTTGATGAGA
CGCCAGGTGAATCTCTGAGGCCTCACAGCGGTGATGAAGTACTCTTCTTCCCACATGATGCCGAAGAATC
CCCACCCTATAGTCATGCCGTTAACTCTGTCCTTTGCCCTGCTCGTCAGAATCACCCTTCCTTTTCTTAA
GTCTTCCAGCAGTCTTTCGTACACGCTCACCACTCCTTTTCAGGATAAGATACACATCCATCAGTCTGTA
CACGGGCCTTCTCAGGGTGACAAATAGGGTGCTCAACATGAACGCCCTGAACGGAATGTACTGCCTCACC
TTAACTTTCCTCAACAGGAATATAGCAGAGAATCTGAAGAATCCAGCCATTAAAAAGAGTATCTGAAGAC
CGTAGATCTCAAAACCGCTTACGTTCACGTAGATGTCAGAAAGAAGTTTTGCGACGATCCCGCCCAGGAA
AGAGCCTGCCAGACTTCCCACACTGGCAAAAGAAGCGTTCAGGCCGAAAAAGATGGGGTCCGATTCGAAG
GCAACCTCCATGGGGAGAATGGCAAGCGACAGGTTTATGGCAGACCAGGCCACAGAGGAGATCACCGCAT
CTGCAAACATCAAAGTCCTGTACGTTCCACCGTTCATGAAAAGCCACATCCCAGAAACAAGTGAGGCAAG
CACTATTCCAAACTCTGCTATCGTTTTGTGTCCGACGTTGTCGGAGATCTTTCCCAGAACCCTGTAGGCC
AGCATCGCCACGAAATTGTTCAGTATCATCATGTAGGCGATGTAGGTGTAACTCACGTTCAGGTTCTTCA
GAAGGTGGTAATGGTAGAACGCAGAAGAGAACGTAACCGCCATGTTCCAGTAGAACGTGAAGAGAACGAA
CCTCATGAAGTTGTCGTCTTTGAAGACGGCCTTCAGAGGGACACCACTTCCCGATACCTTTACCGGGACG
TCTGGAATCTTGTTCATCGAGAGGATGGAAAGAACAGTTCCCACCGAGGAGATGAGAAGCACAAAGACAA
AACCCATGGAGAAACGATCGACCAGGAAGGAGTAGAGGTATATTATGAAGGCGTTGCCTATGGAAAGGAA
CATGTTTCTGTTTCCGAACACCCTTCCCCTTTCTTCAGGGGGAATGAGATCTCTCATCCAGGAGTTCCAG
GTGCTGCTTGAGAGGGCCGCAAAGATCTGTGAGATCATCAGGGAAGCGATGAAGACAATCGGATCTGTTT
TTCCAAGGAGAATGAACACAACGAGCGCTGCAAAACTGAATCTGCTCAGGGCGTTGAACACGTTGACGAG
AAAGCGCCTCTTTCTGTACTTTCGCACGAAGAAAGAAGCGAAAAGTTGAAAGAACTGCATCATGGGTGGT
ACGGCGGCGGCGATGCTTAGGAGGAACTCATCCAGGTTGAAAAGCATCGCAAGTCCCGTAAAAACGGGAC
CCTGAACGAGCAAAGAATAGAACAGTGAAAAGATACCTTCGAGTGTGAGAAAAAGATAGGTGTTTTTCAT
GACCGCGGTCTCCAGAACACGTGTCCTGTCTTCTTTTTGTAGAGGATTTTGGCCATCACATAACTTCCAA
GAAGGTCGAAGATGAGATCCAGCATCGTGTCGTCCAGTCCTTTTTGAGTGTTGTATCCCGGAACAACCTT
GTCAGTGACGAATTCAGCGATCTCCCAGAGGAGTCCAGAGAAGGTACCAAGAAGAAAGGCCATCAGTATC
GCTCCTGGAACCTCGTTCCAGTACCTGGATTTCTTTGTCAGAATCTGATAGAAAAAGTAAGTGACAACGA
AAGATCCATAGAAATGAAGGTACTTGTCCCAGAAGGGGATCTTCTCGTAGAAGTTCATGAACTGCCCCAG
AACGGAGTGAAGAAATATGGACGAAGAGAGCATCAGTTTTGTCTTTTCAGGCACTTCCTGGTGCACGATC
TTTTCGTACACGTACGGGGAAAAACCTCCCAGCCAGAATATGAAATAACCCACCGTCTCAACAATTTTGG
CACGGATTAGAGAAAAAACGGCTGGAATTCCAAGAAAAAGTATCAATATTTTGTTCAGAACCCTTTCACT
GGTTCTTTCGACCGTATCGATTATTTCCTCATCACCTCCGTGCGCTATTATATTCGCAGAGGGAGTGAGA
AAACTTGAAGTATCTGTTACTCTTTTTGACAACGTTTCTTTTCGACAACTCGGGAACACCCCTTCCTATT
CTAGCAGCGTCCACACTGATTTCAGCAGGGAAGATGCAGGCAGGACCGGCTTTCTTTGCGATCTACCTGG
GACTTTTAAGTTGGGACTCTCTTACCTTCTTTGCGGGAAAGATGCTGAAACCTTTCTTTTCCAGACTCAA
CTGGAAGGTTTTTCAGAAAATCCTCAGGGAGTTTTCGAATGTTTACATCTCTTCGGAAAAGATCCTGATT
TTGTTCTGCAAGTTCGTTCCGTGGGTGGGAAAGGCCACACCGTTTCTTGCAGGATACATGGAAAGACCCT
TCAGAACACTTCTTGTGATATGGGCCGGAGATCTAATATACGAAAGCGTGTTCTTCTTCACCACACTGAC
GGCTGGCAGGGTCTTTCTAGAGTTTTCAAAAATTCTGGGAATCGCTCTTTTTGCAGTGCTGATGGTTGTC
TACTTTCTCTGGAAGAGAAAGATGAGAAAGTTCATTGAAAAACATTGAAAGGGGGGCCAGGCCCCCGTGC
TTCACCTGATGTTCAACCTCTCCTCTGCCGCTTTGAGTATTGCCTCCAGCATTTCTGCGTAGGACATTCC
TGCTATCTTTGCCATCTTTGCAAGATGACCATCCCAGCACCATCCGGGATTTGGATTCACCTCGAGAAGT
TTCGGATTTCCTTCAGCGTCGAGCCGCCAGTCGAATCTGCAGTAATCTCTGCACTCCAGCCTTTCGAACA
GTTTCAAACAACATTCGATTATGAACTTTTCCGTTTCCTCTGGAAGTTGTGCGGGGACAGACTTTATGTT
CCAGTATGGAGAATCGGGCAACCATTTCGCTTCATACCCACATATTCTTGGGAGTTCTGGAGGAAGTGCA
GAATAGTCCTCTTCTATTATGGGAAGTACGACGTAAGATTCTGGTGGGTTTCCTATGATACCCACACTCA
GATCCTTCCCCGTCAGAAATTCCTCTACCAGGATTGGTTTGTCATAACCAAACCTGTCTCTTATCTCTGA
AACGGCGTTTATCAGCTCTTCAGGAGAGTAAACAACACTTCTTTGAGTGATACCGAAAAACTACTCCCAT
CATCATTACAACTCAAAAGTCAAAATTCTCATCTCATAACCACTTCTTTTTCCTGAAATAGACCACCATC
AGAAACGCTATCACACCCATCACAATGAGAACCACTGGATAACCCCATTTCCAACTGAGTTCTGGCATGT
ACTCGAAGTTCATACCGTAGATACCCGCTATGAAGGTGAGGGGCATGAAGATCGTTGCTATTATGGTGAG
AACCTTCATCACCTCGTTCGTTCTGTTACTCATGTTCGAAAGGTACACGTCCAGAAGGCCACTCGCGATG
TCCCTGAATGTTTCCACGGTGTCTGCAATCCGGATGGTGTGATCGTAAACGTCTTTGAAGTAAGGAAGAG
TTTCTTCTTTGATGAGTGAAGATTCACCTCTAGAGATTTCGTTCAGAACCTCCCTCAGAGGCCAGATCGT
CTTTCGCAGTTCTATGAGGTTTCTCTTCAACACGTATATCTTCTGGACTGTGTCTTCTGCGGACATTTCC
AGAACTTCTTCTTCCAGTATCTCGGTCTCGTCGTCGATCTTCTCCAGCAGGACGAAATAGTTGTCCACCA
GAGCGTCCACCAGCGCATAAAGAAGATAGTCTGCTCCCCTCTTTCTTATGACCCCTCTGTTGTGTCTTAT
CCTTTCTCTCACAGGATCAAAGACATCTCCCCTCTTTTCTTGAAACGTGAGAACACAGTTTCCTCTGAGA
ATCAAACTGATTTGCTCTGAGGTAAGTTCAGAGGAATTCTCATCGTAGGTGATCATTTTCAGTACGAGAA
ATACGTACTCATCGAAGAATTCGATCTTCGGTCTCTGATTGATATTTAGGATGTCCTCCAGAACAAGGAG
GTGTATCCCGAAATGTTCTCCTATTCTTTCTACAACGTCTGTTCTGTGGACACCAACGATGTTTATCCAC
GTGGTCATTGAAGAATCTCTGAGGGAAAGAACATCCTCAACATTTGTTGTCCTGAACTCTCTGAATTCCT
CAGGTGAGTAACTCATCACTTCAATCTCAAAGTCCTCTCTGTACTTTCCTGTATAAACGAGCGTTCCCGG
AGGAAGACCCTTTTTGATGGACAGAACACGATCTTCCATCACAATCCCTCCCTTTTCTTTGTTCATCCTA
TTTTAAAACAAAAGGCGCACCCTCGGGTGCGCCCTTTTTGATCACGGAAGCCTTCACTTGAGGAACTTCG
AGACGAACGGTGAGGTTTCCCCGCGTCTCATGAAATGCCCGGAAGGACCTTCTCCTAAAAATTCGGAAAA
CCAGGACTCGTGCTCGATCTCTTCGTTTAAAATTGCAAGAGAAAGTTCGTATGTTCTGTGGTCCTTTCCT
GCCGTCATGTTGCAAATTTCCGTGTAGCCTCTCACTGCACACCTTTCAGCGGCAACGAGCACCTTCAATA
TCTCCTGAACGGTTGGAGTGTCAGGAAGTCTTGCAGGAGGACACGCAGAAAGGTCGTGGAACTCTTTCAT
GCAATCTGGAAGCTTTCCTCCGAGTTCGTAGATTCTGGGAACGAGCGCTTCAAAGTGATTTCTGTCTTCA
ATTCTGGCCACTTCTGTGATTTCTTTGAGAGTCTCTCCTTCAAGTCCGATGAGATTTGCTCTTAAGATGG
TGTAGTAGTAATAAGTTGTGAGTTCTGCCGCTGCGTTTTTTATCAGGAGTTCCAGTAAACGATCAACATC
CACCCCTGCCTTTTCAACCATTTCTCTTGCTACTCTCGCCATGTTAACGCCCCCTTCGATCTTCCTGAAA
ATCGTTTAGCACTTCCGTGAAAGAACCAAACTGTTTCAATCGAAAGTGTTGGTTTATGATACCATTTTCC
CAGAGGAAAAGTCAAGTTTTTTCTCTCATCAGATAGATCGCCACATCCGTGTTCTTCCTTATCGCTTCTT
TGATCGCCTCTACGTTCCTCTCCGATCTGATCAGTGTTTTCCAGGAATACACATGCCACACCTCATGGAA
ATCGGAGTTTGCCACGTACCGGTATTTCTTCACACCGATCGAGTTGAAAAGATCATCTCGATTCGCCACT
TCCCAGGCATCGAACATGTCTTTGAAACGCTCCATGTTCACCCAGAGAAACCAGGAAAGATGTTCCTCGT
CCTGTTTTTTTCTATCTGGATGTGCTGCTATAACCAGTGCATTCTGTTCTTTCAACCTTTTCACGATCTC
CTCCACCGGGAGAGAAGGGTCCACGTACCCCTTTACATCTATGGCAAGAATGTGATAGAGAAAGGTGTCC
ATCGCTCATGTTTGTGTGCACATGAAAATCGCACAGAAGTCATTCCACAGAATCCTTCATAGATTCCCAC
CTCCGTTCACATGATAGGAAGAATCCTTTAAATCTGTGTTCAGTTCTGTGAAGATAATGTATTCCAGAAT
CCTTTCCTTTCGGTTTTCAATGTCTGTCAGGAAAATAGCCTTCATCATTTTTGCATATAAATGTTCAAGT
AGTAAATGTTTATTCCAAATTAATACCCTGTGACTTTCCTTTAATTCAAAGTAAAGAAAACTGACTAGCC
CTTTACCTGTGGTTATAATCTCTGAGAAAGGGAAGGAGGTGCAACATGAAAACGCTTCTTGCTCTGGAAG
ACGGATCGTTTTTTTTTGGGCAGAGTCTGGGTGCAGAGGGTGAAACCTTCGGCGAACTGGTCTTCAACAC
AGGAATGACCGGCTATCAGGAAGTTCTCACAGATCCCTCCTACACGGGTCAGATCGTTGTGATGACCTAT
CCTGAGATAGGAATCTACGGAGTAAACGAAGAGGATGTGGAGTCGGATGGGATAAAGGTTGCGGGATTCG
TTGTCTACAGAAGTGTGTCCGTTCCTTCCAACTGGAGAGCCACCATCTCCTTTCCGGATTATCTGAAAAA
ACACAACATAGTTGCCATCGAAGGTGTGGACACGAGGGCCCTCACGAGGAAGATCCGTGTGAAAGGTGCC
ATGAAAGGTGCCATATCCACGGTGGATCTGAACCCAGAATCCCTGGTCAGACGCGTGAAGGAAAGTCCCG
GCATAGTGGGAAGAGACCTGGTTGGTCTTGTTTCTCCGAAAGAGATCATCGTGGAAAACGAAGATGGGGA
ATTTTCAGTCGTTGTCCTGGACTCCGGGGTGAAATGGGGTATCCTCAGAGACCTGAAGAGAGTGGGAGCA
CGGGTGGTGAGGGTACCCTACGGTGTGGACATAGATGACATCAAAAAGCTCAATCCGGATGGTGTTCTCA
TCTCCAATGGTCCCGGAGACCCGGCCGCCCTGCTGAAAACTGTCCGTCTGATAAGAGACCTTCTGAAGGA
GGAAATACCCCTTGCGGGAATCTGTCTTGGACATCAGCTTCTTGGTCTTGCAATAGGAGCCAGAACCTAC
AAGATGAAGTTTGGACACAGAGGAATAAACCATCCTGTGAAGGATCTGAGAAATGGACGTGTTCTGATCA
CCACCCACAACCACGGTTTTGCAGTGGATCCAAAGAGTTTTGGCCTACCAGAACTTGGAAGCGAAGATCA
GGATGCGAACGTTCTCACCAGCAACCTTCAGAAGATATCCGTTCTTGAGGGAACCAGTCCGCAGGGAATA
AAAGTTGAGATCACCCATATTTCTCTCAACGATGGAACGATAGAAGGAATGAGGCTGGTTGATTATCCAG
CCTTTTCTGTTCAGTACCACCCTGAAGCCTCTCCCGGTCCTCACGATGCAAAGTACTTCTTTGAAGAATT
CAAACGCCTCATAAAGGAGGTAAGGTAATGCCCAGAAGAGAGGATATAAAGAGGATCCTCGTCATAGGAT
CCGGTCCGATCACGATCGGTCAGGCCGCCGAGTTCGACTACTCGGGCACTCAGGCACTCAAAGCCCTCAA
AAGTGCGGGATACGAAGTGATCATAGTCAACTCAAACTCCGCAACCATAATGACGGATCCGGAGTTCTCG
GACGCCGTTTACATAGAGCCCCTGACGGTCGAGTTTCTGGAAGAGATCATAAAGAAGGAAAGGCCGGACG
CTCTGCTTCCCACCCTCGGAGGACAGACCGCTCTGAACCTCGCCGTAGAACTCGCCGAAAGTGGTATTCT
TGACAGGTACGGAGTTCAGTTGATCGGCGCCAAACTTGAGTCGATCAAGAAGGCTGAAGACAGAGAACTC
TTCAAAAAGACCATGGAGGAAGCTGGCCTTGAAGTTCTGAGAAGCAGACTGGTGAACAACCTCACGGATG
CACTGGAGACGGCAAGAGAATTCGGCTATCCCGTCATCATAAGACCCAGTTTCACACTGGGAGGAACGGG
CGGAGGAGTTGCGTTCAACGAAGAGGAGTTGAGGGAGATCGTTACAAAAGGACTCATAGAAAGTCCCGTA
CACACCGTTCTCATAGAAGAGTCCGTCATCGGTTGGAAAGAGTACGAACTCGAAGTGGTGAGGGATGGAG
CAGGAAACTTCATCGTCGTCTGTTCTATAGAGAACCTCGATCCGATGGGGATACACACGGGAGATTCCAT
CACGGTGGCTCCCTCCCAGACGCTCACCGACGTTGAGTACCAGAGGATGAGGGATGCAGCGTACAAAGTC
ATCGATGCGATAGGAATAGAAACGGGTGGTTCGAACATCCAGTTCGCCGTGGATCCGAAGACCGGTAGGA
TGGTCGTCATTGAGATGAACCCGAGAGTTTCAAGATCGTCCGCTCTGGCGTCGAAGGCAACGGGATACCC
CATTGCGAAGATAGCCGCACTTCTTGCCGTTGGATTCACCCTCGATGAGATCCCAAACTACATCACGGGA
AAGACGCTGGCGGCCTTTGAACCTTCCATAGACTACGTCGTGGTGAAGATACCGAGGTTCCAGCTCGAAA
AATTCCCCGGAGCCGATCCAAGGCTCAACACCCAGATGAAATCCGTTGGAGAAGTGATGGCAATAGGAAG
AACCTTCAAAGAGGCACTGGGAAAGGCCCTTAGGTCTCTCGAACTCGATGCTGCCCCGAAACTCGATCTT
GACCACATAAGGGAACACCTTGCAAATCCAACTCCTGAGAGGATCTCCTATATCTTTGCTGCGTTCAGAA
ACGGAATGGATGTGGAAGAAGTACACGAACTCACGAAGATAGACAGATGGTTTCTCAGGGAAATGAAGGC
CTGCATAGACCTCGAGGAAGAACTGAAAGAAAAGAAATTCGACGTCGAGGTTCTCAGGAAGGCGAAACAG
TGGGGATACTCCGACAGGGAAATTGCCGAGATCTGGCAGGTTTCCGAAAAAGATGTGAGGAAGATGAGAG
AGAAAAACAGGATCTTTCCGGTCTACAAGATGGTGGACACCTGTGCGGCAGAGTTCGAAGCCCAGACCCC
GTATTACTACTCAACGTACAACGGAGTGGAAAATGAAGCAATACCTACAGACAAAGAGAAGATCATGATC
CTCGGCTCCGGCCCAAACAGAATAGGTCAGGGTATAGAGTTCGACTACACGAACGTTCACGGTGTGTGGG
CTTTTCAGGAAGAAGGGTACGAGGCGATCATGGTGAACTCCAACCCGGAGACCGTCTCGACAGACTACGA
CACCTCCGACAGACTTTACTTCGAACCCCTCACGGTTGAAGATGTCCTCGAGATCGTGAGGAACGAAAAG
CCAAAAGGTGTTGTGGTGGCGTTCGGTGGTCAGACTCCTTTGAGGATCGCAAGGCACCTTGTGGAAGAGG
GTGTGAACATCATAGGAACGAGTTTTGAGTCGATAGAGATCGCTGAAGACAGGGAAAAGTTCGCAAAACT
TCTCAAAAGGATCGGGCTCAGATGCCCCCCGTTCGGGACGGCATCTTCCGTGGAGGAAGCACTGAAGGTG
GCAGAGGATCTTGGATACCCGGTTCTTGTAAGACCAAGTTACGTCCTTGGAGGAAGGGCCATGGCGATCG
TCGACACACCGGAAGAACTGGAAAGATACGTCAGGGAAGCGGCGATCGTCTCACCGGGGTACCCCATACT
GATAGACAAGTTCCTGGAAGATGCGATAGAACTCGATGTGGATGTTGTATCGGATGGAAAGTACGTGTGG
ATAGCGGGTTTGATGGAACAGATCGAAGAAGCGGGCGTTCACTCCGGAGATTCGGCGTGTGTTCTTCCGC
CGGTGAGCCTCTCGGAAAAACTCGTTGAAGAGATAGAGAAAACCGTTCACAGACTGGTGAAGGCACTGAA
AATAGTGGGAATCGCGAACATTCAGATGGCGGTAAAAGACGAAGAGATCTACATAATAGAGGCAAATCCA
CGGGCGTCAAGAACCGTTCCATTTGTGAGCAAGGCAATTGGAATTCCTGTGGCAAAGATTGCCGCCAAGA
TCATGGTGGGAAGGTCCCTTCCAGAACTTCTTTCCGAGTACTTCCCCTATCCAACAAGACCGGGAACAAA
GGTGGACAAATTGGGAGACAGCGAGATCCTTCCCACACCGTGGCCGAGGATGTTCTCCGTGAAGGAAGTG
GTGATACCATTCCACAAGTTCCCCGGCACAGACGTTCTTCTGGGTCCTGAGATGCGCTCCACAGGAGAGG
TCATGGGAATAGGAGAGGATTTTGCAGAGGCTTTTGCGAAAGCCGAGATCGCTGCGGGAAATCCGCTCCC
GACAGAGGGTGCCATCCTTGCAACGATCGCAGACAAAGACAAGAGAGACGCCATCCCACTTCTTGCACAC
CTTGCGGACATGGGATTCGAGATCTACGCGACCAAGGGAACGGCAAAGGCACTCCAGTCCCATGGAGTGG
ACGTCAAAGTTGTTCCCAAAGTGGGTGAAGGAAGGCCGGATGTGATCGACCTTCTGGAGCAGGGAAAGAT
CTCTCTTGTGGTGATCACCCAATCCAGCGATGAACCCTCACTCGTTGCGGTCTCGCACGGAAAGGACCCC
TTCAAGGTAGAGGGAAGAAGAACGGTGGGATACATGATTAGAACCACAGCACTGAAGAGAAAGATACCTT
ACCTGACAACGGTGGAGGCACTCAGAGCAGCGGTGGCGGCGATCAGAAAGATGAAGAGGGGTTCGATCGT
GAAGGTGAGAAAACTCACCGACACATGGAAAATGTGAAGGGCCTCTTCGGCCCTTCACCATATTTCTTCA
AGTTTTTTGCATATGAGATCTCCCATTTGAGAGGTGGAGACGGCCTTTTCCGGATCTTCCGCGATGTCCT
TTGTCCTGTACCCTTCTTCTATGACCATCTCGACCGCCTTCTCTATCTTTCTTGCCTCTTCCACCATGCC
AAAAGAGTACTCGAGCATCATGGCGAGGGAAAGGATCTGAGCGATGGGATTGGCGATGTTTTTCCCAGCT
ATGTCGGGTGCCGATCCCCCCGCCGGTTCGTAGAGATTCTTGTCGCCGAAGGAAGCGGAAGGAAGAAGAC
CAAGAGATCCTGGAAGTGCGGCACTCTCGTCTGAGAGTATGTCTCCGAACATGTTCGTTGTGAGTATCAC
GTCGAACTGTGAGGGTTTCAATATGAGTTGCATGGCCGCGTTGTCCACGTACATGTGGTTGAGTTCCACG
TCTGGATAATCCTTTGCAACTTCGCTCACGACCTTTCTCCAGAGCATCGAACTGTAGAGAACGTTCGCCT
TATCCACGGAGGTGACCTTTTTCCTTCTGTTTCTTGCAATTTCAAAGGCGGTTCTTGCTATCCGTTCCAC
GGTTTTTCTGTCGTAGATCATGGTGTCGAAACCTTTTTCCTCGTCGATACCCCTTGGCTGGCCGTAGTAC
ACTCCGTAGGAGAGCTCTCTTACAGTGACAAGATCTACGCCGGCCTCGATCACCCTTTCCTTCAGAGGAG
AGATGGATACAAGTGATCTGTAAACCTTTATCGGTCTGATGTTCGCGTAGAGATTGAGCATCTTTCTGAG
GGCAAGAAGGCCACCGATCTCCGGTCTTTTCTCAGGTGGAAGATCGTCCCACTTTGGGCCTCCCACACTC
CCGAGGAAGATGGCATCTGCCTCCATGCAGATCTTTCTGGTCTCCTCTGGGAGAGGTTCGTCGAATCTGT
CTATGGCATCTCCTCCGATGTGACCAAAGACCTTCTCGAAGGTTTTGCCCGTTTTTCTTTCAACAACCTC
GAGGACCTTCAGGGCTTCTCTCACAACTTCAGGACCTATACCGTCTCCCGGTAGGATCGCTATCTTCATC
TTTCACTCCCCCATCTCTTTAAGACAGTATTCGAGCCATCCACCGGCTTTCATGATATTCATGAGAAACT
CGGGATAGGGCCTTATTTTGTACTCTTTTCCCTTCGAAAGATTCTTCACGACACCGTTTTCAAGGTCCAC
CTCGGCAACATCACCTTCTTCGAATTCGTCCGCTTCCTTCAGCTCAACAATGGGAAGACCTATGTTTATA
GCGTTTCTGAAGAATATTCTCGCAAAGGACTTGGCGATGACACAGGAGATGCCCGCAGCCTTTATGGCAA
CGGGGGCGTGTTCTCTTGAGGAACCACATCCGAAGTTTTCACCGGCGACGATGATGCCTCCCTTTATGTC
GTCCCGCCTTCCAAAACCAGGTCTTGCATCCTCCATGCAGTACTTTGCCAGTTCCTGAGGATCCGAGGTG
TTCAGATACCTTGCGGGTATGATCTCGTCTGTGTTCACGTTGTCTCCAAAAACGAATACCTTCCCCTTTA
TCTTCATCTTCATCACCTCACAGTTTCCTGGGATCTGCTATGTATCCTTTCACCGCACTGGCTGCGGCAA
CGGCGGGGGATGCAAGAAACACCTTGCTGTTTGGATGTCCCATTCTTCCCACGAAGTTTCTGTTGGTTGT
GGAGACGGCTATTTCTCCCTCTGCGAGGACCCCCATGTGTCCTCCAAGACAGGGACCACACGTTGGAGTG
GAAACGGCGCATCCGGCATCGAGGAAGATATCGATGAGACCCTCCTTCAGGGCCTGTTTGTAAACCTTCT
GAGAGCCGGGTATGATGATGCACCGCACGTTCGGAGAAACTGTTCTTCCCTTCAGGATCTGGGCTGCGAG
TCTGAGGTCTTCTATTCTTCCGTTGGTGCAGCTTCCTATCACCACCTGATCTATTTTGATTCTCTCTTTT
TCTGACTCGGAGATGTCCTTCGTGTTGGACGGCAGGAAGGGATAGGCAACCTGGGGTTCGAGCTCAGAGA
GGTTCATCTCCACTTCTTTCACATACTCTGCGTCCTCATCCGGGTACATCTCTTCCACCTCTATTCCTCT
TTCTTTTTCGTAGGCTATTGTTGTCTCGTCCACGGGGAAGAGACCCGTTTTCCCTCCTGCCTCGATCGCC
ATGTTCGATATGGTGAATCTGCCATCCATGGAGATCTCCTTCACACCTGGACCAGAAAACTCTATGGCCT
TGTAGTTTGCACCGTCCACCCCGAGGATGGATATGAGTTTCAAAACAAGGTCCTTGGCGGTCACCATTTC
GTTGAACTTTCCATAGAGCGTCACCTTTATGCTCTCTGGAACCCTGAGCCACACCTTTCCGATGAGGTAG
AAGCCCGCTATGTCCGTGGAACCAACGCCCGTGGCAAAGGCCCCCAGTGCCCCGTAGGTACACGTGTGAG
AATCTGCCCCCACAACGAGGTCGCCAGACTTCACTATCCCTTCCTCGGGGAGTAGAACGTGCTCGATTCC
CATTCTTCCTATTTCGAAGAACTTTTCTATTCCCTGCTCTCTGGCGAACTCTCTCATCATCTTCACCTGC
ATGGCGGACTTTATGTCTTTGTTCGGTGTGAAGTGATCTGGTACGAGAACCACCCTGTCTGGATATTTAA
CCCTCTTTCCACCGTACTCTTTGAACTTCTTTATGGCAAGAGGACCCGTTATGTCGTTGGCGAGGGCAAT
ATCTGGCTCTAGAAGGAGAAACTCGCCCGTTTCGACCTTTCTTCCGGCCTTCTTCGAGAGGATTTTTTCT
GCAAGTGTCATTCACTCAACACCTCCGTTTTTTCTCAAAAGCCCCTTTGCTATGAGATACTTGTTTATAG
CGTTTATGTAAGCGATGGCGGAGGCCTCAACGATGTCCGTGGAAACACCCCTTCCACTGTAGAGTTCACC
GTCTATCTTCAGGGTCAGTTTCACCTCTCCCTGAGCGTTCTTTCCTGTTCCAACCGCCTGGATTATGTAC
TCCTCAAGTTTTGGTTGAAGCCCGAGTGCTTTATCTATGGCCTTGAAAATGGCATCCACAGGGCCGTTTC
CTGTTTCCGCTGCCTCTTTTTTCTCGTTTCCAACCTGAAGAACGACCGCCGCCGTGGGAAGCAGGGTGTT
TCCTGTGTGCACGTGGAAGTGAACGAGCCTGTAACCATTCAGGGGTTCCTTCAAGACTTCAGAGACGATG
GAAAAGAGATCGTCATCGTAGACTTCTTTCTTTCTGTCGGCAAGCTCTGTGAATTTCTCGAACACCTTCT
GGAAGGTCTCATCGTCCAGTTTTATGCCGTAACTCTCCAGTTTCTTTCTCAAGGCATGTTTCCCCGAATG
CCTTCCGAGAACGAGCGTTTCAGAAGACCTTCCTATGTCCGAGGGTTTCATAATTTCGTAGGTCTCTCTG
TGCTTCAGAACACCATCCTGGTGTATGCCCGACTCGTGCAAGAAGACGTTCTCTCCCACTATGGGCTTGT
TTCTTGCCGGAATGAGGCCCGTTATGTGGGTGAGAAGTCTGGAAGCAGGGTATATCAACTCTGTCCTTAT
ACCCGTTTCGTACGGGAGTCTGTCTTTTCTCACCTTGAGAGCCATTACGAACTCTTCCAGTGCACAGTTA
CCGGCTCTTTCTCCTATCCCGTTCAGGGTCACCTCCACCTGAGTCGCACCGTTCTGAACCGCAGCGATGG
AATTTGCCACGGCAAGACCAAGATCGTTGTGGCAGTGAACGGAAAGATCGACGTTTTCTATCCCGGGAAC
TCCTTCCTTCAGGGTTCTTATGAGTTCTCCGAACTCATCGGGAAGAGCGTATCCCACGGTGTCTGGAACG
TTTATCGTTGTTGCGCCGGACTCTATGGCCGTTCTGTAAACCTCTATCAAAAAGGGCACTTCCGTCCTGG
AGGCATCCTCTGCGGAGAACTCCACAAGATCGAAGAACTGTCTGGCGTAGGTGACGTACTTTCTCACCCT
TTCGAGAATCTCTTCTTTTTCCATTCTCAGTTTGTACTTTCTGTGTATGGGAGACGTTGCTATGAAAACG
TGTATCATCCTCTTGTCTTTTGGGCGATCTTTCAGGGCCTCGTACGCCGCGTCGATATCCTTTTCCACAC
ACCTTGCAAGCCCCACCACTATGGGTCTCTGAACAGCCTCTGCCACCCTCTTCACGGCTTCGAACTGAAC
GGGCGAGGAGACGGGAAAGCCCGCTTCGATGAGATCGACACCGAGGTCTTCAAGCATGAGGGCCATCTCA
ACTTTTTCTTCAACGGACATGGAGGCTCCAGGTGATTGCTCTCCATCCCTCAGCGTTGTATCGAAGATCT
TAATCCTTCTCATTTCTTCTCATCTCCTCTTCATCCCTGTGGAGTTTGTACTCCAGGGATTCAAGCAGTG
CCGTCCAGGAAGCCTCTATGATGTTCGGGGAAACACCCACCGTTCCCCATCTTCTCTTTCCATCGCTGGA
CTCTATGAGAACCCTCGTGGTCGCTCTGGTACCCGCCTGTTCGTTTAGGATCCTCACCTTGTAATCGGTG
AGTTTTGTGTTTTTCAGGGAAGGATAGAACTTCTCAAGTGCCTTTCTCACCGCCCTGTCCAGTGCTTCGA
CGGGTCCTTCACCCTCTGCCGCGGTGTGTTCGAAGGGTTCATCGTGCCCCAGCCTCTCCGCCACTTCATC
GGGTACCCTTACCTTCACGGTCGCTTCTGAGAAACTCTTTTCGTCCCTGTTCTTCACGGTCATGACGGTG
AAGCCAAGAAACTCGAAATACTTCCTTCTTATTCCAAGCATCTCTCTGACGAGAAGTTCAAAGGATGCCT
CTGCACCCTCGAAATGATATCCCTGCGCTTCGAGTTCTTTTATCCTTTCGAGTATCTCCCTGACCTTGGG
CGAGGATTCGTCTATTTCAAATCCCATCTCTTTTATTTTCTCAAGCACGTTGCTTTTTCCAGAAAGTTCG
GAGATCGAGATGATCCTCCTGTTTCCCACGAGTTCTGGAGGAATGTGCTCGTAGGTTCTGGGATCTCTCT
TTATGGCAGAAACGTGCACTCCACCTTTGTGTGCAAAGGCATAATCTCCCACATAGGGCATGTTTTCAAT
GTGTGGCCTTCCGGAAAGTTCGGCCACAAGATGTGCGACGTCGAAGAGTTTTTTCAGGTTCTCCTTCGGT
ATGACCTCAAGTCCCATCTTGAGAACGAGGTTCGGAATCACAGAACAGAGATTCGCATTGCCACATCTTT
CGCCAAGGCCGTTTATGGTTCCCTGAACGTGTACCGCTCCCTTTCTCACGGCAGCGAGCGTGTTGGCTAC
GGCCACATCGGAATCGTTGTGTGCGTGTATTCCTATGGGAGCCTTCACATGTTTTTTCACCTCTTCTACG
ATCTCTTCGATCTCGTGGGGGAGTGTGCCGCCGTTTGTGTCGGCAAGAACAAGACAGTCTGCCCCCGCCT
CCTCTGCCACCTTGAGGGTTTTGAGGGCATAGTCTTTGTTTGCCTTGTAACCGTCGAAGAAATGTTCAGC
GTCGTATATCACCTCGTCGGCGAATCTTTTCAGGTAAGTGATCGTGTCGTATATCATCTTGAGGTTCTCT
TCGAGAGTTGTTCGAAGGGCTTTTTCCACGTGTAGATCCCAACTTTTACCGAATATCGTGTAGACCGGTG
TTTCGGCTTTTATGAGCGTCTGTATGTTTGGATCTTCTTCTATCCTCGTGTTTGGTCTTCTTGTGGAACT
GAAAGCGGCCACCTTTAAATTCTTGAAGCGCATGTTCTTCACGGCTTCGAAGAATGCAATATCTTTCGGG
TTCGAACCGGGCCATCCCCCTTCGAGGTAGTGAACGCCGAGGTCATCGAGTGCCTCGGCGATTCTGATCT
TGTCTTCCAGGGAAAAGGAAACTCCAAAAGCCTGAGCCCCGTCCCTGAGAGTCGTATCGTAGATCTTGAT
ACTCAAAAGACCACCTCCTCAGGGCTTTCTGAACGTAGCCCCTTTGCTGGCAGACTGAACGAAGAAGGCG
TACCTTCTCAGATAATCACTGTCCATATCCTTTACTTTCGGTACGAATTCCCTCATTCTTCTGTTGAACT
CTTCCTCCGATATCAACAGGTTTATCATTCTCTTTTCGAAATCTATCTCGATGAGATCTCCATCTTTTAC
GATGCCTATGGGACCACCTTCTGCTGCCTCCGGAGACACATGACCGATGACAGCACCGTGTGAACCTCCA
GAGAACCTCCCGTCCGTGATGAGAGCCACATCTTCTGCAAGGCCCATCCCCACGATCGCGGACGTAGGAG
AGAGCATCTCCCTCATGCCGGGTCCACCCTTGGGACCTTCATAACGGATGATCACCACATCTCCCTTTTT
GATCTTTCCGGAAAGAATGGCTTTTGTTGCCTCTTCACCATCTTCGAACACAACGGCAGGTCCAACATGG
TGCTTCATCTTTTCGGGGACACCGGAGAGTTTGGCAACTGCCCCCTCCGGGGCAAGGTTTCCGAAGAGAA
TTCCAAGCCCACCCTCTCTATGGTATGGATTGTCGAAGGGTCTGATCACTTCTTCGTTCATGATCTTTGC
TTCCCTGACAAGATCTCCTATCTTTCTCAAATAGATGGTCATGGCATCTTCCTTCAGAAGATTGTTTTCC
TGAAGGCGTTTCATTACAGCGTAGATACCACCCGCTTCATCGAGATCCTGTATGTGGTAAGGTCCAACGG
GTGAGATGTTGCAGATGTGGGGAACCTTCCGGCTGAGTTCATCGAAGAGTCTTATGTCGAAGTCTATCTC
GAAACTTTCTGCGATCGCTTTCAGGTGAAGTACGGTGTTCGTCGATCCTCCCGTTGCAAGATCCACCATG
ATTGCGTTCATGAGGGACTCCCGGGTGACGATGTCCCGAGGTCTTACGTTTCTTTTCACGAGCTCGACGA
CGAGCATACCGGCCTCTTTTGCCATTCGAAGCCTTTTTGCATGAACGGCAGGCACCGTTCCGTTTCCCCT
AGGAGCGATCCCCAATGCTTCTGCAAGAGAATTCATCGTGTTGGCGGTGAACAGTCCTGCACAGGATCCT
GCGCCCGGACAGGCAAGATCTTCGATCGCCCTGAGGGTTTCTTCGTCGATCTTTCCCACTTTATAACCAC
CGACGGCTTCGAAAACGGTGATGAGGTCTATGTCTCTTCCAGCGTATCGACCAGCGAGCATGGGACCACC
GGAGATCAGGACAGAGGGAATGTTCAGCCTTCCCATCGCCATGATCATCCCTGGAGTGATCTTGTCACAG
TTTGGAACAAACACCAGACCGTCGAAGGGAAAAGCGTTTGCAACTATCTCTATGGAATCGGCTATGAGTT
CCCTGGAAGGTAGTGAGAACTTCATTCCCTTGTGATCCATCGCTATGCCGTCGCAGATCCCGATCGTTGG
GAAGACGAACGGAACTCCCCCGGCCATCCTCACTCCTGCCTTCACTGCCTCAACGATCCGGTCAAGGTGC
ATGTGGCCGGGGATGATCTCGTTCCACGAAGACACGATACCGATGAAGGGTCGGTTCATCTCATCATCGG
TTATTCCAAGTGCCTTCAGAAGGGACCTGTGTGGAGCCCTTTCCAGTCCTTTCTTTATCACATCACTCCT
CATCCACATTCCTCTCCTTGAGCCAGGGCATCATCTTTCTGAGTTCCTTTCCCACTTTCTCTATGAGGTG
TTCGGATTCTTTCTTCCTCATGGTGTAGAAGAACGGTCTTCCTGCCTGATTTTCGAGTATCCAGTCTTTT
GCGAACTTTCCTGTCTGAATGTCCTTGAGCATCTGTTTCATGTTCTCTCTGACTTCTCTGGTGACGATCT
TTTCCTGGCTGATGTAATCACCGTACTCTGCGGTGTTGCTGACGGAGTACCTCATGAAACTGAGTCCACC
TTCATATATGAGGTCGACGATGAGTTTGAGTTCGTTCAGACACTCAAAATAAGCAATCTCCGGCTGGTAT
CCGGCTTCCACGAGAGTTTCAAATCCCGCTTTTATGAGAGCCGTCACACCGCCGCAAAGGACTGCCTGTT
CTCCGAAGAGGTCCGTTTCCGTTTCTTCCTTGAAGGTTGTTTCTATCACACCCGCTCTCGTCACACCGAT
TCCCTTTGCGTAGGCAAGAGCGATCTCTTTGGCTTTTCCGGTGTAGTCCTGGTAGACCGCCACAAGTGCG
GGAACTCCTCTTCCTTCAACGTACTCTCTTCTCACGATGTGACCTGGGCTTTTCGGAGCGATCATGGTCA
CATCGACGTTCTTTGGCGGGATGATCTGATGGTAGTGTACGTTGAAACCGTGGGCAAACATCAGCATCTT
TCCCTCTGTAAGATGCTTTTCAATGTACTTTTTGTACACCTCCGGCTGGTGCTCGTCTGGAATGAGAATC
ATGATGATATCTGCTTCCTTTGCTGCTTCTTCGATGGTCTTCACGGTGAGTCCCTGCTCTTCTGCTTTCT
TCCAGCTTTTACTTCCCTCTCTCAAACCCACTATGACGTTGAGTCCACTGTCTTTTAAGTTCAATGCGTG
TGCATGCCCCTGACTTCCAAAACCGATTATGGCGATCTTTTTGTCTTTGATCAAATCGAGATTGGCATCC
TTGTCATAGTAGATAACCGCCATCAAAACCCCTCCTTCTCTTTTGTGTTCCACCTGTTCATAGCGACGAT
ACCCGTTCTTGCGATCTCCTCCACCTGTTTTTCCGGAAGAAGATTTATGAAGGCTTCCACCTTGCTTCTT
GCTCCGGTGATCTCTATGATGGCTCCCTCTTTGGAAACATCTATGATCTTGCCTCTGAATATTTCAACGA
GCTGAAAGATTTCCTGCTTGTCTTCCCCGAATTTCACCTTGATGAGGGCCATTTCCCTTTCCACACGGTT
TTCCGGAAGAGGATCTATGGGAGTTACCTTCACAACCTCAACGAGCTTGTACGCCTGTTTCTCTATCTGT
TCTATCGTTCTGTCGTCCCCTTTCACCATGATCACAAGCCTGGAAAGACCCGGCACTTCCGATTCTCCAA
CCGTGATACTGCTGATGTTGAAACCCCTTCTTGCGAAAAGATTCGCTACTTTCCTCATCACACCGGGTTT
GTTGTGGACCAGCATGGAAACGAGATGTTCATGGACCTGGTTCGTCATCTTTCATCACCTCTCCTGCTCT
CCTCGATAACCTTCAGAACCCTTTCGACGAAACTTTCATCGTAGGGTGCTTCGACAAGGGGTGTTCCCAC
ATCCCCTCCTGGTGGGACCATCGGAAGCACGTTCTCGGCAGGATCAACGACCGCGTGTATGAGCATGGGC
TCTTTCGATCTTGCGAGTTCCTCCACCGCCCTGTCTACTTCATCTGGCTTTTCTATTCTCATCGCTTTTA
TACCGACTGCCTCTGCTATCTTTGCAAAGTCCGGGTTGTCGGCAAGGATGGTGGCGGAGTACCTGCAGTT
GAAAAAGAGCTGCTGCCACTGCCTGACCATCCCCAGAGCCTTGTTGTCCATAACGATGATCTTCACCGGA
AGGTTGTACCTTTTCACCGTCATGAGTTCCTGGATGTTCATCTGAAAACCACCATCACCGGCGAAGATCA
CAACTTCCCTGTCAGGGGCTCCTATCTTCGCACCTATCCCCGCCGGAAGGGCGTATCCCATCGTTCCAAG
ACCACCGGAACACAGGAAGGACCTCTGGTGTTTGAACCTGTAGTACTGCGCCACCCACATCTGGTTCTGT
CCCACGTCCGCCACAACTATCGTGTCATCGGGAAAGACCTCGTTCACCTTCTCCACAATGTACTGGGGTT
TTATGAGTTTTCCATCCCTTTTGTAGGTCAATGGGTACTTTTTCTTCACTTCCTGGAGTTCTTCGATCCA
TTCGGAAAAATCTGTGTCCAGATCGTACTTCAAGAACTCCTCAAGGACGTTTCTCAGATCTCCAACGATG
GGTACATCCACGGAGACGTTCTTTCCTATCTCAGCGGGATCTATGTCAACGTGGACGATCCTGGCGTTTC
TGGTGAAGGTTCGGGGATTGCCGAGTATCCTGTCACTGAATCTCACACCGAGGGCTATGATGAGATCGGC
GTTCGCCACTGCGTAGTTTCCATAGTACGCACCGTGCATCCCTATTCCATCGTAGTAGAGCCTTTCATCG
GACGGATTCACTCCACGTCCCATCAGGGTGCTGACAGCCGGTACACCGAATTTATCGATGAACCTGTTCA
CCAGGTCCATGGCACCGGAGAGGTTCGCTCCGCCCCCAACGATGACGATGGGACGCTTTGATTCTTTCAA
AAGTTCCATTGCCTTCTTTATCTGTTTTGGGTGACCCTTCACGGTGGGTTTGTATCCCAGAATCTCTATT
TCATCGGGATAGTTGAACTCTCCTTCTGCTGTCTGAATGTCTTTTGGAAAGTCCAGAACAACAGGACCTG
GTCTTCCCGTTGTGGCAACATAGAACGCCTCTTTTATGGCATAAGGAAGTTCTTCTATGCTCGTGACAAG
GTGATTGTGTTTTGTGATGGGCATCGTGATGCCGGTGACGTCGACTTCCTGGAAGGCATCCGTTCCAATG
AAGGAGGTTGGAACCTGACCCGTGATCACAACAAGCGGTATGGAATCCATGTAAGCGGTGGCAATTCCCG
TCACCGTGTTGGTGGCTCCAGGACCAGAGGTGACTATGACCACGCCTGGTTTTCCGGTGACCCTCGCGTA
ACCATCCGCTGCGTGTGTGGCTCCCTGTTCGTGTCTGAAGAGGTAGAAATTTATCTTGTCTTCGTAATTG
CAGAGTTCGTCGTAGACGTTGATGATGGCGCCTCCAGGGATACCAAAGATCGTATCCACACCTTCTCTCA
GAAACGCCTCGAACAACATCTTGGAACCTTTCATCTTCACGTGGATCACTCCTCTCGGGTATTGAATGAT
TATACCAAAATCTTGGAATAACGAATCATGGGGGGTTTTTTAGGAATAGTATCATCACGTGCTTTACAAT
GTCAAGTTATCGAGTCGAATTTTTTAGTATCGGTAGCATTTTCATCATGAAAATGTAAAATTCAGGATAA
GAGGGGAACATATCGATCGTTTAAAATGTTCACAAATTCTGCTGAGGAGTGAGAAAGGTGAGGGTGGGAA
TTGCGGGTCTTGGAACCGTGGGTGGAAGCATATACAGAATACTGAAGGAGAGGGGAGAAGAGATAGAGAA
AAGAGTCGGTGAAAGGTTTATCGTATCGAAGGTCATAAATCGTTCCCCGCAGAAATACGAGGTCTACGGC
GTGCCTCCGGAGGAAATAGCGTTCGATTTCGATGATCTGATCCTGAACAGTGACGTGGTGATAGAGGCCA
TCGGTGGAACGGACGTGGCCGTGGATCTTGTTAGACGAGCCCTGGAACTTGGAAGAATCGTTGTGACTCC
CAACAAAAACCTCATCTCGGAGTACGGAAACGAATTCGTGGATTACATAAGAAAGAGAAAACTCTTCTTC
GAAGCCTCGGTTGGTGGAGGCATTCCGATCATCTCCCTTCTTCAGGATTATCTGATCTTTCAGAAGGTGA
CCAGAATACGCGGGATCATGAACGGAACGACAAACTACATTCTCACAGAAATGAGCAAGGGAAGGCCTTT
CGATGAGGTCTTGAAAGAGGCTCAAAAACTCGGATACGCCGAAGCAGATCCCACGAACGATGTCGAAGGA
TACGACGTCGCGTACAAGGTCTCGGTCCTGGCGGGCGTGGTGACGGGAAGGTTCCCCGGTATCCACAGCG
TTCGATTCGAGGGGATAACGGGCATAGATCCCGAGTATCTGAAAGAAATCGTTCGCTCCGGGAAAAAACT
CAAATTGATCGGGGAACTCGACTTTTCGACGAACACCTACGAGGTACGTTTGAGGGAGGTCACGCCGGAA
GATCCATTCTTCAACGTCGATGGTGTGGACAACGCCATAGAAGTGTCCACCGATCTGGCCGGGGACTTTC
TTCTGAAGGGAAGGGGAGCAGGCGGATACCCGACAGCCAGTGCGGTGATAGCGGATCTGTTCAGAGTGGC
AAAGTACAAGGTGCTCGGCGGTGCTGAAAAGTTCTCCGTTGTGGTGATGAAATTCGGTGGTGCGGCCATC
TCCGATGTGGAAAAACTGGAAAAGGTAGCGGAGAAGATCATAAAGAGAAAGAAAAGCGGTGTAAGACCGG
TTGTCGTCCTCTCGGCGATGGGTGACACCACCGACCGCTTGATAGACCTCGCAAAGACCATAGACGAGAA
TCCCGATCCAAGAGAACTCGATCTTCTTCTGTCAACAGGAGAGATTCAGAGTGTTGCTCTGATGAGTATT
GCTCTCAGGAAAAGAGGTTACAGGGCCATCTCCTTCACCGGAAACCAGTTGAAAATCATAACGGACAAAA
GGTACGGTTCTGCAAGGATCATCGATATCAACACGGACATCATCTCGAGGTATCTGAGGCAGGATTTTAT
ACCGGTCATCGCGGGATTTCAGGGTATAACGGAAACGGGGGACATAACCACACTCGGAAGGGGTGGATCG
GATCTCACAGCGATCGCCCTTGCGTACTCTCTCGGTGCGGACCTGTGCGAGCTTTACAAAGATGTGGACG
GTGTCTACACGGCAGATCCCAAGATTGTGAAGAACGCCCGGGTTATCAAGGAACTGTCCTGGGAAGAGAT
GATAGAACTTTCCAGGCACGGAGCGCAGGTTCTACAGGCAAGGGCAGCGGAATTTGCAAGAAAGTACGGT
GTCAAGGTGTTGATAAAGAACGCGCACAGAGAGACGCGCGGCACTCTCATATGGGAGGGGACAAAGGTGG
AAAATCCAATTGTCAGGGCGGTTACCTTCGAGGACGGCATGGCAAAGGTGGTCTTGAAAGACGTTCCCGA
TAAACCCGGTGTTGCTGCGAGGATCATGAGAACCCTTTCTCAGATGGATGTGAACATCGACATGATCATC
CAGGGAATGAAGAGCGGTGAGTACAACACCGTGGCTTTCATCGTTCCGGAATCCCAACTTGAGAAACTGG
ACCTTGACCTTCTGAAAACAAGAAGCGACGCCAGAGAGGTTATAATCGAAAAGGGCCTTGCGAAGGTTTC
CATAGTCGGTGTGAATCTCACCTCTTCACCGGAGATCTCCGCAACCCTCTTTGAAACACTCGCCAACGAG
GGCATCAACATCGACATGATCAGCGCTTCAAGCAGCAGGATCTCTGTGATCATAGACAGCAAATACGTGG
AAGACGCCGTCAAGGCGATCCACAGTAGATTCGAACTGGACAGGGAGTGAGGAACTTGGGCATACTCGAA
AGGTACAGAAAGTTTCTTCCGGTGACAGAAAAAACCCCCATGATATCACTCAACGAGGGGAACACTCCGC
TCATTCCTCTTGTTAACATGAGCAGGGAACTTGGGATAAAGGTCTATGTGAAGTACGAAGGGGCGAATCC
AACGGGATCCTTCAAAGACAGGGGAATGGTCGTTGCCGTTGCCAAAGCCCTTGAAGAAGGTGCCAGAGCC
ATCATGTGTGCCTCGACGGGAAACACTTCTGCTTCTGCCGCCGCTTACGCTGCAAGAACGGGGTTGAAGG
CCATCGTTCTGATACCTGAGGGGAAGATCGCTCTGGGAAAACTCGCCCAGGCGATGATATACGGTGCCGT
TGTGCTGCAGGTGAAGGGAAACTTCGACAAATGTCTGGAACTGGTGAAGGAGATCACTTCCAAATATCCC
ATCACACTCGTGAACAGCATCAACCCTTACAGACTCGAGGGACAGAAGACTGCCGCCTTCGAAATCGTCG
ATGAACTCGGTGATGCTCCGGATTATCACTTCATTCCCGTGGGAAACGCCGGAAACATCTCTGCCTACTG
GATGGGTTACAAGGAGTACTACCAGCATGGCCTTTCTTCTAAGCTTCCCAGGATGATGGGATTTCAGGCA
GAGGGGGCAGCCCCGATCGTTCGAGGGCATCCCATCGAAAATCCAGAAACGGTTGCCACAGCCATAAGGA
TAGGAAATCCTGCCAACTGGGAAAAGGCGATTCGAGCCCGTGATGAGTCGGGTGGAGAGATCGACATGGT
GAGTGACGAGGAAATCCTCAAAGCCCAGAGACTTCTGGCTCAAAAGGAAGGAATCTTCTGCGAGCCTGCA
TCCGCTGCATCGATAGCGGGACTTTTGAAGAAACACCGTCAGGGACTCTTCAAAGGTGGAGAGACGGTGG
TGTGCACCCTCACCGGAAACGGCCTCAAGGATCCAAACGTGGTCATTTCACAGTTGGAGCCACCGAGGAC
GATAGAGGGAAAGATAGATGAGATCCTGGAGGTACTGGATCTATGAGAATAATGGTTCCGGCAACGACCA
CCAATCTCGGTGCGGGTTTCGATGTGTTCGGTCTTGCCCTCGATCTCTTCAACGAGGTGTTTTTTTCTTT
TGACACCGATAGAACCATCATTGAGAGCACAGGAAAGTACGCACCGGATCTTGAAAATCACGATCTGTTC
TTTGAGGTCTTCGAGTTCTTCGAGAAAAAAACAGGTTACAGAGTGCCTCCCGTGAGGATAAGCCAGGTGT
GCAACATACCGATCTCCAGTGGGCTCGGGTCCAGTGCTGCTGTGATCGTTTCTGCTCTTCACATAGCAAA
CGTGGGAACAAAGGCGAACCTTTCTCAGTGGGACCTCATGAAACTTGCCGCAGAGATCGAAGGACATCCT
GACAACGTTGTTCCGGCTTTTGTGGGGGGACTGGTTGTCTGCTATCAGGATGGGGAAAACTTTGATTTTG
AAAAGTTCGAACTGGATTTTGAGCTCACCTTCCTCGTGCCCAGCTTTTCTCTTTGCACAAACACCATGAG
AAAGGTCCTCCCCAGGCAGGTTCTGTTTGAAGACGCCGTTTTCAACATCAAGAACTCCTGTCAATTCCTG
GCAAAGATCGCCTCAGGTAAACTGAACGAGGCTTTCAAATACGTGGGAGACCGTCTTCATCAGAACTACA
GGATAAACGGAAACGAAAAGATGAAGGAATTCGTTGAAGCCATTCTTTCGAAAAAACCGGGATACTGGTT
TGTGAGTGGTTCGGGACCCTCTGTATGTACCGACCTGGAAGATTTCGAGGGAATACCTTATCTGAAGGAA
GTTCTGAAGTTGAAGGTGAACAACAGGGGGTTGATAATCTCAGAATAGGGGGTGTTCTCATGGGGGTTGT
GATCGTCGAGGACCTGAAGAAAAGCATCGGAAGAAGAGAAATCCTCAAGGGGATTTCGTTTGAGATCAAA
GAGGGAGAAATCTTCGGTCTCATAGGTCCCAACGGAGCGGGAAAAACCACCACTCTCAGAATCCTCTCCA
CCCTCATAAAACCCTCCTCCGGGAAAGTTTCCATCTTCGGAAAGGATGTGACCAGAGAGCCACACGAGGT
GAGAAAACTGATCAGTTATCTCCCGGAAGAGGCAGGAGCGTACAGAAACATGAGGGGAATCGAATATCTG
AGATTCGTGGCGGGTTTCTACACGAAAAATTCCAGGGAAATGGAAGCCATGGTCGAGAAAGCCGTTGAAA
TCTCCGGACTCGGAGACAGAGTGAAGGACAGGATCTCCACCTACAGCAAGGGAATGGTGAGGAAACTCCT
CATAGCAAGATCTCTGATGGTGAACCCACGTCTTGCCATACTGGATGAGCCCACCTCCGGACTCGACGTT
CTCAACGCAAGAGAGGTGAGAAAGATTCTGAAACAGGCGGTTCGGGAAGGTCTCACCATACTGCTTTCAT
CCCACAACATGCTGGAAGTGGAATACCTCTGCGACCGGATCGCCCTGATCCACGACGGCAGGATCGTTGA
ATCCGGTACTGTGGAAGAACTCAAGGAAAGGTACGGTGCACAGAACGTAGAAGAGGTCTTCGAGGAGGTG
GTAAAATGTTCGGAAAACTCCTGAAGAAAGAGATAAAAGAACTTCTCAATCTTGGGGCCATCGTTTCTGT
GATTGTGATCGCCGTTCTGTACGGTTCTCTGGGGAGTGTCTTCGAAAGCACGATAGAAAAGTCCACACAG
AAACCGAAGATAGCGGTGGTGATGGAAGACACCGGAGCGTTCTCTGAACTGATAAAACAGGAACTCGGCA
ACATGTCGGATCTCATCTACGTGGGAAACGATTTGAAGGAAGCAGAGAAAGCGGTGATGGAAAAGAAGGC
CTCTGCGATTGTTCTGATACCGGATAGTTTCTCCAGAGATCTGACATCAGGAAAGAAAACTCACGTGGAG
GTCATCTGGTATCTGAAGGGAACGGGTATATCCGACAGCATCTCCACAGGGATGGTTCTTTCCCTTCTTG
AGCCGATCAGGGTGAAGATCGCTTCCCTGATACTCGGTGATCCGGAAAGGGCACAGTTTCTGTTTGATCC
GTTCACGATCGTTCAGCACACGTACCTGAAAGGAAAGTTTTACGAAAACCGCTCGCCAGATGCGATCATG
AACATCTTCTATTCCCAAAACATAATGATTCCCATACTGATCATGATGCTCATCATCATGTCGGGATCGT
CTCTCATATCCTCCCTTGCCCTGGAGAAAGAAAACAAAACTCTGGAGACACTCCTCACGATGCCTGTGAA
AAGGGAACACATAGTACTCGCAAAGATCCTGGGAAGCACGATCGTTGGCCTGATTCTTGCAGGAATATAC
ATGGTGGGGTTTTACAACTACCTGAGATCGCTAACTCAGAACACGCAGGGAATAGGTATGAGTTTTAGTG
CAACGGATCTTCTACTGATAGGAACCAGTCTGTTCCTTTCCATCCTTGCCGGCCTTTCACTCTGCATGTT
CCTTGGCATGATGGCAAAGGATAACAGAAGCGCACAGATTCTCACCTTTCCCATATCGATCCTTGCTTTG
ATACCCATGATAGCGAACATGATCGTGGATTTTTCGAACCTTCCGGGTGCTCTTAAGGTGGTAATCTTTG
CCATTCCGTTCTCTCATCCCATCATGGCTCCAAAACTGGTCTTTTATGGAGATTACCATCTCATCGTCTC
GGGAATAATCTACCTTGCTGTTTTCTCCATCATCGTCATAAGTGCTGCCTTCAGGATGTTCAACTCGGAC
TATGTCGTTCTTGGATGGCAAATAAAAAGACGCTCACGATGAGTTTTTGACAGCGAAATAAACGCTTTGG
TGCACTCTCATGTCGAACGCCTCGGGGATGATTCTGTCAGGATGGGGCTTGCACGAGTTTGCGATCGCAT
CCACAGCGGAAAAGAGCATGTTCTTTGTGATCTTTGATCTCTTTTCTACGGCCCCTTTCATGATGCCGGG
AAAGGCAAGGAGGTTGTTCACCTGGTTTGGATAGTCCGACCTTCCCGTTGCAACGATGAATGCTCCCGCC
TCTTTTGCAAGACGTGGATCTATTTCGGGAGTTGGATTTGCCAGTGCGAAGATAACGGGCTTTCTGTTCA
TCTTCCCTATCCACTCTGGTTTTACGATGTTTCCCTTCGAAACACCTATGAAGAAGTCCGCGCCTTCGAG
TGCGGTTTCGAGACCACCTGAGAGTCCTTCTGGGTTGGTGATGCGGGCGATTTCGAGGTGGTACTCGTTC
AGACAGGTTTCCGGGTGTTTCTCGTTGAGGATGCCGTTTCTATCCACCGCCACAACGTTCTTCACCCCAA
GGTCAAGGAGGAATTTCACGATGTTGTATCCTGCAGCCCCTATCCCGTTCACCACCACTTTCACTTCTTC
TATCTTTTTCCCCACAAGTTTCAGTGCGTTGAGAAAGGCTGCAGACACAACAACGGCCGTTCCTTGCTGA
TCGTCGTGGAAGACGGGGATGTTCATCTCCTCAGAAAGACGTTGAAGGATTCTGAAGCACTTCGGTGCCG
CTATGTCTTCGAGGTTTATCCCCCCAAAGCTCGGCTCGAGACTCTTCACGATTTCAATGATCTTCTCCTC
ATCATCTTCAGAAAGGCAGATGGGAAAGGCATCAAGATCCGCGAAGGCCTTGAAAAGAAACGCCTTTCCC
TCCATCACAGGAAGCGCTCCGTAAGGCCCTATGTTTCCAAGACCAAGTACGGCGCTTCCATCCGAAACGA
CGGCGATCGTGTTCCATCTGGACGTGTAGGTGTAGGTATTTTCTGGATTTTCGGCACAAACCCTGGCAAC
TTCAGCAACACCGGGGGTGTAGAGAAGAGAAAGGATCTCTTTGTCCACCCTCTCAACGGGGAGAGAGATC
CTTATCTTTCCCTTCAGAAATCTATGAATCTTCAGAGGATCCATTCTCTCACTCCTTGAAGATTGTGTTT
CCTTCACTGTCTATCGCCACAATGAGGGGGAACTCTTCCACCTCTATTTCGTATATGGCCTCAGGCCCTA
GGTCTTCGAACGCGAGCACCCGGGCGCTCTTCACCCTTTTTGAAAGGGCAGCAGCCGTTCCACTTGGTGT
TATGAAGTAGACCCTCTTCCACCTCTTACAGGCGTCGATCGCCTTTTTTGATCTTTTTCCCTTTCCCACC
GTTGCGACGACACCCAGTCTGAAGAGCATCTCCAGATAATCATCCATCCTGGCACTCGTGGTGGGACCTA
TGGCACCTATCACTTTCCCCTGAGGCGTTCTGGCGGGCCCTGCGTAGAACACTATCTGCCCCTCAAGGTT
CACGGGCAGCCTTTCTTCCTTTTCTAAAAGTTCTTTCAGTCTCTTCTGTGCCTGATCTCTCATGACGATG
AGTTTCCCGGAGTAGCGTACCTCCTGGCCGGCTTTCAGTTCTTCAACCTTCAACGATCACTTTCCCCTTT
CTGCAAAGATAGCAGTCCACCGAGATGGCAACGGGCAGGGTGGCGATGTGGGTTGGAAAATGCTCCACAT
GAACTGAATAAACGGTTTTTCCCCTTCCAAGCCCCTGAAATCCTATTCCAAGGAGGTTCAGTTCACTTTC
AAGTTCTCTTTCGAGTTCGGCGTACCTTGGGTCTTCGTTTCTTTCTTTGAAGTCTCTTGTCAGAGCGAGT
TTGGAAAGAAGAACTGCTTTGTCAGCCGTACCACCTATTCCGATACCCACATGAAGAGGAGGACAGGCCT
TCGCTCCGTTTTCTCTGATGTGCTCAACGACGAACTCTTTGATTCTGTCCACCCCGGAGGTTGGATTCAT
CATGCGAAGAACTGAGAGGTTTTCGCTTCCACCACCCTTCACAAGAAATCTGATCTCAAGCCTCTTTCCC
TCAACTTGAAAGAGATGAACAACGGCGGGGGTGTTGGTTTCCGTGTTGATTCTGTCGAATAGAGGATCGG
AAACAACGGAGAACCTGAAAGGATATTCCCTGTAGACCTCTTCAACCGCTCTGTTCAGTGTCTGTTCGAT
GGGTTCTTCCAGTTCGATAGTGTGACCAAGAAAAACAAAGAACTCCACCATTCCCGTGTCCTGGCAGAGA
GGAAGGTTTTCCTCTTTGGAAATACGATAGTTTTCCTTTATTATATCAGAAAAGGGGCCTTCGTATTCTT
CGATGATCTCTCTGACTTCTTCGTTTATTCTTACGTTGGCCTCTACAATGGCTTTCTTCACTTTTTCAAG
AACGGTGTGTGCTCTGATCAACTCTTTTCACCTCAATGGAGATTATATCATCGAAGGAGGGGGATTATGA
GAGTTGTTGTGAATCTGAAACCTGAGGAAATTCCAAGGTACTGGTACAACGTTCTCGCAGATCTTCCCTT
CAAACTCGATCCACCTCTTGACCCAGAAACAAAAAAACCGGTCTCACCAGAAAAGCTCTCTGTGATATTT
CCGATGAGTCTGATCGAACAGGAAGTTTCGGAGGAGCGATTCATCGAGATACCAGAACCCGTCCTGAGGG
AGTACGCAGTCTACAGACCTACCCCACTCATCAGAGCCACCTTCTTGGAAGAGTATCTTCAGACACCTGC
AAGGATCTACTACAAGTACGAAGGAGTTAGCCCTACCGGCAGCCACAAGCCAAACACGGCCATCGCACAG
GCCTATTACAGAAAACTTGCCAGAAAGCACAACCCATTTATGAGATCGTGATGAACGGCAAGAAGTGTTA
ATATAACACTAGAGGTGCTGAACATGGCAAAACACATGAAAACATACAAATTCCCTGCACCACCTGAGTA
CCACACAAAATGCAAAGAACTATCAAAACTTGCTGGACGAGTATACAGCAAGACAGTTTCTCTTGTCAGA
AAAATCCACAAGAAAAAAGGCTTCTGGCTTTCTATGAACACGGTACAAAAGTACATCCTTCGATGGGCAC
AAAACATTCCCCTTCACTCTCAGACCAAACAAGCCCTGGTGCAAAGATACTTTGAAGCCCTCAAATCCTA
CTTCAAGGCAAGTAAAACAAACCAAGGCCTCAAACCACCCTTTAGAACACCAAAGTACACAAACGTTGTC
TGGAAAAACCAGGCAGTAAAACTTCTTGAAGATGGAACCCTAAGACTTGCGATGGGAAATGGAAACGATC
CTCTCTACATACCAACAACCCTCCCAAAGGAAGTGGACATAAGACGTGTCGAACTTGTCTACGACAAAAG
ACAAGACAAATACTTCTTCCATGTGACAGTTTCATTCGAAAGCCAGACGAACATTTCTGGTAGTAAAGTA
GTCGGCGTCGACCTTGGCGTTGTGCACCCAATCGTTGCCTCAACAGAGGACAAGGCAGTTATCTACAACG
GCGGAGTGCTCAACTCAAAGCTTCGCTACCGAAACAAAAAGCTCGCTGAGCTCCAAAAGAAGCTGGCAAA
GAAGAAACCTGGCTCAAGACGCTACAGGAAACTTGTTCGGGCAAAAAGAAGGCTTCTTGCAAAGCTCTAT
AACCAGATCAAAGACATTCTCCACAAGTACACAACACACTTTGTCGGGTGGTGCCTGACAGAAGGAGTAG
GCACCATCGCAATCGGAGACCTTCGAGGTATACGAGACAGGGTCGACTACAACTCTACTGCCAACCAGAA
GATCCATCAGTGGCTGTTCAGAAAAATTTCTGATCTCATCAAGACCAAAGCAGAAGCACTCGGTATTGAA
GTGGTCTTCGTTGACGAGTCCTACACATCACAGACGTGTCCTGTCTGTGGTGCAAAACACAAAACATCGA
CGAGGAACTTCAGGTGCTTGGGTTGTGGTTTTGAATGGCACAGGGATGCGGTAGGGGCATTGAACATCAG
GAAAAAGTATACAGGCGAGAGCCTGGTAGTAGGGGCTTTGGCGTCCCCCGTGGGTGTGATGTACAACTCA
CACCTTCGTTGCCCGGTGGCCATGTGGTCACCGTGGAAGCCCACCTTCGAGTGGGTAAAAACCTCCTGAT
TTCCTTAGGGGATCGGGAGGACGTCAACAGCAAAAGCCTATGAGAAAGCACATGATGAATCTGTTCGGAG
GAAAGGTAACTCCAAGCCCCAGTGAAGAAACGAACTTCGGAAAGAAGATCCTGAGTGAAGATCCAGACAA
TCCAGGTAGTCTTGGCATCGCCATCAGTGAGGCACTGGAAGTGGCCGTGTCTGATCCGAACACGAAGTAC
TCCCTCGGAAGCGTATTGAACCATGTTCTGCTCCACCAGACGGTTATAGGCCTCGAGATCAAGAAACAGC
TCGAACTCATAGGTGAAAAACCAGACATCTTACTGGGATGTCACGGAGGAGGCTCGAATTTTGGAGGAAC
GATCCTTCCCTTCATACCGGAAAAACTTTCTGGAGAGAACATCAGATTCGTTGCCTGCGAACCGACCGCC
TGTCCTTCACTGACCAGAGGAAAGTACGACTACGACTTCGGAGACACGGCCGGCCTCACACCCCTTCTCA
AGATGTACACGCTCGGAAAAGACTTCATTCCACCGAAGATACACGCGGGTGGGCTCAGATACCATGGTTC
TGCACCAATAATAGCAAGACTCGTGAAAGAGGGAAGCAAAGAAAGCGAAAGAAGAAGGAAAAGAACGTGT
GATAGTATTCACTCTGAGCGGCCACGGTCTGCTCGATCTCACAGCGTACGTGTGAGGAGGTAAAACACGT
GAAGAAGAAACTGCTGTTCTCCATATGGTTGAACGCCATCATAACGCTTTCTGAAGTGGCCGGCGGCTTG
ATATCTGGGAGTCTCGCCCTTCTGGGCGACTCCCTTCATAATTTTTCCGATACCATGAGTCTTCTTGGAA
GTTTCATCGCGATGAAGATCAGCGAGAAACCGAAGAACAAAAAGTACACCTTCGGTTACAGAAGAAGCGA
AATCATTGTGGCTTTCTTGAACTCCGTATCCATCTTCGTTGTTTCAACACTCGTTGTCATCGAAGCGGTG
AAAAGATTGGGGAACCCCGCCACCGTTCACACGTCGGTGCTTCTCCTCGTCTCCTCGATAGGTCTCGCTG
CCAACTTCTTTTCCGTCATCCTTCTTCACACCCACAGCAAAGAAAGTATGAACGTTCGATCCGCGTACCT
GCATCTCATCGCGGACACCCTGTCCTCGATCCTTGTGGTTCTTGGGGCTGTTTTCATGAGGGTCTGGAAA
ATATACTGGCTCGACCCTGTTCTCGCCTTCGTTATAGCCTTATACATGTTCAAAGAGGCTTATGAAATAG
TGAAAGAGTCCTTTGAGATCCTCATGGAAGCTTCACCGAACCTGGACTTTGAGAAAATAAAGGAGGAAAT
TGAAAAAATAGAAGGTGTGAGGAACGCCCACCATTTTCACGCCTGGAGGGTGGGAGAGAAAGAGATCCAT
TTCGAGTGCCATGTGGAAGTGGAGAACATGGAACTGAAAGACGCACAGAAGATCCTCGATGAAATTGAAT
CCAGACTGAAAAGGTTCGGTGTCACCCACGTGACCGTTCAGCTGGAATGCAACCGCTGCCACGGAGAGAT
GATCTGCAGTTAGAGGGTGAAGATGGGTTCTTCTCTGAGGAGCCTTCGATCACTTGTGAACAGTATCACC
TGTCTTGTCCGGGCTGTCTCTTTCAGTTTTGACCAGAGAAGATCTATTTTGCCGTCGTCCAGGTCCACAA
ATGTGTTGTCTATCACAAGTGGGAGATCGATTTCGAGGACACGCGATACAAAATCCTTCGCATGAAGCGC
CAGAACTTTCAGAGCGGACGTATTCAGGACTCTCATCACCGATTTTTCCTGAGGAACGTTGACGGCAACT
GCCAGATGGGGAGAGACGTTGAAGACCATCGACTCACCGAAAAATTCCCTGTAAACCCTGCTCAGTTCTT
TTGAAAACTCCTCGGTATAGCCCATCACAAATTCACTGTACTTTCTCTTTACCCTGTCTTTGAAGGCAGG
AATGTTTTCGATGATTTTTTCCGTCAGAGCGAATTCCAGTCTCTTTTTTGTGAGCTGTTCCATCAAACCG
TACGGTTCTTCGAGGGGTGGAATTTCCAGGGCTTCCAGTTCCCTTCCGATGCTGTTCACTCTTTCTTCGA
GTTCTTTTATTCTCTGGCTCGATTTCATCGATTCAACGTTTTCTTTTTCTTCGAGGAGCTTCTTCATGGT
ATTTTGAAGATCTTTCTTTTCTCTCTCGAGTCTCAGGAGTTGTTCTTTCAGCTCCAGCTGTTTCAAGAGC
TCTTCAACACTCTCTAAACCGACCTTTTCCAGCGCTTTTCTGAACTCTTCTTCCTGCTCTCTCATGTATT
CTGTGAGCTCTTCCAGATTCTTCCTCTTTTCTGTAAGGGAAGAGGCCAGAGAGTCTTTCATCATGAGAAG
CTCTCTTATCTGGTTTTCCACGTTTTCGAGGGCCTTCCTTGGATCACTCCCGTATTTTGCGAGAAATGGT
GCGATTTCAAACATCCTTGAGTTCAACTGTTTTTCCAGCACGGTCTCGAACCCATCGATATCCTCAACAC
CCACCGCCTCCTTCAACCGTTTCAACACCTGATTCTTTTCCTCCATCAGTTCCCTCTTTTGAGAAGAGAT
AGTGACGAATTCGCTGTCCAGATTTTGGAGCTCTTCTTTCACTCTGAAGTAGTTCCATATGGAAAGCAGA
GCCCCACCGGCACCAGCGAACGTCAGATAGATGAACGGATTCTTCGATGCCAGAAAGATGAAAACAGCGG
ATACCACAGAAAACGTCAGAAACACGCTGACAAGGACTTTGAACACAGAGAGTGTTCTGTCTGCTTTTTT
CATTCTGTCTCCTATCTTTTCCAAACGTTCGTTTATGGTGTTCATCTGTCTTTCTATCTCTTCCAGAGGT
CTTTTCAAACGACTCGAAATTTCGTTCATCCTTGCTCTGTGCTCGTTTTCGACAAGATTCATCTGAAGCC
TCAGGTTTTCCAGTCTCAACTTCAACTCTTCAAAACTTCTGCAGGAAAAATCCTTAAGGATGTCTTCCAT
CTTTTCCCTTGTCTCGTTGTATTTTTTCTCCAGTTCCTTTATCTCCATTTCAAGCTGGCTTTGCCTTTCT
TTCAGATAATTCAACTTCTGAAACAGCCCGTAGGCTTCCTCCAGGTCGTTCTTTGATGAGACGATCTGGC
TTTCAAGTTCCTTCAACTCGGCTTCGACATCCAGGAGTTTCTTCTTGACCTCTTCGAGATGAAAATCAAT
CGACTGAAGTTGTCGTTTCTTTTCCTCTTCCAGTCGTCCTCTCTCTTCATCGAGAAGCCTTCTGCTTTTC
AGTAACTCTTCCTCGAGGTTTTTCTTTTTTTTCATCAAAAGGAGCACCTTTTTTCTCTTTCCCTTCCACT
CGTTGATCTTCATCTCAAGGTTTGATATCTCGTTTCTCAGCATCTTTTCCTTTTCCATCAGACTGGAAAA
GTCTTCGTTCATCACACGTTCCATCTCTCTTGCAGGGAAAAGATTTCTGTAACTCTCCGAAACGAGGGAA
GAGATCTTTTGAGATCCTTCGAGGGTATCATCCACATGCTCCGGTAAAAAAGAGGTGAAGAGGAAGACCT
CAGGATCAACCGCTCCCGAACCAAAGAGCACTGTCCCTTCATCGGTTTCGAGATGACCACCGAACTTTTT
CGAATACCAGGGTCTGTAGTCTTCAAGTTTCGCTAAATTTCCCGTGAGACAGTATCTGATGAAGTTTGCA
AGGGTGGTTTTACCCGCTGCGTTTCCACCGAAGACGATGTTCAGTCCATCCTTAAGATTCAGAGAGAAAT
CTTCGAACTTTCCAAATCCTTCGATGTAAACTTGCCTGATCTTCATATCTCTTCCCTCACCCCTGCTTCT
TCAAGAAGGAGAGAATCCAACTTCGACCAGTTTCGCCTGTTCAGCACCTTTCCTACAAATCTAACGTTCC
TTCTGTTCTTTATCCCCTCGTACTCATGGTCCCACAGGATACCGCTCAAAACAATCAGAGAATCTTCAGG
AAGAAAGGGCAGGTCCTCGTAAACTTCTACTTTCAGAAACTTCACTTTGAAACGTGAAAGATCGAAGCGC
TCAAAATTTTCGCCATTGTACAGAAGACATTCACATTTTTCGCTGAGAGGTGAGGAGGAAAAATCGGGAA
AAGAAACAGAAAAATCCCGTTTCACAGGCACATTCAGGTACTCCACTATTTCATCGAGCACGATGGACTC
CGGTGGAATGAACTCCTTTATGAATTTCTCCGCCAGGAAGGGATCCACGCTGTCGCCGAACAGATTTATG
AAAACGAACCTTTTCCCCCTGAAGAGTCTGGTCACATAGTTCAGGAGTTCCATCCTGGCTTTATCCAGCT
CTTCCCTGAAAAAAATCGTTTCACTTGGGTAATCAAAAAATCTCAAATCTTTGATCAAAACGTGTTCCAT
ATTCTTCCCCCTTCAAGGGTTTTTCAAGAAGATTTAAGAAGTTCTTCCATGGTGATTCAATTCAGTGTTA
CAGGGGTAAGTTAAATTTTGAATTGCGTGTCCCTCATCCCCCCGATCCCCCCTGGACCCGATTAAGACAA
AAAGAAGCATGGGAGGGACGATCGTCCCTCCTTTGTTTTTTACCTCGGTATGTAGAGGTTCAGATCTCTC
GCTATGTTCTCAAGGCGCGTTTGAGTGACCTGAACGATCTTCGTGGGATGATGAGAAGTTCCTACACCGA
ATACAAGCAAAAAGACCCTGTTTGGAACACCGACGATCAACGTTGCGTTTCTGGGGATCACGATATCGTA
ATCTGTAGCGATCTTTGGCTCCTTGTAATAGAAGAACCTGTAAGGAGAAAGTCCTGGCTTTATGTCCCTT
GAGAAGATGATCTTTTCTCCATTCTTGATGGTGATCCACACAGGGTCGTTCCCCACAACGAAGATGCGTA
TATAGCCGGTGGTTGGGTCGTCCTCTATCTCGGAAAAGATCTTCTCAAAATCTATCCTGGATTTCTCAAA
GTACTCGTAGGCGGTGATGTAACGACTGACGATGGAGTTCGGTTTCAACAACTCTTCAAGCGTTTTCAGG
CGGTCTTCGTAACCGTTCAATTTCGATTGAAGCGTTCTTTCCAGTTCTGAGACTCTTGCATCGAGCTTTT
TGAGAAAAAAGAAGTTGAAGACCGAAAGAACGAAGAAGAGCAAAATGGCCACCACTATCAGTGAAGCAAA
AAAAGAAACAAGAAAATCTCTCTTCATCGTATCACCCTAATTCGGAAATCATTCTCTTTACCTTCTGAAC
CGTGTTGTCCACCTTCTTTGAAGACACACGAAACTCCTCCGCTATCTCTTTGTACGAGTATCCATCCAGC
CATCTGAGGAATATATTCTTTTCCAGTTCATTCAAATTCTCCAGAACCTTCTCTAGAATTATATCAGAAA
GAGCGCTCTGGGCGATGTCTCGGCTGGCATCCGGCATCTCGAAAGGTGAATCGTCCTCTTCTTTTTCCAT
CGACTCCACCTTCACGGCATCGGAGAGCATCCTGTTCTTTTTCCTGTTCATGTAGGTGAGAAAGGATTTT
ATTTCAGATTCCACACTTCTCCAGGCAAAAGATGTGAAGGAGCTCTTGGAACTGTCGTAATAGAAAATGG
CCTTTATGAGTCCCACCAGTCCGTTCTGTATCACATCCTCCTGCTCCGCCCAGCTGGCAAAATAGCGGGA
GGAAATTTTCACAACCATGGGATAGTACTTTTCGATGATGAGATCTATCGCTTCCTTGAAACCTGCCTGT
GCGTATTCCACCAGCTCCTCCACCCTTTTTCCCCTCAACCTGTACTTCAGCATCCTATCCGAGAGACCTC
GGGTCCAGAGCGTCTCTCAAGGCGTCTCCAACGAAGTTGAACGAGAGCACCGTGATGAAGATGAACAGCC
CCGGTATGAGAAGCCATGGATACTTTGTCATGTAGGCTACGTTCTGTGCCTGAGCGAGCATCAATCCCCA
GCTCGCATCGGGTTCTCTTATACCGAGTCCCAGAAAACTGAGACTCGCTTCTCCCAGGATGTATCCGGGT
ATTGCAAGAGTGGCGGCAACTATCAGATAGCTCGTTGTGTTTGGAAGAACATGGCGAAAGAGGATCTTCG
TGTCTGGAAAGCCAAGCGCCTTTGCTGCCTCCACGAACTCCCGTTGCTTTATGGAAAGCACCATTCCCCT
TATCACCCTGGCTCTGCCCGCCCATCCGATGAAAGAGAGTATGAAGACAAGCAAGATGTACACCTGTGTG
GATGGAATGTCCAGGGGAAGCAACGACCTCAAAAGGATCAGAAGGTAGAATCCCGGAAGCGACATGATGA
TCTCAGAGAACCTCATCATGAACTCGTCCACAAGCCCACCGTAGTATCCGGAGATTCCGCCAAAGATCAG
AGAAAGCGCAAAAGTGATGAACATTCCTATGAAACCAATGGAAAGGGAGATCCTCGAAGCAAACACGAGC
CTGCTCCAGATGTCTCTACCGTACTGATCCGCACCCATTATGTAGAATCTCACGTATTCGTTGTTGTCAT
AATTGTCCACACCGAAGAGGTGGTACCTGAAGGGTATGAGCCAAAAAAGATAACCGAGTCTGTGCTTTCT
GTCACCACCCCAAGATTTGATGAACCATTTTACCGGATACGTTTTGTAATCGTAATCGACCACCTTTCCT
GTGATCATCTCGATGTCCTCACCTTTTTTCACCAGGATCATGTTGAGTTTCTCCTTCAGGATTACCTTTT
TGATATCATCGGGAGAGTTGAGCCCCAGTCTGAAACCGTACTTTCCAAAGTACGTATCCTTTGCAACGGG
CGAAGTGGTTTCTATCTCCGCTTCACCCTTCGCCAGGACGTCGTCGTCGTATCCGAACAGGAAGTAGTCC
ACCACCCTGGTGGTGGAGCCGGCGTACTTTCTGGTGCCGTCCTTCAGAACAAGGTAGTACTCTTCGTCCA
CCATGAAGGAAAAACCGGTGACCCCTTCTTTTCCTATCTCGTAACTGATCTGTGATCCAAAGACATCCAG
AACGAGTCTTTTTGGAAAGAGCATCTCGTAGAATTTTCTCTCAAAAGTGGCTTTGTCCACGTAACTCACA
GTTGGAAGAACATACGCTCCAACGCGTTTTCCCTTGTATTCTCTGTGCACTCTGGTCGGTGGGGCGAAGG
AATGTTTCAGTGACTGTTCGTAGGGATGGTAAGGCGAGAGAAAATCGGCAAAAAGAGCCATGAGATAGAG
AACTATGAGGACATAGAGCCCAAACATACCGAGCCTGTTTCTTCTGAAAGCCCTCCAGATGAGCTCTCTT
CTGGAGAGAACCTTTTCCTTGAACTCTATCTCACCGTTCTCAACGTGGATCGCTTTTTCCTCAGCCATGA
CGACTCCTCCTTCACTCGAATCTCACTCTTGGATCCACAGCGGCAAGGAGTATATCAGCGATGAGGTTAC
CCACCACCAGCATGATAGCACTGATCACAGCAGACGCCATGACTATGTAGATATCCTGCTGAAGGAGAGC
CTGATAGATGAGTCTGCCCATACCGGGCCATGCGAAGATGTTCTCTATGATAACCGCACCACCGAGAACG
TTGGAAATACTGAACCCAAGGAAGGTGATCATTGGATTGATGGCATTCCTCAAGGCGTGCTTGTATATGA
CCACACGTTCTGGCATTCCTTTCGCACGGGCAAATTCCACGTAATCTTCATTAAGAACATCGAGAAGACT
ACCCCTCATGTACCTCATCAGGGACGCAAAACCACCAAAACCGAGGGCGATCGTGGGTAGTACCAGGTGC
GATGCGATGTCTTTGAATCTTTCCCACGTTGTCATGTCGTTGTGGTTCACCGAGACCATACCGGCGATCG
GGAACCAGCCTGTTTTCGCAGCCACAAACAGAAGGAGTATGGCCAGGAAAAATCCTGGAAGCGCAATACC
ACTGAAGGCAACAACCGTGAGGATCTTGTCCCAGATGGAGTACTTTTTCAAAGCAGAGAAAACCCCCACT
ATTATCCCCAACACCCACTGAAAAGCAAGTGAAGAAACAGATAGAATCACCGTGGCGAATACCCTCTCCC
ATATGAGAGTGGAAACGGGTCTTCTGTAGTAGAAAGAGTATCCGAAGTCACCCTTTAAAACGTTCTTCAA
CCATATCCCGTACTGAACGATCCAGGGCCTGTCCAGGCCAAGTTCTTTTTCCATCTTCTCAAGAAACTGC
TGCGATACAGAAGGATCCAGGCGATACATATCCAGGAAATTTCCCGGTGCCGCCTGCATGATGATAAAGA
CGAGGAAGGATATGATCAGAAGCTCCGGTATCATGATGACCAGTCTGCGGGCGATGTACTTGAGCAAACA
GGATCACCTCTTCATCAGAAGTTTGGAAAGGAGGGGGGAAGTTCCCCCTCCGAAACACTTCACTGCTCTT
TCCAGACACAATCCTGATTCCAGCCCCACATTCCACCGAACGCGGTGGGTTCGAGGTTGTGGAGTTTGTT
GCTGTACGCGTACAGGTAAAGCTGCTGGGTGGTGTAGATGAGTGGCAGGTGTTCAGAGACCAGTCTCTGG
AACTCTCTGAACATGTCCACCACTTTTTGCTGATCGAGGATCTTCACGTTCTCTTCGAAGATTCTATCGA
TCTCTTTTTCCCAGTCAGGCAAGTAATAGTCGTTCGGATCAACGAAGTCTTTGACCTCAGGATGATAATT
CCAGAAGTGGAGAGCACCTTTTATTCTCCACACGTTCGCTCCACCCTGTGGTTCGTCGGATCCCGTGAGC
CCTATTATGACAGCCTCCCAATCACCGTTCACGACGAGTTTCTGAACGAGTGTGTTGAAGTCTATAGGAG
CAAACGTCACGTCCATTCCGAGCTTTTTGAGCGACTCCGTTATGATGTTACCCATTCCTTCGCGGATCTC
GTTTCCGGCGTTAGTCATGATGATGAACTTCACCGGGTTTCCTTCGCTGTCGAGGAGCTGGCCGTTTTCA
TCCCATTTGAAACCACCGAGCTTGAGCATCGTTCTGGCAAGATCGAGGTTGTACGGGTATTTTCTGAGAA
CGGATTCATCGTAATAAACGGTCGCAGCCTGACTGATGGGGCCCCACTGTTCAACCGCGAGGCCGTTGTA
GAGTGTATCGATCATCGACTGCTTGTCGATGGCGTACGCCACTGCCCTTCTGAAGAAATCGTTCCTGAAC
CACTTCCGCTTCACAGGATCGGGAGCGTTCCAGTTGAAACTGATGAAAGTGGTTCCAAAGTTCGGGCCTC
CGATACCCACAACCCAGCCTTTTTCTCTTGCCATGGCTTTGAGTTCTGCGTACTCTGTTCCGCGAGGTCC
GTACACATCGACTTCTCCGTTTTCAAACGCGAGCCTCTGGGCGTCCTGTGTCGGAATGATCTTGAAGATG
ATACCGTCGAGATAAGGAAGCTGCTTTCCTTCTTTGTCGTACTTCCAGTAGTAGGGGTTCTTCACGAATC
TCACGTACTGATCGGGAACGTATTCGACGGGGATGAACGGACCGAGTCCAACGATCTCTCCCTTGTTTAT
GGAATCAACCGTCCAGAACTCTTTGAATTTTCCTTCCTTCACATACGGTTCCGCGAGGTGTTTTGGGAAG
ATGGGAATACCTCCAATGTACCTTACCGCAAGTCTGTACGTTTCTTTGAGGGTTGTCTTCACCGTGTAAT
CGTCGAGCTTTTCGGCTACTGGCCAGTTGTCTGCAAAGAGATCCTGCATATCGTTCGGTATGTCAGGGTT
GAAATAGACATCGTTAATTGTGAAGACCACATCGTCTGCTGTGAACGGTGTTCCGTCACTCCATTTGACA
CCCTTCCTCAGGTGCCAAACGATTTCCATGCTTCCGTCCTCGTTTTGGATGAGTTCCCAGCTTTCTGCGA
GAGCGGGATGGATCCTTGCGTAATTGTCGAGCTCGATCATGGAAGCCATGAACCTCGCTATAACATCTCT
AGAGCTCGTCTCCTGAGCCACGACATTGTTACACGTTCTGGGACCAGAAAGCGTCGGTACTACGAGCACT
CCCCCGTACTGTCCTGTGAACTCTGCTCCGATGTACGTTTCGAACTGAGCGAACGGTGAAAGTTCTGCGA
AAAGTGCAACGGCTGCAATCATAAGGAAAATACCAAGAAACCTACGCATAACATCACACCTCCTCTATGA
CGAATGTAAATGACACGCCACCCAGTGACCTGGGGAAATTTCCTTCATCACCGGATACTCTTTCTCACAC
ACGGGCATCTTGTAAGGACACCTCGGATGGAAGAAGCAGCCAGTCGGCCTGTTGATCGGGCTTGGAACCC
CACCCCTGAGAATGATACGCTTTCTTGTGCGCTCAACCTTCGGATCCGGCACGGGAACAGCAGAAAGCAG
GGCTTGGGTGTACGGATGAAGGGGATTGTCGAATATCTCATCGGTGTTTCCCATCTCCACGATCCTGCCG
AGGTACATGATGCCGACCTCGTGGCTTATAAATCTCACAAGTCCAAGGTCGTGCGAGATGAAGAGATACG
TAAAACCTTTCTCTTCCTGCAGTTTGAGAAACAGGTTTATAACCTGTGCCTGAACGGAAACGTCCAGTGA
AGCCGTGGGTTCGTCGAGGATCACTATTTCCGGGTTTATGGAGATGGCCCTCGCGATGGCAATCCTCTGT
CTCTGCCCTCCACTGAACTGGTGAGGATACCTCTCCAGGTGGTAATCCTTGAGCCCAACGCTACGAAGGA
GTTCCCTTGCCATGTCGATGGCCTCTTCACGGGTTTTTGCAAGTCCATGAAAGAGGATGGGCTCCGTCAA
TATGTCTCCAACAGTCATTCTTGGATTCAGAGAGCTCATCGGATCCTGAAAGACGATCTGTATCTTCCTT
CTGAATTTCATTCTCTTCTCTTCTATGTTTTCAAGCAGAGTTCGATAGAATCTTTCCTCGTTTTCTTCTA
CCTTTTTGAAAAAGACCTCCGCGTACTTTTTGTCGACACCATCCAGGGTGTTTATTATCTCATCGGGTGA
GAGGGAGGTCTTCATCTTGCGGAATATATCCACGTAGGTCGTCTTCAGGTAAGAAATAGCCTCCTTCGTT
TTCATGAAATAGTAAGTGGTATCGTCACCATCGACGATGACACGACCGGCAGTCGGATTTGTGAGACGGA
GCACCGTCTTTGCGGTGGTTGTCTTTCCACAGCCAGACTCACCAACGAGAGCGAAGGTCTTTCCTTTCTC
CACGGCAAAAGAGATATCGTCAACCGCTTTCACATAATCGACGATCTTTTTCACAAGGAAACCCTTTCTG
ATTGGAAAGTACTTCTTCAGGCTCAACACTTCCAGTGTTTTCACCTTGAACAACTCCTTTTCATACGATG
AGTGTGTAACCCAGACTGTCAACCACCGCTTTTATCTGCTCTTTGGAAATCGTTTCATCGTCGTAGTCCA
CACCAACAACTTCGGCTGCCATTTCGTAATCCACCTTGAACACACCATCGAGTTTCTCGATTGCGCTCTT
CACCTTTTTGTAGTCTTCCTCGGTCTTTGCTCCTTTCAGCATGAAGTAGTTCAACCTTCTCAACTCTCAT
ACCTCCCTTCCAGCTTCATTCCTTCTTCTATCAGTCTTCCGTTCCTGAGTTCCCAGAAAGTGAGTTTCTT
TTTCCCGGGAAGTTGCAGGTATTTCACCTTCACCATTCCTTTACCGGTTCCTATCCAGGCACCCTCTCTA
TCTATATAGTGTATCAAACCTGGTTCATCGTTCGAACTATCTACAGCCATTGCTCCGAACAATTTTACCT
CTTTCCCGTTCAAAAAAGCCCTTGCACCGGGCCTTGAGTCGTACGCCCTGATCTTGTTCTTCACCGTCTC
CGCGCCCTTCGAAAAATCAACGAACAGGTCTTCTTTCTTTATGAGAGGAGCATAAGTTGCCCGGGTATGA
TCCTGCTCTCTCAGATGTATTTCACCATTTTCCAACTTCTCAAGAAACTCAATCACCATTTCCTTCGAAA
GCTCTATCAACCTTTTCTCCAGCTGATCGAACGTTTCGAAAGGGTCTATGTTCACTTCTCTCTGAAGGGC
AATGGGACCTGCGTCGAGTTCTTTCACCATTCTGTAGATGGTAACCCCCGTTTTCTTCTCCCCATTTTCA
AGGGCCCTCTGTATAGGAGAAGCACCTCTGTACTTCGGAAGAAGAGAAGGATGGATGTTGTAACAACCAT
GCTTTGGAAGTGAAAGCACCTTTTCACCCAGTATCTTACCGTAGGAAGCAACTATCAGAACATCCGGATT
CACCGAATGCAAAAACTCCAGAGCCTCTTTCCTGTTTATCGATTCCGGTTGAATACAGGGAAGGCCTTTT
TCCTCTGCAACGACCTTAACAGGAGTGGGGAGCGTTTTCCTACCACGGCCTTTCGGTTTGTCCGGTTGTG
TCACAACACCGACGATGTTGATTCCTTTTTTCACCATGTAGCGCAGAATCTCTGCTGCAAACTCAGGAGT
TCCGACAAAGACCACTCTCAAGATGCCACCTTCCCCTTCAACAGCTCTACGGTATCTTTATCAGCCTTCA
CTGTGACAAGAACATAACTGTCTCGATACTCCTCGTTCAGTATCTCCAACCTGTCCTTCATTGCGTAAAC
CAGCCCTATCTTCTCTATGGGAACTTCAATGGTTTCTTGAACATCCCTTTGGCTCAGGACCTCTTCCAGT
TTTTCCAGAAGGCGATCGAGTCCTATCTTCTTTTCTGCCGAAATGAACAGAGCCTCAGGATACTTCCATT
TCAACGCCTCTATTCTGTCCTCAGGACAAAGGTCGATCTTGTTGAAGACAAGGATCCTCGGGATTCTGTC
TGCTCCGATCTCTTCCAGCACCTTCTCCGAAGCCCTCATCTTTTCTTCAGCATACGGATCGGATGCATCC
ACAAGATGTATCAAAACATCCGAATACTTCACCTCTTCCAGGGTTGCTTTGAATGCACTCACGATCGTGT
GGGGAAGTTTTCTTATGAATCCAACGGTGTCACTCACCAGGATGATTTTCCCGCTTTTCAGTTTCAAGCG
TCTTGTCACCGGTTCAAGCGTGGCAAAGAGCTTGTCTGCAATATAAACATCACTCTCTGTGAGTGATTTG
AGAAGAGTGGACTTTCCTGCGTTGGTGTAACCCACAATGGACACATGGGGTATCTTCTTTTCCAGTCTCT
GCTTTCTCTGAACTTCTCTTTCTTTCTCTATCTCCTTCAGCCTTTTTCTGAGCTGTGAAATGCGGTTTTT
GATATGTCTTCTCAAAACCTCAAGCAGGGGTTCACCGGGACCCCTCGTTCCAATACCACCACCGAGTCTT
GAGAGCTCCTCTCCCCTTCCAACCAACCTCGGCAATTCGTAAAGGAGACTCGCCATTTCCACCTGGAGTT
TTCCTTCTTCGCTGGTTGCATGGCGTGCAAAGATTTCAAGGATCACCTGAGTCCTATCCAGCACTTCCGT
TTCCAGGTACTCTCTCATGTTTTTCGACTGAACCGGGGTGATCTCATCGTCCACCACGACAAGGTCTGCT
TCACAGAATTCCACTATTTCTTTGAGTTTCTGAAGTTTTCCTCTCCCAAGGTAGGTAGCAGGATCGGGTT
TTGATCTTTTCTGCCAGAGCCATTCAACAACATCAACGCCCAGGGTTTTGCACAACCCCTTCATTTCTTC
AAGGGACTCTTTTATCTTCTCTTCATCCTTTCCAACGGCAACAACGATCGCCTTTTTCCCTTCAAGATCC
CTGGTCTTCAGGAGTTTCATCCTCCTTTTCTGGCTCCTGTTTTCTGGGCATCAACATAACGTACGAAGAG
GGTATGATGGTGCTGATGGCATGTTTGTAGATGAGACTTTGCTGATTTCCACTCTCCAGAAGGACGGTGT
AACTGTCGAAAGATCTGATGAACCCCTTAGTTTGAAAACCGTTCACCAGGTACACTTTCACCTCGATCTT
GTTGACCCTGAGGTGGTTCAGAAATCTGTCCTGAAGGTTGAACTTTTCTGCCAAGGTGAACTCCCCCCTC
AACGTGAGATTCAAATATAGATTATACCGAAAAATTCTTCACTATGAGTTCCTTCAAAGTCTTCTTCAAC
TCCTCTTTGCTCACGAAAGTTAAATTGTACCATATGGCGTTCTCGTACCTCTTGAACCATATGATCTGTC
TTCTTGCAAAGTGCCTTGTGTTTCTCTTTATGAGATGAACCATCTTTTCGAAGTCGTACTTTCCTTCCAG
GTATTCGATCACTTCTTTGTATCCTATCGTCTTCATTGAGTTCAGGTCTTTTGAATATCCCATACTCAAA
AGTCTCTTTACCTCGTCCACAAGACCCATCTCTACCATCCTGTCGACCCTTCTGTTTATCCTGTCGTAGA
GATCGTACCTTTCCCTCGTCAGCACTATTATGAAGAACCTGTCGTCTCCTTTTGTTTCCTTCTGAAGTTC
TGATATCCTCCTTCCCGTCTTCATATAAACTTCGAGTGCTCTGATGGTTCTTTTAAGGTCGTTCGGATGA
ATACGTGTTGCCGCCTCTGGATCGAATTCTTCGAGCATTTTCCTCAGGATCCCTGGTTCCCTTCTTTCGA
GTTCTCTCAATTCCTTTCTTATGTTCTCATCTGCGGGCACTCCCTCGAATATACCCCTCACAAGAGCATC
CGCATAGAGCCCCGTTCCACCCACGTATACGGGTATCTTCCCACGCTTGAGAATGTCCTCCACTGCCTTC
AGTGAATCTTTCCTGTAAAGAAAGGCGTTGTAATATTCGTCAGGATCCAGTATGTCGATCATGTGGTGAG
GTACCCTTTTTCTCTGCTCCGGTGTTGGTTTGGCCGTTCCTATATCCATGTAGCGATAGATCTGTCTTGA
GTCCATCGATACGATCTCTGCGTTTATCTCCTCACATACTTCCACCATGAGGTCTGTTTTCCCAACGGCG
GTGGGACCCCCAACTATGGCCATCTTCATCGCTTGTAGATCACCCCGTACATCACCCCGCTTTTTCTGGA
ACCCTTCAGCTCATCCACTCTGATCCTTTTGAAGAGTGAGTCCTTGATGTGGCTTTTCAGTATGACCTTC
TTTCTGGCGATTCTGAGCATCTCCTTCACGTCGTCCTCGTTCACCGTGTCGTACACCGCAAAGGGTCTTA
ACGGGTTCATGGCGGAAGACTCGTACACCGGATTTTCGAACATAGGATCGCAGTAGACCACATCGAAGGA
GTTATCGGGTTGCTTTCTGATGTATTCTTTGAAATCCGCGTGATAGAGTTCGATCCTTTTCAAGGCCTCT
TTCAGCCATTTTATATCCGTTTCGAAATTCTCCATACCGTGTTTCACCACGGTGTATATATGAATCGACC
CCTCAAGGCCAATTACCTTTCCCTCGGGAAGGAAGGCTGCCATGAGAATGGCCTCACTTCCAAGTCCGAA
GGTCGTGTCCAGAACCACTTCGTTCCCCTCTGGCTGGAGGGTCTCTATCAGATAGTCTCTTTGTCCACTC
CTTATGTTCCTCATGCGAAGAATGGCAGAAGAAGGATGAAAGAAGAACTCCCCACCAGGCCATTTTATCG
AAATCTTGTTCTTTTCCACCACATAATAGAAGTCCACCTCTACTTCCTTCAAACGTTTTCTTGGAACGTA
GATCGTTCCGAGTTTTTCAGCGAGTTCCCTGGCCTTCATCACCTGTTCTCTGTCCGGTTTGTGGGACGTT
GTAACCACGAATCGCTTCACTCTCTATCACCTCTAAGAGTCTTTCGTTCAGCCTTTTCTGCTCTTCGATC
TTCTCTTTCAGCGCATCGTACTCCTTCAGAAGCTGGTTGTGCCGTGCTTCCGCCATCTGGTAGTTGTGAT
AGCTCACAAAGAAGACAAACAGCATGAAAAACAAAAGTGTTAAAAGTCCCACGTTCAACTTCAAAACTCT
CTTTCTTCTTCGAGGCCTTATCTTAGAACGTGACCTCGTACTCGTCCCTCCCCTCCTCTAAGGTGAGAGA
GGTTGACATATCGTCGAAAGAAACGTCCACATCGTATCTTTCGAACGGTCTTGGCAGGTAGAAGAGAAAC
TCTCCGTTGTAGACAGGAACCTTCATCTCGTAGCCCTCGAAGCTTAAAGTCACAACGCTTCCTTCTTGAC
TGATTCCTCCAGACACCCTCACAGGCTCTTCGACGGCAAAGACCCTTTCCTTTTCAAGATCAAGAAGAAG
ATAGGCGTTGTCATCAAGGATCGTAGATGTTTCAAATCCAGTGATGTCGTGAAACAGCACAACTGGCCTT
GCACTGAAAGACGCCGTCACCGTCTGCTCTTCTGTCACAATCGTTGCGTTCACGGTGAGTAGAAGATCTG
TCGTGTCAAAAGGTATGTCCACGGTGGTCAGATAGAATCCCTTCTCCCTCAGAACGTATTCGAGACTGTG
TTCTTCTCCGTTCACCGACAGAGAACTTTCTTTCAGATCAACGGTGGCATCATCAAGAACACCGATGTTG
AACAGATAAACGTACAGATCCGCCCTGTCTGGACCTGTCAGCGTACAGGCTGCAGCAAGAAGAAAAAGGA
ATGAGAGAAAAAACACCCTCATAACGGCACTCCTCACAGTATGTATGCACTCAGGTCTTCGTCCTGGACG
ATTCTTTCGAGTCTTTTTCTCACGTACTCTGCGTCTATCACCACTTTCTTTTCTGGAATATCCGGTGCTT
CGAAGGAGATCTCCTCAAGGACCTTCTCTGCCACCGTGTAGAGTCTTCTTGCACCGATATTTTCCAGTCT
CTGATTGAGCTGGTAGGCAATGCGCGCCATCTCTCTGATACCGTCTTCGGTGAAGACGAGTTCTACACCT
TCCGTTGAAAGCAGCGCCTGGTACTGTTTTATGATAGCGTTTTCGGGTTCTTTCAGTATTCTCACGAAAT
CTTCTTCGGTCAGTGGTGAAAGCTCCACACGTATCGGGAAGCGTCCTTGAAGTTCTGGAATGAGATCGGA
TGGCCTTGAAACGTGAAAGGCCCCTGCCGCTATGAAGAGTATGTAGTCCGTCCTCACGGGTCCGTACTTC
GTCATGATCGTGGTGCCTTCCACGATCGGAAGCAGATCTCTCTGAACACCCTGCCTGGAAACGTCTGGAC
CCGAAGCGCTTTCCTTCCCTGCTATCTTGTCTATTTCGTCTATGAATATGATACCCCTGTTCTGAGCTCT
GTCGAGGGCCTCCTGTATCACCTTATCCATGTCAATGAGTTTTTCTGCTTCCATGGGAAGGAGAACCTTT
CTCGCCTCTGAAACCTTCATTTTTCTCTTCTTTTTTCTCTTTGGAAGCATTCCGCTGAACATGTTCGATA
TCTCTATTCCCAGATCCTCCATGCCCGGTCCGAATATCCCCATGAAGGGAGAAGCCGTTTCTTCGATTTC
CACTTCTATCTCTTCGTCTTCCAGTTCTCCCCTTCTGAGTCTTTCTCGCATCTCTTCTCTTTTCGCCCTG
AACCTTCGCCTGTCCTCCGGTGTGTACTGTTGCTGCTGGCCTCCCGTGATCAGGTTTATGAAAGGATTCG
TGATCGCTGGAACGGCCCTGGATTCCGGGACGAGGGCATCGAGAATCCTTTCTTCCACCAGTTCTTTCGC
CCGTTCTTCTACTTCTTTCATCTTCTCCTGTTTCACCATGTTGACACTGATCTCAACGAGGTCTCTTATC
ATGGAATCCACGTTTTTTCCCACGTACCCAACTTCTGTGAATCTCGTTGCTTCAACCTTCAAGAATGGAG
AACCTGAGAGTTGAGCCAGTCTTCGAGCGATCTCCGTTTTTCCCACACCGGTGGGCCCGATCATCAGAAT
GTTCTTTGGAAGGACTTCTTTTCTCCATTCTTCAGGGAGTTTCTGCCTTCTTATTCTGTTTCGAACAGCA
ATCGCAACCGCTTTCTTTGCTTCCGTCTGGCCAACGATGTATTTATCGAGTTCCCGAACGATTTCTTTCG
GTGTCATCTCATCAAAACTCTTCATAAGAACACCTCCTAGACTTCTTCTATCACGAGGTTCTGGTTCGTG
TAGATACATATTTCCCCGGCTATCATCATGGCCTTCTCCACGATCTCCCTTGCGGAAAGATCGGTGTTTC
TGAGCAGAGCCTTTGCGGCGGCAAGAGCGTAAGGACCCCCTGAACCGATGGCGGCTGCGTCGTCGTCGGG
CTGAATGACCTCACCGTTTCCGGAGATGATGAAGATGTTCTCTCTATCGGCCACCAGAAGCAGAGCCTCC
AGTCTCCTCAAGATCCTGTCCGTTCTCCAGTCCTTTGCGAGTTCAACCGCTGCTTTTGTGAGGTTTCCTC
CCCATTCCCTCAGCTTTGCCTCGAATCTATCGAAGAGCGTCATAGCGTCCGCCACAGATCCCGCAAATCC
GGCAAGCACCCTTCCCTCGCCGAGTTTTCTCACCTTCCTTGCGTTTCCTTTCAACACGGTGGAACCGAAA
GTGACCTGTCCGTCCCCACCCATCACGGTTTTCCCATCTCTTCTCACCACGAGAATCGTCGTGCCGTGGA
ATTTCATGTTCTGCACCTCCTCAAGTTATTTTAACTCAATTTCTCGAATAAAGGAAATGGTATCATCTTA
AATGAGGAGGTGCGAACTTGAAAGTAGGTGTGGCTCTGAGTGGCGGCGTGGACAGTGCTGTTGCCCTGTA
TCTTCTTCTCAAAGAAGGACACGAGGTGAAGGCATTCCACATGAAAACAAAAGAAGACGAGTTCTTCCTG
AAAAAAGAGATAAAAAAGAAGGTCTGTTGCAGTCCCTCTGACACAGCCGATGCGATAAGGATCGCTCGCT
CTCTGGGCGTGGAAATAGAGATCGTCGATGTGAGAGAAGTCTTCAGAGAAAAGGTCATAGAACCTTTCAA
GAGGGATCTGCTCAGAGGACTCACTCCCAATCCCTGCGTCCATTGCAACAGGTATGTGAAGTTTGGATAC
TTCATGGACTACGTACTTTCGCAAGGATTCGACGCTTTCGCAAGCGGGCATTATGCGCGTGTTGAGTTCA
GTGGCAAATACGGAAAAAAGGTAATAAAGAAGGGCGTGGACGGAAAAAAAGATCAATCGTATTTCCTTGC
CAGGATAGAACCCTGGAGGATAGAGAAACTTCTCTTTCCAAACGGCATCTACACGAAGGAAGAGATCAGG
AGAATCGCAGAAGAGGCCGGTATACACGTGGCAAAGAAACAGGAAAGCCAGGACGTGTGTTTCATACCGG
ATGGAAGCATCGAAAACTTTCTGAAAGATGAAGGAATAACCCTTTCAGAAGGAAAGGTGATCACAGAAAA
AGGCGAAGTCGTCGGACACCACAGAGGTTATCCACTCTACACGGTCGGCCAGAGGAAAGGACTGAAGATA
GAAAAGTTCGGTGAAAGACTTTACGTGAGAGAGAAGATACCAGAAAGCAACGTCGTTGTGGTCTCTGGTC
TGGAAGGTGTTTTCTTCTCTGGACTGATCGCCGTCGATCCCGTATGGCACGTCGATCTTCCGGAAGAGTT
CAGATGTGTCTGCAGGGTGAGAAAGAAAGCAGAGGAGGCACCGGCGATCGTCAGGGTGAAAAATTCTGAA
GTGGAAGTTCGATTTGAAAAGAAGATATTTGCAGTGACACCAGGTCAGATCGCTGCCTTCTACGACGAAG
ACACACTCCTTGGAGGAGCGATCATAAAGGAGGGAATCCCATGAGGAGCATCGTGCAGAACAAAACTGAA
GAGTGCCTTGAAATTCTGAGATGGGACAAAACAAAGTGGATAGACTTCTGGAAAGAACTCAGAAAGAAGT
TCGGTCCGATAATACCGAACTACGAGAAAAAACTCGAACTGGACGAGGAAAAGATAAAGGAGATCCTCTG
GAACACGGAAAGAAGAGAACTCGACCGGTTCAAATGGGAATGGCTGGACATCTCAAGAAACAAGAAGGTG
GAGTGTGCTGAAGCACTTTCTGAAAGAGAAGAGTTTCTTGATTTGAAAAGAGAAGACTTCTCCGTGTTTC
TCATGTCACTTCTTGGTATCTCAGACTGGGTCGTCGTGGACGGTGAGAGAGAAAAGATCGTGATCGTGGA
CGTTTTCTCCCTCTGGAGGAAGGGCCTTCTCAAAGAACTTTCACTCGCCACCCTTCAGGCGGTGATAGAG
TTTCGAAAAGGCAAAGAGAAAGGAAATTACCCGCGAAAGAAAGAGTACTTCGATTCACTGATGAAGGAGA
TCGAGAAAATCCTGGAAAGAGGAAAAGACGCCCTTGGAGATCTCTGTGGATTTTTGAGAAACCACGTTTC
TTACTACGACTGGGTTGGTTTTTACTTCGTCGAAGACGGAAAACTGAAACTCGGTCCTTTTGTGGGAGAG
CCCACAGAACACGTTGAGATACCCTTCGGTGTTGGAATCTGTGGCCAGGCCGCCGAAAGAGAAAAGACCT
TCGTTGTCCAGGATGTCAGCAAAGAGACGAACTACCTCTCCTGCAGCCCGAAAACGAAGGCAGAAATCGT
CGTTCCCATATTCAAAGACGGAAGGATCATCGGAGAACTCGATATAGATTCACACAGCTTTTCTCCGTTT
TCCGAGGAAGACAGGAGGTTCCTTGAAAAGGTGTGTGAACTTGTTTCAAAGGTGGTGTGAGGAAAACCTC
ACACCACCTTTTTGAAATGCTCGATGGACCTGTCCCAGGTTCTTTCCGCGTCGTTCGGGAAATAGCACGC
CGGAAGTTCTCCGTGCTGTCTGTGGTAGTGCATACACTCACAGCAGATACCCTTCCTCGGACAGCCAGGA
TATGAACAGTTGCAGTAGGAGAGGTTCCTTTCCTTGTTCGGACAGGCCTTCACGGTTTCACCTCCAGATT
CTTCATGGTTCTCTCGTCGGCATCGAGAAATTCGTTGATTTCCTTTGAAAGTTCAACGATCAGATACAGC
CAGTACACGCCGAATGTGATCAAAGTGAGCAGAAGAACAGTTAGAACGTTTCTTTCCTTTATGATGGGCC
GAAACTCTACATCGAACAGCACACGGTAAAGACGTACTTTTTCCTCCTGAAGGTGCCTGGCTGCTTCGAA
AAGAAAGTGCAGAAAGGTTACAAAGAACACCACCTGAAGAAGCGAAAACAGCCACACCTCCGGAAAAAGA
AAGGAAAGAAACCAGAAAAGAACGAAGGTGAAATACGTCCAGTTTGGAACCAGCAGTACTCCTTTCAGAT
CAAAACCGTGGCTTTCCGCCAGCCTTTGCGTTTTCAAAGCGTTTTCGTTCAGCAAGACCGTCCACTGCCT
GTAGACAACAAAAAGAGAAAGAGAAGAAATCATCGAGAGAAAAAGTGCCGTGAGACCGAAGACGTGAACT
TGCCTTCCGGCGAGGATTTCCCCGTAATATTTTACCAGCAGCACGGTGCTTGCGATCGAAAAGATCACAC
CTATCCAGGCAAGGTTCGTGCTCACCCTCTTCAATCTCTATCCCTCCAGTACGAAATGAGATCGTCCCAA
AAACTGTCTGTTATGAAGTCACTCAGTGCGGAAAAATCATCCCAGTACTCAGGGTTTTTCATGTTCTCCG
GCAGATAGATGAGAAGATCTCTGTAGCCTTCCGGTGTTCCGTAGATTCTGGCAGAAACGATGGCACCATG
AAGCTTTTCCCCATAATATCTGAGGGTATCGTCTGAAGACCCGTAGAGTGCTTCTGCAAAACTTCCAAGT
TCTATGAGTTCGGTGAAAACACCTTCTGCTTTTCTTCTTTCAACGGTGAAACTCCACGGCGAGATCTCCT
TTTCCATCATGTACTGAGAAACTCTGTTCAGCCAGTACATGATTTCATCCAGCCTCGAGGTGTCCCAGAC
GCTCAAAGAAAAATCTTCCCCGTAACCCTCGTAATATTTTTGAACGACTCTGGAAAGAAGCGAAGGAAGA
TCTGTTACCCCCCTCAATGCGGTGTAGTCCCAGCCCTCTTCTGGAATCTCCTTGGAGGAGGTCACAATGT
ACTCTGCACAGTCTTTGAATTCCCACAGGATCTCGAAAGTTCCCATCAGACAGGCATCAAAGCCAAGTAT
CGTGACAGGAGAGTTTTTTAAAACGTTCTTTATCTCTTTCACCGAGAGAAAATCTGAGTTTTTTACATCG
TAAGCCACACCCTTCGTCTTCACCTGGGCTTCACCACGCCACCAGTCACCGTGATTCCAGATCACAAGGA
AGGAAAGATCGTTTCCCCGGTACTCTTTCAGAAAGGAAGAAAGAGCCTCTGGATCACCGGAATCTATCTC
GTTGAACGTTTCCAGAGGTACCAGATCACTTTCCACACGGTACAGGGTATCAGAAGCGGACGCATAATCG
ACCATAGCGAAAACTTCTATCCAAGATGGGTTTTCTTTCATCTCCTCCAGGTCCTGAGATACGTATTTTT
CCAGATCGTTGTCTGCGGCTATCCACACGAGGAAAGAGAGTGTGTGCCTTGGAACAAAAAAGCAGCCGGA
GAGCAGAAGAAACAGACTACCTGTTAAGATAATCGAACCTTTTGCCTTGATAAGTATCTCTCCTTTCGAG
TTCCTTTTCTATCATGTTGATGATCTCTATCTTGCTCTTTCCCCAGTTTGCAAATATCGTGCCTTCTTTC
GGTGGATCGGCGACCAGTCTGTGAACGACCACCTTCGGTGACAGGTACTCCAAGAAGGTGATCACCCTTT
CTATGTACTCTTCGAGACTGCAGATCTCTATCTCTCCCTTCCGGTACATCTCAGCGAGTTTGGTTCCCTC
TACCACGTAAAGGGAGTGAAGTTTCACACCGTCAACATCGAGAGCCGAAAGAAGTTTCGCCGTTTCCACC
ACATCTTCCATGTCGTCCCACGGCAGGTTCAGTATCACGTGGACCACAAGTTCCATTCCCCTTCTCTTCA
CCCTGACAGCAGCATCCACGAACTCTGCGAGTGTGTGTCCCCTGTTGATCTTTCTGAGGGTCCTGTAATT
TGCCGTCTGAAGGCCCAGTTCAACGGAAACGTCCACTTTCCTTTTGAACTCCTCCAGAAGATCCAGCACT
TCTTCGGGAACAAGATCGGGCCTTGTGGAGACGGAGAGCTGAACTATGCTGTCATCCACCAGGGCTTCCT
CGTACTTTTTTCTGAGTTCATCGATGGAAGCGTACGTGTTGCTGAACGCCTGAAAGTAAGCGATGAACTT
TCTGATTCCCCTCTTTTCATACCTTTCCTTCATTCTGAGCACCTGTTCTCTGATGGGTAGTTTCATGAGT
GTGGTGAAACCGCTTCCCGTGGCATCACAGTAGATACACCCTCCCGTTCCCTTCGTTCCATCCCTGTTGG
GGCAGGAAAATCCCCCGAAGATGACTATTCTCTGAACCCTCTCGCCATACCTTTCCTTCAGATGATCGCT
GAGTTTTCTGTAGCGCACCATATTCCCTCCTTCAGTCCTTATGATACAATAGTTTCAAAAGAACTCGTAA
TCGAGGAGGAGATCGGCCTTGCGAATGAAACAGCTGTACGCCCCAACGCTCAAGGAAACTCCTTCTGACG
TGGAAACGGTGAGCCATGAGTACCTTCTGCGCGGTGGATTCATAAGAAAGGTGGCCGCCGGGATATACAC
CTACCTGCCACTGGGAAGAAGGGTTCTTCTCAAGATAGAGAACATCGTACGCGAAGAAATGAACAGAATA
GGTGCACAGGAGATCCTCATGCCCATTCTCCAGCCCGCCGAGTTATGGAAGAGGTCCGGCAGATGGGACG
ACTACGGTCCTGAGATGATGAAACTCAAGGACAGACACGAAAGAGACTTCACACTCGGACCCACACACGA
AGAGATCGTGACAGACCTTGTGAAGAACGAACTTCGCTCCTACAGACAGCTTCCCCTCGTTGTCTATCAA
GTAGCGAACAAGTACAGGGATGAGATCAGGCCCAGGTTTGGCCTTCTCAGAGCAAGAGAGTTCATAATGA
AAGACGCCTACAGTTTCCACTCCAGCTGGGAATCGCTGGACGAGACCTACGAATTGTTCAAAGAGGCTTA
CTCGAGGATAATGGAAAGACTCGGTGTGAAGTACATGGTCATAGAGGCAGAAACGGGTGCCATCGGCGGA
AACGCTTCTCATGAGTTCGTCGTTCCCGCAAAGATCGGAGAGACGAACGTGCTCTACTGCGAAAAATGTG
GTTACCAGGCAAGCGATGAAAAAGCCGAGTACAGGGGAGAATACCCCGTCGAGGAAGAGGAAGAAAAACC
CCTGGAAAAGGTTCCTACCCCCGGAGTGAGGACGATAGAAGAAGTTTCACAGTTCCTTGGAGTTCCTCCA
TCGAAGATAGTGAAGTCCCTTCTGTTCGTGGGAAGAGATGGGTACGTGATGGCTCTCATAAGAGGTGATC
TGGAGCTGAACGAGGCAAAGCTCAAATCCCACCTGAAAGACCAGTCTTTGAGGCTTGCCACTCCTGAGGA
GGTCCTGAAAGACTTCGGTGTTCCCATCGGATTCATCGGCCCCATCGGCACGAACGTGAAGAAGGTGGCA
GATCACAGCATCAAAGGTCTGAAGAACTTCGTCGTGGGTGGTATGGAAAAAGACACACACTACGTCAATG
CAAACCACCCGAGGGACTTCAAAGTTGATGAGTGGTGCGATCTGAGAACCGTTGTGGAGGGTGATCCCTG
CCCCGTGTGCGGTGAACCCCTCAGAGCCACAAAAGGAATAGAACTCGGCCACATCTTCAAACTTGGAACG
AAATACTCTGAAGCGATGGAAGCCTACTTCATGGACGAAAACGGTGAGATGAAACCCTTCATCATGGGAT
GCTACGGCTGGGGTGTTTCCAGAACGATGGCGGCGGTTGTGGAACACTTCCACGACGAAAACGGTATGAT
CTGGCCCCTGTCCATAGCACCGTACACGGTCATCGTCGATATCCTGAACATGAACGATCCAGATCAAAAG
CGTGTCGGAGAGGAGATCTACAGGGCTCTTCTGGAAAAGGGTGAAGAGGTTGTCCTCGACGACCGCGAGG
TTTCACCGGGATTCAAATTCAAGGACGCGGATCTCATCGGTTTTCCCATAAGGATAAACGTGGGAAGATC
CCTGAAAGACGGTGTGATCGAGTTGAAGAAGCGCTACTCAAAAGAGCTCGTAAAAGTGAGCATTCAAAAT
GGTCTTGGCTCGCTTTTTGAGGCTCTGAACAGAATGAAGGCAGAATACGATCCTAGGGAGGCTATCGAGT
GAATTACTCTCGACTCTCTTCTGCCACTCTTCAAGGCATAGAAGCGATGAAGATAGACGTGGAAGTTGAT
TTCGACAACAGGAGCGTTTTCAACGATATAGATGTGGTGGGGCTCGGAGACACCGCCGTGAAGGAAAGCA
GGAAAAGGGTGAAGAGTGCTATTCTGAACAGCGGGTTTTCTCTTCCCCATGGAAAGTTCGTGGTGAACCT
TGCACCGGGAGATGTGAAAAAAGAAGGCTCCATGCTCGACCTTCCGATAGCCCTGTGTATCCTTGCTTCA
ACGGGCATTGTTCAGGTGAGCGAAAACATCCTCGCCGTTGGAGAACTTTCGCTGAACGGTGAAGTGAAAA
GGGTAAGTGGCATTCTACCCGTTCTTCTGGCCCTTTCTGGGAACTTCAGAGGAACCGTCATAATTCCAAA
AGAAAACGAAGAAGAGGCAACGTGTGTGAAGGACCTTCACGTCTACACGGTGGAATCCCTCAGAGAGTGC
GTGGAGTTTCTGAGGGGAGACAGGGTGTTGGAAGAAGTTGAATACGTTGGGATAAAAGAAGCTGTGCTGG
ATCGATCCGTTGACTTTTCGGACGTTCGGGACCACGAGATGGTGAAAAGGGCCGTCGAGATAGCGGTAGC
GGGGTTTCACAACATTCTCATGGTGGGAAATCCAGGCTCTGGAAAGACGATGATAGCAAAGAGAATCCCC
ACCATCTTCCCTCCGATGACGGAAGAGGAGATCATCGAAACGAGCAAGGTGTACAGTGCAGCGGGTTATC
CCGGTCTTGTCCGAATCAGACCGTTTCGCTCACCGCACCATACAGCCTCCACCGTTTCCATCATCGGCGG
TGGCACAACACCGAAACCCGGAGAGATTTCCCTTGCACACAACGGTGTGCTCTTTCTCGACGAACTACCA
GAGTTCAAGAGGGACGTGCTCGAGGCTCTGAGGCAGCCCCTTGAGGAACATTGCGTCACCGTTTCAAGGG
CAAAGTTCACCGTCACTTACCCTGCCCGTTTCATGTTGGTTGGTGCGATGAATCCCTGTCCCTGTGGAAA
CTTCGGAGATCCAAAACAACCCTGTGTCTGCTCTCCAAGGGACATTCTGAGATACAGGAAGAAGATATCG
GGTCCACTTCTGGACAGAATAGACATCGTCGTGAACGTGCCGAAGCTTTCTTTCGAGGAGATGATGAGAA
AACCCGAAGGAGAAAAGAGTGCATCCATAAGGGATCGAATCATGAAAGCAAGAGAAATCCAAAAACGACG
TTTTCAAGACACATCCATCTCCTACAACTCTCAGATGACACACAGGATGTTGAGAGAACACGTAAAACTC
GACGATAAAAGCGAGAACCTGCTCAAAAGGTACGTGGAAAGGTACGGGCTTTCCGGCAGGAGAATCGATA
AGGTGTTGAGGCTCTCAAGAACGATAGCCGATCTCGATGGCAGAGAAAGGGTGGAAATGAAGCATCTGGC
GGAGGCGTTGCAGTACAGATTCAGGGATGACTAGCTCCACCAGAATTTCCTTTCTGCAACTTCGTCCATT
CTCTTTCTCTCTTTCAGGTTTTCCTCTGCCTGGTACTCTTTGAGTTTTCTTTCTCTCAGTTTCTCAAGCA
TCTTTCTTTCTTTCATCTTCTCCAGAAGACTTTTTCTGATACTTTCCTGCTCTTTCAGCAATTCCTGTAG
CTCTTTCTGATACTTCTCTATCTCCATTTCATAAAAGCGTATCCCACGTTCGAGTTCGAGTAGATCTTTC
TTCGAAAGCAGACCTTTCCGAAGAAAGTTGTTTTCTATTTTTTTCTTTTCGATGGTCAATTGTTGTATAA
TGCTTCTGAGATTTTCGATCTTTTCAGAGATCTTTGAGAGATCATTTTTCAAAGTTTCTTCTTCCTTTCT
TCGAACCGCGTATATTCTCTGGAGTCTAAACTTAAAAGCCACAGCAATCACCCCGGTCAGGGAATTTGCG
AAAACCGTATGCAAGGTGATAGAATTATGTAAGGTTCCATTAATTTCTGATAATATTTTACCTGATTCTG
GAGGAGAAAGTGTTGTTCACCAGAGAGGAATTGATGGAGACAGTGAAAGAAAGAGTAGAAAGGTGCACTG
CGTGTCCACTGCATCTCACAAGGACGAACGTTGTCGTGGGTGAAGGAAACTTGGACACGAAGATCGTCTT
CGTTGGTGAAGGTCCAGGAGAAGAAGAAGACAAAACGGGAAGACCTTTTGTTGGAAGGGCGGGAATGCTT
CTGACAGAACTTTTGAACGAGGTGGGAATCAAGCGAGAGGATGTCTACATCTGCAACGTTGTGAAGTGCA
GACCCCCTAACAATCGCACTCCAACCACAGAAGAGATGTTCGCGTGTGGGCATTTCCTGCTTGCACAGAT
CGAAATAATAAATCCGAGTGTTGTGGTCGCTCTGGGAGCCACTGCCCTGTCCTTCTTCATGGATGGAAAG
AAGGTCTCCATAACCAAGGTACGGGGAAATCCAATGGATTGGCTGGGCGGAAAGAAGATCGTTCCAACGT
TTCATCCAAGTTATCTTCTGAGAAACAGAAGCAAGGAACTGAGAAAAATCGTTCTGGAGGATTTAGAAAA
AGCAAAAAGTTTCATAAAGGAGGGTTGATAAGATGCCTAGAGGAAGAAAGAAAACGCTGACACCTGCACT
CGAAGATTACCTTTCTGTGATTCAGGAGATACTTCAGAGCCAACCCGCAGCGAGGGTGAGTGTTATAGCG
AGAAAGATGGGTGTCAGTCTTCCCAGTGTAACAAACGCCATGAAAAGGCTCGCGGAACTCGGATATGTGG
AGTACGAAAAGTACGGTTACATCACCCTCACCGAAAAGGGCAAGAGAAAGGCAAGATCCCTCAGAGGATC
GCAGAACAGACTGAGGAACTTTTTCTTCTACGTTATGGGAATCCCCTCTCCAACGGCCGAAAAACTGGCG
CGACACTTTTCCCACTTCCTGGATGCACGCACAAGAAGCAGGTTCAAAAAGTTCTACGACATCATGGTGA
ACTTCGACGAGAGCAGAGTGCAGGAACTGAAAGAATTTCTCGAAGAAAGCAAGAGGATCGTGAACGTCCA
GGAAATACCGGAGGAAGCGAAGAAGATCGAGGAGGACGAAGAGGAGGAAGCATAGTATGAACGTTCTGGT
AACTGGTGGTGCAGGATTCATCGGTTCACATGTGGTGGACAGGCTGATAGAGAAAGGTTACGGTGTCATC
GTGATAGACAACCTGTCATCCGGGAAAGTCCAAAATCTCAACAAGAACGCTCTCTTTTATGAGCAGAGCA
TAGAAGATGAAGAGATGATGGAACGCATCTTCTCCCTGCATAAACCCGAATACGTGTTTCACCTTGCAGC
CCAGGCGAGCGTGTCTATTTCCGTGAAAGAGCCAGCAAGAGACGCAAAAACGAACATCCTTGGTTCTCTC
GTGCTCCTTGAGAAATCCGTAAAGTACGGGGTGAAGAAGTTCATATTCTCCTCCACCGGTGGGGCGATCT
ACGGCGAAAACGTGAAAGTTTTCCCTACACCGGAGACAGAAATCCCCCATCCCATATCACCCTACGGCAT
AGCAAAGTACAGCGTGGAGATGTACCTGGATTTCTTCGCCAGGGAGTACGGATTGAAATACACCGTCCTC
AGGTACGCCAACGTTTACGGTCCAAGGCAGGATCCCCACGGAGAAGCCGGGGTCGTAGCCATTTTCACCG
AAAGAATGCTAAAGGGAGAGGAAGTTTACATATTCGGAGATGGGGAATACGTGAGGGACTACGTTTACGT
CGATGATGTGGTCGAGTCGAATCTTCTTGCCATGGAGAGAGGAGACAACGACGTGTTCAACATCGGAACG
GGAAGAGGAACCACTGTGAACGAACTCTTCCACATGCTGAAGGAAATCACCGGTTACAACAGAGAACCCG
TCTACAAACCTCCAAGAAAGGGCGATGTGAGAAAGAGTATCCTCGACTGGACAAAGGCGAAAGAAAAACT
CGGATGGGAACCGAAGGTTCCCCTTGAGGAGGGGTTGAGACTCACCGTTGAGTACTTCAGAAAAGCCGTT
GACTGAACTGCTCAGACCGGAAGATTTCGATGACTTTTCTGGACAGGATCATCTGTTCGGTGAAGACGGG
ATCCTGAGGAGGACTCTGAAAACGGGTAACATGTTTTCTGCCATACTGTATGGACCACCGGGGTCTGGAA
AGACCTCGGTTTTTTCGTTGCTGAAAAGGTATTTCAACGGAGAGGTCGTTTATCTGAGTTCCACCGTCCA
CGGTGTATCTGAGATAAAAAGCGTGCTCAAAAGGGGAGAACAGATGAAAAGATACGGAAAAAAGCTTCTA
CTGTTCCTCGATGAAATACACAGGCTGAACAAAAACCAGCAGGCAGTTCTGGTCACACATGTGGAAAGGG
GAGACATCATCCTCGTTGCAACCACGACGGAAAACCCAAGTTTTGCCGTTATCCCTGCCCTCCTTTCAAG
GTGCAAGATACTCTACTTCAAACCACTCTCAGAAAACGATCTTCTTGAAATCGTTGAAAAGGCCGTGAAG
AAACTCAATATGAAACTGGACGACGACGTGAAAAAGGCACTTGTGAGAAACGCTGAAGGGGACGCAAGAA
GATTGCTGAACACCCTCGAGATCGTCTACCAGGTGTTCAAAGACAAAGAGGTGACCATAGAAGATCTGAA
AACCCTGTTCGGAAAGAGTGTGAGTTACTCAAAGGAAGAGCATTACGATTTCACATCCGCTTTCATAAAG
AGCATGAGAGGAAGCGATCCGAACGCGGCGATCTACTACCTCGTGAAGATGATAGAAATGGGAGAAGACC
CAAGGTTCATTGCCCGAAGGATGATCATATTTGCGAGTGAAGATATAGGACTGGCAGATCCAAATGCACT
GATCCTGGCCGTCTCCACCGCTTTTGCCGTTGAACATGTGGGTCTGCCAGAGTGTTTGATGAACCTGGTG
GAGTGTGCTGCTTATCTTTCTCTTGCTCCAAAGAGCAACTCGGTCTATCTCGCTATGAAAAAGGCACAGG
AGCTTCCAGTGGAAGAAGTGCCACTCTTTTTGAGGAACCCTGTAACGAAAGAAATGAAAGAGAGAGGTTA
CGGAAGAGGATACCTCTATCCGCACGATTTTGGAGGATTCGTCAGGGTCGACTACCTTCCAGAGAGGCTG
AAAAACGAGGTGATATTTTCCCCGAAAGGAACCGGATTTGAGAAGGAATTGCTTGAAAGGCTAAAACACC
TCTGGCCTGAAAAGTACGGGGGTGATGGTATGTCTGAGATCAGAAAAGAGCAACAGTACAGAGGCAGAAA
GATACTGGTCGTGAAAGGTGACATCACAAAAGAGGAAGTAGATGCAATAGTGAACGCCGCCAACGAATAT
CTGAAGCACGGCGGTGGGGTTGCAGGTGCGATCGTAAGAGCAGGTGGAAGTGTGATACAGGAAGAAAGCG
ACAGGATAGTGAGAGAACGCGGTAGAGTTCCCACAGGAGAGGCCGTGGTGACAGGAGCGGGAAATCTCAA
GGCCAAGTACGTGATCCACGCGGTGGGACCCGTCTGGAGAGGTGGAAACTACGGAGAAGATGAACTTCTG
TACAGAGCGGTTTACAACGCTCTTCTCAGAGCCCACGAGCTCAAACTGAGGAGCGTTTCAATGCCCGCCA
TCAGCACTGGTATCTTCGGATTTCCGAAGGAAAGGGCGGTAAAGATCTTCGCCAGAGCGATCAGAGATTT
CATCGACCATCATCCGGACACGTCCCTAAAAGAGATAAGAATATGTAACATCGATGGAGAAACGACCAGA
GTGTTTGAAGAGAATCTGAAGATCTGAAAAAGGGGCCATTGGGCCCCTTTTTTAAAGACCTCGGAGGAAG
TATTGAACCAACTCAAACGATTTCTTGGATCTGATACCGGCAAGATCGCCATACCTGAAAGGAGATATTG
ACGTTTTTATTGTATCACAACCAGATAAAAAAACAAGGGGGCGTCCGCCCCCAATACGTGTCATCAGTAT
TCCTCAGGCAGAGACGGTGTTTCTTTCTTTTCCTCAGGTTTTTCGACCACCAGCACTTCCGTTGTCAGGA
GCATTCCCGCGATGGATGCTGCGTTCTGGAGAGCGCTCCTTGTGACCTTTGCAGGATCTATGATTCCTTT
CTCAAACATGTTTCCAAATTCGCCCCTCAGAGCGTCGAAACCGTAAGCCGGATCGTCGCTGGCAAGGATC
TTCTCTATGATCACGGCTCCATCGTATCCAGCGTTCTCTGCAATCTGTCTGATCGGTGCAGAGAGGGCTT
TGTAGACGATCTGTGCTCCTATCTTCTCGTCACCATCGAGCTCTTCGAGAAGCTTTTCTACGGCTTTTCT
GGATCTCAGGAGAGTGACTCCTCCACCGGGAACGATTCCCTCTTCTACGGCAGCCCTAGTTGCGCTCAGA
GCGTCTTCGATTCTGTGCTTCTTTTCCTTGAGCTCTGTTTCGGTGGCGGCTCCGACCTTTATGACGGCGA
CTCCACCGGCGAGTTTGGCCATTCTCTCCTGGAGAGTTTCTTTTTCGTACTCAGATGTGGTCTCTTCTAT
CTGAGCCTTGATCTGTGCGATTCTCTTCTTGATCGCTTCGGGATCTCCTTTTCCTCCGATGATGATGGTC
TCGTCTTTCTTGACCCTCACAAGGTCGGCCCTTCCAAGGTCCTCGAGTGTGAGGTCTTCGAGGTTGATTC
CGAGTTCTTCACTTGCAACCTGTCCGCCGGTGAGGATGGCTATATCCTGGAGCATGGCCTTTCTTCTTTC
ACCAAATCCAGGTGCTTTTACTGCACAGGACTGAAGCGTTCCCTTGAGTTTGTTGAGAACGAGTGTGGTC
AGAGCTTCACCTTCGACGTCCTCGGCAATGACAAGGAGTGGCTTCCCTGTTTGAGCAACTTTCTCAAGAA
TCGGTATCAGAGGCTTCACAGCACTGAGTTTCCTGTCGGTAATGAGGATGAAAGGTTCCTTCAAAACGAC
TTCCATCTTCTCTGCATCCGTCACAAAGTACGGTGAGATGTATCCCCTGTCGAACTGCATTCCTTCGGTG
AATTCAACGTAGGTCTCGAGTGTCTTGGAGTCCTCAACCGTGATGACACCGTCTTCTCCAACTTTGTCCA
TGGCCTCGGCGATAAGTTCTCCTATTTCAGGGCTGTTGGCGGAAATCGCCGCAACATGAGCGATGTCTTC
CCTTCCAGAGAGTTTCTTGGAGAGCTTTTTGATTTCCTCAACGGCCCTTTCAACGGCCTTGTCTATTCCT
CTTTTGAGCAGGATCGGGTTCGCACCGGCTGCAACGTTCTTGAGACCTTCTTTGATCATCGCCTGCGCAA
GAACCGTTGCCGTTGTCGTACCGTCTCCGGCGACATCGTTCGTCTTAGAGGCAACCTCCTTCACGAGCTG
AGCACCGAGGTTTTCGAATTTATCCTCGAGCTCAATTTCCTTTGCAATAGAAACACCGTCGTTCGTTATG
GTTGGAGATCCCCAGGATTTCTCAATGACAACGTTTCTTCCCTTCGGTCCAAGGGTTATCTTCACAGCGT
TTGCGACCTTGTCCCACCTCTTTCGAGAGCCCTTCTTGCTTCCTCGTTGAACTTCAAAAGCTTTCGGCAT
ATCTCACACCTCCCTCACTCTTCGATTTTCGCAAGTATATCGTTCACATCGATGATGATGTAATCTTCAT
CATCGATCTTTATCTCCGTACCGGCATACTTGGAAAAGATCACCTTGTCTCCCACCTTGATGTCGAACTT
CTCTTCATCTTCTATCTTTCCCACCGCAACGACTTCGGCTTTCATGGGTTTTTTCTTTTGCTGAATCTGG
AAGCACTATTCCTCCTTCGGTCTTCTTCTCCTCCTTGATGGGTTTGATCAGCAACCTTTCACCGAGAGGT
ATCACCTTCATGCTTCATCCCTCCTTCGGAAATTTTTTAGCACTCTCGACTCATGACTGCTAATATAAAT
ATACAACTTTTTCCATGCGACTTCAAGCGCTATGATTTAAGGAAAAATAACAGAAAAATTACGATATAAT
TAAACAAAAGATAAAAAATGTCTAAAACCACGTTTCAAAATATAAGGGGGTGCTTTCGGCACCCCCTTCC
TTTCTGGTGGAGGCGGGGGGATTCGAACCCCCGTCCGAAGATGGAGGCCCCTGGGCTTCTCCGAGCGCAG
CCCGTGTTTCGTGTCTCGGGAAGGACCCCCCACGGGCAGGGTGTCGCTTCCCACAGCCTTCCTGAACCTT
CCCGATCCGGGCCGGAAGGCGGAGCCCAGATCGGTAGGCTGGATCCCTCACGCCCTCTTCCGGAGCCCAG
CCAACTCCGGAGAGGACGGCCGCCTATCTATTAGGCGGCAACAGCAACAGGTTCGTTGGCACTTATTCGT
GTTCCCACCTTTTTTACGAGGAGGTGGGGACCTCGGCTCGCTTCCCAGGGGACTCCATCCCCGTCGAACC
CGTTCGCCCCCTGGTTTCAGCCATGATTATTATACCACACCTCCTTGACTTCATCTTCTTCAGAAAGGTT
CAGATTATTGTATAATCATATGAAGGCATCAGGAAAATCGACCAGGAGGTGTACCCTGTGACAGCGTACG
TTATACGAAGGTTGCTTCTGCTTCCCCTGATACTCCTTGGTGTAACGTTCATCGTGTTTTCCATGATCCA
GTCACTTGGACCTGACAAACTGCTGGCTGCTTATGTGAATCCGAACATGCTCGACAAACTGACGCCAGAA
CAGATGGACGCATTGAAGGAAAAGTACGGACTGAACGACTTCTTCGTGATCCGGTACGGCAAATGGCTTC
TCAACACCCTGAAAGGAGACCTTGGATGGTCTCTTGTGGGAAAAGAACCCGTGAAAGACGCCCTTTTGAA
GAGGTTGCCGTACACGATTGAACTCGCACTTTACGCCATTTTCCCGGTTATATTCGTTGGAATCTGGCTG
GGTGTGAAAGCCGCTGTACACAGAGGAAAATTCCTGGACCATTTCATAAGGATATTCGCAGTTGTGGGAT
GGTCCTTTCCGGATTTTGTTTTTGGACTGCTTGTTTTGATGATCTTCTACAGCATTCTGAACTGGCTCCC
TCCGGGAAATCTCAGCTTATGGGCTGAGGAGGTGATCAGATCTCCTGAATTTCGTCGCTACACAAAACTC
ATCACAGTCGATGCCCTGCTGAACGGAAGACTCGACGTTTTCTGGGACGGCCTGAAACACCTCATAGGTC
CCATCATAACACTCTCCTGGCTCTGGTGGGCGTATCTTTTGAGAATCACAAGATCCAGTATGCTGGAGGT
TTTGAACAAAGAATACGTGAGAACGGCCAGAGCGAAGGGCCTTCCAGAAGACGTGGTCATAAACAAGCAC
GCCAAGAGAAACGCACTCATTCCAGTCACCACGGTGGCCGGAGGCATGGTGATAGGGTTGTTCTCTGGAA
CGGTGATCGTGGAGACCGTTTTCAACAGAACGGGTGTGGGAAGCTTCACGGCACAGGCAGCACTCCAACT
CGATTACGCGTCCGTCATGGCTTCTGCTCTGTTCTTCTCCACGATCCTGGTGGTAGGGAATCTCATTATA
GACATCCTGTACGCCCTCATAGATCCCAGAATAAGACTCGGATGAGAGGTGAAATGGCGTGAATCAGGAG
CTGAAGAGAATTCTGAAGAGATTTTTCAAAGATCCATCCGCTGTGCTCGGACTTTCTCTGGTTCTTTTTT
TCACGGTGGTGGCCATTCTGGCGCCCGTTATCGCACCACCCGTTCATCCTCTCACGAGGATGAAACTCCC
AGATCCCTATTTGATGCCCGTTGTGAGCTGGGATCAGAGTCCTCAGCCACCGACTACGAAAGAGGACGCC
ATAGCGAAAAATCCTAACAGAGAACCGATACGTGGTGTGGATTATCATCCATTTGGTGTCATAGGTGGAA
GGGACATATTCTACGGAGTTGTCTGGGGAACGAGGACGGCTTTCAAAATAGGGATAATAGTCACCCTGGC
CAGACTTCTGATAGGAATCCTGATAGGTTCCATCTCCGGATACTTTGGAGGATGGATAGATGAACTTCTC
ATGAGGATCACCGACGTATTCCTTTCAATTCCGTTTCTCATAGCCGCCGTTGTTCTTACGACGGTGCTTG
GAACGGGCCTGGACAAGGTCATGATTGCGATGATCGTATTCGGCTGGATGGGTGCCGCAAGGCTCATAAG
AGGGAACATACTGCAGGTGAGAGAAGAACAGTACGTTCTCGCAGCGAAGGCGATCGGTGTGCCGGACTTT
CTCATCATACTAAAACACGTGCTTCCAAACTCCATTTTCCCTGTTCTGATCTGGGCATCCATGAACATGG
GATCCCTTGTGATAACGGCCGCTGTGCTCAGTTTCCTTGGTCTTGGAGCACCTCAGGGATACGCGGACTG
GGGGTCTATCCTCAGTTACTCCAGAGACTGGATGATGGAGATCGGAAAACACTGGTATGCTCTCGTCTAT
CCGGGAACCGCCATGGTGCTGTTCGTGCTCGGATGGAACCTGCTGGGAGATGCACTGAGAGATGCATTCG
ATCCAAGGCTCAAATTCTAAGGAGGGATCAAGTTGAAAGAACCCTTGCTTCGAGTGGAAAATCTCAAGAC
CTACTTCTATACAGAAGATGGTGTTGTTAAGGCCGTTGATGGAGTCTCTTTCGATGTGTTCGAAGGAGAG
ACCCTTGGTATCGTTGGAGAGTCAGGAAGTGGAAAGAGCGTAACTTCTCTTTCCATAATGAGACTTCTCG
ATCAAAACGGAAGGATAGAGGATGGGAAGATCGTTTTCAAAGGGAAAAACCTTCTTGAACTTTCAGAGAG
TGAGATGAGGAAGATACGAGGAAAAGAAATCGCCATGATCTTTCAGGAACCCATGGTGGCCTTGAATCCC
GTCTTCACCATAGGAGATCAGATAATGGAAGCGATCATGCTTCATCAGAACGTCTCGGAGAAAGAGGCAC
GGAAGATGGCGATAGACATGCTGAGAAAAGTGGGAATCCCCGAACCCGAGAAGAGGGTCGACGAGTACCC
TCATCAACTGTCCGGTGGTATGAGACAACGTGCGATGATCGCCATGGCTCTTTCCTGCAGACCAAGCCTT
TTGATAGCGGACGAGCCCACGACCGCACTGGACGTCACCATCCAGGCTCAGATCCTCGAACTCATGAAGG
AACTTCAGAGAGAGTACGGAATGGCGATCATTCTGATCACCCACGACATGGGTGTCGTTGCGGAGATGTC
CGACAAGGTTGCAGTTATGTACGCTGGAAAGGTGGTTGAATACGGTGATGTGAAGACCATCTTCAACGAA
CCGAAACACCCGTACACCTATGCACTCCTCGAATCCACTCCAAGAATCGATATAGATCAGGAAAGGTTGA
AGAGTATTCCAGGAAACGTTCCGGATCCTCTCAACTTCCCCACAGGGTGTAAGTTCCATCCAAGGTGTGA
GTTCTTCGTGAAAGGAAAGTGTGATGTTGAGGAACCCGAACTGGAAGACATCGGAAACCACAGGGTCAGA
TGTTTCTTCTGGCAGAAACTCGATGAGATCAGACGCGCAAAAAGCGAGGTGTGAGACGTGAGCAAGGAAA
TCGTGAGAGTAGAAAACCTCGTGAAATACTTTCCCATAAGGGCTGGTGTTTTCAAAAGGATCGTCGGATG
GGTCAAAGCGGTGGACGGTGTGAGTTTCAGTATAAACGAGGGTGAAACTTTTGGCCTGGTGGGAGAGTCG
GGATGTGGTAAAACGACCGTTGGAATGACCCTTTTGAGATTGTACGAACCAACATCGGGACGAATAATCG
TTGATGGAGAAGACACGACCTACTACTTCATGAGCCGCTCCAGGGCAAAGGACTACATAAGAAAGACTTA
TGTGGAAAGGTTCAGAAAGATGAAGAAAGATGACATAGAAAAGCTCAATGGAGTGGACAGAAAGTACGCC
CACCTTTTCTTCGAAGAGGCAAAGGCTTCACCGAAGAAGTTCATGGCTCTCCTTCTTGATGATCTGAAGG
AGAAAAGGAGAAAGTTCAGAAGAGAAATGCAGATAGTCTTCCAGGATCCGTACAGCTCTCTGAATCCGAG
ACTGAGAGTGAGAAGCATTGTGAGAGAAGGAATTGTCACACACAGACTCGCACGCGGTAAAGAAGTTGAA
GAAAGGGTCAAAGAGATCCTCGAAGACGTCGGCATTCCCTCTGCTTACATCTACAGGTTCCCCCATGAGT
TCTCCGGTGGTCAAAGGCAGAGAATAGGCATTGCAAGGGCTCTTGCACTGGAGCCAAAGCTTGTCGTGGC
AGACGAAGCAGTGGCAGCCCTCGACGTCTCCATAAGGAGCCAGATCATAAACCTCATGGAGGATCTTCAG
AGGGAACACAAGTTAACCTACATCTTCATCTCTCACGATCTTGCCGTCGTGAAGCACATCAGCGATCGGA
TCGGTGTGATGTACCTCGGAAAGATAGTGGAACTCGCTCCAAAAAAGGCCCTGTTTGAGAATCCTCTGCA
CCCCTACACCGTGGCCTTGATGTCGGCGATACCGATACCCGATCCAAACAAAAAGAGAAAGAGAATTATA
CTGAAAGGAGATGTACCGAGTCCGATAAATCCTCCTTCTGGATGCCGGTTCCATCCAAGATGCCCTATTG
CAAAGGACGTTTGTGCCAGGGAAGAACCACCCCTTCGGGAAATCGAAGGAGGGCACTTCGTCGCCTGTCA
TTTTCCGGGTGAGTTGCGATGAAAAGACACTGGTTCATCCTGTTTTCAATAGCGATCGTTATATTGCTTT
TCAGGGTTAAGTGGGATGTGAAGAAGATCTACGTGAAAGATAACGGGATTAAAGAAATGGTGGAAAAGAT
CCTGATAGAAAAACACTACAGGTTCTCTTTTGTGGACAACGAAGAAAACGCTCTGGTGATAGAGAAAGAC
AGAATGATCCTGCCACCAAACGACATAGTCCTGCATCTGGACTGGAGCGAAGAAAAGAAGGAAAAGGCAA
AAAGACTGGCTGAATCTCTGTTTCAGGAAGGGGTTGTCCTTTCGGCCACCGAAACAAAAATCGCCACAGA
AGATGTGATACTGGAAAGGGCACTGGACAGTTTTTTCAGAGGAGATAGTTCTTTCTTCGAGAACGGATAT
TACTGTGGAGACATCTATCTGTTTCTCAAAGATGAGTGTGTTGCAAGGTACGATCCAAAAACAGAGGAAC
TTGTCCTTTTTGGTCCTTAGGAGGTGAAGACTTTGGCAGCGCTTCTTGAGGTGAAGAACCTGAGCACGTG
GTTCTACATGGAAGAGGGTATAGTCAAGGCCGTGAACGATGTGAGTTTTTCTCTGAACTCCAACGAAGTG
CTTGGAATCGTGGGAGAAACTGGCTCTGGAAAGAGCGTGACGGTAAAATCCATTATGCGTCTCATAAAAC
CCCCGGGAAAGATCGTGAGTGGTCAGGTCCTGTACAGAGGACAGGACATTCTGAAGATCCCCGAAAAAGA
TATGCACAGAATCCGTGGAAAGGAAATCGCTATGATCTTCCAGGATCCAATGATGTCTTTGAATCCCCTG
TACACGATAGGTGACCAGCTCATGGAAACGATCAGGTATCATCTGGGATACGACAAAAGAAGGGCCTATC
TCAGGGCCGTTGAAATGCTGGAACTCGTTGGGATACCCGAGCCAGAAAAGAGAATGAACAACTATCCCTT
CGAGTTTTCTGGCGGTATGAGACAGAGGGTGGTCATAGCGATCGCTCTGTCCTGCAACCCCAGCGTGCTC
ATAGCGGACGAGCCTACAACCGCGCTGGACGTCACCATTCAGGCTCAGATCCTCGAACTCATGAAAGAAC
TACAGAAAGAGTTCAAAACGGGTCTTCTGTTCATTACGCACGATCTGGGTGTGATCGCGTCCATGGCAGA
CAGGATCATGGTGATGTACGGTGGAAGACAGATGGAGATAGGAACGTCCGATCAGATCTTCTACTCTCCG
CGTCATCCGTACACGAAGATGCTCTTGAGAAGTATCCCGAGAGTTGACAAGAGGCTGGAAAAACTCGAGT
CTATACCCGGTCAACCTCCCAGAATGGTGGACATACCGCCTGTGTGTCCCTTCTTGCCTCGATGTCCAAG
GAGGGTCGACAGGTGCCTGGCCGAGCTGCCAGAACTCATTGAGATAGAGGAAAATCACTTCGTGAGGTGT
TTCAATCCCGTCGAGGAGGAAGTGAGCGTTGAAGGAAATACTTGAGTTCCAAAGAAAAGAGATCACAGAG
TATCACGTTTACAGAAAGCTGGCAAAAAAGGTCTCTGGAAAGAACGCAGAGATCCTTCTCTCCATAGCCG
AAGATGAAAAAAGACACTACGAGATGTTCAGAAAGATCACAGGGAAAGAGACAAAGCCATCGATGCTTCT
GGTCTTCTGGTACATACTACTTGCCACTCTGTTTGGTCTCACCTTTGCCCTGAAACTCATGGAGAGGAAC
GAGAAAAAGGCCGAAAAAGCCTACGAGAAGATAGACATTCCCGAAGTGGTCAGGATCATGAAAGACGAAG
AAAGACACGAAGAAGAAATCCTGAACATGCTCGACGAGGAGCGCTTGAACTACGTCAGTTCCATGGTTCT
TGGCCTCAACGATGCCCTGGTTGAGTTGACAGGAGCACTCGCGGGGCTCACCTTTGCCTTTCAGAACACC
AAGATAGTGGGACTTTCTGGCCTGATAACGGGCATAGCAGCCGCCTTTTCCATGGCCGCCTCTGAGTATC
TCTCCCAGAGAGCAGAAGAACAAACCGAAAAAACCAGTCCTCTGAAGGCTGCACTGTACACGGGTATTGC
CTACATTGTCACCGTAGCGATACTGGTGGCTCCTTTTCTCATTCTGGAGAACCCCTTTGTGGCTCTGGTT
TTCACACTGATCGGTGCCACTCTTGTTGTCCTTTTTTTCACTTTCTTTGTCTCCGTAGTCAAGGAAAAGA
GGTTCGGCAGTTACTTTCTGGAGATGTTCCTTCTCAGTTTTGGTGTTGCCGCTTTCTCTTTCCTGGTTGG
GGTGATTGCCCGAAGGATCTTTGGAATCGAAATATGAGGAGTGTTAGGCAATGATATGGAACGACATCAT
TTTCTGCGTCGTGGACACGGAGACCACCGGAACAGATCCTTTTGGTGGAGACCGGATCATCGAAATAGCC
GCTGTTCCTGTGTTCAAAGGAAAGATCTTTTCGAACAGGGCGTTTCACTCTCTGGTGAATCCCCACGTTA
GAATACCCGCCCTGATACAGAAAGTACACGGAATCAGCAACGAAGAAGTGGAAGAGGCCCCCGATATGGG
AACGGTTTATGAACGCTTCAGGGACTATGTGAAAGGGACCGTTCTTGTCTTCCACAACGCCAACTTCGAT
CTCACGTTTCTAGATATGATGGCAAAAGAAACCAGAAACTTTCCACTGACGAACGCCTACATAGACACAC
TGGACATCTCCCAGGAGGTCTTCGGAAGACCGCATTCACTGAAATGGCTCTGCGAAAAACTGGGAATAAG
AGATAAGATAGAACACCGGGCGCTCTCCGATGCCCTGGTGACGGCAAAGGTTTTCGTTCGGCTCGTGAAA
CTGCTTGGCGAACACAAGGTGGACGATTTCATACGAAAGAAATGGGGGTAAGACCATGGTGAAAAACTAC
GTCCTCGACACGAACGTTCTGATCCACGATCCGGATTCCATATTCTCCTTTGAAGACAACAACGTCATCG
TTCCTCTTCCGGTCCTGGAAGAACTGGACAAACTGAAGAGAGAACACGGCAGCGTGGGTAAGAACGCCCG
TGAGGTGATAAGACGTCTGGATGAACTCAGAAGGAAGGGAAACCTCAGAAAGGGTGTTCCTCTGGAGAAC
GGAGGAGTGTTGCGTGTCCATGTGCTGGAAAGGGAAGTGGAGGGAGCGCCCCGCTTTCTCCATGAAAGAT
ACATGGACAACATCATTCTCTCGTACGTGCTGGACCTCATCAACAGGGAGAAAATTCCCACCATTCTCGT
CAGCAAAGACATAAACCTCCGTGTGAAAGCGGACTCCCTTGGCATACCCGCTCAGGACTATCTCACTGAC
AGATCGGAACTGGAAACCATGCCGAAAGGCTACATGGAGTTTCACGATGAAGACCTCAAAAGAGCGCTGA
AAACCAAAGAAGTGGTCGAAAAAAATCTGGATCTTCTCGACAACTTCTACATCGATCTGGGGGAACTTTA
CGGAAAGTACAGGAAAGGAAAAATCTTTCGCGTTAAACCCTTCGAGATAATGGGAATATCTCCCAGAAAC
AGAGAGCAGATCTTTTCCATGGACGCACTCCTGGACGATGAGATTCCCCTCGTGTTCCTTGTGGGGATAG
CGGGAACGGGAAAGACCCTCCTGGCCCTCGCAGTCGGTCTTTACAAGGTTCTGGTGGAAAAACGGTATAG
AAAGCTGATCGTAACTCGCCCCACGGTTCCCATGGGACGGGATGTGGGCTACCTTCCTGGAGAACTGGAA
AAGAAGATGAAACCCTGGCTGCAACCGATTATGGACAACCTGGAATTGATCTCGTCCCTTTCTGGACTGA
AGATCAAAGAACTGGAAAAACAGGATCTTCTGGAGATAGAAGCCCTTTCCTTTATCAGGGGAAGGACGAT
TCCGAAGCAGTTCATCATCATAGACGAGGCGCAGAACCTCACCCCGCACGAGGTGAAAACGATTCTCACA
CGCGTTGGAGAGGACACAAAGATCGTTCTGGTCGGTGATCCGTACCAGATAGACACACCTTACCTGGACA
AGGATACGAACGGACTGGTCTACGCAGCTTTGAGGCTTCTCGAATCGGATCTTTCCGCCGTTATAAAGCT
GGAGAAAGGAGAAAGATCAAGGCTGGCCACCGTCGCCGCCGAGCTTCTGTGAAACTTCCTTCAGCATTTC
GTCCAGCATGGCACTCTCAACGAAAGAGGGAGAAAGCTGGTACAGAAAGCCTCTTCCGTGTCGTTTTTTG
CGGACCACTCCCATCTTCTGAAGGGAAGACAGAACATTTGATGAATCCTTTCCCCTGAACGCGTCTATCT
CGCTCTTTGGCAGCGGTCCGGAAAGAAGAAGCAGCGCCACAATCTCCATCTGTGATTCGGTGAGGTTTCT
GTACTTTCGTCTGGACATTCTGGAAACAAGATCCGCGTACTCGGGTTTCGTGTAAAACCGGTACTTGCCC
CCAACCTCTCTCAGGACAACTCCGTGTTCTGGCTTTTCGTACTCTTTGACCAGCTCTTCGAGTATCTCCT
TCACCTTTTCTTCGCTTGTTTCGAGAACCTTCGCCAGTTTCTCCGGTGATACACCGCTTGACGCAAACAG
CAGGGCCTCGATGGCGGCTTTAAGATGCATGGGCGAACCTCCTGATCTTCATGTCCTCGAGAAGTATGAG
TTTTCCGATCTTCACAAGCTCCAGGATGGCAAGCAACCTCACTATGAGTTCATAAACGTTCTTTGCTCGG
GAGAGCAAAGAAGGAATTTCCTCTTCCCCATCGACCTCTTCTAAAATTTTTTCCATCATGTCCTCCACAG
AGAAAACCTCACTCTTCACACGATGGACGGACTCACGGAGGGCCTCTTCCTTCCAGATACGCTCCAGGAT
CTCTCTGAACTTCTCCAGTCTTTCGACCTTTTCAAAGAAGGGTGTTTTTAACCGAACAGGTTTTCTTTTC
AAAAGGGACGGCTCTTCCCTCATCCTCTGAACGATCTCCTTCACTTTCGAATACTCTTCCAGTCTTCTGT
AGAGTTCCTCACGTTTTCTTTCCACTTCTTCTTTTTCTTCTTCCCTCACCCTTGGAATGAGAAGTTTGGA
TTTCAGTTCCATCAGCGTGGACGCCATCTCGAGAAAATCCGATGTGATCTTCATGTCCAGCCTCTTCATG
TGTTCCAGATATTCGACGAATTCGTCTGCGAGTTGGGATATGGGAACCTGCCTGATGTCCACCTTCTTTT
TCCTCACAAGATAGAGTAGAAGATCAAGGGGACCCTCGAAGACGGGGAGCTTGAAAACAAGTTCCATATT
TTCACCTCAGAACATGAGATTCATTGCTTTCCTCACTTCCTCCATGGTTTGCCTGGCCACTTCCCTGGCC
CTTTTCGTTCCTTCGAAAATCACATCGTCCACATAGTGTGGATCTTCGTCTATTCTGGAAAAATTCTCCC
AGATCGGCATCAGTTTCTTCTTCATGTTCTTCAAAAGAAGCTTTTTGCAGTCAACACATCCTATCCTGGC
CGTTGTACAGCCCTCCCAGACCCATTTGCTCTCCTCTTCGCTGATGTCGAACGCCTGGTGGTATTTCCAA
ACAGGGCAGTTCTCAGGATTTCCCGGGTCTGTTCTTCTCACCCTGGCAGGATCTGTCATCATTCTCAGAA
TGGTTCTTTCCAGTTCAACCTCTGAGATTTCAAGGTTTATGATGTTTCCGTAACTTTTGCTCATCTTCCT
TCCGTCTGTTCCCGGAAGTTTTGGTACCCTGGAGAGGATGGCATCCGGTTCGGGAAAGACCTCTGCGTAC
AGGTGGTTGAACCTTCTTGCGATCTCCCTTGTGAGCTCTATGTGGTAAACCTGGTCCTCACCGACAGGTA
CTCCTTCGGCCTTGTATATCAGTATGTCCGCAGCCTGAAGAACAGGGTATATGAGAAATCCTGCGGTGGA
AAGGTCCTTGTAATTGAGTTCTTTCTTTATTTCCTTGTAGGTTGGAACTCTTTCAAGGCGCGATACGGAG
ACGATCATACTGAACAGAAGTGCAAGTTCTGCATGCTCTTTCACACCGGACTGGACGAACACCACGGACT
TTTCAGGATCTATTCCACAGGCGAGAAACCCCCTCACCAGATCCCGTGTGTACTCTTTCAGCCGGGAAAC
ATCGTCGTAGTGTGTTGTCAGGGCGTGCCAGTCGGCCACGAAATAGAAACACTCGTTCCCCTCTTCCTGA
AGTTTCACCCAGTTTTCAAGAGCCCCCACCAGGTGACCTATGTGAAGTTTTCCCGTTGGTCTCATACCGC
TCAGGATTCTCAACTTTTATCCCTCCGCTTTCTGTGGTAACATTTATTAAAAAAGAGAAGGAGTGTGAAA
ACGTTGAGTTCAAAAACCATCTACATTTTGCTCGTGATCATGGTGGTCTTCATGCTCGTGGAGTTTCTTT
TTTTCTTCCTGGGAGGACGAGCTCCCTTTGAAATAGTATACTACAAGAGCACGATGGAGTACGATTATTC
TGGAAATGCGACGTTTACCACGAACGCGAAGCTGTATTTCAAAGACGAAAAGAAAAAGGAAGAGTACAAG
GCAAACTACGCCTCCGCCTCCAAAGAGGGACTGAATGAGTATTTCTCTCAGGTCAGCAAAGAGGTCGGAA
GAGAGATAATCCCGCTGGACTACGAGGTGAGTGTTAGCGACTCTGGAGGCATGCTTGAGGTCACAGAGAC
CACTCTTCTGAAGGGCGCTGCACAGTTGAACGGTGATGTTCTGGACACGAGCATGGGAAGTCTCACACTG
AACGTGCCAGGAGAGACAGAGATCGTTATGAAGCTGCCGGAAGACGCCACGGTGATATCGATCTTCCCCA
CTCCAACCGAGAGGGAAAACAACGTTCTGATATGGAGACCGAAGGAACCAATGAGATTTCCAAGCGTCAT
CTTCAAGAGGGTGACGGAGAATGAAGGAGTTTCTGAAACTGCTGAATGAATCCAGACTCACAGTTGTGCT
CACAGGAGCCGGAATAAGTACCCCAAGTGGTATTCCCGACTTCAGAGGGCCACAGGGTATATACAGAAAG
TACCCGCAGAACGTCTTCGATATAGACTTCTTCTACTCTCACCCTGAAAAATTCTATGAGTTCGCAAAAG
AGGGTATCTTCCCCATGCTGGAAGCAAAACCAAACCCTGCACACGTTCTGCTGGCAAAACTGGAAGAGCG
GGGACTCATAGAGGCCGTTATCACACAGAACATAGACAGACTCCATCAGAAAGCAGGAAGCAAAAAGGTC
ATAGAACTTCATGGAAACGTCGAAGAGTACTACTGCACAAGATGTGGAAAGGAATACACGGTGAAAGACG
TTATGGAAAAACTCGAAAAAGACAGCGTTCCAAGGTGCGACGATTGTTCAGGCCTGATCAGACCAAACAT
CGTGTTCTTTGGAGAGGCATTACCTCAGAACGCCCTGAACGAGGCAATCCGCCTTTCATCGAAAGCCAAT
CTGATGATCGTGATGGGATCCTCTCTGGTCGTGTATCCGGCTGCCGAACTTCCCCTCATAACCGTTCGCG
GTGGAGGAAAACTGGTCATCGTGAACATGGGAGAAACTCCGCTTGATGATCTGGCCACTCTGAAGTACAA
TATGGATGTTGTCGAGTTCGCCAACAATGTAATGAAAGAGGGAGGAATTTCATGAGTTTTCTCGATTACC
TTGTAGTCCTATCGACACTGGGTACGGTGGTTTTTTCATGGACTTACCTTCTTCTTGGAAGGGAAAACGG
TCAGAGAGAGCTGGACAGAGAGGAAATCGAAGAAAGAATAATGGAACTCATGGGAAAGTTTCGTTACATG
TCTGCAAACAGGCTGGAACTACTTGAGAGAAAAACCCAGGAGATCAGAAGACTCATAGCAGAGGCGAACA
CCGCCATGTCGAAGTTGATGGTGAAAATGTCGGAGATGGAACGGCTGGAACTTTCCAAGGTGGAAATCAC
CGAAGAGAAAACCGTGAGAGAAGAACAAAAAACACAGAAAGAACCTGAAGACGACACAGAGAAGGATGCC
GGTATAGAGAAAAAGATCGTCTCCATGTACGACAGAGGATTTTCTGAGATAGACATCGCCAAAAAACTCG
GTGTCACGGTGGGGGAGGTCAGGCTGATCCTGCAGCTTTTCAAGAGGAACGTCGGTTGATATGAAGAAAA
CGATACCTGCCCGATGTGTCTTTGAGGAAGGCTGCCCCCGGTACGATCTTTTTTAACTCTTCCACCTGGT
CTTCTCCTATCTCCATGAGAACGATCTTTCCTTCCGTACTGTACCTTCTGAAGAACTCTCTGTAGAAGTC
AAGTCCGTCCTCGCCGGCAAAGAGGGCTTCTGAAGGCTCGAAAAGAACGTCCTGTGGAAGTCTGGCACTC
ATTTTTACATAAGGAGGATTGGAAAGGATCATCTCCATTTTCTCGTAATCTTTTTCGAACGGCTCCAGAA
ATCTTCCCCGCTTCACCACGAATCGATCCAGAACGCCGTGTCTTTTCGCGTTTTTCAGAGAAACTTCCAC
CGCCTTTTCGGAGATATCCGTTGCAAAAACGATTGCCCCAGAAAATTTCGCAATGCTCACTCCAATCGCA
CCACTTCCAGTTCCCACGTCGGCAACCACCCTTAAGCCGTATCTTTTGATCAGATCGAGTGCCATCTCAA
CGAGTTCTTCCGTTTCCGGCCTTGGAATGAACACACCCTCTTCCACGAAAAAAGAAAGTCCCATGAACTC
CTTTTCTCCAAGGATGTAATGGAGAGGGTATCCATTTGCTCTTTTTTCCACCAGTTCTTTGATGATACTC
TTTTCTTTTTCAGAAACGATGATGTCTTTTGTGACAACGTCTTCTTTTCTCACTCCAAGAACCTTTGCCG
CTATCAGAATAGCCTCCAGAACTGGATTTTCTGCCACGTTCTTTAACTCAGAAGAAAGTTCTCTGATCAG
ATCCCAAACTTTTCTCTCAACTCCGGTGACATTCTCTCTGGCGTCCATGGCGGATCGAAGGTGAGCTCCA
CCTCCACGTTTCCAACGCCCTCTATCTTTTTTATGGCCTCTTCCGCGTCGGAGAGGATCATACCTGCCAG
AGGGCACATGGGAGTCGTCATCGTCATGAGCACCTTCACGTTGTTCTGGTCATCGATCTGGATATCGTAC
ACCAGGCCCAGACTCACCACGTCCAGTCCCAGTTCAAAATCTATCACGTTTTTCAGAGCGTTCAGAACGT
CTTCTTTTGTCACCTTTTTTGGCATACACATCCCTCCCGGTTCCATTATACTATGATACAATTAAAATTA
GAAGAACCAAATTGGGGGTGGCAGTGTGCCGAAGGTTACAGTTTCCATAAAAGTAGTACCTGCCGTGGAA
GATGGAAGACTCCACGAGGTGATCGACAGAGCCATAGAAAAAATAGCATCGTGGGGCATGAAGTACGAAG
TGGGACCATCCAGCACAACGGTGGAGGGAGATTTCGACGAGATCATGGATCGAGTGAAAGAACTCGCAAG
ATACCTTGAAAATTTTACAAAGAGGTTCGTTCTCCAGCTCGACGTGGACTACAGATCTGGAGGTATCACC
ATTGAGGAGAAAGTATCGAAGTACCGCTAAGTGGATCTTTCTGGTTGCCACTCTGGTCGTGTGGGAGTTC
TCGAATGTACCGCAGTATCTTCTCCCAAAGCCGTCCTCCATCGTCTCCCAGATGATCTCACAGTGGAGAA
TACTGCTCGTTCACAGTCTGTACACCATAGCTGAGTCCCTCTCTGGTCTTGCAATCGGTCTTGTGATCGG
TGTGGGACTCGCTGTGCTAATGGACACTTTCCAGTTCATCAGAGAGATACTCTATCCCGTGTTGATCGTT
TCACAGGCAATTCCCATAGTCGCCGTGGCACCGCTTGTGGTCATCTGGTTCGGACTTGGAATCGGAACGA
AGGTGGGTGTTGTGGCTTTCGTGACACTCTTTCCCGTGGCTCTCAACACCCTGGAAGGATTCAGAACGAT
AGATCCGGACGCACTGGACCTTTTCAGGGTGATGAAGGCAACCAGAACACAGATCTACAGATACCTGATA
ATACCCCACACGCTTCCTTACGTTTTCTCCGGGCTCAAGATATCCGCCACCTACGCCGTGGTCTCCGCCG
TCATAGGTGAGTGGCTTGGTGCAGAGAAGGGACTTGGAATCTACATGATCAGAGCCATGAACACGTTCAG
AGCAGACAGACTCTTTGTTTCCATCGTGATAGTGGTGATCCTGAGTGTGGCCGTGTTCAAGATGGTGGAT
CTACTTTCAAGAAGATTCACGCCGTGGTTTGAGGAAAGGAGGATGGTAACATGAAGAAGATACTGGTGCT
TCTCTTTCTGATTCCCCTCGTCCTTTTCGCAGAGGAAGTAACGGTTGTTCTGGACTGGTATCCAAACACG
AATCACACGGGACTCTACGTTGCCAAAGACCTTGGATACTACGAAGAAGAAGGTCTGAACGTGGAGATCG
TACAACCCTCCAGGCTTACGGCGGAACAAATCGTGGCCAGCGGAAAAGCAGAATTCGGTGTCAGTTACCA
GGAGGCGGTCACTCTCGCCCGGGGAGAGGGGCTTCCCATCGTCTCAATAGCCGCAGTAATACAGCATAAC
ACATCGGGATTTGCATGGCTGAAGAGTGAAGGCATAAAGAGCGTGAAAGACTGGGAAGGAAAAAAATACG
GAACGTGGGGATCTCCCATAGAAAGAGCAACGATAGAGTACATCATGAAAAAATACGGTGCTGATCCTTC
GAAGGTGATCTTCGTGAACGTTGGACAGATGGACTTCTTCGCCGGGACCCTGAACGACGTGTTCGATTTC
GCCTGGATCTTCTACGGGTGGGACGGTGTTGCAAGCAAGGTGAAAGGAATAGAGATAGAATTCCTCCCGC
TTCGGGAGATAGACGAGGTCTTCGACTACTACACACCCGTTCTCATAACGAGTGAATCCCTGATAGAGAA
GAATCCGGACCTTGTGAGAAGATTTCTGAGAGCGACGGCAAGGGGCTACGAATACGCCATTCAGCATCCT
GTCGAGGCTGCAAAGATTCTGCTCAAATACGCTCCGGAACTCGATGAAAAGATAGTTGTCGAATCTCAAA
AGTACCTCGCCGGCCAGTACAGGGCAGACGCCGAAAAGTGGGGATACCAGAAAGAAGAGGTGTGGAGGAG
ATACGCGGAATGGCTTCATTCGACGGGCTTTTTGAAGGAAATGATAGACGTGACGAAGGCCTTCACGAAC
GAATTTCTCCCGTGATCTCGGTGAGGAACCTGAAAGTTCGATACGGTGATCTTCAGGTGGTGGAGGATCT
CTCCCTGGATCTTTTCGAGGGAGAGATCCTCTCTCTTGTTGGACCTTCTGGTTGTGGTAAGACTACCATC
GTGAAGGCCATTCTCGGTCTCATCCCGTATGAAGGAAACGTGTTGATCTCCACATCCAGTGTGGGATACT
GCCCTCAAAAAGACGTACTCTTCGACTGGATGACGGTTTACGAAAACGCCGCCCTTCCGCTCATTCTGAG
GGGCAAAAAAGCTACAGAGAACGTGAAAGAACTGATCGAAAGGTTCGGCCTTTCGGGCTTCGAAGACAAA
CGTCCTTATCAGCTGAGTGGAGGTATGAGACAGAGACTTTCGGTCCTCAGGGCCGTGCTTTCGGGGAAAG
ACCTCCTGGTACTGGACGAGCCCTTCTCATCGGTCGACGCGTACACGAGAAAGAAACTTCAGATATGGCT
TTCAGAAGAGATACACAGAATGAAAAGCTCTGCCATACTGATCACACACGACGTGGAGGAAGCCGTGTTT
CTCTCCGACAGGATACTGGTCCTTTCCCCACGACCCACGAAGGTATTGAGGGAGATCCTGGTACCATTTC
CAAAACCGAGAACGCTCGAAGTGCTCTCGGATCCACTCTTTTCTGAGTTAGAAAAGAAGATTCTGGAGAT
CCTCATGAATCAACTCTGATCTTCTCCGAAGCACTCTCTGAAAATTCCTCCACAACACCCAGGCCGTCGA
TCACACCGTTGAGGTAGTTTCTCAGGCGTCTCACCTGGAACATGAAGGCTTCTAACTTACTCTGAACGGT
AGGAGTGAATGGGTTTCCGTCGGACTCTATGTGTATCACCGGAAGGTCTCCAAACTCTTCCAGCACTTTC
TTAATCTTCCCCTTTGCCTTGTGTTTCAACTCTTCCAATCCTCTCTTCACAATTGCTTCTGCTATTCTGC
TCGGCATACAGCCGAACGGTCCGATGGAGATGATACCATCGTAATGTTCCACTATTTCGTGGAGAATCGT
GCCGATCGTGAGGATCGCTTCACCCGTGAGCCTTGGGTTCAGGTAGTCCCTGGCGGATCTGACGATTTCC
CTTATGTTCACCATGTGACCTCTGTAAAAGCCCGTTTTTTCCATGATCCTTTTCACTCGCTTCTCTATGT
ACCTTTTCACCAGCACCTCTATGCGTTTTTTCAGTCTGTCCATTCCTGTGGAGTCCGGCGAGATCAACCT
GTTCAGGAAGAGATAATCCGTGTAGTAGATCCATTCGTGAACGGGGGAGATGTGCATGACGATGCCGTTC
TTTTCCATGAGTTCTTCCAGGTTCTTCCTGGAAAATTCATCCCTTCTGACGTATATTTCACCTGTCAGAA
GCACCCTGGGAGCGTGTTCGTAGTCCACTCTCTTTTCAACACCCGAGAGTATCTCTGCAACTTTCTCGAG
CGTTTTGAAGAACTTTCGAAGAGGATCGTTCGCCAGACTGAGCAGTATCTTTTCTTTGCAGCCCTCCACA
ACCTTCCTTGCTTCTTCTCTATCCTTTGCAAGCGTCATAACACCCCGTTCCACATCGAAGAAGACGTCCG
ATACAACCACCGCAAGCCAGGCCCTTATCCTGAAGGCGGTCCCCAGACCAGCGTAAGCGTTCTCCGAGTT
GAGTCCAAAGAGCGTTACGTTCTCCACGTTGTTTCTGTCCAGCCACAGGTTCATGAATACGCTGTATTGT
CCAAATCTGCATGGCCCCATCGTCTCTGGCATGAAGTAGAGAACGATTTCGTCCCGATTCGCCTTCTCTT
TCACGTACTTTATGAGACTTCCAAGGGTGAGCTGAAGAGGCAGACACTCCTTCGACAGAGAGTTCCCCCT
TCCGAGCTTGAACTCCTCCACATCCGGTGGTGGACATACATCGGATCTGACACCATAGTATCTGAACGCT
GCAGAAAGACACTGAGAACCGAACTGTCCCATCGAAGGAAAGACGACCTTCACACGCTCGTCGTCGAGCG
TTTTTCTCTTTCCATCCGGCGTGATGATGTAGAGTCTGTCCTTTTCCAGAACGGTGTAGGGTCTTTTCAC
CGGACTTTTTCCTTCTTCTTTTTTCTTCAGTTTGAGGTAACTTCTCACTATATCGATGAACGCCTCCACT
CTTGTCTCCACACCCGCATCCGCCGTGTGACTGTCGAGTTCCAGCACCAGGGAAGGCTTCTTCCCCATGA
TGTCTCTGAAGTAGGAGATGATGAAAGAATCTGGTCCACAGCTGAAGTTGGTGATGTAGACACCGAAGAG
TTTTGGGTGCTTTTCGACGAATCGGGCTGCCTTCAGTATCATCTCTCCCCAGGACCAGTACATGTTCCTG
TAACCATCTTCTTTTTCGAAGGGAAGAGAGTCGAAGTTTATGATGGGTATTCCGCGGGTGGCGAACTTTT
CTGGAATTCCCATGTTTGCATCGGAAGAAAACGCGTTGTAGGACCTTCCAAAGAGAACGACTCCAAACTC
TGAACTCTCAAGGACTTTCAAAAAATCGTTCCACTGCTTTTTTATCGACTCGAACCTTTCACGAAAGACC
GCCTGGGCTTTTTCGAAGGCTCTTTCCCCTTCTTCTCTCGATTTTCCTAGCTTTTCTGCCAGTTTGAGGA
ACTGTTCTCTCTCATCTCCACGTGAAAAGTCAAAATACTCCGTCACGAGCTTTTCTTTCAAAGACGGAAA
GGCCGATGAAAGCCAGTCCGCTTCACTCTGAACGAAGGGACAGAAAACGTTGTAGTTCTCGGAATTTTCC
ACCTTTATCCCACGTATTCTGGGAACGAAGATCAAATCCGGATTTTTCGAAAGAAGGTCGTACATGTATC
CATGGGAGAGTTCCACCGGGAAACAGAACTCGGAGTTCTTCATTTCCCAGCCACGTCTGTCGGATTTTTC
AGGAACGATCACCTCGAATCCCAGTTCCTCCAAAAATGTGTAGAACAGAGGAAAGAGGTTGTTCATCGCA
AGAGATCTGCTCAGACCGATCGTCTTCGATGAACCTTTTACGTGTTCGAAATCGAAGATGTACCTTTCTC
TTTTTTTCACGAAATTGTACTTCGTGCTGTCGACGTTCAGGTGTCTCACCACGTTTTCGTACCTGTTGCA
GGCACCACCGAAGGGGAACCTCTTTCCATCGATCTCTATGATCCTGATTTCACACTTTCTGTCACACTTT
TCTTTTCCACCAGGGCAGATGAACGTTCCTCTGTATTTGACCTCTCTGGATATCAACTCTTTCAGATCGA
ATTCTTTCTCCTTCAAAAATCCAAGTTCCAGATTCTCTTTGGTGAGGAGTGCTACGCCGTAGGCACCCAT
CAGGCCGGGATGAGGGGGAACCACGATCTTTTTTCCGACGAGGGCGGCCATGGCAACGGGAACGGCTCTG
TTGTAGCAGACTCCGCCTTGCATGAAGATCTTCTTCCCAACGGGTCTGTTTCCTTTTACCCTGTTCAGAT
AGTTCATGCACACAGAGTACACAAGCCCTGCGCAGATGTCCTCTTTGGAGATACCTTCGTTCACAGCAGT
TTTGACATCGCTTCCTATGAAAGCAGCACACTGGTCGCTGAAGTTCGGTGGGTTTTCACCCTTCATGGCG
AGGTCCCCGATCTCCGTGTAATGAACCCTCAAAGATTCCCCTGCAGCTTCCTCGAGGAAGGATCCCGTTC
CGGCAGAGCACGCCTCGTTCATGGCATAATCGGTGGGCACACCGTTCACCAGATAAGTGTATTTCGCATC
CTGACCGCCTATTTCGAAGATGGTGTCCACTTCCGGATCGAAGTGGGCCGCCGCCCTGGCATGGGCCATG
ATCTCGTTGTAGACGGCATCGGTCTGTGAGTAAAGTCCCACGATCTTTCTTCCAGAACCTGTAACACCCA
GACCGATTATCCTCACCCTGGTTCCGTTCAACTGTTCGAGGATCGAGGTGTAACACTGTCGTGCCGCCCT
TATGGGATCACCGAGGGTTCTCAGATACACACCGGCGAGAATGGCGTTGTCCTTGTACCTCATCAGAACT
GCCTTCGTGGTGGTCGATCCAACGTCTATTCCCAGAATACACACATCACCATCTTTTGCTTCCTGAAAGG
GCATCTCCTTGAACTCCACCAGATGAGCGTACTTTCTCAGGGGCTCATGCGTGGGAAAGCTGGATCTTTT
TTCTTCCTTTATCACGAAAGTGCGCTTTGTTTCGATCCTGTTTGCGATTCCCCAGAGATACGCCCCGAAC
GCTTCGAAGAACAGGGCTTCCTCGGGAACAACAACGTCGAGAAATCTTCTCAGGTGCTTCAGCATGAGTC
TGTTCCTGGTCGTACCCCCAACAAGCAGGATCTTTTTCACGTTCGCCTTGTGTGCAAGTTCGACGATTTT
GTCGGCCATCACCTTTCCAAGACCGTTCAGAACCAATTCTTTTGGCACTCCCTTGTTCAGAGCGTGTGTG
CAGTCGCTTTTGCAGAAGACCGTACATCTGGAGGAGAGTTCGTAATACTCTTCCACGTTCACCCTGTTTG
CTTCCTCGAGGGAGATCCCCATTCTCTGAAGTTGTTGCAGGAAAAACTCACCCGTGCCCGAGGCACACTT
GCTACCCGTGTATATACCCGTTATGATTCCCTTCTCGTTCACCCTGTAGAGTACGGTGTTTTCCCCTCCC
GCACTGACTATGGCCTCCACCCGACCGTATTTCTCCATAAGGTGTCTGTAGGCGACCTCCGTTGCTTCAG
CCTCAGAAATCTGAGGAAGATCTATCACTTCTCTTGTTTTGCGCCCGGTGAGGACAACGGGACCTTTTTC
GAGGAAGGTGGGTATCATGGAAGAAAGGAGTGCAAGCGGGTCTCCGTTGTGGGGAAGATTGCCCTTCCCG
CTTTTGCTGTAGAAAGATACGCTCGAGGATCCAACGCACACACCGGTCATTGGCATCACCTCTTTGTTGG
ATATTTTAACACCAAAAGATTTCATCCTCAACTTTTCCCCCTTGAAATCCTCTGCAGTCTGTGATATCAT
TTGTACCGGCGACCCGGTAGCTCAGCAGGCAGAGCACCTGACTTTTAATCAGGGGGTCGTGGGTTCGAAT
CCCACCCGGGTCACCAGTGGTGCGAGAGTGGCGGAACTGGCAGACGCGCTGGACTTAGAATCCAGTGGGC
TGAAGCCCGTGTGGGTTCAAGTCCCACCTCTCGCACCAGGATAGAGCAGGCGGGTGTAGCTCAGTGGTAG
AGCACCAGCTTGCCAAGCTGGGGGTCGCGGGTTCGAATCCCGTCGCCCGCTCCAGAGAAGAGAAGGGGGA
TATCCCCTTCTTCTTTTTCTTTGATGGAGGTCGATGCAGTTGTACACCTTCTCCGTGGTGACCTCTCTGA
TAACGATCGTTATCACTCAGAGAATCCTGAAAAAACTCTCCCTTTCCCTCCTGTCCGGAGTGGTCGTCCT
GTTTCTCATACTGAGAATTTCCAGCGTGGTTGAAATTGCACTGCGTGTTCTGACATCTTCTTCGTTCTGG
TCTCTTCTGTCGACTGTGTTTCTGATCTATCTTCTTTCTGGTATGATGGAATCATCCGGTGATTACAGGA
AATTCTCTAAAGAGATGAGAAACATCTTCTCCAAAAACGTGGATTCGTTCGTTCCTGCTCTCATCGGACT
CATGCCGATGCCAGGTGGTGCACTTTTCACCGCCCCAATGGTGAAAAACTCCCTTCCAGATGAAAGTCCC
CTGAGACTTGCCGTCAAAAACTACTGGTTCAGACACACGATAGAATTCTTCTGGCCCATATACCCTGCAG
TGGTACTCGTGTCAGAACTTTCCGGTGTTCATGTGAACAGTGTTTCTTTAAAACTGTTTCCTGTTTTTGC
ACTCGCCTTCACAACAGGCTGGTTGTTCTTCAACGGAAAGCAGGTGCCATATCTGTCGAAGCCACGCTCC
ATTTCCAACCTTGTTGTGCTTTTTCCCATCACCGGAACTGGCCTTATGATTCTGGCGTTCCGGGTACCGG
GCTGGCTCGCCCTCCTTTTGAACACAGCAGGATACACCGTCTTCAGAAGAAAGTTCTTTCTGAGTGCTCT
GAAAAGCACCCTCAGAAAATGGGATGTTTTCGTTGTGCTCTTTCTTGTTTACTGTTACAAGGTTGCGATC
GACACCATGAACGTGGGAGAAAAAATCGCCCATGAGTTTCTGGAATGGCACATCTCTCCGTTTCTTCTTC
TCTTTTTTCTTCCCTTCGTATCCGGTGTCTCCACAGGAATAACACAGGCGGCGGTCGGTATTTCTCTTCC
CGTTGTTCTCAGTATGTTTAGCAAGGAGTACGCTATATACACCTACATGTTCGCTGTGGGTGGTGTTATA
CTGTCTCCGGTTCATCTCTGTGTGGTTCTTTCCGCGAAGTTCTTCAGAGTCGATGTGTTTGAAATTCTCA
GAAGGGTCTTTTTCCCACTGGCGCTCACTCTGGTCTTTGGTGCCCTCATCCTGGGGGTGATCACGTGAAC
GAGATCGTCGTGAGAGGGGCAAGGGTGCACAACCTGAAGAACATAACGGTGAGGATACCGAAGAACAAAC
TCGTCGTCATAACGGGACTTTCGGGTTCGGGGAAGTCATCTCTTGCGATGGACACCATATACGCAGAGGG
ACAGAGAAGGTACCTGGAGTCCCTTTCCACGTACGCAAGACAGTTCCTCGGCGAACTCAAAAGACCGGAT
GTGGACGAAATAGAAGGACTCTCCCCCGCCATCGCCATAGATCAGAAGACGGTCTCGCACAACCCCAGAT
CCACGGTGGGAACGGTGACGGAGATCTACGATTACCTGAGAGTTCTCTATGCCAGAATAGGAAAAGCGCA
CTGTCCTGAGTGCGGCAGGCCGCTCGAGAAGAAAAGTGTCGACGAAATCCTTCAGGATCTGTTCAACTCG
TTCAGAGAGGGAAGTCGAATCTACATCCTCGCTCCCATCGCAACGGAGAAGAAGGGAACCTTCAAGAAGG
AAATCGAGGAGTTCGCCTCGAAGGGTTTCACAAGAGTTGAGATAGACGGGGAAATGTACAGACTCGAAGA
GGTGCCCGAACTTGACAAAAACAGAAGGCACACGGTGAAACTGGTGGTCGATAGATTGACTCTGGAAAGC
AAGAATGAGCACAGAATACTGGACAGTCTGGAACTTGCGATGAGAGAAGGAAAGGGCTTTGTGGAAGTCA
GAAACGTGGACTCTGGAGAGAGCAGAACCTTCAGCGAAAACCTCATGTGCCCCGTGTGTGGAATCGGCTT
TCCTGAGATCACGCCGAAACTGTTTTCGTTCAACAGCCCGTACGGAGCGTGTCCCAACTGCCATGGACTC
GGTTTCACGTTCGAGGTGGACCCGTCACTTGTGGTGGATGAAGAAAGAAGCGTGCTGGATGGTGCGATCA
TCCCCTACAGATGGGACAGGAGACTCTCGAGGTGGGTGGCAAGGGAGCTGGAAAGAAGAGGTTTTTCCGC
AGAGGTTCCCTTCAAAAACCTCCCCGAAGAGGCGAAGAAGTTTGTGTTGTACGGCGATGATCACTTCGAA
GGAGTGGTACCGAAGGTTGAAAGATGGCACAGGGAAACCGAGTCTTCCGAAATGAAAGAGTGGCTGGAGA
AAAACTTCGTCGTTCAGAGAACGTGTTCTCTCTGTGGTGGAAAGAGACTGAACAGAGAGGCCCTCTCTGT
GAGAATAAATGGCCTGAACATACACGAGTTCACCGAGCTTTCCATCGAAGAGGAACTGGCGTTTCTGAAA
AATCTGAAACTCACAGAAAGAGAGCAAAAGATCGCTGGAGAACTTTTAAACGAGATCGAAAAGAGACTTG
AGTTCCTCATGGACGTTGGCCTTGGGTATCTGAACCTCTCAAGATCCGCCACCACTCTTTCGGGTGGAGA
ATCCCAGAGAATAAGACTTGCAACGCAGATAGGATCCGGTCTTACGGGGGTCATATACGTCCTCGACGAA
CCCACGATCGGCCTCCACCCGAGAGATACAGAGAGGCTGGTGAGGACCCTGAAGAAACTCAGAGACCTCG
GAAACACGGTTATCGTGGTAGAACACGACGAAGAGGTGATCAAGAGCGCCGATTACATAGTGGATATTGG
ACCGGGTGGGGGTGCAAACGGGGGACGTGTGGTGTTTCAGGGCAGCGTGGAGGAACTGATCAAAAACTCA
AACGGTTCTTTGACCGGAGAGTACCTCTCCGGGAAGAAAAAAATCCCTCACAGAGGAGTAAGACGACGTC
CCTACGGATTTCTCAAACTGAGAGGTGTTCGTCACAACAACCTGAAGAACATAGACGTTGAGATTCCCCT
TGGAGTCTTTGTCTGTGTGACCGGAGTTTCTGGATCGGGAAAGTCTTCTCTTGTCATGGAAACGCTTTAT
CCTGCCCTCATGAACGTTCTTCACGGAGCAAAGCTCCCGGTCGGCGAGTTCGACTCCCTGGAGGGCGTTG
AGAACATAGACAAAGTGATCGCGATAGATCAATCACCGATCGGAAGGACTCCAAGGAGCAATCCTGCGAC
CTACACGAAGGTGTTCGATGAGATACGCACCCTCTTTGCAATGACGCCCGCAGCAAAAGCTCGTGGCTAC
ACGAAGAGCAGGTTCAGTTTCAACCTGAAGGGAGGAAGATGCGAGGCCTGTCAAGGCCAGGGTTACGTGA
AGATAGAGATGCTCTTTCTTCCAGACGTTTACGTGGAGTGCGATGTTTGCAAAGGAAAAAGATACAACAA
AGAAACCCTTGAGGTGACGTACAGGGGAAAGAACATTTCTGATATACTCGATATGACGGTGGATGAAGCA
CTGGAATTTTTCAAGAATGTTCCTCCTATAAGGAGGACTCTTCAGGTTCTTCACGATGTGGGGCTCGGTT
ACATAAAACTCGGCCAGCCCGCAACAACGCTATCAGGCGGGGAGGCACAGAGGATAAAACTCGCGTCTGA
GTTGAGAAAGAAAGACACGGGAAGAACGCTCTACATACTCGACGAGCCAACGGTAGGACTCCATTTTGAA
GACGTGAGAAAACTCGTGGAAGTCCTTCACAGACTCGTTGACAGGGGTAACACGGTTGTGGTCATAGAAC
ACAACCTCGATGTAATAAAGAACGCAGACCACATCATAGATCTCGGACCTGAGGGAGGAAAAGAAGGAGG
GCGCATCGTGGCGACCGGTACTCCCGAAGAGGTGGCAGAAAATCCCTCTTCCCACACCGGAAGATTCCTG
AAAGCTGTGTTATAATGCCTGGGGAGGTGCTGTGGATGAAGACGTTTTTCCTCATCGTTCACACCATCAT
AAGTGTAGCCCTCATCTACATGGTCCAGGTGCAGATGTCGAAGTTCTCAGAACTCGGTGGGGCCTTTGGA
AGCGGTGGGCTTCACACCGTTTTTGGAAGAAAGAGAGGCCTCGACACCGGAGGAAAGATCACACTCGTTC
TCTCTGTACTCTTTTTCATCTCCTGCGTGATAACAGCGTTCGTTCTGACGAGGTGATGGGATGACTCCGG
AGGAACAGGTGAAGATCCTTAAAAGGAACGTGGTCGATCTCGTCAGTGAGGAAGAACTCCTCGACAGAAT
AAGAAGAAAAGGAAAACTCCGTGTGAAACTCGGTGTTGATCCCTCGCGGCCAGATCTTCACCTTGGCCAC
GCCGTTGTGCTCAGAAAACTGAGGGAATTTCAGGATCTGGGGCACACGGTCGTTCTCATCATAGGAGACT
TCACGGCCAGAATCGGAGATCCGTCGGGAAGAAACGAAACACGGCCCATGCTGACGAAGGAAGAAGTGCT
CGAGAACGCAAAGACTTACCAGGAACAGGCTTTCAAGATACTCGATCCTGAAAGAACAGAACTTCGTTTC
AACGGCGAATGGCTCGATCGGATGACTTTCGCCGACGTGATCGTTCTCGCCTCCAAGTACACGGTGGCGA
GGATGCTCGAAAGAGACGACTTCGCCAGAAGGTTCAGGGAAGGCATCCCCATCACCATATCGGAGTTTCT
GTACCCCCTGGCGCAGGCCTACGACTCCGTTGCGATCCAGGCAGACGTGGAACTGGGAGGTACCGATCAG
CTCTTCAACCTCCTGGTCGGAAGGAAGATCCAGGAAGAGTACGGACAGGAGCCACAGATTGTCATGACGA
TGCCGATCATCGAAGGAACGGATGGAAAACTCAAGATGAGCAAAAGTTATGGAAACTACATCGCGTTCAA
CGACACACCAGAAGACATGTACGGAAAACTCATGTCCATACCCGATGAACTCATCATAAAGTACATGAGG
CTCCTCACGGACATTCCAGAAGAGCAGATTGAAGAATACGAAAGAAAGATGAAAGAGGGAAAGATCAATC
CAAGGGATGTGAAGATGGTTCTTGCCTACGAGATCACGCGTTTCTTCCATGGTGAAGAGAACGCAAAAAA
GGCTCAAGAACACTTCGTGAAGGTCTTTCAGAGGAAAGAGCTCCCGGATGAAATGCCCGTTGTTGAACTT
TCCCAGGAGATGAACATCGTTGATCTTCTGGTGAAGATAGGAGCGGTCTCCAGCAGAAGTGAGGCGAAAA
GGCTCATCTCACAGGGCGGCGTTTACCTGGACGGCGAGAGGGTGGAGGACATAAAATTCATCGTAAAGCC
CGACGGCGAGAGGGTTTTGAGGGTTGGAAAGAAAAAATTCTACAGGATTTCCTGAAACGGAGACAAAAAA
ACTTTAGAAAACCCTTGAATTTGCTTTGGTCATGATGGTATAATCACCACAGGATTTAACGTAATCAATG
TGAAGGGAGGTTTGTCCCATGAAGAGAGTTCTTCTTGCCATCACCGTGATTTCGGTTTTCTTCTCAGCGG
CTTTTGCATTCTTCCCTGATGTTCCAAAGGATCACTGGGCCTACGAGTACGTCTGGAAACTCTGGCAGAG
GGGTATCTTCATAGGCTATCCCGATGGTGAATTCAAAGGGGACAGGTACATCACCAGGTACGAAGCCGCC
ACGGCCGTGAGCAGGCTCCTCGATTTCATCGAACAGAAGATGCTCTCAGGAGTCTCTGGAAACCTAACCC
AGGTCGTTGGAAACCTTTCGGACAAGTACATGGCTCTCGAAGAAAGAGTGAACAGCCTGGAAAGTGTCCT
TGACACCCTGGCAGCCCAGATAGGCACCACCCAGGTCAACGTCAAAGAAACAGAAAGAGAAATCCTCGCC
AAGATCGACTCTGCGAAGGAAGAACTCGAGGCAAAGTTCGAAGAAGAGATCTCTCTGAACAGGGAAGTTG
TGAACAACGTGGGTCTCAGACTCGGAAACCTCGCAAGAGACTATGAGAGGTACAAGGAAAGCGTTGACAC
AAAGATAGCCGAAGTGAACGACAAACTCGCCGCCCTCGAGAAAGACCTTGGAAACAAACTCGCCGATCTC
AAGGCCATGGTTGATCTCCACGAGAAAGACATCATAAACATCTACAACAAGATCTCCTCCGTGAACGAGG
AACTCAACAAGAAGATTTCCGCAACGGAAGAGAAACTCTCCAGAAGAGACGAAGAGATCTCTGCAATGGT
GGAACTTCACGAAAAGGACATCATAAACATCTACAACAAGATCTCCACACTCAACGAAGATCTAAACAAA
AAAATACTTGACACGAAGGCCGAACTTTCTGCTAAAATAGAGTCACAGGAAAAGACACTGAACATGGTCT
ATACAAAACTCCTCGACGTGGAAAACAAACTCAGCGGTGAGATCGAATCTCTCAAAGAAAAGGACGCAGA
GATTCAGAAGACGGTAGATCTTCACGAACAGGACATCATCAACCTGTATGGCAAAACATCTTCTCTTGAA
GAAGACCTCAACATGAAGTACAACGAGACCAATGAAAGGATCGATCAGGTGAAGGCAGAACTCGAAAGCA
AGATCGAAAGTGTGAAGGCCTACAACAGAAATCTCAGCATACTCACAGGTGCGTTCTTTGGAATTCTCGG
TCTCATTCTGCTTGCAATCAGTGGTAAATAACTCAAAATTTCATTCTGAGGGGAGGTAAGATGTTATGAA
GAAGTTGCTCGCTCTTTTCCTGGTACTGGGTCTTTTAGTCACAGCAGCGTTTGCCTACGAGGACGTTGTG
AAAGTTAACGTCTCCGGTACTGGCTACTTCAAAGCGATCCTGGACGAAGAAGGTATCGACCTTGAAGGTG
GAATCAGTGATCTCTCCGTGTCTCTTTCTCCAAGCTCTGGAAGCGTGACGGCACCTGCCACCATCACAGC
AGAGTTTTCCATTGATATCCTTGGTAAAACCGCTTCTCTCAGCAAAATCTCCGTCACAACGGACTTGTTT
GACTTGACCTACTACAACTCTGATATCTACGGGGACGGTTACGTGTTCTACTACGTGGGAGACAGAACCC
TTGAATTCACGCCAAACCTTGGTCTTGAAGGAATCTCTCTGACTGTCTACTTCGCAGACATCGTTTCTGA
AACAGACACTGACAACGCTACAAACGACACCAACAACTACTTTGACGACGCTGTTGCTCTGAAAGTAGGA
GTCACAAACCTTGACCTTCTTGATGCAACACTCTTTGGAGCATTTTATGACACTGATACAGACGTTGCTA
CAAGCGCTTACGGCTACGCAGCTCACCTGAATCTCACCGGAAAAGACATTCTTGAAGGCCTCAGTGTGAA
CCTTGCCTACGCTTACGAAGCAACGGCTTCTTACCTGGTTGAGGCAGCCTACAGCAAGTCCTTTGAAATG
GATCCTGTCACTCTGACCGTGTCCCCATACTTTGTCTACTCTGAAGGTGCTCCCACATACTACGACGATG
ATTCTGTTGATGGCGATGGCTGGACAGCACCCTGGGGTTCCAAACTTGCGAAAGCAGACCTCAAGGCAGA
GGCTGGTGTCACAGATGAAGTCACGTTCAGTGCGGAACTCACCCCGACGTACGATCTTGCTGCCAACTCC
TTCAGTCTGCCTGTCACTCTTACACTTGCCTACGCTTCCGACATCGCAAGTGCGAACGTGAAGGCTTCCT
GGAGCGACGCGGTGGCAGCTGCCACTGACGTTACCATCGATGCCGACCTGACGGTCACCGCTGTTGAGAA
CCTCACAGTCAAAGCAGCGGCAAGATACCTGGTTGCCACCAACGAGCTTGGTTACAACGTTGATACCAGC
TACGTCTACGGTCCTCTCACAACAGGATTCTTCTTCGGAACACTGTTCGACGATACAATCCACGACTACT
TCACGTGGTACCTCTACCTGAAAGCAGAAGTTGAATTCTAATCCCACCACCACGAATCAGCCCCCGGCGC
TTGCCGGGGGTTTTGTTTTGTTGTATAATTTAGAACTGGAGGCGTGTCCGAACTGGCTAAGGAGCCGGTC
TTGAAAACCGGTGGGCCGGAAGGCCCGTGTGGGTTCGAGTCCCACCGCCTCCGCCAGCCCCACACGGGGC
TTTTCTTTTTAAGGGGGTGAAAACGTGAGGGCGCTCCTTGTGATAGATCTTCAGAGAGACTTCGTCGACA
GAGGCGGTGCCCTCTACTTTGAAGGTGCAGAGAAGGTGATCGATCCCATCCTCAGGTGGGTTGAGGACTT
CAAGAAGGAAAACCTTCCCATCATCACCACCCAGGACTGGCACGATCCGAACGACAAAGAATTTGACATC
TGGCCAAAGCATTGTGTCGCAGACACAGACGGTGCAAGACTCACAGAAAAACTGGAGAAGGCCCTGAAAG
ATTATCCCCACCATTTCTCCGTGAGGAAGAACCGCTACAGCGCTTTTCACAACACAGATCTGGAGAAGAT
AATAAAGGAAAAACACATAAACGAAATGTACGTGTGTGGTGTTGTAACCCACATATGCGTTCTCTTCACA
GTGGAAGAGTTGAGGAACCGGGACATCCCTGTTAAAATAATCACTGAAGGTGTGGCGTCATACGACGAGG
AACTGCATCGGTTCGCCCTGAGGGAAATGAAAGAGATCCTGGGAGCAGAACTCATCTGAGGTGATCGCTG
TGAAAAGACTCAGTCCAGAGGTCTTCAAGGTTCCTATCGATCGAATCAGAAACGGATATTACTCGGACAT
ATACTTCATGAACTACGTGAAGGTTCTGAAAAGAGACAACCGTCATCCACGGGTGTACTATCAGTTCTTT
CCAAGAAAAGACGCCGTCGTCTGCGGTATAGACGAGGCGCTTGCCATACTGAAGTTCTGCACCGGATACT
ACAGAGACGAAGAAAAGGCAAGAAAGCTCTTCGAAGAGATACTGAGTATAGACAGAGAAATGCAGGCCGC
CTCGGTAGAGATGGACGTTCAGAGGATCGTTGAACTCACCAGAAAGAAGTGGGATCTCAGGCTAAAACTG
AACGATCTGTGGGTGGACAAATGGGACGAAATAGAGGTGCACGCCCTCTACGACGGTGAAGAGGCAAAAG
AAGGAGAACCGATCATGACGATAGAGGGAGATCCAACCTACTTTGGATACCTTGAGACGGTTCTTCTCGG
TGTGATCGCAAGGGCAACCAGCACGGCAACGGCCGTCAGGAAAGTTGTGAAAGCAGCGAGGGGAAAACCC
GTTCTTTTCTTCAGCGCCCGCTTTGATCACTACTGGGTTCAGGCAACAGATGGCTATGCAGCACTCAAGG
CAGGGGCTTTTGGTGTTTCAACGGACGCGAACGCAGACTACTGGGGTGTCAAGTCCATGGGAACGATGCC
TCACGCACTGATCGCATGTTACAACGGGAAAACAGAAGATGCCGCCATCGCCTTCGACAAACACATGGAG
GAAGACGTGAACAGAATCATACTCGTGGACTGGGACAACGATGTGATAGGAACCACCTTCCGTGTGATAA
AGGCTTTCTATGAGTACGTCATGAAAAAGCCATTCAAACTGGGAGTAACGGACCCATCACCTATCATAGG
TCCCGGAAAGAACAGAATCTGGGGAGTGAGGTTCGACACGGCGGGTAATCTGAGAGACAAATCGGTGATC
CCGAAGGATGAGTCTTCCTTCGGGGTGTGCCCGGAACTCGTCTGGAGGGCAAGACAGGAGTTCGATAAAG
TGGGACTCAAAGACCTGAAGATCGTCGTCTCAGGTGGTTTCGATGAGAAGAAGATAGATCTATTCGAAAG
ATTGGGGGTACCGGCAGACGCGTACGGTGTTGGTTCTCGCCTGCTGAGGGAGAAGGTGGATATCACGGCA
GACATCGTTGAAGTCAATGGAAGACACTGCGCAAAGGTGGGAAGATACAAGATAGAAAATCCCAGATTGA
AAAAAGTGGGGAAACGCTACTGGGAGGAAGAGTGAGGAGGTGAATGGAATGGAAATCAAAAAGGGTACCT
GGATCATAAAGAAGGGTTTTGCGGAGATGTTCAAAGGCGGTGTCATCATGGACGTCACCACCGCTGAACA
GGCGAAGATAGCAGAGGAAGCGGGAGCGGTCGCTGTCATGGCGCTCGAGAGGGTACCTGCGGACATCAGA
AAAGAGGGCGGAGTTGCAAGGATGGCCAGCATAGCAAAGATCAGGGAGATCATGGAAGCAGTTTCCATAC
CCGTCATGGCGAAGGTGAGGATCGGCCACATCGCAGAAGCGAAGATCCTCGAGGAACTCGGAGTGGATTT
CATCGACGAGTCCGAAGTACTCACACCTGCCGATGACAGGTTCCACATAAACAAACACGAGTTCAAAGTG
CCCTTTGTCTGCGGTGCAAGAGACCTGGGAGAGGCATTGAGAAGGATAGCAGAGGGTGCTGCGATGATCA
GAACCAAGGGTGAGGCAGGAACGGGAAATGTCGTTGAAGCGGTGAAGCACATGAGAAGGATGATGGAACA
GATAAAGCAGGTGACGAAGATGGAAGACGAAGAACTCGTTGCGTACGGAAAAGAGATAGGTGCTCCGGTG
GAGCTTCTGAGAGAGGTGAAGAGACTCGGAAGGCTCCCCGTTGTGAACTTTGCAGCGGGAGGCGTGGCAA
CACCGGCGGACGCTGCCCTCATGATGATGCTCGGAGCAGACGGGGTCTTCGTGGGTTCTGGTATCTTCAA
GTCGAAGGACCCCAGGAAGATGGCGAAGGCAATGGTTCTTGCCGTGACCTACTGGGACAACCCGAAGATA
CTCCTCAAGATCTCTGAAGACATAGGAGAGCCCATGAGAGGACTCGATGTGGAAGAACTCGAAGTGAGAA
TGCAGGAGAGAGGGTGGTAAGGAATGAAAATCGGTGTTCTTGGGGTTCAGGGAGATGTCAGAGAACACGT
GGAGGCGCTCCACAAACTCGGTGTTGAAACGCTGATTGTGAAACTCCCGGAGCACCTTGACATGGTCGAT
GGGTTGATACTCCCCGGTGGAGAATCCACCACCATGATTCGCATCCTCAAAGAGATGAACATGGATGAAA
AACTGGTGGAGAAGATAAACGACGGCCTTCCTGTCTTTGCAACGTGCGCTGGCGTCATACTCCTTGCAAA
GCGCATCAACAACTACAAACAGGAAAAACTGGGTGTTCTGGATGTCACCGTGGAAAGAAACGCCTATGGA
AGACAGGTGGAAAGTTTCGAGACCTTCATCGAAATACCAGCAATAGGAAAAGATCCGTTCAGGGCGATCT
TCATAAGAGCCCCGAGAATCGTGGAAACCGGCCGGAGTGTGGAAATCCTCGCTTACCACGAAGGTGATCC
TGTTCTTGTAAAAGAGGGAAAGATTCTGGCGAGCACATTTCATCCTGAACTCACTGACGACCTGAGGCTC
CACAGATACTTCCTGGAGATGGTGAAGTGATATGAAGGTGAGGATCGATCTGGAAGACGAAACGCTCAGG
GAAAGACTGGAAAAAATCGTCCAGGAAGCGGGATTTCTGATAAACGAAACGGCCGATCTGATCATCACCG
ACAGGCCAGAAGACGGCGGAAAACAGAAGGTGCTGATCGCCAGATCCCTTCCGGAAGATATCCCGGAGGA
TGTTCTGGATGTGATCGATCCAGGTCTTCCAGATTTTCTCCTGAGAAGAAGATTTGAGATGATAAAGACG
TACCTGAAGTTTCCACGGGGCATCCTCAGTTATCTCGAAGAAGAGTTCGAAAAGGCCAGAAGGTACGATT
TCCCTCTTTCAGTCATATACCTGTTCTTTGAAGACGAAAAAACGGCAGAGCGTGTTTATGAGAGTATCCG
GGAGGTTCTTAGATCGTCCGACAGGATCGATTTTGTGAGAAAGAACGAACTGATGATCGTTCTTCCAGGA
ACCACAAAAGAAGGGGTAGAAAGGCTCCTCAAAAGGCTGAAGCGAAAGCTTCTCAGGCTCGACTGGACAA
AACAAACCTTCTTCGAGTACGGAACGGCACAGGTTGAAGACTGGATGGAAACCGTCGAGGATCTACTCGC
ATCCCTGGAGATTTCCATGAGGAGGTTGTGAGGGATCTGAGTAAAAAAGAGTGGATAAACATCATCCTTG
CGCTGGTATTCGGTTTTGTTGCGGTTTTTTTCATATTCAGAGGAATCGATCCCAGAGAATTCTTTGAATA
CTTCCGCCCACAGTCACTGCTTCACATTCTTCTTCTGTGTGGGATATTTCTTTTTTCAATACTGATAGAC
TCTGCGAGGATGAAGTGGCTGTTTTCTTTTGTATGGGAGAAACACCTTTCGCTCTACGATGCATTTTTCA
ACAACTACATGAGTTTTCTTTTCAGTATGCTCACTCCCTTTTACTTCGGTGGGCAGGTCTTTCAAACATA
CCATCTTTCAAGGCTCGGCTTTGAATCTGAACACAACGTAAATGTGATCCTTTCAAGGTTCGTAGAGTAC
CTCATTTCCATCGCTATTCTTTCTACAATAGGACTTTTGAGATACAGGGATCTGTTCCTGTCGGGAACGC
TGATGGCACCGAAGTTGATCTTCCTTGCCTATCTTGTGAGTGTGTCTTTCATCGGAGTTGTGATACTTTC
ACTCGTTCATCCTCCCCTCATCGCTCACCTGTTCGGGTTGTTGAAAAAAGCAAGATGGATGGATTCCATG
ATAAAAAGGTTCACAAAGAAAGAAGACTGGGACAGCCGCTTTCTGGAATGGACCCACGATCTGAAAGAGA
GCGTTAAAATCCTGTGGAAGAGTGGCTTCATGCTCCTTGACTTTCCTCTCACACTGTTTTCCCTTCTTGT
TCAGAGTTTTGCCCTCTATCTGGCAATTCGATTCAATTCCGGAAACATCGGCTTTTTTGACGCAACGGGA
CTTCTTTTCTTTCTCAGCATGGTTGTGTTCTACGTACCAACACCGGGGGCAAGCGGTGGTGTGGAGACCG
TCTATCAGATCGTATTCAGCAAGATACTCGGATCTCCCGGTAAGACACTCGCATCGGTGCTGACCTGGAG
GTTGTCCACCTACTATCTTCCCATCTTCATAGGTCTTGTCTTTCTGATGTTCTACAGATACCCGAAGGAA
GTGAAAAAGTGAAGGTCGTTCTCAGATTCAAAAAGAGGGGAATGAAGAGATTTCTGTCCACCCTCGAATC
CATAAAACTTGTGGAACGCTCACTCAGACGTGCCGATCTTCCTCTAGTGTTCACCGAGGGATTTCATCCA
AAACCGAAGATGAGCCTTCTCGATGCCATGCCGGTTGGAGTGGTGAACCTTGCGTTCTACGTGGAAGTTC
ACCTGAAAGATTTTTCAGGAAAACATCTGAAAGATCTCGAAAGCACTCTTCCAGAAGATTTCCCCCTTTC
AGGTGCGTGGATATGTGAAGAAAGCATAAACAAACTCGTCGCGTTCTATCGCTTCAAACTCATCACACCG
TATTTTATAGATTTTCAGAACAAAAGAGTTGAAAAGAAGGGAAAGGAGATCCAGTTCAGAGAGAGTGTGG
TTGATTTTGAGATTCTCAAAGCAAAAGATTATTACATTTTCAGGTATACTCAAAAGAGGGAAAATCTTTT
GAACCCCCTGTTTCTTGTTGAGAAAGATTCGTTTTTCGTCGCAATATGCGAAGAAGCACTCACTGGGGAG
GGGGAAGAACTTTCCTCTTTTCTTGAGAGGAGGGGAACACGTGTCAAAGAAGGTTCTCCTGGTTGATGAT
TCTGCCGTTTTAAGAAAGATCGTGTCCTTCAACCTGAAAAAAGCAGGTTGTGAAGTAATAGAGGCAGAAA
ACGGTCAGATAGCCCTTGAAAAGCTCTCCGAGTTCACACCGGACCTGATAGTGCTCGACATCATGATGCC
CGTCATGGACGGTTTCACCGTCCTGAAGAAGCTTCAGGAGAAAGAAGAGTGGAAAAAGATTCCGGTCATC
GTTCTCACGGCAAAAGGTGGCGAAGACGACGAAACGATCGCCCTCTCTCTTGGAGCGAAGAAGGTCATGA
GAAAGCCCTTCAGCCCCTCCCAGTTCATTGAGGAGGTGAAGCGCCTATTAAATGAATGAAAGGGACATCT
GCAGAAGGATCTCGGAGATACTCGGCATCGATTATGACTGCACAAGGGGTATCGACGAACTTTTGAAGAT
CCTGGAGTACGAAATAAACGAGTACAAGAAGAGCCTGGAAGAGCAGACCATTTTCATGGAGGCCCAACTA
GAGGAACTCTCGCGCTCTTATGAAGAGATCTCGACGCTCCTTGAGATATCCGAGATATTCGGTGGGTTTG
AGTTTCCAATGAACCTTCGTGAGAAACTGGAGAAGGTTATACCACTTCTCAAGAAGGTGGTGAAGTTCAA
AGACTACATCGTCAGGGTTGAGGATCTGAGCATAGGGAACATGAGTCACGAGGAAGTGGAGCGGGAGATA
GAGGAAAGAGAGAAAACCGTCCTGATAGAACCCGGTGAATCAAAGAAGTTTTCGAACCTTCTGTTTGTTC
CCATTATCGGCAACAGATACTACGGGTACATGTGCTTCTCCGGAAAAGAAGAGGGAATCGTGTTCACCGC
GAGCGACAGGAGGATAACGGAGGTCACATCGAGATACATAGCAAACGCACTGGACAGAATAGATTTTCTG
CAGAAAGAGATCGAACGTCAAAGACTGGAAGAACAGATGGAAATCGCAAGACGGATACAGTCCGAACTTC
TCCCACGGGAACTTCCCAGAACAGGATTCATCGATATAACAGCCTGTTCTAGACCGGCAGTTCAGGTGGG
TGGTGACTACTACGATGTCTTCGCCAGTGATGGAAAGGTTCTTGCCGTCATGGGAGATGTAGCTGGAAAA
AGTGTTCCGGCTGCTCTTCTCATGAGTGCCGTGAGGAGTTACCTGAAAGTTTTAAGCACCTCGCATTCCG
ATCTGGAAGATCTGGTGAACCACCTGAACAGTATACTCTGTGAAGATCTTTCGAACGATCGTTTCGTGAC
GATGGTTTTCCTTGAAATCTTTCAGAACGGAACGTTGAATCTGGTGAATGCAGGTCACAACCCCGTTTAT
TTTCTTCACGATGGAGAGATAGTGAAACTCGAAGCCTCGGCGATACCGATCGGTATAGCAGAGTGGAACT
ACAGAAGGCATACCATTCAACTGAAACCGAACACCTTCATAGTGGTCTATACGGATGGAATAACCGAAGC
GAGGAACACCCTCGGAGAAGAGTACGGTTACGAGAGGCTTGAAGAAACGCTCAGAGAGTACAACGGAGAC
AGTGCCGAAGATCTTCTTTCCAAACTTAAAAAGAGTGTGGAAGAGTTTTCGAAGGATGTGCCCCAGCACG
ATGACATGACGATTATGGTGTTAAAATATAAAGGACAGCAGGAGGTGGAATGATGTCGGGTCACAACAAG
TGGGCCAACATAAAGCACAGGAAGATGGCCCAGGATGCGAAGAAATCGAAGATCTTCACAAAACTGATCA
GAGAGATCATAGTTGCAGCAAGGGAAGGAGGAGGAAACCCGGAAACGAACCCGAGGTTGAGGGCGGCAAT
CGAAAGGGCAAGAGCCGAAAACATGCCCAAAGAGAACATCGAAAAAGCCATAAAAAGAGGTACAGGAGAA
CTTGAAGGTGTGGATTACCAGGAAGTGGTCTATGAAGGTTACGCTCCAGGAGGTGTGGCCGTCTACATCA
GGGCACTCACGGATAACAAGAACAGAACAGCACAGGAGCTGAGGCATCTGTTCAGCAAGCACGGCGGAAG
TCTTGCAGAGAGTGGCTCTGTCAGCTGGATCTTCGAAAGGAAAGGAGTCATAGAGATCGCAAAAGACAAA
GTGAAGGATCTGGAAGAACTCATGATGCTGGCCATCGATGCCGGTGCAGAGGATATAAAAGACACCGAAG
ACCCCATTCAGATAATCACGGCTCCAGAGGATCTTTCCGAGGTGAAAAGACAACTGGAAGAGGCCGGCTA
CGAAGTGGATGCCAAAGTCACTTTCATACCGAAGAACACGGTGAGAGTCACAGGAAAAGACGCTGAAAAG
GTGCTGGAACTTCTCAACGCACTGGAAGACATGGACGATGTACAGGAAGTGTACTCGAACTTCGAAATGG
ACGACAAGGAAATGGAGGAGATACTTTCCAGGCTGGAAGGCTGACGATTCTTTTTCTCTTATTACCTGTT
ATTCTCTTTTCTGGATTCTTCGAAATCGGAGTGGGCTACAGTGAAACGCCCACGGTGGGTTTTGTACTGT
CACCAGAGTTAAAGACGGATTTCTTCGAAGGAATATTCCGGTTCGACTTTTTTGTCAGTCTCCAGGAAGG
AGAGCCATCGCTTCTCCTTCCTGTTTTTGACAATCCCGTGTACTTTAAATTTGGTGTGGAAGATTTTTCT
TTCGAGTACTATACCCCGGTGTTTTTGAGAGCGAGTTTCGTTCATTTCAAAAAGACATGGAACGCACAAC
TTGGGTTTGTGGGTGCAATGTGGAATGGAGAGGAAATCTTTGCCTACACAGAAACACCACTGGACTTTGC
CGTATCAACCGGGGGTAACTACTACCTCGGAGTGAAGATGAACCTTTTCGATCTGAACGTGGAGCCGTTC
ATCGAAAATGGAAAACCGGGTGTCTGGATTGGCTCTGACAGTTTAAGCGTGGGTGTTTCGGACTGGATCG
GTTTGATCTTCAGGCGCGGAAGAACGATCTTTCGTGCCATCTACAGTGAGGATCTGAAACTGGGATTTGC
CTTCATCGGTGAAAGTGGCTGGATCTTCATCGATGAAAACCATGCGGAAGGTTGCTGGAAGGTGGGAAAG
GTACATGTCGGAGGAAAGGTCGGAAAGGAAGATTGGACCATTCAGGTTACCATCGAATTTTGAGTGGAAG
GAATTTCCTCAGAAAGAGTTCGAGTGGTTTGTAAAAGAGGTGGAAAGGAGGTTCGGGCTGAACCTCTCTT
CTTACAAACCACAGAGGGTGAAGCGCCGAACAGAGCTTCTCCTGAGAAAGTACAATGTGGACTACAGAAA
ATATCTGGAAATGCTCGTTCAGAATAGAAAGTATCTGGACGAATTTCTTGACAAGATGACGATAAACGTG
ACGGAGTTTTTCAGAAATCCAGAGAAGTGGTGGGAACTCAGAGATGACGTGATTCCATTGATTTCTCAGA
ACACCCTGAGAATGAGATTCTGGAGCGCAGGATGTTCCTCCGGGGAAGAGCCTTACTCTCTTGCCATACT
CGTTCACGAATTGAAACTTTCCCACAAAACCTGGATACTGGCAACGGATATAGACATCGGTGTTTTGAGA
AAAGCCCAGGAGGGTATCTACGAAGAAAGGTCGCTTGTAAACACTCCACAGGAGTATGTGGAGAAATACT
TCGAAAAACTTCCGGATGGAAGGTACAGAATCAAAGATTTTGTGAAGAAGACGGTGGAGTTCAGAAGACA
CGATCTTCTGAAAGATCCCTTTGAGAAGAACCTGGATCTCATAGTGTGTAGAAACGTGGTCATATACTTC
GAACCAGAAGCAAAGAATGAACTCTACAGAAAATTCGCCGAGTCACTCAAAGTGGGTGGATTTCTGTTCG
TTGGAAACACCGAAAGAATCTTCAACTACAAAGAGCTGGGATTTGAAATCTACAGGCCATTCATCTACAG
AAAGGTGAAGTAGATGAGCTTTGTGATCGTTTTGACGCTTGTTCTCGATCAGCTCACAAAAAAGATAGCA
AGCGCCGTTCATGGAACGTTCTACCTTGTTCCAGGTTTTTTGAAGTTTGTCAAAGCCACAAACAGAGGAA
TCGCTCTGGGGCTGTTCAGCAACCTTTCAGAGCAGGTTCTATGGATTGTCCTCTTTGTGGTGGTGGTTCT
TTCTCTTTTTCCGTACATGTTCAGATTCAGCAGACTCGAAAGGGTCGCCATGGGATTCATTCTGGGAGGC
GCCCTCGGAAATCTTCTCGATCGAATTAGATTCGGTTATGTCCTCGACTTTCTGAACCTGGTCTTTCTCC
CGACGATCTTCAACCTCGCAGACGTGTTCATCATAGTGGGCGGTGGACTGATGATCCTCGGTGCCTTCAG
AGGTGTGAGCGATGAGAAGTTGGAGAGTGGAGAAAAGGGAAGAAGGCTGGAGACTCGATCAGTTTCTGAA
AGAGAAGACTCCATCGTGGATATCCAGGTCGATGATACAGAAGGCGATAAAGGAAGGAAAGGTGAAGGTC
AACGGCCAGATTAAAAAGCCAAGTTACAAACTCAAAGAAGGAGAAATCGTGGAGGTGGAACTTCCAGAGG
AGCCAAAAGAACCGACCGTCCAGCCTGAAAAGATAGATCTGAAGATACTGTACGAGGACAGGGACATCAT
CGTGATAGACAAACCCGGTGATATGATCGTACATCCTGTTCCTTCCAAACTCAGCGGAACACTTGTCAAC
GCAATCCTCTACCATTGTTCCGATCTTCAGGGAGTTGGAGGAAAACTGAGACCTGGGATTGTTCATCGAC
TCGACAAGGAAACATCGGGTGTTATCGTGGTTGCCAAAAACGACCTTGCCCACCAGAGCCTCTCCAGGCA
ATTCAAGGATCGCAAGGTGAAGAAAACTTACATCCTTCTTGCAAGAGGACGTATCAAAGAAGACGAGGGA
ACCGTGGAACTTCCACTCGCAAGGCATCCCGTTTTGAGAGTGAAGATGACCGTGAGTGAAAACGGAAAAG
AAGCGATCACACACTACAGGGTTCTTAAAAGGTTCGACGACGTGGCCACTCTCGTTCTCGCCTTTCCTCA
GACAGGAAGAACACACCAGATCAGAGTTCACATGAAGAGCCTAGGACATCCCATAATGGGTGATAAGATA
TACGGAAAGTACAAGGAAGACGAGATGTTCGGGATAAAAAGACAGATGCTTCATGCTCTGAAACTTGGAT
TCTTTCACCCCCGAACGGGTGAGTGGATGGAGTTTGTTTCACCGATCCCGGAAGATTTCAAAGAGGCCAT
CAGAAAGATAGCAGCGTACGTGAGGGAAAGAACATGATACCCTGGATCATATCGCCCTATTCGTTCGACG
GCTCCGTGGTCAGATTCGAAAAACTGGTTTCCGTGCTGAAAAAAAGAGGCCTGAAATCTGCCCTTCTCGC
CGACAGGAATTTCCATGCCGCTGTGAAATTCAACACCATCATGAGAGAGCACGGGTTGATACCCGTCCAC
GGTCTGTGGTGGAAGGACAGGGTCTTCATCGCACGAAACAGAAGAGAGTACGATCTTCTGGTGAGGTTCT
ACAACGGAGAAAAGGTCAATGTAGATGAACTTCCGAGTTTCAAAACGGAAGAATTGGTCCCTGTAAGATA
CCTCGAAGCCGAAGAGAAAGCGGCCAGCCTCTTCATGAGAAAGATCTTCGGTCTTGATGAAGATATCCGC
GGTTTTCCAGAAAAGTGTGAAGATGTATCGGAGATCGTGAAGGCCGAACCCTACGACCTCAGGGTTGAAC
AGAAGTTCCCCGATCCTCCAGAAAACTGGTATAGAAATCTCAGAGAAAGAGCTTCGAGAATGGGAGAAAA
ATACCTGGAGCGTCTGGAAAGGGAACTCGAAACGATAGAGAAAAAGGGATTTTCTTCCTACATTTACCTG
GTAGAGGAGATCGTAAAAACAGCAAGAAAACTCGGTATAAAAGTGGGCCCTGGAAGGGGAAGTGCTGTTG
GTTCTCTGGTCGTTTTTCTCTGTGGGATAACGGAGATCGATCCCCTGAAGCACGACCTTCTGTTTGAGAG
GTTCATAAACGAAGAGAGAATCGAACCTCCCGACATCGACGTGGACGTGGAGGACAGAAGAAGAAAGGAA
CTGCTCAAAGAGCTTTCGAAGAGATTTTACGTCTATCAGGTTTCCACCTTCGGAAACCTGGCTGAGAGGT
CTCTGAAAAACCTCATCGGTTCAACTTCTCGGAGAATGTATGAGATTCTCTACGGCCTTCCACACCACCC
AAGCGTTCACGCAGCAGGTGTTGTGATCTCTGAACGTCCTCTTCCGATCCCCTTCAGGCTGGAAGAAGAG
ATTCCCGTAACAGACTACGACATGTACGACCTGGACAGGATAGGAGTTGTGAAGATAGACATCCTGGGAT
TGAAAACCCTGTCTTTCGTGAAAGATTTCAATAGGAAGACCTTTGATTACTCGGACGAAAAAACGTACCA
CATCATATCGAAGGGAAAAACGCTGGGGGTTTTCCAGCTGGAAGGCCTTCAGGCAAGAAGACTCTGCAGG
AAGATTTCCCCTGGCAACCTTGAAGAACTCTCCGTACTCCTCGCACTCAACAGACCAGGTCCCTTGAAAT
CCGGTATCGACAGCATGTACGTATCTTCAAAGAGCGTACCTGAGTCTTTGAAAAAACTATTCCCGGAAAC
ACGAGGAGTTGTGATCTACCAGGAGCAGATCATGAACCTTGCCATGCTTGCAGGTCTTTCCGGCGCAGAA
GCGGACGTTCTGAGAAGAGCGATCGCAAAGAAAGAAAAAGAGAAGATGGAACCTCTCCTGGAAAGATTGA
AAGAAGGACTTGTTGAAAAGGGTGTGGAGGATGTGGATCTCATTCTGAAGATTCTGCTGAACTTTTCGTC
ATATGCCTTCAACAAATCCCACAGTGTTGCCTACGCACATCTTTCGTTTCAGACAGCCTATCTGAAGGTT
CATTTCTTCGAAGAATTCTTCAAAAGGTATTTCGAGTACAACATTGGAGATTCAGAGAAGGTGTTTCTTG
CAGTTCAGGAACTTCGAAGTGAAGGATACGAGGTGTTCCCTCCAAATGTGAACGTTTCCGGAAAATATCC
TGTCTTCCGTGAAAACAAAGTTTACCTGCCCCTCACGGCTGTGAAAGGTGTGGGAGAATCGATGGTTGAA
GAGATAGAGAAAAATCGTCCCATAGACAGTGTCCGAAGGCTTCAGGAGGTGAGAGGAATACCAAGAAACG
TGCTGGAAAACATGATATCGGCTGGTGCCTTCGATGAACTGTACGAAAGCAGGGCTCAGGCATTCGAAGA
GCTGAACAGGAAGGTGGACAGTGATATACTGAAGATTCGAGAACTGTTCGGTGAGAAGATAGAACAAAAA
TCAGGGGTGAAACCGGCTGATTTGTGTGAACTCGAAGAAAAGAGTCTGGGATTTCCTCTGACACCTCAAA
AGGATGTTCCAACAGGACTCTTTGGTAACATAGCGGATGTTTTCACCTACGGTAGAGTCCTTCCGGTTCT
GGTAAAGAAGATCTCAGAGAATGTGATAACAGATGGTGTTTCTGCCTGTCGTGTGAAGGAGAAGATTCCG
GAAGGGCTGCACCTTGCTCTTCTTTCTCCTCTTCATCGTGTCCTGAGGGTGTGGCCATTCGATGAAAACA
CAAGGTTCGTCTACAGGGTGAACCATCCTGTAAAACTCGAAAAGGCTGGAAAATACGAGATCACAGAGAT
TCTGAAAAACGGTCAGTTGAAAAGATACGAAGGTTATCGACCTTCTGGTGATGAATATCGATACAGGATT
TTGAGGTGAACACACTCTTTCAGTATGCTATAATTCAAATACAGTAAGGATAACCACATTTTAGGAAAGG
GGGTTTGTGTATGCGAAGATTACTCGTGGTCCTTTTAGCGGTGGTTGCAGTTATGGCATGGGCTGCAGTG
AAGAATCCCGACACCATTATTGACGTCACCATCGGAGAGCCTGACACTCTCGATCCACACTACGCGTACG
ACACAGCCAGCGGCGAGGTCATCTACAACGTCTACGAGAACCTGATCGCCTACAAAGGTGAAAGCCTCAC
CGAGTTTGAACCGCGCCTTGCGGAAAAGTGGGAGATACTGGACGATGGGAAGACCTACAAGTTCTACATC
AGAAAAGGTGTGAAGTTCCATGAAGGTGGAGATCTCACACCCGAAGACGTGGAGTACAGCTTTGAAAGAG
GTCTCATCTTCGATCCAACGGCCGGTCCTATGTGGATGCTCTGGGAAGCACTCTTTGGAGTTGACTCCCT
TGAGACTTTCGTCGAGGAAAAGATCGGGAAGCCCTACAGTGAACTCTTCGACGAAAACGGGGAGCCACTT
CCAGAGTACAGAGACGCCCTAGTAAAGATCTACACGGATTACATCGACCCCGCCATCGAAGTTGAAGGTG
ACGCCGTTGTGTTCCATCTTGTGAGGCCCTTTGCACCCTTCATGTACATACTCGCCCAGAGCGCCAGCTG
GAGTGCCGTACTCGACAAAGAATGGTGTATAGAGATAGGATGCTGGGGTGGAAGAGCAGACGACTGGTGG
AAGTACCACGATATCAGAAAAGAAGACTCACCACTCTATGCAAGGATGAACGGAACAGGACCCTTCAAAT
TCGTTGAATGGGACAGAACACAGCAGAAAGTCATCCTCGAAAGAAACGACAACTACTGGAGAGAACCCGC
AAAGATCAAAAGAGTCATCATCTGGGGAATCGATGAGTGGAGCACGAGAAGAGAGATGCTCCTTCAGGGA
GACGCCGATATCTGTGTCGTTCCAACACAGTATCTTGAACAGGTTGAAGGAAAACCCGGTATCACTGTGA
TAAAAGGCCTTCCTGAACTTGCCGTCACTTCCCTTCATTTCGCATGGAATGTGCCCGAAAATAGCAAATA
CATAGGCTCTGGAAAACTCGATGGAAACGGAATTCCACCCGATTTCTTCAGCGACGTGAACGTGAGAAAA
GCCTTCATCTACGCCTTCGACTACGACACCTTCATAAACGAGGTTCTGAAAGGTCTTGGCAGAAGGATAC
CAACAGATCTTCCTGAGGGACTTCTTGGATTCAACGAAGAACTCCTCAACGATCCGAACGCTCCTCGCTT
CGACATCGTGAAGGCAACGGAGTACTTCAAGAAGGCATGGAACGGTGAGGTCTGGAAGAAAGGGTTTAAG
CTCACAATACTCTACAACACAGGTAACGAAGTGCGAAGAGTAGCCGCAGAAATGCTGAAATCCTACATAG
AAACGATCAACCCGAAATTCAAAGTCGAGGTGAGAGGTGTTCAGTGGCCAACGTATCTCGACGCGACCAA
GAGAGGAGAAGTTCCAGTCTTCATCATAGGATGGCTTGCAGACTATCCAGATCCTCACAACTTCATATTC
ACTTACTACCACAGTGCCGGTGTGTACTCCGGAAGACAGGGTGAAAACTTCAGAAAATTCGTCTCCACAC
CGCATCCTGATCTCGGTGGAAGAAGCCTCGACGAACTCATAGAAGAAGCCATCGCAAAGACAGATCCCGC
TGAAAGACAGGCCCTCTATGAACAGATTCAGAGATTTGCCATGAAGTACGCCCTTGGTATGCCTCTCTAT
CAACCGCTCGGTGTGAGGGTTCAGAGAAGCTGGGTCAAGGGATGGTACCACAATCCGATGAGGCCAGGAG
ACGACTACTATGTGCTCTGGAAATCAGAAGAATAAATAAAAAGGGGCTCCGTTCGGAGCCCCTTCTTTTT
TTCTTCACTTTTTTCATGCGAGTTTCTCTTCCGCTGCCGCTCTTGGTGTTTCCTCCACCTGAATACCCGC
AAACACGTCCAGACCTGTTCCAGCGGGTATGAGTTGTCCGACGATCACGTTCTCTTTCAAACCGATGAGA
GGATCCACCTTTCCTTCTATTGCCGCTGCAGTCAGAACCCAGGCGGTTTCTTCGAACGCTGCCGCACTGA
GCCATCCCGGATAGTTCAGGGCAGCCTTCTTGAGTGAAAGGAGTCTTCTCTTGTATTTTATTGGCTCTTT
TGGAAGGATCTGGTACGTTACCACTCTGTCTTTTTCGACGACGTCGATTTCCTTTATACCCGCCTCTATG
AACTTCTTCAGAAGTTCTTCTGTTACCTCTTCACCTTTCTGTGCAAGTTCCACGAGTTCACCATCGTCCG
TTTCGGTGATAACTCTTTTTGCGAGCATTTTTCCGATGACCCACTTTCTGTTCTCTTCAACTCTGGCGTT
ACCTTCCAGTATCTCTCTGTTCGTTCTCTTTATGTCTACAAGTGGTACCAGCTGATCCGGTAGATAATCG
CTGTCACCTGGATCGATAACGAGGGCCATACTGAGCATCTGCCTGAAGATGATCTCGAAGTGTTTATCGT
GTATGCTGACACCCTGCTGCACGTAGGCGTTCTTTATGATCTTCAAGAGGTTCATGGCCGTAAGGACACC
CTTTTCCGACTCGAGTTCGAGCAGTTTCCACCACACGATGGCACCGGTTGTCAACGTGTCGCCCCTCAGA
ACCTTCTGACCTTTTTTGACCTTCACCTTCGCTCTCTTGGGTATCCTGTAAGCGTGGATTCCACCAGCGT
AGTCTTCTATGTAGATAACTGTTCTTCCTGTTTCGTCGGTTGCGATGTCCTTTACGAATCCGTCCACTTC
ACACAGAACAGCCTCGGATCCATAGTACTTTCTGATCTCCTTCTTGCCACCGCTTTTTTCTTCTCTCAGG
AAGGCGTAAGGCTCAAAGGTCTTTTCCACCGTCGTGAGACCACTCACTATGTCGCTGGCACCCATGACTC
CTCCGACGTGGAACGTTCTCATGGTGAGCTGTGTTCCCGGCTCTCCTATGGACTGTGCCGCAACGATTCC
CACCGCCTCACCGACGTTCACTATCTTGTGATTGGAAAGATCCATTCCGTAACATGCGGCACACACTCCG
TACTCGGATTCACACGTGAGAGGAGATCTCACAATGATATCGGGCCTCACCAGAACCTTCTCAACACCGT
TTTCTTCGAGAAGTTTTGCCACTACTTCGTTTATGACTTCCTGGTAGACGAGAAGTTCTCTTTCTCCTTT
CTTGTCGTAAAGGGGCTGTTCGTTGGCGTAGACCGTTCCAACAACCGGATACATCTTCACCTTTATTCTG
TACTTTCCTTCGTTCCTGGCGGCTTTCACCACATCCCAGGTGAGCTCGGTTCCCTCTTTGTACTCTCCAA
CAGGTTCTGCGATCTCCGCGTACATGTTCGGAAGTGAAAGTTCGGTTATGTCTATTTCATCATATTTCAC
AACGTCAACCATCTTCTTGTAAGAGGCAAGGAAGTTGGCATCGTCGTCTGTGAGCATCGTGTTTCTCGTG
TATTCTTTTCCCGTTTCGGGGTTCTTCAGAACTTCCTTCGTCTCTGGATCGAGTACATCGCTTGCAAGCA
CTCTTCCGAAGAGGAATTCGTTCATCTTCTCTACAACCGTACCATCCTTTATCAGATCCATGGCTCTGAT
TCCTTCGTGTGTGCCACAATCGGGTTCTGTCACTGTGACGCTCTGTGCCACGTCCACCAGTCGCCTTGTC
AGGTACCCGGCAAAGGAGGTGTTCATTGCAGTGTCGACCTGACCCTTTCTTGCACCGTAGGTGGATATGA
AGAACTGGAGGATGTCAACTCCTTCCCTGAGGTTCTTGTCAACCGGGTAATCGAAGGTGAGTGCTTCGTG
TATCGCCTGACCTTTGAAGATTTTCGATTTTATCTCCCTCGACCTTGGGTCGTACGCCTTGATCATCAAT
CCTCTGATACCTGCAAGCTGCTTCACCTGATCGATGTTACCTCTCGCACCGGAGTTCACCATCATGTAGA
TGGGGTTGAACGGATCTTCCGCGAGGGTCTTCGAAGTGAGTTCTGTGATTTCTTCTGTGACGTTCATCCA
GAGCCTTATGATCTCGCTCTTTCTCTGTTCTTCCGTCAGGAAACCTCTTTCGTAGTTTTCCTCGATGATT
CTTACTTTTTCCCAGGTCCTTTTCAGGATCTCGTCACGTTCTGGTGGTATCTTCAAATCCTTGAGTGAAA
GCGTGAGGCCAGAGACGGTCGCATAGTGGAAGCCAAGGTCCTTTACATCGTCGAGAAGATCCGCCGCCCT
GTCTATACCGTATCTCTTGAAGGTTTCATAAACGAGGGCGTTTATCTGTTTCTTGTCGAATATTCTGTTG
TAGTCTCTCAAATCTTCTGGGAGAATACTGTTGAAGATAACCCTTCCAAGAGTTGTCTTTATTCTCTTTT
CTTCTCCTTTTATGCTGACCTTTATGAGAATCGGTGTGTGGAGTTTTATGTATCCGAGGTGATACGCCAG
CATTGCCTCTTCAGGTGAGGAAAATCTCCACCTGATATCTTCTTCCTTCAAAGAGTCGAAGTCTTTTCCG
ACCGTCGTGAGGTAGTAAGACCCGATGATGATATCCTGTGTCGGGAGAGAAATTGGTTTTCCGTGTGCCG
GTGAGATTATGTTGTACCTTGAGAGCATGAGGAACCTTGCCTCAGCCTGTGCAGCGGCTGAAAGTGGTAC
ATGAACGGCCATCTGGTCGCCGTCGAAGTCCGCGTTGAACGGTGGACAGACCACCGGATGAAGCTGTATG
GCGTTTCCTTCCACCAGTTTTGGTTCGAACGCCTGTATGGACATTCTGTGAAGCGTGGGAGCCCTGTTGA
GAAGAACCACGCTGCCCTTTATCACCTCTTCGAGAACTTCCCATGCCTCGGGCATTTCTTTCTCTATAAT
CGCCTTTTTGACCTTCCTCATCGTTTTGCTGGTGCTTCCTTCTCCCAGAAGCTTTGCCAGAACAAACGGC
TTGAAGAGCTCCATCGCCATCTTCTTTGGTATACCACACTGATGGATCTTCAGGTGTGGACCAACAACGA
TGACCGCCCTTCCAGAATAATCCACCCTTTTTCCAAGAAGATTCCTTCTGAACCTTCCTTTCTTTCCTTT
CAGAAGATCGGTGAGAGATTTCAGTGGTCTTCCATTTCTGTCTTTCAGAACCGCTCTTCTGCTTCTTTTA
CCCTCAGAATCGGATCCGTTGTGTATGAGGGCATCGACTGCCTCCTGAAGCATTCTCTTTTCGTTCCTCA
GAATGATCTCAGGTGCACCGAGTTCCAGCAACTTCCTGAGCCTGTTGTTTCTGTTGATCAGCCTTCTGTA
AAGTTCGTTGAGGTCAGTTGTGGCGAACCTTCCTCCTTCGATCTGGATCATGGGCCTGAGGTCTGGAGGA
ATCACAGGTACAACCTCAAGCACCATCCATTCGGGTTTGTTGCCCGATTTGATGAAGTCCTTTACCATCT
TCAGTCTTCTTCTCAGTTTCATCGCCTTCGAACTGGAAGCGGGCAATTTCTTGAGTTCAGCCTCAAGTTC
TGCTCTCAACTCTTCCAGATCCAGGTTCTGAAGCAGTTTCTTTATCGCCTGGGCACCGGCATCCGCCACT
ATTTTCTCTGGATAGATCTGAAGGTACGCTTCGTATTCGTTCTCGGTGATGATATCTCCCATCTTCAGAC
CCGTCTCTTTCGAGACCTCGGGATCTATATCCGTTATGACCACAATTGGCCTGTCGTTTTCCGTTCTCTC
TTCTACATCAAACATGGTTGGATAGTGCGATTCAAATATCTTGTATTCTGTGGAGGAGAGGTATTCTTCC
TCGAAAAGGAACCTGTCGGCCAGGTGATCTCCTTTCTTCACCTGGTCACCGTTGTTCACGTAAACAAGGG
CTCCTTCGAAAACGGGGTACTTCCTTTCTTCTATCACCTGTTCGATGTACACGTTGCCAGACGAGAGAAC
TTCAAAATTTCCATCTTCCAGTGCCCTCACGTTGAGGTTGGAACCGAACTTCACTCTTCCAGATATACTC
GCCTTGACCGCCGGGAGGGTGGTGGAAGTTGTGAGCTGATCACCCTTTTTCACCTTCTGACCGTTTGAGA
CGAGCACCCTTGCTCCGTACGGTACGGTGAACACAACGGGTTGATCCTTACTCGTTGTGAGGGGTTTTAC
CGTGATTGTGTTCGAAATCTCATCGATTTCCACGTGTCCATCGAATGGAGCATACAGGGGATCGACGTTC
ATCTCTCTGGTCAGATCCTGTCCCTTTTCCACTTCCTGTCCATCTTTCACCGTGATTATCATGCCTGGAA
GGACCGTGTGTTCTGCTCTGTTCACATTTCTCACTATGATCCATGTGATTTCCCTTCCGGTGACGGTTTT
TTCTGTTCTCAGAATTACCTCGCCGTCTATGTCTGAAAGAACAGGAGATCTGGGATTTTTCACAATGAAC
GCCTGCTCGACTTCAAAGTCCCACTTCTTTCTGTAGATCCTGTATTCGGTTTCATAGATGATATCACCCT
GTGCAAAGGGTGTATCCTTCGGATCGGTGACGATGAACGCCCTCTCTATCACACGGCGGCTTCCATAGTA
GATGATGTTCTCGAGGTCAGAGACGTTCATGTTCAGGAGAGTTCCAAGGACACTTGGGATGCTCTCCAGA
TACCAGATATGCACTGCGGGGGCTGCCAGTTCTATGTGACCCATTCTCTTTCTTCTGGCCTCTCTGGATT
CAACTCTGACACCACACCTTTCACAGACGGTTCCTTCGTACTTCTTTCCCTTGTACTTTCCACAAGCACA
CTCGTAATCCTTCACAGGGCCGAAGATTCTCTCGCAGAAGAGTCCATCGCGCTCGGGCTTGAACGTTCTG
TAGTTTATAGTTTCCGGCTTCTTCACCTCTCCACCGGACCAGCTTCTTATCACATCCGGGGAGGCTATCT
TTATCTGTATTGCCTTTATTTTCCTCTTGAAAGAAGACATGGGCATCCTATCACCCTCCCGATCAGTACT
TATCGATATCTATCTCGTTACCATTCTCATCGTAGAGCCTCACATCAAGGGCAAGCCCTCTGAGCTCTTT
GATGAGAACCCTGAAACTTTCAGGAACACCCGGTTCTGGTATGTTCATGTTTTTGAGTATGGCCTTGTAG
GTTTCGTTTCTGCCCTTGATATCATCGGACTTTATTGTCAGCATCTCCGCAAGGGTGTGTGCTGCTCCGT
ACGCCTCCAGAGCCCAGACCTCCATCTCTCCAAGTCTTTGACCACCGAAGTGGGATTTTCCTCCGAGGGG
TTGCTGGTGAATCAGAGAGTAGGGTCCTGTGGATCTTGCGTGTATCTTCTCTTTGGCTATGTGAACGAGC
TTCAACATGTACATGTAACCGACCACCACGGGATTGTCGAAGGGCTCTCCCGTTCTTCCGTCCCTGAGAA
TCACCTTTCCAGTCGGGTTGTTTTCGTCGTCTCCAAGGTGGAGTCCTCTCTTCTTCCTTTCTTCGTACAG
TGGTTTCAGAATTTCATCTTCTTTTGCACCTTCGAAAACGGGTGTTGCGAACCACTTGCCCGTCAATTTT
GCGAGCCATCCAAGGTGTGTTTCGAGGATCTGACCAACGTTCATACGGGATGGAATACCAAGCGGATTCA
GAACCATCTGAACCGGTGTTCCATCGGGCAGGAACGGCATGTCTTCCTTTGGAAGAATGTTGGAAACAAC
TCCCTTGTTTCCGTGACGTCCCGCCAGTTTGTCTCCTATGTCCAGTGTTTTCCTGGTTGCCACGTAAACC
CTGACCAGTTTCAAAACACCGGATCCCAGGTCCGCTATATCGTTCTGATCGTACACATCCACCCTTATGA
CTCTTCCTTCAACACCGTGCGGAAGCCTCAGGGAAGTATCTTTGACGTCTCGACCTCTCTCTCCGAAGAC
CGATCTGATGATCTTCTCCTCCGGGGTGGTGTCTCCTTCTCCCTTGGGAGTTACCTTCCCAACGAGAATG
GCCTGAGAACCCACTCCGTAGTCACTCACAACGTAAGCTCCCACCCTTATGATTCCGTTCTCGTCGAGAT
TCTTGAGGAGTTCTTTGCTCACGTTCGGAATGTCCGCGGTGATCTCCTCAGGTCCCAACCTCGTTTCTCT
GGCCTGTGTTTCGTAGACCTCTATGTGAACGGATGTGAAGACATCCTCTTCGAGGAGTTCCTGACTGACC
AGAATGGCGTCCTCGTAGTTGTAGCCTTCCCATGGCATGAACGCAACGAGTATGTTCCTTCCAAGAGCAA
GTTCACCCATGTCCGTTGCAGGACCATCGGCTATTGGATCACCCTCTTTGACGAAGTCTCCCTCGTTCAC
AATGGGCTTCTGGTTTATGGTTGTATCCTGGTTGGACCTCACAAACTTCAGCAACCTGTACTCGTCCAGA
ACGGGATTTCCATTTTCATCGTACATGGGATTCCCGTTTTCGTCGGTTCGATGAATGACGATTTTGGACG
CATCCACTTCTTTTACGATCCCGTTGTGCCGTGCCAGAACAACATAACCAGAGTTCTTCGCCGCTTCCCA
TTCCATACCCGTTCCAACGAGTGGGGCTTCCGTTTTCAAAAGAGGAACGGCCTGCCTCTGCATGTTGGAA
CCCATGAGAGCCCTGCTGGCATCATCGTGTTCGAGGAAGGGTATGAGAGAAGCGGAAACGCTGAACGGTT
GCTTCGTGGAAACGTCCATAAGGTCCACTTCTTCTCTGGGAACGAGTCTGATGTCTTCACCCATACGCGC
CACAACTCTTTCAGGAATGATGTTACCTTCTTCATCCACAGGGGTTGTAGCGGGAACGATCTTGTACTCT
TCCTCCTCGTTCGCTCTCAGATAGACGATCTCGTCTGTCACCTTACCGTTGACCACTTTTCTGTAAGGTG
TCATCAAGAAACCGTATTCGTCCACTTTGGCATATATCGCAAGTGATGTGATGAATCCTATGTTCGCACC
TTCAGGGGTTTCAATGGGACACAACCTTCCATACTGTGAGTAGTGAACGTTTCTTGCTTCGAAGACTTTC
GATTCTCTTCTCAGACCACCCGGACCGACCGCTGATACCCTTCTCTTGTGGGTGAGTTCTGAGAGTGGGT
TCACCTGGTCCATGAACTGGGAGAGCTGATTCATGGCGAAAAACTGGTTAACCGTTGAAATGATGGACTT
GATGTTTATCAAACTCTGTATGGAGACCTTACTCAGAGAACTTATCAGAGTGAGTCGTTCCTGTATGGCC
TTTTGCGCTCGAGCAAAGAGTCTTTCAAACTCCCTCTGTACAAGTTCTCCCACCGATCTGACTCGCTTGT
TTCCGAGATGATCCTTCGTGTCGAAGGGGATCGATGGAAGTTCCTTGTTTATGTTGGAAACGTATCTAAT
GGCCGCAAAAACACCTATGTCTGAGGTGACATCGTAGTTTCTTCTGAATGTGGTGATGAGCTTTCTCAGA
TCGTACGGCGCAGTTTTCCTTTTTGAAAGATATTCCTCTTTGAATATCCTTATCAGACTCTTCAACTCGT
AGGAATCTATTTCAAAGTCGTTTATGTATCTTCTTTCGAAGTAATCGAAGAGTATTCTTGAGGCAAGAAC
AATGTCGAGAGGCTTCAGAATGGTGGCTGTTTCGCTGTAGGTTTTCTTCCTGGCTTCTTCTGGATCTTCA
CCTTCGACTTCTATCAGGTACCTTATGTAAGCGTTCTTCAGCCTTTCGTTCACTTTGTACCTTCCCACTT
CCGAAAGATCGTACCTTTCCGAATTGAAAAACAGGTCGTGCAAATATCTCTTCGCAGCGTTGATCCTTGG
GAGTTCTTCTGGCCTCAGTCTTCTGAAGATCTCAAGGTAGGCATCCACAACCGTTACCTCATTCAAGCCG
TAAACCTTAGTTCTTTCCTCCTCGGTTTCACTTTCCTCGCCGGTGGAAAGAATCTCAAGCATTTTCTCGA
AAGTGTTCTGAGCGATTGGATGAACAATCTTGATCTGCTCTATGTTGGACGACATCAGAATTCTTTCTGC
CAGATCTTTGGTGAGGATATCCCACTTTTCCGCTATTTTTCTGTCACCGTCGTAGATGTCTTCGAGGATG
ATAGAACCAACGTGTAAAAGGAGACTATCCTCATCGTCTGCATCCAGGAATGTGGGATAGAGTGAGAGAA
TATCCTCGTCTTTTTCGTATCCTATGGTCTTCAGAAACAGAAAGAGATTGACCTTTTTCCCATCCAAACC
AGCGTAGAGAACACCATCGTACGGATCGAGGATAACCTCGAGCCATGCTCCTCGGGAGGGGAGGAAGTAT
CCACCGTACTCTTCTCTGTCTATGTATTCAGAGGAGAAGTACAGACCTGGAGAGACCACTATTTGATTGA
CAACGACCCTTTCAGCACCGTTTATTATGAAGGTACCTCTTTCCGTCATGTAGGGAATGTACCCCAGGAA
CACTTCTTCTTCCTTCATTTCACCGCTTTTCAGGTCTGTGAGCCGTGCGGTTGCGTACACGGGAACACTG
TAGGTCAAACCCTTGGCCTTGCACTCCAGGGGATCAACGGTAGGATCTCCCACTCTTGTGGAGACGAATT
CGAGGGCGAATCCTTTGTCGGATCTTTTCAAATCTGAACGGGTCGATTGTGAGTAAATGGGGGAAAACTT
TTTGAGGACTTCGAGAAGGCCTTTTTCAAGAAACTTCTGGTAGGAGCTTTTCTGAATTTCCACAAGGTCA
GGTACTGGTAGGGGTTCATGAGTTTTGCCGAAGGAAACCCTCGTTCTCCTACCACAGGAAATCTCTTTCA
TTTTCTCACCTCTCATTGTGGAGTGAAAAACCCCCAGGATGTATTTTCTCCTGGGTTTCAGTTGCTGGAG
AAGAGAGAAGCGAGTCGGGCGAGAAGAGATACTCGTACCGCACTCTTTTTATTAAAACACAAAAACCCTG
TACCGGCAAGACCCGGTACAGGGTTGCAACATACTTTTTTCACAAACGAAAATTTACTTCAATTCCACCT
CGGCACCAGCTTCTTCGAGCTTCTTCTTGATCTCTTCGGCCTCTTCCTTGGAAACGCCGCTCTTGATGAC
GGCATCCGGCGTTCCTGCCTTTTCGACGAGATCCTTTGCCTCTTTCAAACCAAGACCCGTGATCTCTCTC
ACAACTTTGATCACCTGAACTTTGTTCTGGCCGAAGCTCTTCAGGATCACATCGAATTCCGTCTTCTCTT
CCTGAGCAGCTCCAGCAGCACCTGCCACAGGCGCAGCAGCAACCGCCACGGGAGCAGCAGCCGTCACACC
GAATTTGTCCTCCAGCTTTTTAACGAGTTCTGCCAGCTCTGAAACCGTCAGTTTCTCGATAGCTTCAACG
ATTTCATCAATCGTCATCTCTACACACCTCCACTCATTCAGATTTTTTCTCTTTAACGGCATTGAGCACA
AGCACAAGGTTCCTCAGAATTCCACTCAACACGAAGACAAGACCAGATATCGGTGCCTTCACGCGACCAA
CGAGCATAGCGTAGAGTTCTTCTTTGGATGGAAGTTTCGCTATCTTTTCCACTTCTTCCGAAGAGAACTT
CCTTCCCTCAAGGAATCCACCTTTGAGTTTTGAGAGATCTGCGTTCTTTTCCTTGTAGAAGTTGTAGATG
ATCTTCACCGCCTCAACTGGATCACCGTCGGTGACGTAGAGAACAGCGGTAGGACCTTTGAGAAATTCTT
CATATCCTTCGTAGCCTGCATCCTTCAGTGAAAGGGTGAGGAGTGTGTTCTTCACAACTTTGAATCTGGC
ACCGCCGTTGTACTTTTCTCTCAGCCTGGAACGGAGTTCTGTGAGATCGGCTACGGTGAACCCTGTAAAA
TCTGCGAACAGTGCCAGGGATGATCTCTTGAATATCTCGGTCATCTCTTTCACTATTGCTTCTTTTTGTT
GTCTGGTCAGCAACGAATTCACCTCCCAAAAAAATTTTGTGGACCCCGGAGGGTCCACAAAAAGGCCTTA
GTGCCCTTTTGGGACGCCTCCGGCAGGATGTTTAACCCGGAAAGGGACCTGCCATCTACGGCGTCGCTCG
GCTATTTGTTTTTACTATCACTTACTCATTCAAAATGCTCTGGAGATTCAATTTTATCCCTGGTCCCATT
GTAGAAGCGAGAACCGCCTTCTTTATAAACTGTCCCTTCACTCCCGCCGGTTTCATCTGCATAATCTGCT
TGATGGCGGATATGACGTTTTCTTTGATTTTTTCATTATCAAAGCTCTTCTTTCCTACAGGTATATGAAT
GTTTCCCGTTTTGTCTGTTCTGACCTCTATCCTTCCCTTTTTGAACTCTTTAACAGCCTCCGCTACCTCG
TTCGTGACGGTCCCGGATTTCGGCGAGGGCATCAGTCCCCTGGGTCCGAGTATCTTTCCGAGTCTTCCTA
TCACCCTCATCATGTCTGGAGTTGCTATCGCGACATCAAAATCAAGGAAACCTTCTTTTTCTATCTTCTC
CACAAGATCCTCCGCTCCCACGTAATCTGCTCCTGCTTCCTGTGCTTCTTTGGCCTTTTCTCCCCTTGCA
AACACGAGGACTTTGACCTCTTTTCCTGTTCCATGAGGAAGAACGATGGTTCCTCTTATGTGCTGGTCAG
GCTTTCTGTAATCTATTCCCGTCTGGATGTGAAGCTCTATAGTTTCATCGAACTTCGCGGTGGCCGTTTT
CTTGACGAGCTCCACCGCTTCGTCCAGATCATAGTACTTTGTACGATCCACCAGCTTTTTTGCTTCCAGA
TATCTTTTGGAGTGCTTCGGCATTACGCCTCCTCCTTTCCGTTACATCAGTCTACCACTTCTATTCCCAT
GCTTCTGGCCGTTCCCTCTATGATCCTCATGGCTGCCTCAAGGTCGTTGGCGTTCAGGTCCGGCATCTTT
ATTTTTGCGATCTCTTCGATCTGTTTTCTGGTGACCTTACCAACGATTTTTCTCTTCGGTTCAGAAGAAC
CACTCTCTATGCCCGCGGCTTTCTTCAAGAGAAAAGACGCAGGGGGTGTTTTGATGATGAAGGTGAACGA
TTTGTCTTCGTACACAGTGATAACGACAGGAAGAATCATTCCTGCCTTGTCCGCTGTTTCTGCGTTGAAT
CTCTTACAGAACTCCATGATGTTCACACCATGCTGTCCCAGAGCGGGTCCAACCGGTGGCGCAGGCGTAG
CCTTTCCCGCCGGTAACTGCAACTTGATCTGAGCCGCTACCTTCTTCGCCATGTTTCCGAACCTCCTTAT
GCGTGGTACGGAACTCTCCTCCCACGTTTTCTCTCACTCGATCTTCTCCACTTCGGAGACGTGGAGCACA
ACGGGCGTTTCTCTTCCAAAGATGGTAACGTTGACCTTCAGTTCCTGTCTTTCCGGATCTATCTCTTTGA
TGACACCAGCGAAATCTTCGAATGGACCACTTATGATTTTCACCGTATCTCCCACTTTGAAACCCATTTC
CACCTTGACAGGCTTCTTCTTCTCTTCGTACTCCTCAAGACCAGCAAGTCTCAGAATAGGTCTTATCTCT
TTATCCTTGACGGGAATGGGTTGTCCACCGGAACTCACAAATCCCATGACGTAAGGCACAGAACGGACAA
AGTTGTACGCTTCATCGTTCATGATCATCTCTATGAAGACGTATCCCGGAAAGAGTTTCCTCTTCTTTGT
TTTGTAGATCCTGATCTCTTTTCTCGTTGGATAATCGACGACTTCGACCCTTCCAGAAACCTTTGCAAAG
AATTTTCTAGCTTCTGCGAGCATTTCTCCTTGTTTCACTTCTTTTCCTTTTTTTATTCTTGTCCTGTCAA
AGACATCCTTTGGAATGTAGTAAACATCCTGTTCTCCCTCTGGTGTCTGAACGACCACCTTCTTCATGCG
CTCTATCTCAACGATCCTACCATCGAGTTCACAGATGTACTCTTCGTTCTTTGAGAGAGGCAGTCCCTGT
TTGACTTTTGTGCCAACTTTCAAACCTGTTTCGATACCGGCCGACTCGGGTATGTAGTAGGTTTTTGTGT
ACTTTTTGTCGATGGTTTCTATCACTATCCTCCTCACGTTTTTCACTTCGACGATTACACCGTTTCGTCT
CGCGTAGATGGGAGGTTCTTCGGCTATGAGATCTCCCTTGTTCACATCCTTGCCGTTGTTAACATGCAAC
TTGGCTTTGGGGGAGAGAATGATCCTCTCAGAAGGACTGGTAGCATCCAAGACCACTTCCTCAGGAATCA
CTATCCGACCAACAAGATTCCTGATACCTGTGGCTTCTATTTTTCTTTCGATGTTTTCTTTAACCTTTTC
CTCGTAGCCTGACATGGTGACTATTATGTACCAGTTCTTTTTCATCGCTCATCACCTTATCCTATGCCGA
GTGCTTTGAAAATAGCACTAACCACGCCAGAGAATATGAAATCCAGCACAAAAAAATAAAGCCCCGTGAC
TATCAGAATTACGAGAACAACACTGAAGGAAGTCAGGAGCTCCTTTCGGGAGGGCCAGGAGATTTTCTTT
GCCTCGGCGATCACTTCTCTGAAAAATCTTCGAAGTTTTTCCACCTTTCATGCCCCCTCAGATCACAAAA
TGGCAGGGCCGGCAGGACTCGAACCCGCAACCACCGGTTTTGGAGACCGGCGCTCTACCAGTTGAGCTAC
GGCCCTGCGATTATGCCTTTGTTTCGGTATGAACAGTGTGAGAATTGCACTTTGGACAGTATTTTCTCAA
CTCAAGTTTTGCTCTCTTGTCTTTGTTCTTCGTAGTATAGTAATTCTTGTTTCCACACTTGGAACATTTC
AGAGCTACCAGCACTCGCATGTTGTTTCACCCTTTCCTGAAAAAATCTGGTGGTGGGGGGAGGATTTGAA
CCTCCGAAGGCATTCTGCCAGCGGATTTACAGTCCGCCCCCTTTGGCCACTCGGGCACCCCACCACTGAG
AATCCCGTTGGAGCCAGCGGTGGGACTCGAACCCACAACCTACTGATTACAAATCAGTCGCTCTACCGGT
TGAGCTACGCTGGCCCTATTTTTTCGAAGACCTTTATGGCGGCGGTGGGACTCGAACCCACGACACGGTG
ATTATGAATCACCCGCTCTCGCCGCTGAGCTACGCCGCCCAGGACCGTTTGATAATTTTACTATCACACT
TCTTTCTTGTCAACCTGGTTCACACTTGAGAATTTTGAAAAGTGTGTTAAAATAATAAGGAGAGCGACGC
TCTCCTTTCTAAATCTGGTGGGCTCGGGAGGATTCGAACCCCCGACCACCCGGTTATGAGCCGGGCGCTC
TGCCAGCTGAGCTACGAGCCCATACCGCACTAGATTATATTCTAACACATCCCTCTTGTCAAGGAGTGTG
ATCAGTATGAAGAAAGATCCTGTCAAGGAAATGCTCGGAAAATACCCGAGGATCCTTGTGATAAAGGCCG
CTTTGAAGATCCTGAAAGACGGCAACAAGATTGACAGGGAGCGGATCGAAAAGACCATTGTCAAAATCAT
GACGAAAAAAGAGGGCTGAGGAAACTCAGCCCTTTTATGATAGTATTTATCAGAGGAACCCTTCAACCGA
GGAGGATCAGTCATGAAAATACCCGTTCTCGACAAGGGATTCGTCGAACTGGTAGACGTCATGGGAAACG
ATCTTTCGGCAGTCCGAGCCGCCAGAGTTTCTTTCAACATGGAACTGAAAGACGAAGAAAAAGACAGACG
CCTTGTTGAATACCTCATGAGACACGGCCACGAGTCTCCTTTCGAACACATCGTGTTCACCTTCCACGTG
AAGGCACCTATATTCGTTGCAAGACAGTGGTTCAGGCACAGAATCGCTTCCTACAACGAATTGAGTGGGA
GATACTCGAAACTCACCTACGAGTTCTACATTCCTCCTCTACAGCGTTTTGGGCAGACCAGGATCGTCCC
CGAAAAGGTCATCGAGAAAATATCGCACGTGGTGAACGAGTCTTATCAGACTTACATGGAATTGCTCGAA
GCTGGAGTTCCCAGGGAAGTCGCCAGGATAGTGCTCCCTCTCAACCTCTACACGCGATTTTACTGGACCG
TGAACGCAAGAAGTCTCATGAACTTTCTGAATCTGAGGGCAGATTCACATGCACAGTGGGAAATTCAGCA
GTACGCCGTTGCCATAGCAAAGATCTTCAGAGAGAAATGCCCCTGGACGTACGAAGCCTTCATCAAATAC
GCCTACAAAGGAGATCTCCTGAGGGAGGTATGAGCATGAAAAGAAAAACCCTGGTAGTACTGGTTATAGC
GTTTCTTGCCGTTTCTTCCATGGCAGTCTACATATCCGACGTGAAATTCGAAGGGCTGAACGTCATCACC
CCGGACTTCATCACCCAAAAAGTCGGGAAACTCTTTGGTGAAGTGACATCAGATGAAATACAGGATTATC
TGAAGAAGATCTTTGATCTTGGTTACTTTTCCTCACTCACCCCATCTCTGGAACCATCGGATGTGGGATA
CAGGCTTGTTGTAACGTTGAAAGAAAATCCCACGGTCAGTGACTGGAGGATTGAGGTGGAAGGACCTGGC
CTTGTTGATCGAAAAGAAATCGAAAAACTCGTGAAGATAGAAAAGGGCAAGCCGTTGAACACGAATTCCC
TGAAGGAGACCTTCGAAGCGATCAGAAACAGGTACCAGGAAGCAGGGTACTTCCTTGTGGAGATAAACGG
AAGTTTCGAGAACGGGACTTACAGAATAGTTGTAAAAGAGTACGCTCTCTGGGACATCGTGTTCAACGGT
GAAACGGATGGACTGGACATCGTGTCCATCCTGTCGAAAGCAAAGATAAAGACCCTGAGAGATTACTACG
CTTCCTCTCCTCTTGTCAGATTCTTCACGATGAGTAAAAAGGACTTCTATCCTACCCTTTCAGAGGTGAA
CAAACTCATCTCCGTTTTGAACTCCTATCCCTTCTTCTCCCGGGAAACATCCGTGGACTTCAAGAAGACG
ACGGTGAAGGATATCGAAGAGAAAAACGTCGTCATCATGGTCATCAACGTGGTGCAGAGAAGAATATTCG
AAGGAGAGAAAAAATTCAAAGAGATCCTCTTCCATGGAAACACGATCTTCACAGATCAGGAACTGCTCCG
CGCGTCCGGTCTCTCTACGGATGAGACCTACACGAATTCTCAGATTCTTCTTGCCATGAACAGGCTGGTG
GATTTCTATGAAAGAAACAACTATCCGTACGTCTGGGTAGAAGCCAGGGTGGAAGATGACAGGCTCGTGT
TCAATGTCTATGAGAAGTACGTCCGATCGGTCAAAATAGAAGGGCTGAAGAGAACCAGACCGTACGTGGT
GGAAAACCTGATCACCATAAAGGAAGGAGAACCTCTCAACAAAGAGGAGATCATGCTCACGTATTCCTAC
CTTCAGAACAGCAGGTACTTTGACTCGGTGAACATCTATCCACAACTCTCTCAGAACGCAACTCAAGTCG
ACGTTGTTGTAGATCTGAAGGAAGCGGAAAAGACGAGAAACTTCATCGGTGGGCTCGGCTGGACCATGCC
AAAAGAGGGTGAGTGGTGGCAGGGATTCTCCGGAACCGTTCAACTCTCTGCTGTGAACTCCTTCGGATAC
GGAGAGTCGTTCTCGATTGACTTAAACCTTGGATTCATCGAAAGAAGCGTTGAGGGAACGGTCAAACTTC
CCATCAAACTCGATGTTCCTATGAATCTCGAACTTGGAGCAGGATACACAAATTATGCTACCTCTAGCGG
AACAGACACGGTCAGCCTGAAAGGGATTGTTTCCACCCTTCCGTACAAGGGACACTCCTTTGGAGTCGGT
GCGCTCTACGAAAAGGAACTGGTTGAAGACAGCAAAGGAACACTGGCAGCACTCTTCAAATACAGGTACA
ACACGAAAAACTCGGCCATTCTTCCAACGGAAGGGTATTATCTTTCTTTCGATCTGACGCGGGCAGGTCT
CTTCGGACTGAATGACCAGAAATACTGGAAAGGGATTCTGACCAGTGAGGCGTACTACCCGATCTTTGAA
AGCCTGTACTGGAGTTTCAAAGGAACAGGTGGTATGGTCTACAACGAGATTGGAACGGAACTTCTCGAGG
TGTCCGGACCTTACACGGTCCGTGGCTACGACTACTTCGAAACTGAAAAGATGTTCAAACTCTCTGTTGA
TCTGAACTGGATTCTTCAGAGAGAGAACGTTCCGGTTGTGACCGGTGTGTTCTTCGACTACGGTGGTATA
GAGGAAGATGGAAACATGAAACTTCTCTCCTCCGCCGGTGTGAAACTCGATCTTGTGATTCCTCTTCTTG
GAAGTGTAGAAGTCGGAGGTGCCTACAGATTCAACGAAAAGAACTGGCAAATCTACTTCTTCATGGGTGG
CTGGTGAGGAGGGAAGTCGGTGAAAAAGATCGGCATCATTGGCGGTGGCCAACTCGGAAAGATGATGACC
CTGGAAGCAAAGAAGATGGGGTTTTATGTGACCGTGCTCGATCCCACTCCGGGGAGCCCCGCTGGACAGG
TTGCGGACGAGCAGATAGCCGCAGGATTTTTCGACTCAGAGAAGATAGAAGAACTGGTGAAAAATTCGGA
CGTCACCACCTACGATCTTGAACACATAGACGTTCAAACATTGAAAAGACTCTACGATGAAGGCTACAGG
ATACACCCTTCTCCACACATTCTGGAGATCATCCAGGACAAACTCATCCAGAAGGAGTTTCTGAGGAAAA
AAGGTATTCCCGTTCCCAGATACAAACTGGTGAGGGATTTAGAAAACGACGTTAGGGACTTTGGTTTTCC
TGTTGTTCAAAAGGCGAGAAAAGGAGGATACGACGGCAGAGGTGTGTTCATCATAAAAAACGAAAAAGAT
CTCGAAAACGCCCTGAGTGGTGAGACCTACCTCGAGGAATTCGTTGAGATAGAAAAGGAACTCGCTGTCA
TGGTGGCAAGAAACGAAAAGGGAGAGATTGCGTGCTATCCTGTGGTGGAGATGTACTTCGATGAAGATGC
GAACATATGCGATGTGGTGATAGCACCCGCCAGAATAGAAGAGAAAGAGACAAAGATCGCAAGAGATATC
GCTGTGAGTGTCGTGGAAGTCCTTGAAGGTGTTGGAATCTTTGGCATCGAGATGTTCCTCACAAAACAGG
GTGAGATCCTCGTCAACGAGATCGCACCACGCCCGCACAACTCCGGCCATTACACCATAGAAGCGTGTGT
AACAAGCCAGTTCGAGCAGCACATAAGGGCCATCATGAACCTGCCGCTTGGCTCGACAAAACTTCTCATC
CCCGCCGTGATGGTGAACCTGCTCGGTGAAGAAGGACATTACGGAAAACCTGCTCTTGTGGGTCTGGAAG
AGGCTCTGGCCATAGAAGGTCTTTCGCTTCATTTCTATGGAAAAAAAGAAACCAGACCGTACAGAAAAAT
GGGACATTTCACGGTGGTGGACAGAGACGTTGAAAGAGCGCTCGAAAAAGCGCTCAGAGCGAAGAAAATA
CTGAAAGTCGTCTCGGAGGAGGGAGCGATGTGCCAAGGGTAGGAATCATCATGGGAAGTGACTCCGATCT
TCCTGTAATGAAGCAGGCAGCTGAAATTTTGGAAGAATTCGGAATAGATTACGAGATTACGATCGTTTCT
GCCCACAGAACACCGGATCGCATGTTCGAGTACGCAAAGAGTGCCGAAGAGCGGGGTATAGAGGTCATCA
TCGCAGGAGCAGGGGGAGCAGCGCACCTTCCCGGAATGGTGGCAAGTATCACACATCTTCCCGTTATCGG
TGTTCCTGTGAAGACCTCCACACTGAACGGTCTTGACTCTCTTTTATCCATCGTTCAAATGCCGGGGGGA
GTTCCCGTTGCCACCGTCGCCATAAACAACGCAAAGAACGCGGGAATACTCGCAGCGTCCATTCTGGGGA
TCAAGTATCCGGAGATCGCAAAGAAGGTGAAAGAGTACAAGGAGAAAATGAAACAGGAAGTTCTGGAAAA
GGCAAAAAAACTTGAAGAGATGGGATACAGGGAGTATCTGGAACAGAAGGGTTAATTTGTGATAAAATTA
ACTTGGAAAGCCCAATCCCACCTGAGGTGGAGGGTATCCGACACCGAGGGGGGGGAGAACACCCCTTCGG
TTGTGCGAAGGGGATTTTTCTTTATAGAGGTGATAGTGTGAGACTGCCGGACGCCGGTTTCAGAAGATAC
ATCGTTGTTGCGGGAAGAAGGAACGTTGGAAAATCCTCTTTCATGAACGCCTTAGTTGGTCAGAACGTGT
CCATCGTGAGCGATTATGCGGGAACAACGACCGATCCCGTCTACAAATCCATGGAACTTCATCCTATCGG
TCCCGTCACCCTCGTGGACACCCCTGGACTCGACGACGTGGGAGAACTTGGAAGACTGAGGGTAGAGAAG
GCAAGGAGGGTGTTCTACAGGGCAGATTGTGGAATTCTCGTGACAGACAGCGCACCAACTCCCTACGAAG
ACGACGTTGTCAATCTTTTCAAAGAGATGGAAATTCCCTTCGTAGTTGTCGTAAACAAAATCGACGTTCT
TGGAGAAAAGGCCGAAGAGCTGAAGGGACTCTACGAAAGCCGTTACGAAGCGAAAGTACTCCTTGTCTCG
GCTTTGCAGAAAAAGGGATTCGACGATATCGGGAAGACCATCTCCGAAATTCTTCCGGGTGATGAAGAGA
TTCCTTACCTCGGTGATCTGATAGATGGCGGCGATCTTGTGATCCTCGTGGTCCCTATAGATCTCGGTGC
TCCAAAGGGGAGGCTCATCATGCCTCAGGTCCACGCGATCAGGGAAGCCCTCGACAGAGAAGCCATCGCC
CTCGTGGTGAAGGAAAGAGAGCTCAGGTACGTGATGGAAAACATAGGGATGAAACCAAAACTCGTCATCA
CAGACTCTCAGGTGGTAATGAAAGTAGCGTCTGATGTCCCGGAAGACGTGGAACTCACCACCTTTTCCAT
TGTGGAGTCACGATATCGAGGCGATCTGGCCTACTTTGTGGAAAGCGTGAGAAAGATAGAAGAGCTGGAA
GACGGAGACACTGTTGTCATCATGGAAGGCTGCACCCACAGACCTCTCACCGAAGACATCGGAAGGGTGA
AGATCCCAAGGTGGCTCGTGAACCACACGGGAGCGCAGCTCAACTTCAAGGTCATAGCCGGAAAAGATTT
TCCTGATCTTGAGGAAATAGAAAACGCAAAACTTATCATCCACTGCGGTGGATGTATTCTGAACCGTTCA
GCGATGATGAGAAGGGTGAGGATGGCAAAAAGGCTCGGTATACCGATGACGAACTACGGTGTGACCATCT
CTTACCTTCACGGTGTGCTAGAGCGGGCGATTCGTCCATTCAGGGAGGAAGTGAGGGTTTGAGAAAAGAA
AGAGACTATCTCGGAGAACTGGAGATAGAAGACGACGCTTACTATGGAATACACACCAGGCGAGCCCTGA
TGAACTTTCCACCAACTGGCGAAAGGCTCGACGAAACGTTCATCTGGGCGTACTTCATGGTGAAAAAAGC
CTGCGCTCTTCTCAACACCGAACTCGGATACCTGGACGAGCAAATAGGAAACGCCATTGTAAAGGCATGC
GATGAATGGGAAACGTTGAAAGAACACGTTCTGATGGATCCCCTCTCGGGTGGAGCTGGAACGTCGATAA
ACATGAACATAAACGAAGTGATAGCAAACAGGGCAACAGAGATACTCGGTGGAAAGAAAGGAGAATACCT
CGTCGATCCCATAGATCACGTGAACTTGCACCAGTCAACGAACGACACCTTTCCAACGAGTGCGAAGATC
GCCACCATCGTGAAACTGAGAAAACTCATAGAAGCGGTGATAAATCTTCAGGAGAAGATCCAGGAGAAAG
AGAAGGAGTTCTACTCCATCAGAAAACCGGGAAGAACCCAGCTCATGGATGGTCCACCGATCATGCTTGG
ACAGGAGTTCGGTGCCTTCGCCGATGCCCTCGCAAGGGACAGATGGAGGCTCCACAAGGTCGAAGAGAGA
ATAAGAAGCGTGAACATTGGGGGAACAGCGATCGGAACTGGAGTTGGGGCACCGAAAGATTACATCTTGA
AGATCGTGGAAAAAGTAAGAGAAGTAACGAAGGTGAAGATCGCCAAGGCGGAAAACCTCATAGACGCAAC
CCAAAACTGGGATGTCTTTGCGGAGGTTCACGGTCTTTTAAAATCCCTTGCGGTGAATCTCTACAAGATC
TCAAACGATATCAGACTCCTTGGAAGTGGGCCAAACACGGCGATAGGTGAACTCATTTTGCCGGCGGTTC
AGGCGGGAAGTTCCATCATGCCGGGAAAGGTGAATCCGGTTGTTCCAGAGTATGTGATGCAGCTCTGCCA
CATGGTCTTCGGTCACGACACGATACTGAACCACACATGTGCACTCGGAAACCTCGAACTCAACCAGTTC
GCCCCACTCATAGTTCATCTCACACTCAAGTCCCTCACACTTCTCACAAACGCCTGTCGCTCCCTGACGG
AATACGTGGTGAACATAAAGGCAAACGAAAAGCGGTGTGAGGAACATCTCTCACGTTCTGTGTCGAACCT
CACACCGCTGATAAAGATGTTCGGTTACGAGGCCGTCTCAGAAGCGGTGAAGAGGGCAAACTGGGATATC
GGAAAGACTCTGGAAATTCTCTCTCGGGAAAAGAACGTTCCGATCGACGAAATAGCAAAAAAACTGGATC
TGAAGAAGATGACCGGTCTTGGTTACTCCCTGTAGAAATAGTCCACCAGTTTTTCGTAGAGAAATCTGTA
ATCATCGTAGAGTTGTTCGTATTTTTCGTTTCTTTCAGGATCGCAGCGAAAAACCTGCTCCACATGGACT
TCCTTTTCAAGGAATTCTTCTACGCTCTCTCCTAGAGATTTCAGGGCCATCACGTAGGCACCGAAGGCGG
AAGGATTCTCCACGTTTGTGACCGTGATATCTTTTCCCAGAACATCCGCAAGGAGCTGAACCCAGTAAGG
CGAACTGGTGAAGCCTCCCGTTGCAACGATCCGAACAGGATCCACATTCCCCACTTTTTTTACCGCGTTG
TATATGTCTTTTATTCTGAAACAGATTCCTTCAAGCGCCGCCCTGGCGATATCGCTTCTTCTGTGAGATG
AAGCAAGTCCCACCAGAACACCCCTGTACCTTTCTCTCCAGTGAGGTGCCCTTTCACCGTTTAGGAAGGG
AAGGAAAACAAGACCGTTTGCCCCGATTGAAGACTTCTTTGCCTCCTCTATGATCTCGTCGTAACTGTCG
AACTTCATAACATCTTTCAGCCACATCAGCACGATTCCACCGTTGTTTATCGCACCACCAAGAACGTAGT
TTTTCTCATCGATCAGATAGCACCATGTGGAGATACCTTCCCGATCTATCACGGGTCTGTCCAGAACCAC
ACGAAACGCACCACTTGTTCCGATCGTTACGGTGGCAGAATTCGGATCCATAGCGTTCAGTCCAACGTTT
GTCATCACCCCGTCTCCACCGCCGAGGACCAGATAGACCTCTCTGAAACCAAGTTCTTTCGCTACTTCTT
CTTTCGCTTTCAACTGAGCGTAAGGTGACTTGAGTTCTGGCAGGTTTTCTTTCTTCACTCCCACGATCCC
GAGGATCTCATCGTCCCACTCAAGGGAATGTATGTTCATCATACCGGTTCCAGATGCAAGGGAAAGCTCC
TCTACGAACTCTCCTGTCAGTTTGTTGACTATGAAGGCTTTTATCGAACAGAACTTCTTTGAATCTGAGT
TCTTCTTCATCCAGAGAATCTTCGAAGGCCAGTACATCGGATGAAGCGGGCAGGCCGTTCTTTCGTAGAA
GAACCTGGTTCCGTATTTCTTTTCGAGTTCTTCCTTTTCACGATAGGACCTTCTGTCCACCCAGTTGAGA
AGGGGTGTTACCGGATTGAAATCTTCATCGAGCCCAACCACACTGTGAAAAACAGAACTCATTCCAACGT
AGAGAACGTCTCCTTCCTTTGGAATCTGCTTCAAGAGGTAGTAAACGGCCGACAAGATCTCTTCTGGGTC
CTGCTCCACTGCCTCTGGAGATGGGAAAAAGATCCTGTAGGACTTCTTCAGAACCTTCCACTCACCGTTA
CTTTTGAACATGAGACGAGCGCTTTCTGTTCCAATGTCTATGGCCGCTATCATCTTCTCCTCTCCCTCAG
ATCGTAGAGATACTTTCCTCCCGGCACTATCCAGAGGGAATCCTCGTCCATGAAATCTTCCTTTCTTATC
TTCGAGGGGTCCATGTAGCCCAGGTTCACCGCTCTGCACTCGTCTTCAGGAATGGAGGTAGCGAGAATCA
CATCGAATTCGAACTCCTCTTTACCCGTTTCTGGATCGAACGTTCCAGCTCCCCTCACGTTGATCACATG
CGCTGCAACGTTTTTGTTGAAGTCGGGATGCTTTTTCAGATACCACTTCACGTAGTCTTTGCAGTGATAT
CCTATCTCCCTGATCCATCTGTCCATTTGAGGATTGGAGTGAAATCTCTTTATATGAGGTGCGTAGATGA
TGATCTGTCCACCTTTTACCATCACACCGGGCCTTTGGAGTTTGTAAGAACCCTTTCCGGCGGTCCAGAC
CTCGTCGTATTCTTCTCCAATCACCTGGACAGCTCTTTTGAGGGGGCGGTCTATGTACTTAACATGGAGT
TGAGAACTGAGTTCACACGCCTTTTCGTACGCTTTCAGAAAGCCCTCGAATCCTTCGTCTATGTAGAGAG
CCCTTGGAATCACCTCTTCCTCTTCCTCGTACACCATGTTCAGGGTGAAGGATCTTGCTTTGATCTTTCG
AAAGATCATCTCCGATGCTCTGTTTATGATCTTCCGCGCAGGATTGTCCACCGTGCCTATGAGCTTTGGA
ATGCCCATGAGTACGGCGGCCCAGTGGAAGGTATCCACCACCTCCGTGCTGGCAACACCAGGAATGACGA
TCTTCAACCCACCCGAAAAGCCCGTTGATTCATGAGGAACGGTACCGTTTATGAAAAAGATCGCATCGAA
GTCTCCAAAGAGCAGTTTATTCACCTTTATCGGTATCTCCTCTTCCAGATCCCCTTCTGTCATTTCGGAG
ACAAAATCAGAAGGAAGCGTTCCAACAAGCGTTAAGGCCTCTGGATTGAAGAACTCGTGGTTGTGGAAGA
ACACTCCTTTTTCGTCCCTTGAGATACCGAGTTTTCTTTCGAACTCTTCCACCTTCATCGCCCTGTGCGT
GCCACTCGCGTTGAGCGTGTGAAACTCCTCCATACCTTTTTCCAGAAGCAGTCTGTAGAGATTTTTTGCG
ATCAGGTGGGTGAAATCCACACGGGTATAATCCGTGTGAACAACCAGGACCTTTTTCACCCTTTCAAGGT
CGCTCACAAGCTTTGCAAGTCCTTCCTTTATCTTTTCCTCGGTGAGTGGATTTCCTTCCAGATACACCGT
CATGCTCTCACTCCTTCAATTTGCGGTCCATCCACCGTCCACGAAGATGATCTGTCCAGTCACGTACTTC
GCCTCTTCGGAAGCAAGGAAGACTGCCACACCCTTCAAATCCTCTGGTACACCCGTTCTGCCAAGGGGTA
TCCTCTTGAGCATGTAGTCCAGTTTTTCTGGATCGCTGAATACAGCCTCTGTCATCTTGGTTCTGTACCA
GCCCGGCGCTATCACATTCACCCTTATGCCGTACCTTCCCCACTCCTTCGCCAGAGCTTTTGTGAGAGAA
GCTACGCCCCCTTTCGAAGCAGCGTACGCGGATATGTTGGGCATGGTGACTTCTTCAACGGTGAGAGATC
CTATGTTTATGATAGAGGGGTTATCGGATTCTCTCAGGAGTGAAAAGGCCTCCCTACACACGTAGTAAGT
TCCAAAAAGGTTCACCTCTATCACCTGTCTGAACTCATCGAGAGGAAATTCTTCCGCTGGATGTCTTCTG
TTTATCCCCGCAGCGTTGACCACCGTATCGAGCTTTCCAAATTTCTCTTTCACTGCTTCCAAAAGTTTTT
TCACTTCCTCATAGTTTGAAACATCGCATCGGAAAGCCATCGTTTCAACACCGTATTTTTCTGTCAACTT
TTGAGCCGCTTCTGATGCTTCCTCCAGATTTCTGCTTGCAACGACCACTGAACATCCGGCCTCTGCCAGC
CCCTGAGCGATTCCAAAACCCAGCCCACGAGAGCCACCGGTTACGAGGGCAACCCTCCCCCTGAGATCGA
ACACACAAATCACCCCTTCAACAGGTCTACGTGCCTTTTTATATGTTTTGCCACGGTCTCGTAGAAGAGT
TCCTCATTTTGTTCAAGCGTCTTAAACAGCCGTTCTTTCAAAGATGCATCTTTCAGAACAGAGCCATAGG
TGACATGGATCAACTGTCTCACGTTGATGTCTTCAAAAAGACCTGGAAGATCTTCATCTTTCACTTTCTC
TACTTCCGGAACTTTCGACAGATCCGCAGATATGTGATAGGACTTTCTGTCTTCCTCAAAGTGATCGAGA
GCACACCTGTAGATCTCCCGGAAGAGCTCCGGGTTGACCATGGATATGACCTTCACCGCCTCAAGATAAC
TCGTTCCGGCTGTCTTCACGTGGAAAAGGCCTCCTGTCGCGGAAGCAAAAGCAGGATACACGGAAAATTT
GTCGCTTCCAGAGTGGAGTGATATTTTGTATCCTTCGAACATCCTTGCGATTTCTGCGTGCATTTTGATT
TCTCTCTCGAACTGTGCAAGATCCCCCTTGTAATCTATTCCCTTTTCCCATTCGCCGATGAATCTCAGGG
CAAGATTGGTGAACTCCACACCTCTTCGTCTGAGTTCTTCCACAACGAAAATGTGGAAGAGAGGACTCGT
GGGAGTTTCTGTTTCGTCAACTGACACTTCGAAGTCGAAATCCGGGGTTTCGTCTTTCAAAATTTGATAC
ATCATATCCACGTGGGCGATCGCATCATAGTACACCAGAGCAGCATCCCTCAAATTTTTCTCGTCGAACT
CCAGTCTTTCACCGAGGACGGTGTATTTTTTCCCAAGATAGATCCTGTCGATTCGCTCTTTTTTCAGTAT
TTCCTCGAACATCTCGTTCTTTTCTCTTTCACTGAGTTTTGAAAGATTCCTCACATGATCCGAAGGATCG
ATTGTGAACATGGTGAAACCTTCCCTTGCAGCCGAAACAAGATCCTCCGGCCGCTTCACGTGATCGGCGT
CTGCTCCGAATCCCTCACTGTATCCCTCCTGGAAAACTCCCCATGTGGCATCGTCCAGCACATCTCTCCA
GGTCCTTCCCGTTCTCTCGTTCTCCCTCACCGACTGCTGCGCAAAGATGGGAAAAAGCCCTGAATCCTTC
AACGCCCTCACGTGAGCCGGTGTGGTGATACCGAGTCTGTCACCTGTTCCAAAAGACGCTCTCAATCCCG
CTCGAACTGGTTTGAGATCTGGAAAGTATTTTCTGAGAACTTCCAAGTTCTCATGATTTCTCTCACAGAA
AAAGAACGAAACACCCTCCACCCGCTGTTTTTTGAAAAACGACAGACCCTCAGGTGCCTTTTCTCCAGCC
ACTACCAGAATTTTTCCTTCCTCTCCCTTTGTCAAGAAGAAAGAGAGAGAATCCTTTTCTCTATAAGACT
TTTCGTAAACTTCGTATCCCCTTCCAAAGTGATCTTTGAACACTTTCAAGACCATAACTTCTCAACTCCT
TTCATATGTGTACAGGTTCTTTATGGTCTCCGCCTCCACATTTTTCAAGTGTTCTTTCAACTTTTCTATA
GCGCCTTCTTTATCGCCGCTGATGATTCTCTCTATGAGTTCTTTGTGTTCTCTGTTCGAAACGACGTATC
TTTCGTTCAGATGCCTTACGAGGTCTATACGATCCCATATCTTTTCATACAAAGATATGATGAGATCATT
CCCTGAGGCTCTGATAAAGAGTTTGTGCAGTCTTTCATCGGAATCGTCGAAAATCTCTCTCTTTGCACTT
TTCTCCACATCATCGATTTCTCCCTTTATCTCTAAAAGTTCTTCGGAACCAGCAATTTTATCGAAGTAAT
TTTCAAGACAGAAGACTTCCATCATGATTCTCGTTTCTATGGTTTCTCTTATGAATTTCTCATCGACGTC
GGTTACAAAAAAACCAACCCTTGGAACCACCTTCACAAGACCCTCAGTTGCAAGCTGGAGAAGGGCATCC
CGCACAGGAGTAAAGCTGATACCAAGTTTTTCGGAGAGTTCTCTCACGTTTAGTTTCTCTCCAAGCTTCA
ATTCGTGGTTCAGTATCATTTCTTTGAGAAGATTGTAGACCTTCGTTCTCACGAGGTCCACTTCGATTTT
TTTCATCCTATCTCTCCTTCCTCCCAGTTGATGTGGAACACACCTTCTTTATCCACTCTCTCGAACGTGT
GTGCTCCGAAGAAGTCCCTTTGAGCCTGGATGAGGTTTGCGGGGAGCCTTTCTTCTGTCAGACTCATGAA
GTAGTTGTAAGCAGAACTCAAAACAGGAACGGGGATCTCGTTTTCTATGGACACCTTCAAAACATTCTTC
AAAGAACCAATTCGTTCTTTCAAAAGAGAAATCACTTCTTCACTCTCCAGCAAATGCGCATTTTCATCCG
ATATGTATCTTCTCAGCGTGTCTATCAACTTTGCTCTTATGATACATCCTCCCTTCCAGATTCTGAGCAC
CTCGAAAAGATCCACGTTGTAGCTGAACTCCTTTGACGCTTCTGAGATCAACCACATACCCTGAGAAAAG
GCCATGAACATGGCAAAAAAGAGTGAATCTTTTAGATCTTTCAAGAACTCCTCACTCTTCTGGAGAGCGC
TTCTTCTCTTATTATACAGTTTCGAAAGTTTTGTTCTTTCCTCTTTGAAGTGGGAGATTATCCTTTCAAC
CACGGCCAGGTTTATGGAGGGAGTGGGAATTCCAAGATCCAGGGCTGCCTGAGAAGTCCACTTTCCGGTT
CCTTTCTGTTCTGCTCTGTCCAGTATCACGTCAACCATCGGCTTTCCCGTCTCTTCGTCTTTTCTTTTCA
GGATCTTGTAGGTGATCTCCACGAGGAAGGAATTGAGTTCCCCAGAGTTCCACTCCTTGAAGATATCAGA
CATCTCATCGGTAGGAAGGTCCAGAACATCTCTCATGATGTGATAAATTTCCGCTATCGATTGCATGATG
GCGTATTCTATTCCGTTGTGAACCATTTTCACAAAGTGCCCGGCGGATCTTTCCCCAACGTAGGTGCAGC
AGGGGCCATCTTCCGTTTTTGCAGCGATCTTCAGGAGGATATCTTCGACCAGGCTGTACGCTTTTTTGCT
TCCACCAGGCATGAGAGAGGGTCCATGGAGGGCTCCATACTCACCACCCGAAACTCCCATTCCAAGAAAG
AGAAACCCTTTCTCTGTGAGATCTTTAAAGCGTCTTTCTGTGTCCAGATAATGAGAATTCCCGCCGTCTA
TGATCAAATCCCCCGGTTCGAGATAGGGAAGAAGCTGGGAAATAGTATCGTCAACAGGTTTTCCTGCTTT
CACCATCAGAATGATCTTTCTTGGTCTCTCAAGGGATTCTACAAAATCTTTTATATCGTAGTGAGGTTCT
ATTTCCTCGCCCTTCACCCGATTTTTCACGAACTCTTCTGTTTTCTGGGCCGTTCGGTTGAAAACAGAGA
CTTTATAACCTTTTCTTGCGATGTTTAATGCAAGATTCTGTCCCATCACCGCAAGACCTATGAGACCTAT
GCTGGATTTCACAGGTATCACCTCCTAGAACGTGTGATAATTCCCAGTGACTGGTTGCTAGATTTTCACG
ATTTTTCAGCCACCGAATTTGCTACCCAGGAACATAGTAAACCATGGGACGTAGGTTACAAGTAGCAGTA
CAACTATCATAGCTATATAAAACGGCCAGATTGCTTTCATAACTTTTTCTATGGTTGTTTTCCCCACGGC
GCATCCTACAAATAGTGTATTACCCACTGGTGGTGTACATAGGCCAATTGAAAGATTCAATAGCAAGATA
ATACCGAATTGTATGGGTGACCATCCCAATTGTGTGACTATTGGCAGCAAAACAGGAGTGACTATAAGAA
TCAAAGGAGCCATGTCCATAATCATTCCCAAAACCAAGAGCACACCATTAATTAATAACATTAGAAGATA
TTTATTGTCGGTTATTTGGAGAAGTCCATGCGCAACGGTGTACGGTATTCTTAAATACGCCATAATGTAA
CTGAAAGCGGAAGCATTGGCTATTAAAAACAACACTTGTGCAATTGTTAGAGTAGCGTTTTTGAAAACGG
TCACCAAACTTTTGAGATTCAAACTCCTATAAACAAATAGAGTTATCACCATGGCATAAACCACAGCAAC
TACTGATGCCTCCGTGGCAGTGAATATACCAGCAACGATTCCTACTATGATGATGATAGCTACCAAGAGA
CCAAGAATCGAGTTTCTGGCAATTCGAAGAGCTTCTTTCAGGGGTACTTTCTCTGCCCTAGGATAATTTT
TCTTTCTGGCGATTATGTAAGCCACGATCATCTGAGCAATACCGACCATTACGCCCGGAATGTATCCTGC
CATAAACAGAGCTCCTATGGAGACACCTCCAGCTGCCAGAGAATAGATTATCATGTTATGACTGGGAGGA
ATTATGATGCCCTGTGTAGACGAAGTGACAGTGACCGCTACGGAGAACTCTCTATCGTATCCTTCCTTTT
CCATGGCAGGTATCAATATGGCACCTATTGAAGAGGTATCAGCAACTGATGATCCAGAGACACCACCGAA
GAACATACTCGCAATAATATTAACCATTGCAAGTCCTCCGCGCACGCGCCCAACTATTAATTTTGAAAAT
TCGACTATCTGACTTGCTATACCTCCTTCCGACATTATTTGCCCCGCTAGTATGAAGAAAGGGATAGCGG
TCAAAGAAAAGGCATTGATGCCAGCGCTTATCTTTTGGAATACAATCATAGCTGGTATCTTGAGGTAAAA
AGCTGTGAGAAGAGCGGAAAAGCCCAGAGATAAAGAAATTGGAAGTCCTATCATCAAAGTGAGGAAAAAG
TTTGAAAGAAGCAAAATAGTTCCTGCCGTATCGCGCTGAATGTCTCGAACGAACGGAAAATCCATCAAAA
AAGATACATCTATTCCCAGAAGGAAAAGAAGAGCTCCCAGCACCAGCAACCTAAGAATTGTCCTCGATCT
CATCATCTCTCTGCTGCTCCTCCTAATTTTTTGGTTATGAATTGCTCCACCAGTTTCATCACCACGCTAA
ATATGATCAAGATACCACATATAGAAGCAGGCATGTACATCCAAGCCACAGAAATACCAGTGGCGGGCAG
CCTGTTCGGCAAACGTATGGCCAGAGTATAACTGTACTTTGCCATTGCATAGCCATAGTATCCTATGATC
AACAATACAATTATCCCAGCCACTTTCTTTATCCAGAAAGGCAACGCATTCAAAAAGAGCTCCACTTTCA
TGTGGATTCCTTTCTTGACCCCAACTCCTGCCATTAACAAAGAGATCCAAATCATAATAAGAAGGGTGGT
CTCTTCACTCCAAGTTGGAGGTCTGTTGAATACATATCTGGCTACCACTTGGTAGAAAGTAATACCAACC
ATAAAGAAAAGACCGATTGTTGCGAAACCAAGAGTGGTGTTTTCAACGATCTCATTGATTTTGTTCACAA
CTCTCGTAATTTTTTCTACCATCTGGACCGTGGCCTCCTTAATTGATTGTGGCAAATCTAAAACCCCAGC
CAATGGCAGTTGGCTGGGGCTGTATTTGACAATCTCAATCATTTAACGGCCTGAATCCTTTCCAAGAATT
CTTTGTAAGCTGGATATCTGTCGTACAATGGCTGAACTGCTTTTTGGAAGAGCGTAACATCTGGATGGAA
AATCTTTGCCCCTCCTTCCTGGACTTTCTTCAAAGCCATTTCTTCCCATTGATTCCACAGGTACTTCTCG
TACTCTGCGGAAGCCAAGGCAGCTGTCTTGAATATGAGCTTTTCCTCATCAGTCAATTTGTCCCAGAGCA
CCTTAGATACCAACACAACCTCAGGTATTCTCGTGTGACCATCCAGACTGTAATAAGGTGCTACTTCAAA
ATGTCTGGTCTCGTAATAGCTTGGAGGATTGTTCTCTGCACCATCAATCACGCCAGTTTGTAGAGCAGTG
TAAACTTCTTCGAACGCCATTGGAACAGGAGACGCTCCAAGAGTTTTCATCAGTTCTATCATGACCGGAT
TCTTCTGAACGCGTATTTTCAAACCTTTCAGATCTTCTGGTTTCAAAATAGGTTTTTTAACCGTGTAAAA
GCTCCTCGCACCTGCATCGTAATAACACAGGCCAACCAATCCCACCTTTTCAAGGCCTTTAAGAAGTTCC
TCACCAATAGGCCCCTCGAGTACTTTCCACATGTGGTCTTGATCCCTGAAAACGTAAGGCAGTGTAAGAA
CCCCTATTGGCGGATAGAAAGCCACAAGTGGTGATACCGAAACCCTATCAATATCGATGGCTCCGAGTAT
TGTCTGTTCTATCGTCTCTTTTTCCGAACCCAGCTGGGCACTTGGATAAACCTCGATTTTGTACTTTCCG
TTCGTCATAATCTCGATGATCTTGCCCATGAATTTTAAAGCTTCAACTGTGGGATACCCTTCTGCATGGT
CATCTGCTGCTTTTAGAATGATGGGATCAGCAAACAAAGAGATACTCACTATAACCAGAAGTGTAACGAA
AAGCATAAGCAACTTTCGCATACTTCCACCTCCTGTAAGATATGTGATGTTTTAAGCGTCACCAGATTAT
GATTGTACCAAAACGATTACAAAAGTCCAAGAAATGAAATAAAAAGATTTCAAAGATTATTCGGTGATAT
TCATCAATAATCGCTGTTAATAAAAGATAATCAAAAATATTCTGGCACAGTCCGTGATGCTCTGGTTATT
CAACGAGACATCGTTCCAACAGAAGAAGCAGCGATGATCTCCATGATCTTTTCAGGAGTGGTTTCTGATT
TCTCAAGGTCACCTATTTTTTCTCCTTTTTCAAGTAACACGAATCTGTCGGCCACTTCATAGACATGATA
TATATTGTGAGTAATGAAAATGACAGCTATTCCCCTTCTCTTGGCCTCAAGTATATGCTCCAGCACCCTT
TGAGTCTCTCCAACCGAGAGGGCAGCTGTGGGCTCGTCGAGTATCAACAACTTGGCACCAAAATGAATGG
CCCTTGCAATTGCTATCGCTTGTCTTTCACCACCAGATAGGAAAGCAACTGTTTCATCGGGAGATCTCAC
AAATATTCCTATGTCTTTCAGGGCTTCTATGGTGATCTTCTTCATCCTTTTAACATCCAGTGTTCCGAAC
GGACCTTTCATAACCTCTCGCCCCAGAAAGAAATTCCTCCAAATAGGCATCAAATTGACCAGGGCAAGGT
CCTGATAAACTGTTTCTATGCCAAGCTTTCGGGAATCCCAGGGTGATTTGAAAGAAACTTTTCTCCCTTC
AAAATATATTTCCCCCTCATCCGGCCGATAATACCCAACAAGTATCTTGATCAACGTTGACTTTCCTGCT
CCATTGTCTCCGAGTAAACCCACTATTTCATTCCTTTTCACCCAAAAGTCCACACCTTTTAAAGCCTGAA
CCCTCCCAAAGCTCTTTTTGATACCACGCATTTCCACAAGATACTCACTCATCCTGCCACCTTCTTTCTT
ATCCTGGCGTTTATTATAGCGGCAACTATTAAAATGACTCCTATAAAGGCTCTATACCAGTAAGCAGGAG
CCCCTGCCAGAACTAGACCACTTCGAACCATCCCTATCATGAATGCCCCTATAAAGGTGCCTAGGACACT
TCCAAATCCCCCTGACAAAAGGGTGCCGCCGATTACAGCAGAAGCTATGGCTTCCAGTTCCATTCCCTGT
CCCAGAGTGGGATCAACTATCTTGAATCTCCCAAAAGTAGTAATCCCAGCCAGCCCTGCTAGAAGACTGC
TGATAATGAAATTTACAATTTTCACTCTGTCTGTTGGTATTCCCAGAGCCTTTGCCGCGCCAAGATTACC
ACCTGTTGCAAAGACCCAGTTTCCATAGCGGGTCCTCTCAAGTATTATCCAGAAAACAATCGCCAGGATT
ATAAACCAAACACCTGAATATCTTAATCCACCCGCTATACTGCCTCCAAATATGTTAAGAACCCTGCTGT
TTCTTTCAAGCATTATGGGAAATCCGCCGGTAACGGCTAGAAGAATTCCTCTCCAGAACATCATAGTTCC
AAGAGTGGTGATGAACGAAGGAATACCTGTTTTCAACGTGACAATACCGTTTAACAGTCCCAAGGACGCT
CCCAAAAGCAACGATATTATCAAGGCTATGACATCGGGTTGCCCTTTGTTTATAAGTATTGCCATAGCCA
TTGGTACCACAGCATATACAGAACCCACGGAAAGATCAAATTCCCCTGATATCATAAGGAGGGTTATTCC
AATAGCAACTATCCCTAACTCCGAAGCCATAGTAAAAATTGAAGCGAGGTTATCCATGCTCAGGAATCGA
TCTGATAAAACAGAAAACAAAATGAAGAAGACCACTATTCCCACGATTGCTCCCAATTCCTTCATAAGAG
GAAACCTGATCATCAACGATTTGGAGCCAGAGTGACTGACGTTTATCATGATTTTCTCCCCCTTAATAGA
CGATACCGGGGGGAGACCCCCCGTGAATCAGATTATCTGTAACCTTCTCTGACCGTTTTTTCCACAACGT
CCACGTTGCTTTTGTCGACGATAGAAGGACCAGTGAGCACCTTTTCATGTGGTATAAGACCGTATTCCTT
GTATAAGTAGAGGAAAACAACGGGTAGATAACCCTGGAGATACTGCTGTTGGTCTATGGTGAAAAGCACA
GTACCATCTTTTATAGCTTCTATGATCTTGGTTGTAAGATCTATGGCTCCTATCTTCACTTTTCCTTTTA
AACCTTCCTCTTCAACAAGTTGAATGGCAGGATGCGCTCCCAATGGCCCAAGAGTGAAAATGGCATCGGT
ATCAGGATGCTTCATGAGATAACTCTTCATAATGCTCAGTGCTTTCGTGGGGTCTGTTGTGATATCAAGC
TTTTCAACAGGAATGTTCTTTTCGGAGAGAACATCCATAATACCCTTGGCTCTTGCTTCCAAACCAGCGT
GTCCAGGTTCGTGAATGGCAATAACAGCTCTTTTTGGAGTGAACTCCTGTAACATTCTCCTGGCAGCATA
AACTCCTGCTAGATATTCATCCATACCAACGTAAACCAGGTACGGTATAGCCTCTTCAGGTGGCCTTGTA
TCCGGCACGTTTATTGCTACCACCGGAATACCCATTTTTATAGCCTTTCTCAGAGGCTCATCCAGAGCCA
CGGGATTGGTTATTGTAACTATCAAACCGTCCGGTTTCCTGGCAATAGCGCTGTTTACAAGATCAATGAA
CTCTTTCAAAGAATATTTCTCTGGCCCGAGGTAAACCGTTTCTACTCCATATTTTTCACCAGCATCCTTT
AAACCCTTCATAACCACTGCCCAAAACGGATCAGCAGGTCCTCCATGCGAGACAAGATAGAACGTGTACT
TCGAGAATCCAAAAACAGCCAGTACTACCATCAGGAAGATCAAGACCCTTCTCATACGACTCCCCCCTTT
ATGAGATGTGTGATATTTCATAAGGAATTCTACCACATGGTTACGCCAAGGTAAAATTTCAACGTAGTAG
TATACAAAAATTTTTAACCGTTATTCAAGAATATCTGGACCTCTTCTGACAAAATAGTGTTTCACAAAAG
TTTTCGATGAGTAATGTCAGGATATAAAATTCACAATTATGTAAAACTCGTCTGGTCATCGTACTATAAT
ATTAACTAAGGCCTAACCAGAAGGAGAAGATACTATGGATTTAGGTTTTCTGGGAACAGCCTGGGCAGTT
AGTACAGAAGAGCGGGATAATACTTCGATATTTCTCAAATCTGGTAATACATTCATTCTGGTTGACTGTC
CCGGCAATGTATGGGGGAGACTTTTGAAGATGAGACTCAACCCTCTTGAACTGGACGCAATTTTCATAAC
ACATGGGCATGTAGATCATGTATACGGTTTACCATCACTTTTGGAAATGATGCGCTTGAATGGAAGAAAA
CGTCCTTTATCCATTTATGTTGGTGAAGACTTTCTTGTATTGGTCGAAAAGTTATTGGACCTCTTTGAGA
TAGCAAATCATCCTGATTCTTTCAAAATCGATCTTTTTGGATTGGATTACAAATCCTCTCTTTTTAGGGT
AAAAGATCTGATGATAGAAACGTTTCCTGTTAACCACACAGTAAGGAATCTGGCGCTGAAATTCCGGAAC
GACAATGTATCGATTGTCTACTCAAGCGACACGGCATATCATGAACCCCTAGCGGAATTTGCCAGTAATT
GTGATGTTCTTATTCACGAAGCCACCATGAGTACCAAACTTGGAGATGCATTCAGAGAAGGACATTCCAC
ACCATCAGATGCTGCCAGGATAGCAGAGAAAGCAAGAGTCAAACAACTTTTCCTGGTCCACGTTGGATTT
TCAGTTAGTGAAAATCCCCAAAAGGCTATTGAGGAAGCGAGAAACTTTTTCGATGGTATTGTTGTCATAC
CAAAAGATCTTGAAATCTACAGTTTCTAGAAGATAAAGTAGCTCCCTTTTGGTACAACCACCTTAACCTC
TGTGCCTGTCTCAACATCACTTCCATGGTTTATAAAAACAGGTTCATTTACTCCGTCGACTTCCATCTCA
TATCGATACTTTGAACCTAAGTAGAGCCTCCCCCTAATCACACCCGTTAAAACAAGGTCCTCTGGCCCAG
ACTCCACATTCTTATTGGTTGAAAGTATCACTTCATCGGCTCTAATGACAACAGTGGCTATTTTTTGCTG
GTTAGGAATTCGTTTCTCAACATTCCCTATTTTTGCAACACCGTTCTTCACGGGAACTTTTATGATGGTG
TTTACTCCTACAAAATCTGCTACAAAAAGATTACTGGGATTGCGATAAATCTCTTCCGGTGTGCCAACCT
GGAGTATTTTTCCATTGTGAATGATGATAACTCTATCTGCTATGCTAAGGGCTTCCTCTTGGTCATGTGT
GACGTAGAGCGTTGGAATCCCTAATTTTTGCTGCAAAGCTTTGAGTTCAAAACGTATACGAAGCCTGATT
TTAGCATCCAGATTTGAAAGTGGCTCATCCAGCAAAAGTAATTTTGGCTCCACCACTATTGCCCTCGCCA
AAGCCACTCGTTGTTGTTGGCCTCCTGACAACTGGCTGGGCTTCCTGTCGGCGAGCCCTTCCAATCCGAG
GAACTTCAATGCCCATTCAACTTTTTCCCTTATTTTCGCTTTATCGATTCTTTTGATCTTCAAACCATAG
GCGATGTTTTCAAACACGGTCATATGGGGCCAAAGAGCGTAATTTTGGAAAACCATAGCAACATCTCTTT
TCTCTGGGGCAAGATCTGTGATATCCTGGCCGTGAAGATATATTCTCCCCGAGTCGAGTCTAACAAAACC
TGCTACAGATCTCAGCAATGTGGTTTTCCCAGAACCGCTGGGACCTATTACCGCCAGCAGCTCACTCCCT
TCTATAGTGAAAGACACGTCATCTAATGCACGCACGTGACCATAGTATTTCTTTAAGTTGACGCATTCAA
GCACCGCCACGCTCATCAACCTCCAAGTCCGGATATGTACTCTGCTTTCAAATATCTTTCAATGAGTATC
ATGAAAAGTAGTGATGGAACGATCAGAATAATAGAGATAACACTGGCTATCTGCATATTGTATCCCATAC
TTGCCGTGTACATCAAAACCGGTGCTGTTTGAATAAAAGGTGCTCCTATGAAAAACGCAGCTGTAAATTC
TCCCATTGACCATAAAAAGACAAAAATCGAACCAGCAATAAGACCAGGTATGGCCAGAGGAAATGTTATT
GTCCAGAACACCTTGAACCTGCTGGCTCCTAAATTCTGTGCAGCCTGCTCAAGTTCCAGAGGTATCGATT
TGAAGGTGGCTGTAATAATCCACAGTGAAAAAACAAGAGAAGCCATGGTATGAGCCAGTATGATACCCCA
CATATTTCCCCTGAGACCAATTCTGCCAAAAATACTGGCCAGGTTGATGAAAACTGGAAGCTGCGGAAAC
GCCTGAGGCATGAGGAAAAGAATCAGAAGAACCCGTTCCATGGGAAGTTTGTATCTTGCAAATCCATAGG
CCGCTGGTAAGGCAAGGGCCAGTGAAAATGCCACAGTAATGAGTGCTACGGTTACACTCAATACCAATGA
GTCAAGTACTCTTCCCTGTTCAAACACCTCAAGCCAGAATTTGAGAGTAAATTCCTGAGGGATGGGACTC
GGCCAGTACCATCTCCGGGCAAAACTCCACAGAACTATACCTACAAGTGGTCCTATCATGAGAATCAGTA
TGAGAGCAACAATTATAACCTTTAATGCCAGCCTTAAAGCCATTTTCCATATACTGAATCGTTTCACCCT
TTGATACCCCCTCGTTCAGTGACCATGTATCTTAGGTAGTAGATTGCCAGAGCCATAACGATCAAGTAGG
AAACAACGCCAAGGCTGTTGGCTGCTCCCCAATCGTTGAAATAATTCACACGGAACATCATATCGACGGT
AATCATGTTTGGCTTGTTTGGACCCACCATCAACGGAATAGTGAGACTGCTAATGGTTCTCACAAAGGTT
AAAATCATTGCTACCATTATTGAAGGCTTTGAAAGGGGTATCAGTATGTCGAAAACAATTCTAATTTTTG
AAGCTCCCAGATTCTGTGCTGCTTCAACATAAGCAGGGTCGAGTGCTTTAAATGCACCAAGAATGATAAG
AGTAGCAAAAGGTGTCATCACCCACACAAAAGCAAAAAGAAGACCCGCCCAACTACCGGAGATGCCAGGT
AATTCCTCAACGCCAAGAATTCTCGTCAACAGGGAGTTCAATGTACCGTGCGGTGCTAGGAATATTCGCA
TCGCATGCCCCACGATTAGAAAAGGGATAAAAAGAGGGAGTCGGTACATATAATCAAGGAATTTCCACTC
CTTAAAACGCAAGTAACTGGAAATAACAATACTTATCACCAAAACTACTCCCACTGTAGCAACTGTCATC
AAAACTGAGTAGATGATGTCACGTGTGTAAAGCTCAAAGATCTTCGCATAATTTGCCAGAGTAAAACTGC
CCGCTTTGTCGTAGAAGCTACTCCATATAGCCCTGGTCAAAGGGTAAACATAGAGCAAGCCGAGGACGGA
AAGAGCGGGTAATATCAAAAGGAAACCAACTGGACTCTTTATTTTCTCTTCCAAGTCCTTTCCCCCTTTC
CTAAGAAGGGGGCACAAGCCCCCTCAGGATTCGATCATTTTTCAACCCACTTCTCGTAGGCTTCGAGGAT
ATCCTCGTAGTATCCAGTCAACGGGAATGGCTTACCGTATTTAATCAAATCTTCTTGCTTGACATCTTTG
TAAAGGCTTTCGAGAACTTCCTTTTTCAAAAACGGTGCAACGTAGTTGTCACCGATGGCAGGATACCAGT
TGAAACGCTCCACTATGTACTTGGCCTGGATTCTTGGTGAGGAAACGAATTCTATCAGTTTCAATGCATA
ATCTGGATTCTTCGCTTTGAGCGGGATCACGAAATGCATGGGCTGACCAGGCATACCAGGAGCTGGGATC
AAAATTCGTATGTTAGGATCCATTCTTCCTTCTCTCATCCAGGTATAGAACATGTCTACCCAAACAGGCC
CCATCCAGATCTCTCCACGATTAAGCATATCCAATGTTCCTGCATTGCCACTGGTCATAGTCACATATTT
ATTGAATTCCTTGAGCTCGGCAAAGATCTGTGGCCAATCTTCCTCGTATTTCTTGTCGTACGGTCCTTTC
AAAAGTTTGTCAGTGTATTTCGATTTCCAGTAAACCCATCCAACGACAAACGAAATACCAGAAGCTCCAT
GTTTGATCCCGTTGTAACCGAATTTACCAGGGTGTTTCTTCACCCATTCAACCAATTCCGCATAGGATTT
GGGAGGATCTTTCACGTACCGAGGATTGTAGGCAATCGCTGTTTGACTGTGGAACATGGGCATAACGTAA
CCATCGACATTTACTCCGAGTGCAACCTTGGCCGTGTCTCTCACAACCAATCGTCTGGCACTGAGAAAAT
CCGTGTAAGGTCTGATCAAACCTTCCTGAAGCGCCCACACTGCACCTATCTCATGAACTACGGCAAGATC
AATATCCCATTTTTCTTTGCCAGAATCCCTTTCGATTTCCAACTGTTGAATAATTTGCCTTGAGCCTGCT
GGACCAGGCCCTGTGCCAACCACTTCCACTTTTACATTCGGATAAACTTTCTCAAACTCCGGTGCTATTT
CGTACTGGAAGAAGTCCACCATATTCTGGTCTCCTGCTACCATCATCCTGAGTTTCACTTTGGTGGGAAA
ATCCTCTTGAGCTACAGCCAAAGTTGCAATAAAAGTCACGATAAGAACCATTACAAACCACCGCCTCATA
GGAACCCCTCCTTTCTACCTGTGAAATTTCTAGGATATTCCCGGATGATTTTATCTGTTTCTGATCTGGT
AGTGTAGGAAGAAGTAGGGCGTATCTGGATGGTGTTCGGAAATCCTGGTTCACACACTTACAGCTTTGCG
AAATCTTTTCACGTTTCTTTTCGCTGATCACTGTTTCTTCAAACAGCTTTTATCAGGAAGACCATTCATA
TAAGATGCTTAAAATTTTTTACTCCACTGGTAACTTTCGTTAAGAACTATAAAAGTGATTGTTGAAAACC
ATTGTAATGCGCTTTCCATGAGGCATTCTGAAAAAATTCTACTATATTTTAAGCAAAAAGCAAAATTGCA
AAAATCGTTTATTACAAAAGCATTCCATTCCTACTTATATAAAATAGACAGTATTGAAAGTTTTCTATGA
ATACAGAACATAAACCATTACCATGTCTGAAATGGTTACCCACTCACAGAAAGAGTGAGAGTAATAAACG
TATAATACTCTCTGGTAATGGAAAGAAAAGCGGAAAAAGGAGGAGAAAAAATGCCTTATACATCGTTCTC
TTCTATTATTCCCTCCTTCCTCATCATCCTCATCGGCTATGCAGTGGGGAAAGTTTTTTCTGATGAAGTC
GTGGGACTTGCCTCAAAGGTTGCAATCTGGGTGATGGTACCAACGGTGACGTTCACTTTCATAAACAAAT
ACACCCCAGGGTTCTCTGAACTGAGGGATTTCGGATTGGGAATAATTGTTATATTCCTGTTTTTTTACCT
TTACTCTAGTTTTTTCAAACACAGAAGGGGTGTTGTACTGGTAACCGCTGTTACCTCAAACGCAGGATAT
TTAGGTTATCCCATCCTTATGTCTCTATGGGGAGAGCAGGCCCTTGCACTGGGAGTAGTTTATGCCCTGT
TGATCGTTCTCATGTACACTATACTTCCTGCCTTTCTTGGGGAGAGATTCAACTTAAAGAACCTTTTCAA
GCTTCCGTACATCTACGCCCTACCTGCTGGTTTTATAACAGGAAAGCTGGGGTTACACTATGAAGATCTG
CCTTCTTACCTTCTTAGTGCTATAAACATGTTGAAGCAAGCTGCAATTCCTTACCTTTTACTGTACGTTG
GACTTTCTGTTTCTAGGGTGAAGATGGATAAACGCGTGACCGGGCTGGGAGGTTTGATTATTTTTAACAA
ACTCTTTCTTTCTCCTCTTATTGCTCTTCTCTTCGTCATGATTTACAAACTTGATGGTCTGTCCGGCAAA
GTTTTTATCTTGGAGACTGCCATGCCCACTGCGATCAACAGCGTGGTAATTGTTTCTGCACTCGGCGGTG
ACAGCAAAACAGTAGGATTAGGTGTTACCCTCACCACTTTCTTTGCCATATTCACCCTTCCCATCTGGGC
AGTTTTGCTCGAAAAGATCTTCGGTTGATCTTTCCGAAAAATTTTCCCCACATTGTGAAATACGTAACAT
GTAGGGTTTAAAATGGAACCGGGAGGTGATGTGATGATCACAACCACCATATTCCCGGGTAGATACGTTC
AAGGAGCAGGTGCGATCAACATCCTGGAAGAAGAACTTTCCCGTTTTGGAGAAAGGGCGTTCGTGGTGAT
CGACGATTTTGTGGACAAAAACGTCCTGGGAGATGGTTTTTTTGGTACTTTCACAAAGGTCAGGGTGAAC
AAACAGATCTTCGGCGGAGAGTGTTCAGACGAAGAGATAGAAAGACTTTCAGGTCTTGCAGAAGGGGAAA
CAGACGTGGTAGTGGGTATAGGTGGTGGAAAAACTCTCGATACTGCCAAAGCGGTCGCCTATGAGTTGAA
AAGACCCGTTGTGATAGTTCCAACCATTGCCTCTACAGATGCTCCATGCAGCGCTCTTTCCGTGATTTAT
ACGCCAAGTGGAGAGTTCAAAAGATACCTGTTCTTGCCAAAAAATCCAGATGTCGTTCTTGTCGACACCA
AGATCGTAGCAAAAGCCCCCGCGAGATTTCTCGTTGCCGGAATGGGAGATGCCCTTGCCACATGGTTTGA
GGCAGAATCGTGCAAGCAAAAGCACGCACCGAACATGACAGGAAGGATCGGTTCGATGACCGCTTACACA
TTGGCAAGGCTCTGCTACGAAACGCTCCTTGAGTACGGTGTTCTTGCAAAGAGATCGGTGGAAGAAAAGG
CAGTCACACCGGCCCTTGAAAGAATCGTCGAGGCAAACACACTGTTGAGCGGACTGGGATTTGAAAGTGG
CGGACTGGCAGCTGCCCACGCCATACACAACGGTCTCACCATCTTAGAAAACACCCACAAGTATCTACAC
GGAGAGAAGGTCGCCATAGGAGTTCTCGCGTCGCTGTTTTTGACAGACAAGCCTAGAGAGATTATCGAGG
AGGTCTACTCCTTCTGTGAGGAAGTGGGACTACCCACAACCCTGGCAGATATAGGGCTCGATGATGTTTC
GGACGAGGATCTGATGAAAGTGGCAGAAAAGGCCTGCGACAAGAACGAAACAATACACAACGAACCCCGT
CCTGTAACACCAGAAGACGTGTTCTTTGCTCTGAAAACAGCGGACAGATACGGAAAAATGAGGAAAAACC
TCACTTGACCCTTCTTCTTTTTTTCGTCTTGCTGTTGTTTGCTGCCAGGATGAGACGTCTTCTCAGAAGG
TTGAGAGAGTCCGCGTACTCGTCTGCGAACCTGTCCATGGAGTTTATCTCCAGAATAACGATCCCGCTAA
AATCGGATTCTCTTATTATCTTAAGAACTCTGTTGTAGGGGATATCTCCTTCCCCGATGGGAAGGTGGAG
ATCCCCTATTCCGTACACGAACCTGAAGGCTTCAACATCGGGTATTTGCTGGTACGTTTGGGGAGACTCA
CCGAAATTGTCACTGACGTGGAGTTCCACAGCGTAAGGCAGACCCTTTTTCAACTCCTCATAGAAGTTAA
GGCCCCGATAGCTTGTGAGTATGAACAGGTGTCCGATGTCTATGGTGAGTTTCACGTTCGGATGATTCAC
CTGCTTCACCAGTTCCAGAACTTCAGAGACAGGATGCTGGACGTTCTCTATACCGATAACAATGCCCTTT
TCCTTCGCCAGATCTGCAAGATCTCGAAGGGCCAGGATCTCCGCTCGACGCTGTATTCTCTCTGGGACGT
CGATGGAATGGTCCACTTCGTTGTAATGATAAACGATGACTTCAGCGTTTATCTCTCCGGCAAACTCTAT
AACCGCTTCCATCACTTTGTAATGCCAGGGATTTGTCTTTCTCTTGAGATTTATCACGTCCGGTGCGTGC
ACCGTATACCTGAAGTTGTAATTGGAGAGTATCTCTTTTACCCTCTCAAGCCTTTTCTTTATGATGCGCC
CTCTTGCTATCACGTCGAGCCCGGCAGCGGGAATTTCTACGTAGTCAAACCCAATACTTTTGAAAAACTC
CAGTTCACTCACCAGTCTCTTTATCGATCCGTTCACTCTCCTTGTATCGACGTTCGTTCCTATACCTTTT
ACCATCCCCTGCACCTTCTTTTTTATAAGATCGTCTCCTCCGTTTCCGGGTTGAAAAGATGAATCTTCTC
CAAGTGCGGAACAAGAAACACCTTTTCTCCAACAGAGGGGATCTTCGCCGGGTCTCCAAACACTTTCACG
AGTTCTCCCCTGTCAGTTTGCACGTTCACTATTATATCCCTCCCAAGGGGCTCGACCACATAAACAGTGC
CAGGGATTGCGTTCTCTTGTTTGTTATGAACCACTTCACAGTGTTCCGGTCTTATACCAACGACCACCTC
TTTCAGGTTCGTTTCTAACTCTTTTGGAATCTTCAAAACCACATCGTCTCTTTTCAGGATGGTCTGTCCT
TTTTCCACCTCCACAGAAAAACCCTTCAGGAAATTCGTCGGGGGATTACCTATAAATGAGGCAACGAACA
TGTTCCTCGGATTCTCGTATATCTCATCTGGTGTTCCGTACTGAACGAGCTTTCCCTGGTTGAAGACCGC
TATTCTCGACGCCATCGTCATCGCCTCTGCCTGGTCGTGCGTCACATAGACGGAAGTGATACCGAGTTCC
TGCTGAAGATGCTTGATCTCTGCCCTCATGAGCATCCTCAGATTCGCATCGAGATTCGAGAGAGGCTCAT
CGAAAAGGAGTACCTTCGGTTGCTTCACCAGTGCCCTTGCAAGTGCTACCCTCTGCTGTTGACCACCGGA
GAGTTGAGAAGGCTTTCTTTCGAGAAGGTTGTCTATGAGGAGTTTTCGAGCGATTTCAACGACTCTCTTT
TCTATCTCCTCTTTTGGTATTTTTCTTGCTCTCAGGGGAAAGGCGATGTTTTCAAAAACGGTCATGTGAG
GATAGAGCGCATAGTTCTGGAAAACCATTCCCACTTCTCTGTATTTCGGTGGAACGTCGTTGACCAAAAC
ATCATCGAAATATATCTCACCAGACGTGGGTCTGTATATACCGGCAAGCGTCAGAAGAGTGGTGGTTTTG
CCACAGCCAGACGGGCCAAGCAACGCAACGAACTCTCCATCCTTCACTTCAAAACTCACACCGTCAACCG
CTTTCACTTTCCCAAAATACTTCTTCAAATTCACAACCCTGATGCTGGGCATTATCCTTTCACTCCCCCG
ATGGTCAGTTTTATCATGTGTTTGCTGACGAAGAAAAAGAAGATGATCGTTGGTATCATGTAGAACAATC
CCACGGCAGTCACAAGCCCGTAGTCTGCGAATCTGTAGTCTCCGATGAACCCTTTTACGTACTTTGAGAG
TGTCCACAGGTTCTGCGAGAAGATGAACGTGTTCACGAAAACGAATTCAGACCATCCGGAAAGGAAAGCA
AAGATGGCCGTAACGGCGATCCCTGGTTTTACAAGTGGAAGAAGAATCTTTCTCCACACCTCGAATCTGC
TGTAGCCATCAACAAGGCCTGCCCACTCGAGTTCCCAGGGAATACCATCGTAAAACCCCTTCATAATCCA
GGTGCCCCACGGCACTTCCAGAGAGGCTTTGAGGAGTATCACTCCCCAGAGGGTATCCAGCAGTCTAAGC
GTCCAGAGAAGGTAAAACACAGCTGTCATGAGAGATATTGCCGGAAAAGCATGAAGTGCAAGAATGAACT
TCATCATAGAGGACCTTCCAGGAAAATCGTACCTTGAGAGTGCATACCCACCAAGGCTTGTGATCAACAC
CTCAATTCCCATCACACCGAGTGCCAGCAAAGCTGTGTTCAGCGTGGTTTGCCAGATGTTCGGATATCCC
TTGATCTCCTGCCAGAGGAATCTCCAGTTTTTCAGGGTGAGCTTCGTGGGGACAAAGCCGTTCACCAGAT
CCTCGCTGAAAGATCTCAGAATGAGCCAGACGTACCCCACCAGAATCGGTGAGGTTATGAGAAAAAGCAC
AAGAATTATCACAAAATTTCTGATTTTTTCCGAATTTTTTTGCCAGAACGAGAGTTTCATCATTCCACCT
CGACCTTCGGTTTTTCCATGAGAGATTCAAAACCGAAGAACTTCATGTAGACAAGAGCAGAAACCACACC
TATGATAACGAGGATGATCGAAAGGGCTGCACCGTAGCCGAATCTGAAGTGTGAAAAGGCGTTGTGGTAC
GTGTAGAGTGCCCACACCTCTGTTCTGTAAACGGGTCCACCGTCCGTGATGATGAGTATGTATTCAAAAG
AGGCAAGAAGGGAAAGTGTCTGGTATGCAGTCACGAAGAGAAGATGCCACTTTATCAGAGGAAGGGTGAT
TCTCCTCACCACCATAAACCAACTCGCTCCATCGATACGGGCTGCCCTGTAGTAATCTTCTGGTATGGAT
TTTATCGCCGCTGTGAAGACAAGCATCCCCATCGAAGCACCTATGAAACCGTTTGCGAAGATCACCATCC
ACATAGGAGCACTGTGAAGCCAGTCCTGTGGAGGAAGGCCGAAGAGTCCCCGTATGAAGTTCACAAGTCC
GTACTCTGTGGGATCGAACATCCAGAGCCAGAGGAGTCCATAAACAACAGACGGCGTGAGTCTTGGAAGC
ATCCAGAGAGTCCTGAAGAAGTTACCCCATCTATCGCTGATCGACGTTGTGAGAAGTGAAATAAGAAGGG
CAGTTCCAAGGTTGAAAAGTCCCAACGTACCGAAAGTGTATATGAAGGTGTTCGCTATCACACGTGGAAT
AATGAAATCCGTGGAAATATCCCTGAAATTCTGAAACCCCACGAAATTCCATACGAACGAATAGTCCATG
TCTGTGAACGCGATCACTACGGTGAGAACAACAGGGATCACAAAGAAGATGACCACAAAGGCAAGAAGAG
GAAAAAGCAAAAGTAACGGCTTCAGTCTTTTCACCCTGTTCACCCCACAAAAGGAGTGAGGGAAACCCCC
TCACTCCACGATCACAACCCTATCTTTCAGCTGGGACTTCAGCCTTTTTGCAACGTCTTCTGCCACCTTC
TCTGGATCCATACCGCTTTCGGCCATCTGCATTCCTTCGAAGATGATCTGGTTGTAGAGGTTGAACATGT
CATCGTTTGGAATGAAACCGGAGTACGGCAAAAGCTTCGTTCCTTCCACCATGATAAATTCCTTGGTGTA
CTCAGGAAGCACCGTTTGCTGCCATCTGATCGGCAGGTGCCCGCTCTCAATGGCGTGTCTCATGTTGAGT
TCCGGTGCAGAAGCCAAGGTTATGAGCAAGAATGCAATGTCTGGGTATTTACTCGTGCTCGGGATCATGT
AAACGATTGGATGGGACAGGGTGTTCGGCCTTCCTCTGCCTTTGAACTTCGGAACAGGAGCGAGGATGAA
CATGTCCTGCAGTTCTTCCTCTGTCTTTCCGTAATCTTTCTTCCATTCAGCCCAGTTCCATGTACCACCC
ATCCATGCCAGGACCTTTCCGCTCGTGACATCCTTGTGAACAGAGGTCCACGGTGTTCCTATCATGTTCT
TTGGAAGAATCTTGTAGGTGTTCGCAAGGTCGTAGAGGAGCTTGAAGTAGTCTTTCATCTCTTTTACGTT
GTAAACGAACACAGCCTTTTCCTCATCGTAGAAGTCGATACCCATGCTGATCATGAGCTGGTAGTAGTCG
ATACCTGCTTTCGGTCTGTGGTAGAGTCCCCACTCCACAAGACCCTTTTCAACGGCTTCTTTTGCCACTT
CAATGAAGTCTTCAAAGGTGAACTCTCCCCTGGCGATCCTGTCTGGCAGAGAGTTGATTTCTTCATCCGA
CCAGCCGAGTTTTTTCAAGACCTGCTTGTTGATGTAGAAAGGTCTTGCTTCTGTGTCCTGTGGGATTCCG
TAGATCTTTCCTTTGTACTTGGTAGCCTCCCAGAGCGATGGAATGAAGTCATAGTACTCCTCGTCCCAGT
ACTTCTTCACGTAGTCGTCTAGAGGAATGATGTAACCCGCTTTCGCCCAGGCTCCTATGTCGTCGTGTCC
CGAACAGATGATATCCACCGTCTGACCAGACTTGATTCCAAAGACAACCTTCTGCTTGAAGGAACTCCAA
TCTGTAGTGTCAAAGTAGCCATCGACCTTAATGGTGAGATCGACTCCAAGGTCCTTCAGAATCTTGTTCA
GCCTCTCTGCAGCTGTTTTCAGATTGTCAAACCTGTAGTAAGATGGATTATCGGGTCCCACGGTCCACGC
GGTGATGGTGATCTCTTCTGCGAACATCAAAAGACCTATGGTCAAGATGATCACAAGTAAAAGTTTTCTC
ATACTTTCACCCCCCGTTTTACTAATTTTATCACTATTTTTTCAATTTCCGTTAAAAAACATCAAATTTC
TTTCCTGTAGGCTCGGAAGGTCAGGTGCAGTGCTGCCCATTGTAATAGAAAAGCCATCTCAGGTTGATTT
TTACTCCCACAACTAAAGAGTATGAGCAATCGTCCTGTTTATCATTAATCAAGACTGCCCTCATTGTGTT
ACTACAAGTTAACAATTAGTTCTTTTAGAGTCCTGAAGGCAACCTCCGCAGCCTTTTCCATCCCTCCCGG
AAGAGGAAGACACTCAACGGAGATGTATCCATCGTAGCCAATCTCTTTCAGGGTTTTGAAAGTGCTTTCA
AAATCAAAGTGTCCGCATCCCGGTGCCCATCGGTTGCTGTCTGCCACATGGAAGTGGTACAGTTTCTTTC
CCGCTACTTTCAGACTCTCTGAAATGTTTACCTCCTCTATGTTCATGTGGAAGGTGTCTGCGAGAATTCC
CACCCTGTCAGAGTTGATTTTTTCAATCACCCTCAGTGCCTCTTCAACGGTGTTTATGAAATCTGACTCG
TACCTGTTGAGAGGCTCTATGACGAATCTCACTTCTTTTGTATCGCTCAGTAAAGAGTTCATACTTTCAA
GGAAGAGTTTTTCTACCTCTCGATATGGCCTTCCTTCCCTTTTTCCACGAACAAGGCCGATAATAACAAA
TGCTCCGAATGACTCTGCAACTTCCGCATGTTTCTTGACCCTCTCGATCGACTTTTTTCTGATCTTCTCA
TCCGGATGTGTTAGAGAAAGCCCATCAGCGAGGAAGGCCTGACCGGTTCCTATGGCACAGATGGGAAGTC
CCAGATCTTTTGAAAGCCTGCCCGCCTCGTCCCAGTCCACAACGGATGGGTCTCTGACAGCGATCTCCAC
CGCCTGATAGCCGATTCTTTTTGCAAGTTCCATTCCTTTTTTCAGGTCTCCTTTGAAAGCCAGTGCGTCA
AAGGCAGCATCAGAGGTGCTGATTACCAGAGAGAGTTTCAACATCATCCCTCCTCAAAGGTCCTGGATGT
CTCATCTTAACAGAAGTAACCCTTGCTGCAAACCGTGTGGCCTCATCCACACTCATTCCTTTGAAGAGAA
AAGCAACGAGAAACGCGGCTGTACACGTGTCGCCTCTTCCTGTTCGCCCCTCCAGAGTCCATCCTTCAAA
GGGTGCTTCATGAAACTCTCCATCGAACACAAGAACACCGGCGGAGTGAGTTGCAAGTACAATCCTGGTC
CCGAAGGAGCCGATGATTCTACACGCATCTTTTAGATCCTTTGTTCCTGTCAGAACCGCTGCTTCTTTGA
TATCGACCTTGAAGAGATCAAAAAATCTCAGGTGTTCTTTTTTTCTCCAGTCTCTGTAGACGAGTTTTCC
GTTTTCTGGGGCTCTGACAAAACCCTGTGCGTCTCCAGATAGAAAATCCACCTTTTCGCGCAATTTTGTT
ATGAGCTCTTCTGGAAACTCACCGTACCACAGGGGATTCACGTGGCAAACCTTTCCTTCAACGTGCAGAA
GATCCTCCTCTGTGAACGGATCAGCTGCCGAAATCAGAAAACTTTCCCTTTCGTCTGGACTGGTTCCATA
CCTGTTCTCTATGCTGGTTGTCCTGGTACTTTCCAGAAAGACCACTTCAACTCCGTTTTCACGTAAAAAC
TCAAAGTGTACGATATCTTCCCTTGCACACTTTGTAACCACCTTCGCTTTCACCCCAAGAAGAGCTGCGG
TGATAGAACCAGCCACCACTCCTCCACCGTACGCTGTTTCCTCTTTTCCATGTATCACGTTGATGTCCTT
CGACACGTGTCCAATGAAGGTGATCATGGAATCACCTCTTCCAATCTCACGGCCCTTTTTTCTTCCAGAG
ATTTCTTTGCAGCGTATCCCAGCAGAAGAGCCATTCTCCCGTCCTCTCCACTCACGGCCGGTGGTTCGTT
CTCTGCTACGTTTTTAACGAACGTTTTCAACTCTTCCAGATACGACTCTCTGTACCTTTCCAGGAAGAAG
TAGAGATACTTCGAACCGTGGTCACCCTGTTCATCTGTGAGCATGGTGGTGTCTTCTCTGATGTTGTCGA
CGGTGATTTTCCCTTTTGTTCCAAAGACCTCCAGTCTCTGATCGTAACCATAAACAGCCTTTCTGGAGTT
GTCTATCACCCCGAGAGCCCCGCTTCTGAAACGCAGAACGACCACGGCTGTGTCCACGTCCCCTGCTTTT
CCTATCTCCTCGTCCACAAGCACAGATCCACTGGCGTAGACCTCTTCCACTTCCTCACCCATTATGTAGC
GCGCCATATCGAAGTCGTGTATGGTCATGTCGAGGAATATTCCTCCTGAGACCTTCACGTACTCTATCGG
GGGTGGCTCAGGATCCCGGCTCGTTATCTTCAAAACATGGGGTGTCCCTATCTTTCCTTCCTCTACTGCT
TCTTTTACCTTTTTGAAATTCCTGTCGAATCTTCTGTTGAATCCAACAAAGAGGATCCTTCCAGCCTCTT
TCATTGCCTCTATCATCCTGTCCACTTCCACCAGATCCAGGGAGAGGGGTTTCTCGCAGAACACGTGTTT
TCTTGCTCTGGCACATTCAAGGACAAGTGGTGCGTGCGTGTTGGTACTGGAACAGATCATCACCGCTTCC
ACTTCTGGATCACGTATGAGGTCCTCCGGGCTGGCAAAGACCTTTTTCACCTTCAACTTCTCGGCCACTT
CCTTTGCTCTTTCAATCCTTATATCGGACACCGCCACCAGTTCCACGTCTTCCAGGAGTTTTGCGTTTTC
GGCGTGTATCGTCCCTATGCGCCCCAGACCGATTATTCCAAGTTTCACGGTCTCATCCCCACAGGTTCCC
AGCCGTGTACAGGTTCCTCCAGCCTTCCGTAAGTGGCTCTTTTGTGAGTGCATCGAGTTCTTCCTTTGGC
CTCTGAGACAGCATCTCCGCAGGTGGCAGTTTCCCCGGCGGGAACCTTTCCATGATGTCCCTCACGAGTT
TTTCCAGGTAATCCAGAAGGGCTTCAACTCCTTCCTTGGCCTTGTCCGCAGACGCAAGGGTTGCCTTTCC
CACAACTCCCTCAGGATACGCCACAACCTCTATGGGACCTCCCCCTACGTGTCCGTACCATGCAATGGGT
CTGTGAAGGAGATTTCCCGCCTTGTCTATGTGTCCTTCCGGTAGGAACCCTTTCGGCTCTGTGTCGACAG
CCCATTCCTGGTGCATGAGTTCCGGAAAGAGCGCAAGGCTCCATGACGTCTCCACTTCGTCTGCGTGAAT
GAACGGTGTTTCGTAGGGGCCGCCTTCTTCCTTCGTCTTGAACTTGTCCTGTATGGCGTGATACCAGTTC
AGATTGATGATGATGGCAGGAACCTGGAAAATCTTTGCGAACTTGTGAATGGCTACAGGAATCACGAACT
CCTGGCCATGGCCGTTCAGAAGGATCTGCTTTCTGAAACCAGTGTTCCAGAATCCTGCTATGACGCTCAC
AAGATAGTCTATGAACGCCTCATCTTTTACTGGAACCGTTCCTGGCATTCCTATGTGGTGGTACGGATGG
TATCCATACCAGATGGGCTCTGCGACTGTACAACCTGTTTTCAATGCGACCTGCTCGGCCATCCTCGTGA
CGAGGAAGGTATCTTCTCCTGTTGGTGCATTTGGTCCGTGGTTTTCCGTGCTTCCCACAGGGATTATTAT
GAGGTCACACTCCTTTAGTCTTTCCCTTATCTGTTTCATCGTCATCGTCTGATAATAGACACCCGTTGGT
CTTTCCATGTGACCTCCCTCAGGTGGTATCTGCCACTTACCCATAACTCTCACCTCACTCGTTCACCATG
GTAACCTTCACCAGGGACTTGTCGGTTTGAAGCCTCTTTATGTACTCAGGTATTTCCTCCATGGTAACGG
TCTTGGAGATGATTTTGGTCATGTCCATCCCGGAGGCCATGAGACTGATCACCCTCGGGAAGGTACCATG
ACCAGAGTGTCCCTGAGATCCCACGATCTGTGCCCTTCTGACCTGAAACACTTCCCCAGTGAGAGGTATC
TTCGCGTCGGCTCTTGCCACGATCACCACGGTGGCGTTTATACCGCGGGCTCTCCAGATTACCTCTTCTA
TCTGTGGCCAGACGATCTGAGGAACACCTGTCGCTTCGAGGAAAAGCTTTGCTCCAAGACCGTTCGTGTA
ATCAAGCACCGCTTCCACGAAGTTCTCCTTTGTGGGATCTATCACGTGATCTGCTCCCAGCTCTATGGCA
AGGTTTCTTCTAGTTTCGGAAGGCTCTGACAGGATCACTTTCGCTGCTCCTGCGTGTTTCAAAATCGCAA
CGGCTGCAAGTCCTATAGGACCTCCTCCGAGTATCACCACGTTGTCTCCAGGCCTGATTCCACCTCCTCT
CACAATTACAGCGTTGTAAGCAACGGAGGTGGGTTCCACGAGACTTCCTGCAAGAAAGAGTCTGTCACCG
TACCTGTCCTCCAGTTCTCTGAGGCTCCAGGCGTATTTGGCATCGACCTTCACGTACTCTGCGAAAGCTC
CATCGACGTTGAATCCCAGTTCGTTCAGGTTTTCGCAGTGGTTTGGGAAGCCTTCAGCACAGGGCCTGCA
GTGACCACACCAGAGCATTTCCTCTACACAGACGGGCTCTCCGATCTCGAATCTTCTGTTTGTTCTTCTG
TTGATGGCCTCCGGTCCTGCCTCCACCACAACTCCGGAAAACTCGTGGCCCAAAGTGACGGGAAAACCAG
TAAGACCAGGGTAAAGAATGTAGCCTTCATCATCGGTCTGGGCCATATGAACGTCACTGCCACAGATCCC
GCAGGCCTTCACTTTGATGATGATCTCTGTGGGCTTTTCGATCTTTGGCTCCGGGACTTCTTCAACTCGC
ACCTCCGGATATCTCCACACCTTGCTTCCAAGCCAGGTAAGTTTTCCTTCAACATCCTTGGGCCCCAGTT
TGAAATCAGGCCTTGGATCCCACTTTGCATGAAGCCTCACCGCCTTCATAGAATCACCCCCTTCATTTCA
ATCCCAGAACATTTTCGATCACATACAGGGCTCCACCGATTGCAACTCCATACTCTTCTATTTCTCCTCT
TTTAATGACGATATCTTCCAGGATATCTTTTGGAACTGTTCGCTCTACGATCGATTTCACAATGGGTGCT
ATCCTGTCGAACTGGTGAAACCCTATCCCTCCCTTTATGATCACCACGTCCGGATCGAGTATCACAGTGG
TATTTGCTATCGCAACTCCAAGGTGTTCCAGACTTTCTCTCAATTCCTCTGGATTCTGCTCAAACACCGT
CTCAATGGGTTTTCTAAATTTCTTCTTCAGAGAGTAACCGGAGAACCACTCTTCGAGATGACCAAAACCT
TTCTCTGGCACTACGGTTTTGTCCACCGTCCAGTCTGTTATCATGTGGCCGAACTCACCTGCTTTTCCCC
GCGCTCCCCTGAAGATCCTTCCCTCGTAAACGATCCCAGAGCCGATACCCCAGCCTATGGATATGAGAAA
CACACATCTGTAACCCTTCCCTGCACCCACTCTGGTCTCTGCGAAGGCATCGAGATTTGCGTTGTTTTCG
ATGAAGACAGGATATCCAGCAAAACTTTCCAGTTCCTTTTTCAGATTCCAGTTTGTGATGTTGAATGCAG
GTATGCGCTTTATCAACTGGCTTTCATCGACCGTTCCCGGGATTCCTATTCCGATTCCCAAAATTTTGTC
GTATTTGAGAAGTGGTTTCATAACCCTTTTTATCTCCTCAAAAAGCTTTTCCTTGTCCAGGTCAGAAGGA
AGAACGACGTGTTCTTTCTTCAGGATGCTACCATTCAGATCGGTGAGAACGGCATCGATCTTCGTGCCTC
CAACGTCCACTCCCACAACGTATCTGCTTTCAGGAACAAAAGAAAGCAAAACAGGTCTTCTACCACCTCT
TGAAGAGCTTTCTTTTTTACCTGTTTCTTTCACAAATCCCAGTTCGATCAACCTGCTCACAGCCTGAGAT
ACCACGGGTTTGCTGATGTTCAGAATCTTGCTTATCTCCACCCTCGATATTTGCCCTCTGTCTTTGATCG
TCTGAAGAATCCTTCTTTCGACCTCGCCCAGCATTGGAATCCCCCAGTAGGTTTGTTTTCATTTACTAAC
CAACCATATTATAATCAATTTGTCAATACAAAGAAAAATAAGAAAAGAGTAAGAAACAAACGTTTCCTTT
CATCAAAAGAAAACAATCGCCTGAAAGGGACTATTTTCAAAGAAGATCATTGTTATTCACGAATACTTCG
TTTTCCTCGAAGACTTTCAACCCGTTTTTTTCCAGCAGAAAGGCTGTGACACCTTTTCCTGGAACAAGCC
TTCCAGAAAAAGATCCATCGTAGACAAAGTTTTTCCCGCAGGAGGGACTCTTTGATTTCAAAATGGCAAG
ATCCACGTTTAAAAGGCGGGCGATCTGGAGGGTGATCTCCGCTCCCCTGAGGAAATTTTCCGTCCTGTCG
TTTCCGAGTTCGTCAACAACACGCTCATTTCCAGTCCAGCCGTGTCCTCCGAGGATCTCACATCGAGGAC
GTGGCGTGGGAAGGCCACCCAGTTGCTCCGGGCACACGGGAATGATGATGTGTTTTTCCAGAAGTTTCAG
AACTTTCTTGTTTTCCTTAGAACGGGCGTCGTATCGGGTAGGAAGACCGAGAAGACATGCACTGACCAGT
ATCTTCATTCTCCACCTACACCTATGAGTTCTTTCTTCAGCACCCAGATCCTGCTTGGCAGATAGTTCAT
GGGATTTGTGGCTTTTTGATTCACCCTGACTTCAAAGTGAAGATGTGGTCCAGTACTCAAACCCGTGTTT
CCAACCCGTCCTATGATCTGACCCTTCTTCACAAACTGGCCTTCATAAACATCTATCTGAGAAAGATGTC
CGTACACGTGCTCGTACGAGGAAGACTTTATCTTTATCATGAGACCGTATCCACTGTTTTCTCCGGCAAA
TTCAACTATTCCGCTCTCTGCAGCAAAGATGGGTGTTCCCTCCGGTGCCGCTATGTCAATTCCCGAGTGA
AATGAGTACTTTCCAGTGATGGGATGTATCCTCCAGCCAAATCCAGAGGAAATGGTACCGTAGACGGGCC
ATATGAAAAACTTTTCATCGTTGAATGCCGTTCCTATGATACTCTCGGGTATGAAAAGTTTCTGCCCTGT
GTAGATGATGTCTGATTCTAAATTATTTGCTTTTTTTATCAAAGAGGCCACGGTGAAAAACCTCTTTGCA
ATCAAGTCTAGAGTGTCTCCCTTCTTCACTGTATACAGATAACCGGGAGGCTGGGGTATAACGATCTCCT
GTCCCACTCTGAGACTTGCAGGAGTGACCCCAGGGTTCCAATCAAGGATGAGAGAGGGTGAAACACCGAA
ATTTAAAGAGATACTGTACAGTGTATCGTTTTTCTGAACTCTATAGTGCACTAAAAAATAAGACGAAAAC
CCACAGGCAGCAAGCGTTAAAGCAAGAAGAAAAAGAATGACTCTCCTTTTCATTCTCCCCATCCTTTCAC
ACGAGTTCTATCAATTTTTCCGGGATCTTGTACGCTGGAAGGACGTAATCTGCGTATCCCTCCTCTATCA
CCGACTTTGGCATCCCAAAAACAACACACGTTTCTTTATCTTCCGCTATCACCTTTCCACCGTAGAATTT
GACTTTGAAGGCACCCTTGGTTCCATCTTTTCCCATCCCCGTGAGAATGACCGCTATTGTTTTGGATTTG
TAGATCTCCGCTGCCTTGTCGAGGGTGAAGTCCACTGACGGTCTCACGTTGTTTATTTTATCAGACCTGT
CTAGGTAAAAAGAAACCCTGCCGTTTTGAACTTTCAATCCAAGATGGTAATCTCCAGGAGCAATGTAGAC
GTAGCCTGGCTTTGGTTCTTCGCCCTCTTCTGCTTCCTTCACAGAAAGTTCTGAAGAACTGTCGAGTCTC
ATTGCAAGCGATTTTGTAAAACCAGGTGGCATGTGCTGTACAACAACGATCGGAGCAGGAAAGTTCTTTG
GGAGGTTAGGAATGATCATGTCCAGTGATCTGGGTCCCCCCGTTGAAGAGCCAATGACAACAATCTTTCC
ACTCACGGTAGGTTTGTTTATGGTGAGGCGTGAAACCTTCGGCCTGAAAAGAAGCGTTCGTGGATCCACA
TTCATGGCCTGTCTGATCTTCTCCAAAAGTTCCGGTGCAACCTGTCTGAAGGTCATAGAAACTGATCCAT
GAGGCTTGGTGATGAAGTCAACTGCACCGTTTCTGAGGGCCTCGATTGTGATAGCGGCACCCTCTTCGGT
GAGACTGCTCACCATTATGACACGGGTCGGTGCCTTTCTCATTATGAGTTTCAGGGCCTCTATACCGTTC
AGGTTTGGCATCTCAACGTCCATAGTTATCACATCTGGTTTCAACTCGATGGCTTTTTCGACGGCTTCAA
GCCCGTCTTTGGCAAATCCCACCACCTTCATGTCGGGCTGAGAATCTATGATATCCTTCAAAACCATCCT
CATGAAGGCGGAATCATCTACCACCAGAACTCTTATCGTTTTTTCCGACATTCCTATACCTCCTCACAAA
AACGGAGAATAATGGGAAGAATATCAGAACTCCAGAGACAAAGAACTTAGCAAAGGATGGAGACCACGAA
AAAAGAGCCCTTCCCAGTATCAAAATTCCCACGACCACGGAAAACAGAGAGTACCAGAGAACGAATCCGG
CCGCTATATCCTTCACCAGTTTCACAGATTCACTGTAGTCCTCGAAGAACAGATCGAGAAACTTCTCGAT
AACCGTGTTCAGAAGTTCTGCACCTATGACCGAAAAGATAGCAAAATACACCCACAGCAGGTCTTTCTCA
CTCAAGGGCAAAAAAAGAGAAAAAACGGCCACAGCGATTCCTATGAAGAAATGTATCTTGAGATTCCTCT
CAAGTCTTAAGGCACTTTCTATACCTTCGAAGGCATTTCTGAAGGACTTCAGGATATTATTCGAATCCCG
CCGCAAGTCTTTTCCACACCCTCTCTGTCTTTACTTTGAACTGTTTGTCAAACATGCTGTAACCCATCTC
CAAGGCTTTCAAATTCATCTCCCAAAGGGGTCTTTTCACATAGTCTCTCAACGATCTTTTCAGAGATTCC
AATTTCACTATGTTGCAAACCTTCGCAAGAACTCCCACCATTATCATGTTGGAAACCAGAGGGGTTTTGA
AATTCGATATGGATTTCTCTGTTGCAGGAACAAACAGTATCTTTCGGGTGATTCGTTTCACAAAATCTGG
GATGTTCTTCACCAGTGTTTGATCCAGAATCAGTACCCCGTTCACCTTGAGCGAGCGATGAAGTTCGTCC
ATCGCCTTCTGGTGCATCACACACAGAACATCGAAGTATTCGGCCTCCGGGTAATCTATGGGATTGTCGT
CGAAAAGGACGTCGCAATGACTCACATCGCCCCTCACCTGGGCGGTGTAGGACTGCGTCTGAACAACCCA
CTTTCCTTCATAAACGAGGGCCTTTGAGAGAATCAAACCAGCGAGGATGTTTCCCTGCCCACTGATTCCC
GCTATTCTGATAGAAACAGGCTCTGTCATTCCATCGCACCCTCTCGCCTTGTCAACCGCCTGTAAACCGT
CAGGAAATCCTCTTTTTCCTCGTCCCGGAAGACTCCTATCTTTATTTTACCCTCCTGAGGTCGCTCGAGG
AAACAGGTGTTGTTCTTGAAGTATTCCATCATCTGGTAGGGTTCTGGCATTCCGTTGTACCTTCCAAAAT
AAGTGTGACAGTTCGTCAGAACATCGACCACGGATATTCCTCTGTGCCTGAGGGCTCTTTTCAGGATCTC
GACGAGGTGATCATAATGGTACACGGTGCTTCTTGCAACGAAAGTGGCTCCGGCTGAAAGGGCCAGTTCA
ACCACATCGAGTGGTTCCACAAACGATCCCATTGGTGTGGTGGAAGTCTGGTGATAGATGGGAGTGGTGG
AGGAGACCTGACCTCCCGTCATACCGTAGATCATATTGTTGAAGACGATGACGGTTATATCTATGTTTCT
TCTGCAGGCGTGTATGAAATGGTTCCCTCCTATGGATACGATGTCTCCGTCTCCCCCCATGACCACCACT
TCGAAATCCGGTTTTGCCAGTTTCACACCGGTTGCGAATGCAATCGCCCTTCCGTGGAGGGTGTGCAATG
TGTTGAAATCAAGATACCCTGTTGCCCTGGAGGAACAACCGATCCCTGAGACAACGGCAACTTTTTCTTT
TGGAAGAGAAAGGGCGTCAACCGCTTCGAGGAAGGCTCTCAGAACGATCCCGTTTCCACAACCCGGGCAC
CAGACACTGGGCCATCTGCCGGGTCTCAAATAGGAAATGAGCCTATTGGTTTTCACCTCTGATCACCTTC
GAAGCGAACACTTTCCACACCCGTGAATTTGAAGAAGAAATCCGTCAAAGGGTCCGGGTAGTCTTTCTCA
TAGACTACACGCTTTATTCCAGCGTTCACTAGAAGTCTTGCGCAGATGGAACATGGCTTGTGCGTTACGT
AGATGGTGGCACCGTTCACAGCAATTCCGAACTTTGCAGCCTGCATGAGGGCGTTTTGCTCTGCATGGAG
TGCGTAGCATATCTCCTGGTGCTCTCCGGAATTTATTCCAAGATCATCACGAATACATCCCACTTCGTTG
CAGTGAGGAAATTTTGAGGGAGGCTGGTTGTATCCTGTGGCGAGGATTCGATGGTCTTTCACAATCACAG
CTCCCACTTTTCTGTGGAAGCATGTGGATCTTTCGCTGACCATCCTGGCGATTCTCATGAAGTAAGAGTC
CCAGGACTCTCTATCGTCGGGCTTTTTCTCCACTTTCAGGTTGTTCAGGTACTCTTCCAGTCTGCCTTTC
ACACGCTCACCCTTATGAGATTGTATCACAGCAAAAGCGAGGGCTTTACATGCCCTCGCTCTCTGTAGTA
TAATTTCAGTCCCGGACATCATACGAGGAGGACGGGAAAAAGGGAGGAGGTGTCTCCTCCCGAAAAGAAA
CCTTACCCTATGGCCTCCCGTCCTCTCTCCCCCGTTCTGATTCTGATACAGTCCAGAAGGTCCAGAACGA
AAATCTTCCCGTCTCCTATGTTTCCCGTTCTTGCTCCCTTTTGAATCGCCTCAATGGTTGGTTCAACAAA
ACCTTCGTTGACCGCTATGAGAAGCATCACTTTCTTGAGAAGGTTCACTTCTTCTATTTCACCTCTGTAT
GTCTCTGTGTAGCCCTTTTGCTGCCCGCATCCAAGAACGTTCATCACGGTCATCTTGTAGACCTGAGCGT
CGAAGAGTGCCTTTTTCACATCCGGTAACTTGTGGGGCTGTATAACGGCTATGATCAGTTTCATGCTACC
ACCTCCTTTATCTTGTGGTGAAGATTTCAAAGTCAGCGTACCCTTCCATACCGTGTTCGTCTATGTCCAG
CCCCTTCAGTTCTGTGTCTCTGTCCACCCTCAAACCGATGGTCTTCTTGATGAACCAGAACACAAGGAAA
CTGGTCGCAACAGTCCAGGCGAACACACTGATAACTCCCAGAAACTGCACTCCAAGTTGGTGTACTCCTC
CTCCGAAGAAGAGACCTTGCACATCCCCCATCCCACTTGCGAGAGCATACTTACTCTCCGCAAAAAGCCC
CACGGCGAGCGTTCCCCATGCACCGTTGACACCGTGAACGGATATGGCACCAACGGGATCGTCGATCTTC
AAAACCTTGTCGAAGAATTCAACGGCGAAGACAACTATCACACCTCCGATCGCTCCTATGATCAGTGAAC
TCACGGGAGACACCACAGCACACGGTGCGGTGATGGCGACAAGACCAGCCAGAGCACCGTTCATCGTCAT
ACTCGCATCTGGCTTTCCATATCTCATCCACACGGTGATCATCGCGGCGAGCGCACCGGCAGCAGCAGCG
AGGTTGGTGTTCAGTATGATCATCCCTATTGCACCGTTCGTTCCGGCAAGGGTACTTCCTCCATTGAACC
CGAACCATCCAAACCAGAGGATGAAGGTTCCGAGTGCCGCAAGGGGAATGTTGTGACCAGGAATGGGCCT
GGGATTTCCCTGACTGTCGTATTTTCCAAACCTGGGGCCAAGAAGGGCAGCACCTATCATGGCAGCCCAG
CCACCGACAGAGTGAACAACGGTAGAACCCGCAAAATCGATGAAGCCTCTCTGGGCAAGCCATCCACCAC
CCCATATCCACCTTCCAACGACCGAGTAGATGATACCCGTTATGAAACCCGTGTAGGCAAGGTATGCGGA
AAATTTGGTGCGCTCCGCCATCGCTCCTGACACGATCGTTGCTGCCGTTCCAGCGAAGGCCATCTGAAAC
ATCCACATGGCAAATTCCCACAAACCCTCTTTCATGGAAGGGTCAAAGGTGAGAGGATGTGTGCCGAACA
TGATCCAGTAACCAAACAAAAAGTAAACCACAGACCCGATCGAAAAATCCATGAGGTTCTTCATGACGAT
GTTCACCGTGTTCTTTGCACGAGTGAAACCTGACTCTACCATGGCGAAACCTGCCTGCATGAAAAAGACC
AGTGCTGCAGAGACAAGAAGCCAGACCATGTCCAGAGACCAACCAACATCCACACTGCCGTCCTGAGCGA
AACCAAGGGAGAGCAGAACAAAGGCGAGCATCAAAAAGAGAAACTTCCTCCGCATGAGAACACCTCCTCC
TAATAGTGTTGATTTATATATCAATGTGAATATAAATAACTTCTTTTTAGAAACGCAAAAAACAAATACC
CTATGAGGTCCGCCTTCTGAGGGCACGAACCCCATATATGGTTGGATATTTTGTTGTGGATTTCCGGGAA
AAATTCTCTGGATGTCTTTTATATGCTTTAATAGTATCAGCCTCAAAAGGTGCCGTCAATTATGAGAATG
TTTCAGTTTGGGTGGGCAGAGTGTTAACACGAAGAGTTGTATAATCGTTGGGGAGGGATCGACGTGTCCG
GAAAACTCACCGTGATCACAGGGCCAATGTACTCTGGAAAAACAACAGAACTTCTCTCTTTTGTGGAAAT
ATACAGGCTGGGAAGAAAAAAGGTTGCGGTTTTCAAACCGAAAATCGACAACAGATATCACTCAACGAAG
ATCGTATCCCACTCTGGTGATGGTGTAGAAGCGTTCACTGTGGAACGACCTGAGGAGATGTGGAAATACA
TCGACGAAGAAACAAGGGGAGTGTTCGTAGACGAGGTGCAGTTTTTCAGCCGCGATCTGTTTGACGTGGT
GAGGGAACTTCTGAACAGAGGAATAGACGTCTTCTGTGCAGGACTCGATCTCACCCACAAACAAAACCCG
TTCGAAACTACAGCCATGCTTTTGAGCCTTGCAGACACCGTGATAAAGAAGAAGGCAGTCTGTCAGAGAT
GCGGTGAGTACAGCGCCACACTCACACTGAAAATAGCCGGTGGTGAAGAAGAGATCGATGTCGGCGGCCA
GGAAAAGTACATAGCAGTCTGCCGGGATTGCTATAACGCCCTCAAAAAATGATCTTGAAAGTACTACCCT
TTCCTTCCTCGCTCTCCAGAACTATCTTTGCCTTCAACCTTGCGACGAGTTCCTTCACTATAGAAAGGCC
AAGGCCCGATCCTTCCGTGTTTCGAGAGATCCTGTAGAACCTCTCAAAGATTTTTTTCTGCTCCTTCTTC
GGAATTCCAGGTCCTGTGTCCTTCACGTATATCGTTACTCTACCGTCACTAACGGCACCAACGATTACCT
CCCCTTTTTCTGTGAACTTTATGGCGTTGTCTATCAGGTTTTCCAGCACAACCCTCAGGACGTCCTTTTC
CGTCTCCACAAAAAGATCATCCGGACACTCGATCTTGAGTTTCAAATTCTTTGCTTCTGCCTTCGGTGCA
AACGCTTCTACCAGTTCTTCCAGAAACACCTTCAGGTTTATTCTTTCCTTCACAGTGTCTTTGAACATCT
CACCACTTTTCACAAGAAGAAGGAGTTGTTCAACCTGTTTTCTCATCTTCTCCACGTTCTTTTCCATGAT
CGAAAGCTTATTCTTCACCTCTTCAGGCACATCTTGGTACTTCAACACATCGAGGCTGGTCTTCAAAACG
GAAAGTGGTGTTTTCAACTCGTGAGAGGCGTCCATCGAAAACCTTTTCAAACTATCGTAGGCATTTTTCA
CAGGAAGAAGTGCCAGTTTCGAAATGAAATACCCGAATATCCAGGCGCCACCCGCCGTGAAAACGATCAA
AAGAAGGTACATAGACAGAAGCCTTCTGCTACGCTCCATAAGATCCGATATGTCTTTTCCCACCCTCAGA
AATATGGTGGTGTCTCCCAGATCGATCTTCTTTGTAAACACCCTGTAGTTTCCCTCTGTGGAAAATCCCT
CCTTTACAGGCATTTCAGGAGTGTCGAGTTGTTCTCCAACTTCCAGAAACACCTCACCTGATGAGAGAAG
AAGTTGAAAGGCCTCACCTCGTGGGACAAAAAGGGGAGGCATTCCTTTCATCATCCGAAGCATTCCCATC
ATGCCTGGAGCGCTGAGTCTTTTTTCGATGAACTCAGCGGTTCTCACAAGATCACCATCGAACTGTCTGG
TGATTCTGTTCTTTTCAACCATGAAAACAGCCCCCGCAACCACCGCAACAACAAAGACGATGGAAAGCGT
GAAGATGAGAGTCCATGTAAGGTGAGTTTTTCTGAAAGCTTTCTTCTCATTCATCACGGACAACATAACC
AATTCCCCTCACAGTGTGGATTATCTTCTTTTTGAAGCCCCTGTCGATCTTTTTTCTCAGGTTCTTGATG
TGACTTCTGAGCGTATCGGAAAAGACGGTGTCATCAAAACTCCAGAGGTGCTCCTGCAGTTCCTCCTTTG
TAACCACCCTGTTTTTGTTCATCATGAGGTACTCCAGTATCTGGTACTCTTTTTTCGTAAGATCGATCTC
TTTTCCTCCTCTGAAGACCTTCCTGGTAGCCGTATCCAGAATTAGGTCTCCACAGACCAGTTTGACATTT
TTGTTCTCTGCCTTCCTTCTGATCAAAGCCTTCACCCGGGCAATGAGTTCTCTGAGATCGAAGGGCTTTG
GAAGATAATCGTCGGCTCCCATGTTGAGGCCTTTCACCCGGTACTCCACATCCGAAAGGGCTGTGAGCAT
CAGAACGGGAGTGTTTATACCCTTTTCCCTCATAGCCTTCAGGATCTCCCAGCCATCGTGAACGGGAAGC
AACACATCCAGAATCACCACATCGAAGTCTTCGTTTAGAGCCATGTACATTCCCTCTTCACCGTCGTAGC
AGACATCAACGGTGAACATCTCTTTTTTCAGAGCCTCGGCGATCAGATCTGCAAGATCCTTTTCGTCTTC
CACAAGGAGAACTCTCATTCTATCACCCCGATATGAAGATTTTATCAATTTGAACGTGAAAAAGTCGTGG
AAATTCCCTCCCTTGAAATCTCATTACCTCTGGTGTATAATAAGAAAGCAGGAGTTTGGGAGGTCGTCTA
ACGGTAGGACGGCGGACTCTGGATCCGCTGGTGGAGGTTCGAGTCCTCCCCTCCCAGCCAGCCAAAGGGG
ATGCAGTAGCATCCCCTGTTTTTGTATCCACATATCGTTTTTATTTTTATGCTGTATTTGGAATATTTAC
GGCCATTTTTCACAATCTCACCCTACATTTCTCAAATGAAAAATTTATGCTACGTTTATTGCAAATAGAA
CTCCTCTATGGTATAAATGTTATACACAAGATTTCATATTCATGCCTTTCCGTTCGCTAGGAGGTGAATG
CCTTGCCCTATGACCTCCCTCGTTTGATACCCGACAGGGATTTTAAAGTTCCATCCGCGTGTGGTGTTTC
TGGAATAATGAACACATCCGGAAAGAGATTCAGCGGAAGCACAATTGTTGAAACAATGGCTTTGATGCGC
GAAAGGGGAAACGGCCTCGGAGCAGGTTACGCCGCCTACGGCATATACCCAGAACTCAAAGATTTTTACT
GCTTTCACATGCTCTACGACAGTGAACTGGACAAGAAAAATGCAGAAGAGTACATAAAATCCCACTACGA
GATCATCGAAAGCGAACCCATCCCCACCAGAAAGAATCCCCATATCAAGGAAGTCCACATCCTCTGGCGA
TACTTCCTGAAACCAAAGAGCATACCAGAGGGTTTCACCGAAGAAGACTTTGTCGTCGATACGGTGATGT
TCATAAACGAGAAGATCAAGGGTGCCTTTGTTATGTCCAGTGGAAAGAACATGGGAGTCTTTAAAGGTGT
GGGCTTCCCTGAGGACATCGCCGACTTTTACAGAATCGATGAGTACAAGGGCTACATCTGGACTGCCCAC
AACAGGTTCCCCACGAACACCGTTGGATGGTGGGGTGGAGCGCATCCCTTCGGAATCCTCGACTGGACGG
TTGTGCACAACGGGGAGATCTCGTCCTACGGTATAAACAGAAGATTTCTGGAAGCGTACGGTTACAAATG
TACCCTCATGACGGACACCGAAGTTGTGGCGTATCTTGTGGACCTGTTCATGAGAAGGTTCGGATACAGT
CCCAAAATCACTGCAAAAATACTCGCTGCTCCTCTGTGGAAAGACATAGACCTCATGCCAGAAGAAGAGA
GAAAACTCTACACTGCCCTGAGGATGAACTACGGTGGAGCCCTTCTCAACGGCCCCTTTGCCATCATTGT
TGCAAACAGCAACATGATGATGGGGCTGAACGACAGGATAAAACTCAGACCCCTCGTGGCTGCCACGAAA
GATGATTTCCTCTACATTGCCTCCGAAGAATCCGCCATAAGGGTTGTTTGCCCCGAACCAGATGAGGTGT
GGGCTCCCAAGGCGGGTGAACCCGTTGTGGGAGTCCTGAAATCCACCGAAAAAGTCCGGGTGGCATTGGA
GGGAGAGAATGGCTAAGAGAAAAGTCCCAGCGGAATTTGTTGTGGAACGCGATGATTACAAGTGCATAAG
ATGCCTTGCCTGTGTCAGAGTGTGCTCCTATGGGGCAAACTACTACGATGAGAACGCCAACAGGGTCTAC
ACGGAAAATTACAAGTGTGTTGGATGTCACTTCTGTGAAGCCATATGCCCGACAGAGGCCATAACGGTTC
GAAGGAACAATTTCGACATCAGGCCTCTTGCGCACTGGACGCCAGAACACCTGATCGGGATCATGAAACA
GGCAGACACCGGCGGGGTTCTGCTCACCAGTATGGGAAACGACAGACCGTACTTCAGTTACTTCGATAGG
ATCGTTCTAAACGCAAGTCAGGTGACGAATCCATCGATAGATCCTCTCAGAGAGCCAATGGAGATCAGAA
CCTACATAGGAAGAAAAGAGGCAAAACTGGAGATAGAAGAAGACGGAGAAGGAAACGTGGCCCTCAAAAC
AGAGATAGCTCCCCAGTTGAAACTGGAAGTTCCCGTCATGTTCACCGCTATGTCCTACGGTTCGATCAGT
TTGAACGCCCTTCTGTCTCTGGCGAGGGCAGCAAGAACGATTGGAACCTTCTTCAACACAGGTGAAGGTG
GCCTTCCGAAGGAACTCAGAGAGTTCAAAGACAACATGATAGTTCAGGTTGCCTCCGGTCGTTTCGGTGT
GAGTGCAGATTATCTGAACGCAGGTTCAGCCGTCGAGATAAAAATAGGACAGGGTGCAAAACCGGGAATC
GGAGGACACCTTCCCGGTGAGAAGGTCACAGAACCCATCTCGGAGACCAGAATGATACCCGTTGGGACCG
ATGCCTTATCTCCTGCCCCACACCACGATATCTACTCCATAGAAGACCTCAGACAGCTCATCTATGCCAT
AAAAGAAGCCACAAGGTACGAAAAACCTGTCGGCGTCAAGATCGCGGCGGTGCACAACGTGGCCCCCATA
GCGGCCGGTATGGTCAGGGCGGGAGCAGACTACATCGTGATAGACGGTATCAGGGGAGGAACGGGTGCCG
CCCCCAAGGTGACGAGGGATCATGTGGGAATCCCCATAGAGTTTGCCATCGCCGTGGTCGATCAGAGACT
CAGAGAAGAGGGAATAAGACACATGGCATCGATCGTTGTGGCAGGAGGTATCAGAAACAGTGCGGATGTT
ATCAAAGCAATCGCGCTTGGAGCGGATGCAGTTTACATAGGAACAGCGGCACTGGTTGCCCTCGGCTGTC
ATCTCTGCCAGACGTGTTACCTTGGAAAGTGTAACTGGGGTATAGCCACTCAGGATCCGAAACTCACAAA
AAGGCTCAACCCGGAGATAGGAGCAAGGAGGGCGGCAAACCTTCTGAGGGCCTGGGCACACGAAATAAAA
GAAATCCTGGGTGGAATGGGAATCAACGCCATAGAATCCCTCAGGGGCAACAGAGAGGCACTCAGGGGAG
TTGGACTGCACGAGTACGAACTGAAACTCCTTGGAATCAAACCCGCGGGAGAGGCGTGGTGATAACTGTG
AGGAGAATTCTCATCAGAGAAGAGTACTGTATGGGCTGTAAACTCTGTGAGATAAACTGTGTTGCCGCAC
AGGTGGGAACGGGAAACCTGATAAAGATTTACAGATACGTCCCGGAACTTCCTGAACCAAACGTGATCGT
AGAAGAGCACGATTACATTACTTTTGCCCTTCAATGCAGAAACTGTGATGATCCCTCCTGTTTGAAAGCC
TGTATGACAGGGGCGATGCACAGAGATCCAGAGACAGGTGCCATAAAAGTGAACCAGGAAAAGTGCGTTG
GATGCTGGATGTGTGTCATGGCATGTCCGTTCGGTGTGGTGAGAAGAAGCACAAAAGAAAAGAAAGTGGC
TTCCAAATGTGATCTCTGCATCGACAGAGGAACTCCTGCCTGTGTCGAGGGATGCCCGAACGAAGCCCTT
GTTCTTGTTGAGGTGAGAGGATGAGGTACATTGTGGTTGGCTCAGGACCTGCCGGTTTGAATGCGATAGA
GGCGATCAGAGAACTCGACAAAGACGGAGAGATTCTCCTCACCACAGCGGAAAAGTACGTTGGGTACTCC
AGACCCCTCATCACCTACCTCCTTGGAAGGAAAGTGACGGAAGAAAAGATGTACTACAGAACAGAGGACT
ACCTGAAGGAAATGGGAGTTTCAATAAAGCCTGCCACCAGGGTAGAACGGGTGATTCCCAAAGAAAAGGT
AGTTGTAACCAGCACGGGGGAAAAGATAGCATACGATAAACTCCTTCTTGCCGTCGGTGGAAAACCCTTC
GTTCCGAAGATAGAGGGCCTTGAGGGAAAGGAAGGAGTTTTCACCTTCACCACCTGGGAAGACGAAGAAA
GAGTAGAAAGATACATAAAGGAAAACGACGTGAGAGAAGCCGTTGTACTCGGTGGAGGATTGATCGGTCT
CAAAACAACAGAGGCTCTGATGGAACTCGGAGTGAAGGTGACCATCGTTGAACTTGCAGACAGGATTCTC
TCTGTTACGTTCGACAAAAAAGCTTCCGAGATCATCACCAACGCTTTGAAAAAAGAAGGATGCGATGTGA
TCACAAACGACACCATCGTAGCGGTAAAAGGTGAAGGCTCAGTTTCTTCCGTCGTCCTGAAAAGTGGAAA
AGAAATCCCCACCAGACTTCTCATCATCGCCATAGGCGTTAGACCGAACGTGGATTTTCTCAAAGATTCC
GGTATAGAAATAAACAGAGGCATCGTGGTGAACGAAAAAATGGAAACAAGCGAAAAAGATATCTACGCCG
CGGGAGATTGTACAGAGTTCTACGATCTGATCGACGGCCAGCGAAAGACGATAGCCATCTGGCCCGTTGC
CGTCGCCCAGGGAAGAGTAGCAGGCTACAACATGGCAGGAGGAAATGTAAGATACCCCGGTGGTATTCCC
ATGAACTCTGTCGAACTTGCAGGAATTCCCACCATATCTGTTGGACACACCAACGTCGAAGGTGATGAGT
ACGAAATCCTCACCTACGAGGAAGGAAACACCTACAAGAAGATGGTCATAAAAGACAATAAACTCATAGG
TGCCGTCCTTGTCAACGATATAGACAGGGCAGGAATCTACACGGGACTCATTCTTCAGAAGATGGATGTG
TCTTCTTTCAAGGACAAACTCCTCGACGAAAACTTCGGTCTTGTGTACCTGCCGAAGGAGTTCAGAAAGA
AGATGCTGGAGGGGGAAGTAAAGATATGGTTAGAATAGACGCAAAGGGACTCCACTACAAAAAGCTGAAC
GACATGATATGGGAAGCGATAGAAAACGGAGAAACGGAGATCGTTCTCGATAACGTCTGTGGTCAGAGAT
ACATAGGAGCAGGGATCAGAAAGAAGGTCCGAATAGAGATAAATGGAGTTCCCGGAAACGACCTCGGTGT
TTTCATGGATGGCCCCGAAATAACCGTGAATGGAAACGCTCAGGACGGCGTGGGAAACACCATGAACTCT
GGAAAGATAGTGGTACATGGCCACGCGGGAGACATCATAGGTTACGCCATGAGGGGCGGGCACATCTACA
TAAAAAAAAGTGCAGGATACCGTGTGGGAATACACATGAAGGCCTACAAGGAGAACTATCCCGTAATCGT
GATTGGGGGATTTGCAAGGGATTTTCTGGGAGAATACATGGCAGGAGGCTTGCTCATAGTTCTAGGCCTG
GAAAAGGATGAAGATGGAAACATCGCTGGCAACTACGTTGGAACGGGAATGCACGGTGGAGAGATCTTTC
TGAGAGGGAACATAGAAGAACACAAACTTGGAAAAGAAGTGAAGATCTTCCAGCCTTCTGAAGAGGACAT
GAACCGGATCAGACCTTACATCGAAGAATTCTGTAGACTCTTTGAGTACGATCCAGAAGAAATACTGAGC
GAGGAGTTCATCCTTCTGAAACCGTACACCCACAGACCTTACGGAAGGTTGTACGCTTATTAAAAATACT
CCCGGCATCTGCCGGGAGTTTTCATTTTAGAATATCGGAAAGGTATTCTTCAACAACCGCCCGAGCCGCG
CCGAGCATCCAGTTCGCACTCGCCAGATGAAATTCCACGTCGTCCACGAATTCTTTGTTGAACCGTTCTT
TAACCATCTTCTCCAGCAGTTTCGCTATGTCTTCGCTCACAGCTCCCTCTCCTGCAAGAAAGACTCGAGA
AACACCAGTACTCATCACAACATCACCCACGGCAACAGAAAGATTTCTGAAGGCTTTTTCGTAGTGTTTT
CTCACCGCTTCGAAGTTCTCTCTTACCTTTTTTCTCAACTCCTCGATGAAGGGTCTGTATTTTTCCTCTT
CGTTTGAGATAAAATCCTCAAAATCGATTTCCGATCCAAGATAAGATTTCAAAACTGCATACTCAGACGA
ATGATATTCCAGACATCCTGTCTGCCCACAGTAACATTTTCCTTCGGACGACACTATCATGTGCCCCATT
TCCAGGTGCTCGATCCTACCGTTTCTGAAAAGACTGGCACCTATTCCTATTCCGTAACTTATGAGGAGAA
AGTCTGAGCCTATCCTTTGAGAAACCTCACGACACAGAGCATCGGCATCGTTCATGACAACTACTCTTTC
AAAATCTCCCAGAACATCTCTCAGGTTCCAGTTTCTCACGTTCATCACATGAGATACAACCACTTGATGA
TCTCTCACCAGTCCAGAAGAGCAGATACCTATTCCAAGCAAGTTCTCCGAAAAAAGATTCTCAACCGTTT
CTCTGAGTGCCCTCGTGTAACCCTCGTTGCTTCTCATTGGTGCAAGAATACTCACCCTGTGTTCCCTGAT
GGGATTCAGTGATGCGTTGAAAAGCACACCGTGCACTTCCTCTCGACCAACTTTCACTCCGATCACACTG
AATCTTTCAGGATTCACACTCAAAACCTGATAAGGTCTTCCTTTTTTTGATTTGACTTCCTCGATTAAGA
GAAAGTTTTCTTCATTCAATTCATCGATGATGTAACTCAGCGTGCTTTGGGCAAGTTCCAGCTCATTTGA
AAGATCACCCCGGGTAACCTTTCCATTTTCCAGTATGTGTTTTAGAACCTTCAACTTGTTCTCTTTTCGA
AGCAAAGGAGACGGCACATTTTCACCCCAGAAGGTTCAGGAAAGTCTTCAGGTAATTCTTGAGATGTACG
GTGATGATGAAGTTCTCAACGACGGTTCTTTTTCCGTTTTCTCCCATCTTCTTCCGCAAATTCTCATCTT
TTATAAGCCTTATCACATATTCTGCCAGTTTTTCCTTTTCCCATGCAAGGTAACCGTTTTCTCCGTGCTT
CACCTGTATCTTAACCCCTCCAACAGGTCTTGCCACAACCGGAACTTTCTTGTAAAGTGCTTCACTTATC
ACAAGGCCGAACCCTTCTCTTATCGCTGTGTGAAGCGCCACGGTTGTGGCCCTTTGAATGGCATTGACCT
CTTTGTTTCCAACTCCTTTCAGGTTGGTACAGAACTTTATATCTTCGTCAACCCCTGCGTAGCGGAGCAC
TTTTTCGTAGAAAAACCATCCTTCCGGATCATCGGTTGCCATAGCAGACACAATGGCAAGTTGAACATCG
GAAATTTCTTCTTTCACAATTCTGTACACGTCTATAGCGCTGAAAAGATCCTTCCACGGATCAAACCTTG
CCACAACTGTTATGAGGGGTCTTTTTGGGTCTATCTCAAGCCTTTCAAGGGTTGTTTTTATGAAATCCTC
ATCGAGATCGCTGTTTTTCTCACTCAGTGGATCTATGCTCGGTGGAAATGCAACGCTTTTTTCTTTCCAT
CCCTCCGGGAAATACTCTTCCAGATGAAAGATCAGTTTGTCGTATCCTTCCAGGTACCGGAAAAATCTTT
TCCAGACGGTCATGTTCGGTGTCGAAAGGTCAATATGACATCTCCAGAGCCATTTTCTATCGTTCAAATC
CAGGTATTTCCTCACCGCCGCTGGCTGCGGGTCGTGTATCACTAGTATTTCTTCGTCCTGAATCAACTTA
GTGTTTTCCTGACATACCCTTTCGTAGAGATCCCACTCTTCTTCTGTGATTTCTATATCCGCTCCCTGAA
GGGTGTTATGGAATTTCTTGGTGACATTGAAAAATTCATCCGGTGCTTCCAGAACCCTCCATCTTGCATC
AAGACCAACAGATCTCATCAGAGGAACAAGATTGTGCAGAATCTCCGCCACTCCGCCTCCATAGGCAGTT
GCGTTCACATGGAGTACTTTCATTCCTTTCAGTGGTTCAGCAAGTTTTTTGATCTCGTCCACCTCTTCAC
CTATCACCGGCCAGTATTCTTCTATGTTTCTCTCTCTCAACCTGGCGTCCATATCGATTCCTCCTTATTT
ATTCGTAACTTGAATTAATACACATTTAATCATAACACACCGGAGAAAAAATTCAAGGGGTGTTTTTGTT
CGTTCATGTTAGAAGAAATACTGTGATAATACAACAACACAGTTTTATTCACTAAAGTATGGTAAGTTCC
ATTTATTCACAAGGTGGGTAGTGATTGTAACTGGCTTCTGATGTGCGATGTAGAGTATGCAACTGTCGGT
AACGAAAAAATTCATGCGGGTTTGAGAGAGGTGATGTATGCAAGAGAAAGGGAATAATGAGCAAGAAAGT
GAAACAGAATATGAGAATATGTCTTCATCTATCATCATATATCTATCATGAATAAAGAAACCACACACTT
AGTCTCTAACCTTTTAAGGGGGACCTTTTTGAACAAACTTGTGAAAACAGGAACTAGACGGTTTTCCCTT
GAAACACTCCAAAATGCCCTGACCTAGGTTAGGATAATTTATCTTTTGATTTTGTCTTTCTTTAGGCTTT
TCATTGACTATGCAATTATTCCATTTTTCCAAACAGTACTTGACTGGATCTTTCTGTGTGTTAGAATCAC
CTGTGATGAAACACCCTTTGTATGTTCTCATATACTCTTGCTTTCTGACATGCTCTGTGGTATGATTCCC
TTGAAATCCAACGGGTTTCAATACTTCCTTAGAGGTATGGAAACCAGGAATTGTTCCAGACGGAGTGGCG
GTAGAGACATGTTTCAATACTTCCTTAGAGGTATGGAAACTCCACGTCAAAGCCGTGCATTTTCAAAGCG
AGTCTGGTTTCAATACTTCCTTAGAGGTATGGAAACGAAAAATTGGTTGGTGTTTCTGATGAAATAATTC
TGGGTTTCAATACTTCCTTAGAGGTATGGAAACTTGTGAGTTCTGCTCTTTTTGCCTTTTTGTGATATAC
GTTTCAATACTTCCTTAGAGGTATGGAAACACTGGAGGGGGTAGAGGACAGCCTTCTTTTCACCTCGTTT
CAATACTTCCTTTGAGGTATGAAAACATGAATATTTCCCACCAACCCGGCCTTGTACGCAATGTTTCAAT
ACTTGAGGTATGGAAACGGTAAGAAAATCCTCACAATCAGATGGGAATGCTCTTGTGGGGAAAATTCATC
AGGAAGGTTCGGTTTGTTTAAAAGCCCCTGCACCCATGTTGAGTGCAGGGGGAGGTTCATTCGTACCTCA
AAGCCTCTATTGGGCTCAGTCTGGAGGCCCTGTATGCAGGATAGAACCCGAAGAACAACCCAACGCTCGC
GGAGACACCAAAAGCGATGATCACAGAAAAGGGATCAACGAAGGCTTTCAATCCGTAGGAGCTTCCAAAG
GTGTTGACGATCGTGTTTGATCCAAGTATTCCCAGGGCAACTCCTATAGCACCGGCAACGAAGGTGATAA
CAACGCTTTCCACAAGAAATTCCATGAGAATTCTGATCCTTGAGGCACCTATTGCCATCTTTATGCCTAT
TTCCCTTGTTCTTTCAACAACGGATACCAGCATGATGTTCATGATGCCTATTCCACCAACAACCAGTGAT
ACGGCAGCGATTGCAACAAGAACGAGGTTGATGATGGAAACACTTTCGGACACAACGTTGAGGATGGCTT
GCTGACTGATGATGTTGTAGTAACTTTCTTCTTCATGGAATTTGGTGTAAAGCAGATGGTCTATTTCCAT
AACGGCCCTTTGAGCAACCTGCGGTGATTTACTCGTTGCAAGGATCATCGAGATGTTTCCGTGGGTCTGG
AAAACCCTGAACTTTCCAGTTTCATAAGGAATGAGAATCATGTTGTCCGGGTTGAACATGAGGATACTAC
CGGTTCTCTCGAAGACACCGATGATCTCAAAGACGAGTTTTCTGTTTCCCTGAACAAGGTAGATCTTTTT
CCCCACCGGGTTTTCATTTTCAAAGAGGTTGTAGGCTATTTCCTGACCGATGATGGCCACGTTGGCAGCA
CTGTCTTCCTCTGTAAACGTTCTGCCCGAGGACACCTTGAGATTCAGTATCTGAAATATCTCATAAGGTG
CCGCATAGACGTTTGCCCTTGAATTTGTTTCTCTGTACTGGACGAGGAAATTTCCATTCACAAGACCGAT
CGCCCTGTCAACACTTGGACACATGCTCAGAATATCTGAAACATCCTCTTCACTGAGAGATTCCACGGAC
TGGGCTATTGTTCCTCCTCTTCCTCCAATAAAACCTGGTGTGACCATGATGATGTTCGAACCCAGTGATG
TGAGTCTTTCGGTCACACTTTCTCTCATCCCGGCACCGAGGGACATGACCATGATGACGGCGGTCACACC
GATCACGATACCGAGCATGGAAAGAAACGTTCTCATTTTGTTGGCAAGCAGCGATCTCAGAACCTCTTTA
AGTATCTCCATACACAACACCTCGGCGCTCTACATCTTCTATTCTTCCGTCCCTTATTCTCACGATACAC
GTTCCTTCGTCTACCATCTCAAGATTGTGAGTGACAACAACCAGGGTCTTGCCCATCTCGTGAAGTTTTC
TGAAGAGTTCCAGGATTTCCTCTCCTGTTTTTGTGTCGAGATTTCCTGTTGGCTCGTCTGCAAGAATGAA
AACGGGATCGTTTGCCAGAGCTCTTGCTATCGCCACTCTTTGCTGCTGACCACCTGAGAGCTGGTTTGGA
CGGTGATGGAGTCGATCACCAAGTCCGACAAGTTCCAGAAGTTCTTTTGCCCGTTTTCTCCTTTCTCTTG
CCGGAACTCCCGCGTATATCATGGGAAGTTCCACATTCTCCAGGGCGTTGAGACGAGGAAGAAGGTTGTA
ACTTTGAAAGACAAATCCAATTTTTCTGTTTCGAACCTGGGCGAGTTTTCTGTCACTCATTTTTGATACG
TCTTCACCCTCGATGAGAACCTTTCCCTTCGTCGGTCGATCGAGACAGCCCAGTATGTGAAGGAGTGTGG
ACTTTCCACTTCCAGAAGGCCCTATTATGATCACGTACTCTCCCTGAAAGACCTCGAAAGAAACTCCCCG
AAGGGCTTCAACCTTCACTTCTCCAAGGTCGTAGACCTTCCATACGTCGACGAGTTCCATCACCTTCTTC
ATCTTGCTCGGCCTCCTCCGGGGCCAAACACCGGAAGTCCTTGTCTTGTCCTCAGCCTTTGAATCTCCTC
CTGAGATGGAACAAGAAGGAGAACATCTCCCTCAGATACACCTTTTTTGATCTCTATTTTTTCGTTCACT
TCCTCTCCGATCTCCACGTACACCTTCTGTGGTCCCTCGGATGTTTGTTTCATCACGTAGTATCCGTTTT
GATCTTGTCTTACTGCTTCTTTGGGAACAAAGAAAGAACTGGTGGCTTCTCTTATGATGATCTCCACGTT
GCAGGTGAGTCCCGGGATCACAATTTCAGGTGGTGTTTGATCGAAAGAAAACTCAACGGGTATCACAGTG
ACACCACCTGAGGTTTCCGCAACGGGACTGATTCTCTTCACCTTTCCGGTCAAGGTGAGTCCAAGTTGTT
CGAAGGTGAAAACAGCTTTCATTCCTTCTTTGACGTTCTTCAAATCGTATTCATCTATAGAACCTTCCAC
TCTCAAAGTGTCGGTTTCCACAATTTCGACAATGGCTGTTCCAACAGAGACCCTATCACCTTCGGATACA
TCGACGGACTGGACCACACCGTTCACAGGAGAAGTCACGATGGTGTTTTCAAGGTTCTTTTTTGCTACTT
CCAGATTCAACCTGTTGATCTCGGTGGGAGATGTTTTGTAGTTGTTCAGGGCAGAAAGGTACTCGATCTG
ATAATCTGTGTCGTCTATCTTTGCTATCCTCTGGCCAGACTGAACGTAATCTCCTTCCTGAACGTAGAGT
TCCAGAACATCCCCAGAGACCTTGGAAGCAACGCTTCTGGTATCGGCTGTGACCTGTCCTACGATCTCAA
CGGTTTCATTTTCCTTCGTCACGGTGTAGGTGAGATAGACAGGAAGTTGTGTGGAAGTGGCTGTTCTTTC
GGAGACACTCTGGGCACTGGCTCTGTTCAGGAAGATCACAACTATTAGAAGAACCACCAGTATCGCTATG
ATCAGGAGCGTTATCCACTTTTTCAATTCAGATCACCTTCCTTGAGAAATTTCTCAAGATCGTATCCCAG
GGTGCTTATGTATTTCAGTTTTTCCAGAATCAGCGAATTTTCCAGGTTTTCCATGGTGAGTTTTCCTTCC
GTGTAATCGAGTTCTGAAAGGATGAAATCTTCTTCACTCAAAAAGCCTTTCTCAAACAGTTGCCTGTTCG
TTTCGTAAACCTCTCTGAGATCGTTCAACTCGATATCTTCCTGTTTCATCTGAGATCGGAGGTTGTCAAT
GCTTGTCAGTGACTTGTTTATCGAATCGTTTATTTCCTTAATTTTCTCTTCGTACTCCAGCGAAACAATC
TGAAATTTCCTTTTTTCTGCCTCCAGTTTTCTTTCTCCAAAATCCCAGAGGGTGAGTTGTAGGCCGATTC
CTATCGACCAGGTGCTTTTTTCAAAATCGTAGTTGAAGGAAAAGGTCAGATCTGGAAGATACGGTAAAAA
CCATGTCTTTTTTTTGATTTCTTCTGCCTTTTTCTGTATCTCAAGTGCCTTCAGATCCTCTCTGTGTTCT
AATGTAGTGGCAGGGAGTGTGATGTTTGACAAAAGTTCTTTTGTCTCTCTGTAGATCTCTTCGTTTATAC
CTTCGTGAATGGCCTCCAGATTCAGTTTTGTGTTTCTCAGAGTTTGCTCGACTGAGAGGATCTGCTTTTC
CAGGGATTCTTTTTCATCTTCATCGACTGTCTTGCTGAGTTTTTCTCTCAGTACCTGAAGCCTCTGTGAG
AGGATCTCTATCTTTCTTGTGTAGTAGTACCAGTCAAACACATCCTGGATCGTCTGGATGAAGATGCTGT
TTTTCACAGATTTCAGAGAGTACAGTGCAGAAAGGTAACTTGCCTCAGCCTGCAACCTGCTCACCATGTA
GTCTTCTTTGAGGCCTCTTGAAACACTCAACTGCGTTCCTTCAAAATTGGCTGACCAATCCTTCATGTTC
ACCGAGATTGGAAAGGAAAGTCCGAGTTTAAATCCATATATGTTCACAAAGTTTACTCTGGGAATCACGG
AGAAATTCTGAACACCATCCTCTGTTATGATGATTCCATTTGTTCCAAGCGAAACAGAAACCTCCGGATT
CCAGAAACTCGTGTACTGCCTGTAGGAGAGATCTTTCTCTTTGAAAGATTCAACGGCGGACCAGTAGTCT
GATGATCTGTTCATGTTTTCTTCAAACAGATCGAACACGTTTCCTGCAAGAAAAACAGGAAAAACAAGAA
ACAACAGAAGGAACCTTTTCATTATCTCTCACCCTCTTCAGAAAGAGACGTCTTTTCCAGCATCTATGAG
GAGAGTTATGATCGTGTTGTAGTAGTTTTGAAGCGAATTCAGGTAATTTTTTCTTGCATTGAGAAGATTG
ATCTTTTGAGCGTTCAGTTCTTTCTTCGAGATAAGGCCCTTTTCGTACCTGTCCTGGTAGTCTTTCAAAA
TGGATTCGTTGAGATCTATCCTCTCCTTCAGAACTTTGAGATTTGAAAGCATAACTTCAAGAGAGTTGAT
GGTGCTTCTGTAGGTATCTTTTGCCTCTTTCAACGTCTTTTCGTAGTTCATCTTTGCCTTCTGGTAAGCC
AGTTCTGCAGTTCTTCTTTCATACTTAGAAGCGGCGGCGGAGAGGTTGTTGAGGTCGTACTCTGCGATCT
TCATGTTCGTCTCTGCGATCTTTACAGAAAGAAGGTTGTCCAGATATTCATCTTCGCTCACAAGATCGTG
GAAGTCTACCAGTGGAAGTTCTATCTCGCTTGCCTCCACGCTGAAGAGCTCTTCGTAGTTTTTCTTTGCC
TCGTCGAGATCATACTTTGCAGAAAGAAGGTTGTTACTTGCTTCCTCAAGGGTGAGTTCGGAGTCTTTCA
GATCGTTCTCCGAAATGAGGTTCTTTTTGAAGAGTTCCTGGTTCGTTCTGTGATCTTCCTGGGCATTTTC
GAAGTTTATCTGTGCGCTCTCATAGGAAACTTCGGCGATCAGAAGATCGAAGATTCTTCCAAGGACATCC
TGGTAAACTGATTTCAACGAGCTTCTGTAGTTCTGCAGGTTGTTGTAGTAGCTGAGTTCTGCGGAAAGTT
CTGATTTCCTATTTGTTGCTTCAAGTTTGGCTTTTTCATAATCCATTGTTGCTGTTTCCAGATCGATCTG
GGCGATTTGATAGTCTGTGCTACTTGCAAGTGCAGTTTGAAGAACATCGTTCAGGGAAGCAGAAAAACCA
GCCACGGAAACAACCAGCACCAGGGCAACAAAGAGATTTTTCATGTGGATACCTCCTTTTTAAAATGTTT
GTCAGTGAAATTCTATATCACCCTCTGTGAAAAAATCGTGAATTCTTTTCTGCGGTGTACAATTCAATGG
GGTTGAAAGGAGGTGTTTCTGTGGTCGCTCTGAGGGATATCAGGGAAGCACAGGAGATTTTGAAGGGTGT
CGTGCACAGAACAGCCCTCACTTACAGTTCCGTTCTGAGTGAGATCAGTGGTGGCGAGATATATCTGAAG
ATGGAAAATCTTCAAAAGACAGGAGCTTTCAAAATAAGAGGAGCTTACAACAAAATAGCACATCTGGGTG
AAGAGGAGAGAAAGAAGGGTGTGGTAGCAGCATCAGCTGGAAATCACGCTCAGGGGGTGGCACTCGCTGC
CAAGATTTTCGGTATTCCTGCAACAATTGTGATGCCCAGGTACGCACCGCTTTCAAAGGTCACAAGAACG
AAAAAACTCGGTGCACAGGTGATCCTGGAAGGTGATGTGTTCGATGAGGCGTACGAGGCGGCGCTGAGGA
TTCAGGAAAGAACGGGTGCAGTCTTTGTTCATCCGTTCAACGATCCTCATGTGATAGCGGGGCAGGGGAC
CATAGGCCTTGAGATAATGGAGGACCTGCCCGATGTGGATATGATTGTTGTTCCGGTGGGTGGAGGAGGT
CTGATTTCCGGTATTTCCATTGCTGTCAAGTCCATAAATCCGAACGTTCGAATAGTAGGTGTCCAGACGG
AAAACATGCCCTCCATGATCGCATCGTTGAAGAGGGGAAGGATAGAAAAGATAGAGGGAAAACCCACCCT
GGCCGATGGAATTGCGGTGAAAAAACCCGGAGAGATAACCTTCGAGATCATAAAAAAGTACGTCGACGAT
ATGGTCATGGTGAACGAAGAGGAGATAGCGGATGCCATTCTGTTTTCTTCTTGAACAGGCAAAGGTGGTA
GCCGAGGGGGCGGGAGCGGTGGGGGTTGCTGCACTTTTGAACAGACTGGATGTGAATGGAAAGAAAGCGG
TGGTTGTTGTGAGTGGAGGAAACATTGATGTGAACATGATAGACAGGATTATAAACAAAGGGCTTGTGAA
AAGTGGAAGAAAGGTGTTCATCGAAACGTTTGTGATGGACAGACCCGGTGCTCTCAAGGAACTTCTTGGA
GTTGTGGCGGAACTCGGGGCGAACGTGCTTTCCGTCTTTCACAACCGGTCTGCAAAGGACGTTCCCATTG
GATTTGCAAAGATAGAACTCGAACTCGAAACAGTCGATGAAAAACACGTTGAAGAGATAGAAAGGGTCCT
CATCGCAAAGGGGTATGAGGTGAGAATAGGGAGATGATAGAATATCCTCTGCGGAGGTGGAAGGTTGAGA
ATTATCTCAGATCTTTTTTTCTTTACAGGCTTTGGGACCCTTTTTGTTTCGATCGTCTTTTTCGACCTTG
GAACAAGAGCCATCAAGAAAAAGCAACCCCGAAAGAAAAAGTTCTATGACAAAAGAGGATGGCAGTTTCT
CACTGCAAGTCTTGCTTCCTTTGCAGTATCAATAATACTTGCACTTTTTGGAAGGGGATAGGTGTGTTTT
TGGTATACAACCCGGCGGCAGGCGGAGGAAAAGCCAGAAAACTCTGGATGAAGGTAAAAGACCTCCTGGA
AAGGTATGAAATAGATTGCGAAGTTGCCTTTACGGAAAAACCGGGACACGCAATGGAACTTTCAAGGAAA
GCCTTTGAAAGCGGCCACAGAAAGATCGTGGCGTTCGGTGGCGATGGAACGATGAACGAAGTGGTGAACG
GAATCTTTCTTGGTGGATTCAATCTCGAAGAGGTCACGTTCGGCTGGATCCCATTCGGCAGTGGAAAAGA
CTGGGCAAGAACGATCGGTGTTCCTCTAATGATCGAAGAGGCAGTAAAGACCCTGAAAGATGGAAGAGTC
TTCGTTCAAGATCTTGGTGTTGCCGAGTACGAATCGTCCAATGGGGAAATGAAGAAGCGAGTGTTCGTCA
ACGTTGCCGGACTCTTCTTCGACGGTTTTGTAACCCACAGAACAAATCTGCTAAGGAAGAAAAACCGTGT
TTCATACTTTTCAAGGATATTCTCTTCAATCATCAAGTACAAACCGCCCGTTGCCAGAATCCAGGTAGAC
GAAAGAGTGTGGGAAAAGAAGATCTTTTCCATGAACGTTGGAATTTGCAAGTACAACGGTGGAGGCATGA
ATCAACTCCCACACGCCGTTCCGGACGATGGACTTCTGGCCGTTACTGTGATAAACGATATAGGAAAGAT
CAGAATTCTTGCGAATTTGTACAGGGTGTTCAACGGCACACTTCTGGAGCATCCAGGGGTAGAAGGATAC
CAGGCAAAAAAAGTGACGGTGGAGTTTCAAAAGAAAGAACCTGTGGAACTGGATGGAGAATCTTTCTGGA
CGAGGAAGATATCATTTTCTGTCGTTCCCAGAGTACTGAGGGTTCTGGTGAAAAAGTGAGGGGATACCCC
CTCACTTGTTGATGGATTTTGCAAGTTCAAGAAATTCCCGGGCAACTTTTTCACCGCTGTACTTTTCCAC
AAAGATCCTTGCCTCTTTCTTTATGTCTTCCACCAGTTCGCTGTCCAGCATCAGAAGTTCCAGTTTGTGT
GCCAGATCGTGTATGTTTCTGTACTTCACTATGGGACCAAATCCGTAAGCATCGGTTTCAATGGTTTCAA
CGAATCTGCTGTCTCTGATGACGATGGGAGTCTCACTTGCTATGACCTGATAGAGGGTGGAAGAGACCAC
AACGTTCGGTGTGTTTCCCTTTGGAAGCAGGTGTACGTTCGATCCTTTCAGATAACTGTAGAGCTTTTCA
ACGGTCGGCCTTTTCTGCCACTGTGTGATCCATTCCGCTTCGTACTCGATCTTTCCATCAGATCTGATGA
TCCAGTAGTGAACGTTGTCGAATCTCTTTTTCAGTTTTTTCAGAACGTTCAAGAAATCGCAGTACTCTTC
AACGGGCTGTCTTCCGAAAGAGAAGAAGAGGAATTTGTCCTCACCAACAGGTCTTTCCGGTTCTACTTCG
TAGGGTTTCATCACAGGATAACTGATCACTTCCACCTTTTCTCTTGGGATACCGTAAAACTCGAGGATCT
CATCGTAGAACCTTCTGTCGAACACAACGATTTTATCGCAGGGCAGTTTCACAACTTCCCTTGCTTTGAA
TATGTTCGCTTCATGAAAGACGGAAATGACAGGAATCTTCAGTTTTTCTATGAGTTTTGTGAGAGGCTTC
ACCGGAACCCTCCAGAAGGTCTCTACTATGAGCAGGTCCAGGTTTTCCTTTAAAATCTCTTCTTCTTTCA
CCCAGCCTTCTTCGGTCACGTTGTCCACTTCCGTGTAAATTTCCCTCTTGACGAAATCCGGGTCCGTGGC
TTCGGTTCTCTTGTAGTATTTGACCTCCTTTTTGGCACTTTCTTCGGTCGGGGCGAAAACCACCACTTCG
TGTCCCATGTTGACAAACTCTCTGGCGAGTATCTCTGCGTGCATGCCAACACCGCATGTGGCACCCCATC
TGCTGAGAAAGCCGATTTTCATGTGATCACCTCCTTTTTCAGTTTGTTTTGTGGTTGTGAATTGTGCAAA
GAACCTATAATATAGTATAGAACTTGTCCAATACAGGAGGTTGAAGATTTTGAAAGAAATTTTGAGTATG
GAAACAAGAGAACTGATTCTTAAAGCCAGCACGATGGTTCGCAATTCCAGACTGGATATTTGCAGCATCG
TGAATGCAAAATCCGGTATCTGTGATCAGGACTGTAAATTCTGCGCTCAGAGCTCTCTCTACAATACTGG
AGTGAAGAGATATCCTCTTCTAGATGAAGAAAGTATCCTTGAGAAAGCAAAAGAAGCTGAAAAAATGGGG
GCTGTAAGATTCGGTATTGTCACCTCTGGAAAAAGACCCACCAGGGATGAACTGCTGAAAATAGCAAGTA
TTATAGAATTTTTGAAAGTAACCACCAGTTTGAGAATCTGTGCTTCTCTTGGAACCCTTGAGAAAGATGA
ACTCAGTTATCTGAAAGACCACGGTCTTGACAGATACCACCACAATCTGGAAACCTCACCGGGGTTTTTC
CAAAACATCTGCACCACCCACACCTTTTATGACAGAGTGAAAACCGTGGAGAACGCGAAAAGCATCGGTC
TTGAGGTTTGCAGTGGAGGGATATTCGGCGTTGGAGAAAGTTTTGAAGATCGTCTGGAATTAGCGAGAAT
TTTAAAGGATCTGGAAGTAGATTCTGTTCCCATCAACTTTCTCATACCGATAAAGGGAACTCCTTTTGAG
AACTTCCCGGAGCTTGATGTTGTAGAGAGAATAAAAACGATAGCAGCGTTCAGGATCGTTCTCGGAGAAA
ACGTGACAATAAAAATCGCAGCAGGAAGAGAAAAACTCGGAGATTTTCAGGCACTCGCCTTTTTTGCGGG
AGCAAACGGGATGATAGTGGGGGGTTACCTGACTGTGAAGGGAAGAAGTTATGATGATGATAGAAAACTC
GTTGAGGGACTGAAGGAGTTGATGGGATGGTAGAGAAACTCCTTGAGATCATCGAGAAAAGTCTGGAAAA
GTGCCCCTGGCTGGAAAGACAAAGCATCGATTCTCTTCTCGATGCACTTGCCTCTGAAGTGGAAGAGATA
AGGGATGCGGTGAAGAAAAAAGACCTGACCAATCTCGAAGAAGAGATAGGCGATCTCATCTACGATGCCT
TTCTTGTGGGAGCTGTGGCCCAGAGAGATTATGGTGTTGATCTAGAGCGGGCCATTCAGAGGGTTGTGGA
GAAGATCTCTCACAGAAAGCCCTGGCTGTTCTGGGACGAAAAGATCTCCCTGGAAGAAGCAGAGAGAATC
TGGAAGGAGCGAAAAAGCAGGGGTTAATCCATTTTCTCCATAGGTTTTTCTCCAAAGAGTTTTGCGGCAA
GGAAGAACACTGGAGAAGAGAGTTTTTTGTTGAACTTTTCAACTTCTGAGTTGTATTCTTCTTTTGCTTT
CTTTAGAAGTTTCAGGATTTCGTTGTGCTTTTCTTCAACGAAACTGTTACCGGATTCTACTTCTTTTCTG
AACAGTTTTTCTCTTTCTTCGAGTTCTACTATGTCTCTTTCTATGTAACCTATGATCCTTCTGTGACGAA
TGAGAAAAGCCCAGGTGTAGAATGAATATATGGTGAAGCCAAGAATTACGAGTGCGATGATCCACATGTT
TTCACCTCCGAGAGAATAATACCACGGCGATGATCAAAAAGGGGGAAAAAGGATGATAAAGATAGGCGCT
CACATGCCAATTTCGAAGGGATTTGATAGGGTACCGAAGGATACGATCGATATCGGAGGAAATTCCTTCC
AGATATTCCCTCACAACGCAAGGTCCTGGCAGGCCAAACTTCCCACAGACGAAATGGCCACGAAATTCAA
AAGAGAGATGAAAAAGCACAGAATCGACTGGGAGAACGCCTTCTGTCACTGTGGGTACCTTGTGAATCTT
GCCAGTCCAAAAGAAGACATCTGGCAAAAATCCGTAGATCTTCTGAAGACAGAAGTAGAAATCTGCAGAA
AACTGGGCATAAAATATTTGAACATCCATCCAGGAAGCCACCTTGGAACGGGTGAGGAAGAGGGAATAAA
CAGGATCGCCCGTGGACTGAACGAAGTACTGAACAACACGGAAGATGTGATCATTCTCCTCGAGAACGTT
TCTCAAAAAGGAGGAAACATCGGCTACAGACTGGAACATCTGAAGAGAATCATCGATCTTGTTGATCAGA
AAGATCGTGTTGCGATCACGTACGACACCTGTCATGGATTCGACTCAGGATACGACATAACAAAAAAAGA
AGGTGTGGAATCCCTTCTGAGTGAGATCGAAAATCTTTTCGGGCTGGAAAGGCTCAAAATGATACACCTC
AACGACTCGAAGTATCCACTCGGTGCGGCAAAGGACAGACACGAAAGGATAGGAAGCGGCTTCATAGGTG
AGGCGGGCTTTGCTGTCTTTTTCTCGTTCAAAGAAGTACAGAGGGTTCCCTGGATACTGGAAACGCCTGG
TGGAAACGAAGAGCACGCGGAGGACATAAAGAAAGTGTCTGAAATCATAGAAAAATACAGAATAGAGGTC
GATTGAAGTGCCGCTGGACGGTGTTTTGCTTTACAAGGTGGTTCAAGAGTTGAAAGAGATAGAGGGAGAG
CATCTCAGGCAAATCTATCAGCCCACGTCGGTTGACTACTATTTTCTGTTTCGAAGTTCTACCGTGAGGG
TGTGTTTGAAGCCGGACGTTTCTCACATCTCGCTGGCTGAGAGGGAAAAGGCATCCGAGAAGATGCCTTC
TTCTTTCACGATGCTTCTGAGAAAAGAGTTGAAAGGTGCAAAACTTCTGAAGGTAGAACAGATCGGAATG
GACAGGTCGATTCGATTCGTGTTCGAAAAACTAGACGAGATAGAGGGAGCCGTTCAGAAGGAACTCTTTG
TCGAGATAATGGGTATGCATTCGAACATGATTCTCGTAAAAGATGGAAAGATCGTTGATGCACACAGAAG
GATTGTGACGAGAAGAAGGGAGATCCTTCCAGGAAAGGACTTTTCAATCTTTCCTTCCGGAAAGACTTCC
ATTTTCGATCTCAAGGAACTTCCCGGTGAAAGTGAAAAAAGCGTTCGAAACGTTCTTCTCTCCATTCTGG
AAGGCTTTTCACCGGTGTCTGTGGAAGAAGTGATCCATCGCGCCGGATACGAACCGGACGTTCCATGGAA
GGATGTGGAACGTGAAAGAATTTTTGAGGTTCTCGAAGAGGTGAAACGAGAACTGGAGATCCCGGGTGTG
TTCGTCTATTACGAAAAGGGACATCCTGTGGAGATATCTGCGTTCAGACTCACCATGCTGAACCTCAAAG
AGCGCTACTTTGAGAGGCCCTCCGAAGGGATCAACGAATTTGTGGGCTGGAAAGAGGAAAAATCCACGTT
CGAGAACACCAAAAACCGTCTTACTCGGGTGATCATGAAGAGGATAGAGGATCTTGAGGATCTGGAAGAG
AAACTTATGAGAGAGATTGCCGAAGTAGAAAAAGCACAGGATTACAGAAGGATCGGAGATCTCATCGTTC
AAAACCTCTGGAACATAAAGGGAAAATCTGGCGAAGTGGAACTCACAGACTGGGAAACGAACGAAAAGAT
CGTTGTGGATGTGGGAAAAGATCCCGCTCAAACGGCCCAGAAACTTTACAACACTTACAAGAAACTTCAG
AGAAAGAAAGAGCAGGTGGAAAAAAGACTCAAGGAGATCTCCCAGGAGAAGGAATACCTGTATCAACTCT
GGCAGACGGTCGATGACGCAGAAGACATAGAAACGCTTGAGGAAATAGAAGAGGAAATGAAAGAACACGG
GCTTTTGAAAGAAAAAAGCGAGAAAAAGAGAAAAGAAAAGACTTCTCGTTTCAGAGAGACAAGTTACATG
GGTTTCAGGATTCTTGTGGGAAGAAACAACAAACAAAACGACGAACTCGTGAGAACTTCCTCGAAGGAGG
ATCTGTGGTTTCATGCCCATGAGATGCCGGGTGCCCACGTGGTGGTGAAGACAGGGGGAAAGAAGGTGCC
CTGGGAGGTGATAGAGTACGCTGCAAGTCTTGCAGCAGGCTATTCGAAAGGGAAAAACTCCGGGAAGGTA
CCGGTTGATTACACTCTCATAAAGTACGTGAGAAAGCCAAAGGGTTTCAAACCAGGTATGGTCATATACA
CGAACTATAAAACCATCTTTGTTGAGCCAAGGAGGATAGAGGGATGATAGGCTACCAGATCTACGTGAGA
TCATTCAGGGATGGAAACTTCGATGGTGTGGGGGATTTCAAAGGATTGAAAGGTGCGATTTCCTACCTGA
AAGAACTGGGTGTTGATTTTGTCTGGCTCATGCCCGTCTTTTCCTCCATTTCCTTCCACGGGTATGACGT
GGTGGATTTTTATTCTTTCAAAGCCGAGTACGGAGACGAGAAAGACTTTAGAGAGATGATCGAGGCGTTC
CACGACAACGGTATAAAAGTCGTTCTCGATCTTCCCATCCATCATACTGGTTTCCTCCATGTGTGGTTTC
AGAAAGCCCTGAAAGGAGATCCACACTACAGGGATTATTACGTATGGGCGAGTGAAAAAACGGATCTGGA
CGAAAGAAGAGAGTGGGACAACGAAAGGATCTGGCATCCTCTGGAGGACGGAAGGTTCTACAGAGGACTT
TTCGGTCCCCTCTCACCCGATCTGAACTACGATAACCCGCAGGTTTTTGAAGAGATGAAGAAGGTGGTTT
ATCACCTTCTTGAAATGGGAGTGGACGGATTCAGATTCGACGCAGCAAAGCACATGAGAGATACTCTGGA
ACAGAACGTTCGCTTTTGGAGGTATTTCCTCTCCGATATTGAGGGAATATTCCTTGCGGAAATCTGGGCA
GAATCCAAAGTTGTGGATGAACACGGCAGGATATTCGGCTACATGCTAAATTTCGATACCTCACACTGTA
TTAAGGAAGCGGTGTGGAAGGAAAACTTCAAAGTGTTGATCGAGTCGATCGAAAGGGCCCTGGTTGGAAA
AGATTATCTGCCGGTGAACTTCACATCGAACCATGATATGTCAAGGCTTGCGAGTTTCGAAGGAGGGTTG
AGTGAAGAGAAGGTGAAACTCTCACTTTCCATTCTGTTCACGCTTCCCGGGGTTCCTCTCATATTCTACG
GAGACGAACTGGGAATGAAAGGAATCTATCGAAAACCGAACACGGAAGTCGTGCTGGATCCGTTCCCCTG
GAGCGAAAACATGTGTGTTGAAGGCCAGACATTTTGGAAATGGCCCGCGTATAACGATCCATTCTCCGGT
GTTTCTGTTGAGTATCAGAGGAGAAATCGTGATTCGATTCTCTCACACACGATGAGGTGGGCAGGATTCA
GAGGGGAAAATCACTGGCTGGACAGGGCAAACATCGAATTTCTGTGCAAAGAAGAAAAACTGCTCGTGTA
CAGACTGGTCGATGAAGGGCGTTCTCTGAAAGTGATACACAACCTGTCGAATGGTGAAATGGTGTTTGAG
GGAGTGCGCGTACAACCCTACAGCACGGAGGTGGTTTGAATGAAGATGGAAAGAAAGAACGTCTGGCATC
ACAGAAACAGGGAGGAGATCGAAGCCTTCTCGAAAGAATACATGGATTTCATAGGCAGGGCAAAGACGGA
GAGACTGGCAGTCGGAGAGATCAGGAAGTTCCTGGAAAAAGAAGGATTTGTTCCCATTGAAGATTTCACA
GGTGATCCCATGGATATGGCAGTCTATGCGGTGAACAGAGGAAAGGCAATAGCGGCCTTCAGGGTGGTGG
ACGATCTGAAAAAGGGTTTGAACCTTGTGGTCGCGCACATAGACTCTCCCAGACTAGACTTCAAGCCTAA
TCCACTGGTGGAAGATGAACAGATAGCACTCTTCAAGACACACTACTACGGTGGTATTAAGAAGTATCAC
TGGTTCAACATACCTCTTGAGATACACGGTGTTCTCTTCAAAGGAGATGGAGAAGAGGTAGAGATTCATG
TGGGAGATAAACCGGAGGATCCCGTTTTTACAATACCGGACCTTCTTCCACATCTCGACAAGGAAGACGC
AAAGATCTCTGAAAAATTCAAAGGTGAAAATCTGATGCTCATCGCCGGTACCATTCCTCTCAGTGGAGAG
GAGAAAGAAGCGGTGAAGATGAACGTTCTCAGAATCCTGAACGAAATGTACGGTATCTCAGAGGAAGATT
TCGTGAGTGGTGAGATAGAGGTTGTTCCTGCCTTCCCACCCAGGGAAGTGGGAATAGATAGAAGTCTCAT
AGGGGCATACGGGCAGGATGACAGGATATGTGCCTACACAGCACTTCGAGCATTTCTGGAGTCAAATCCA
AAGAAATCGATCGGTGTAGTCTTTCTCGATAAGGAAGAGATAGGAAGCGACGGAAACACCGGTGCGAAGG
CAAGGTTCTATCTGAGAGTTCTCAGACAGATTCTGAAGATTCAGGGTGCCAGGGATTCAGAATTTGCCCT
CGATGAGGTGCTGGAAAGATCAGCCGTGATCTCTGGAGACGTTTGTGCCGCTGTGAATCCACCTTACAAG
GATGTTCACGATCTTCACAACGCACCGAGACTGGGATACGGTGTTGCCCTTGTCAAGTACACGGGCGCAA
GGGGAAAGTACTCAACGAACGACGCCCACGCGGAATTCGTGGCTCGTGTGAGACAAGTCCTCAACGAAAG
GAACGTTATCTGGCAGGTGGCAACGCTTGGAAAGGTCGATCAGGGTGGTGGAGGAACGATCGCCAAGTTC
TTTGCCGAAAGAGGAGCAGATGTGATCGATATGGGGCCCGCTCTTCTCGGTATGCACTCTCCGTTTGAGA
TCTCTTCGAAGGCGGATCTGTTTGAAACATACAGAGCCTACAGGGCCTTATTGGAAGATCTGTGAGGTGA
GAGTTTGATAGAAAAAATCGCAAAAGAGATCATAGAACGCTTTCCGAGAGATCACAAGGAGACAGATCCT
TTCAGGGTGCTCATCTCAACTGTTCTGAGCCAGAGAACACGCGATGAAAACACTGAAAGGGCAGCAAGGA
AACTCTTCGAGGTGTACAGAACACCTGAAGATCTGGCAAAAGCAAAACCTGAGGATCTCTACGATTTGAT
AAAAGAGTCGGGAATGTACAGGCAGAAGGCAGAGCGAATTGTGAAGATATCGAAGATCATCGTGGAAAAA
TACAGTGGGAAAGTTCCTGACACCCTGGAAGAGTTGCTGAGACTACCTGGCGTTGGAAGAAAAACGGCGA
ACATAGTGCTCTGGGTGGGATTCAGAAAGCCTGCTCTTGCGGTTGACACCCACGTTCACAGAATCAGCAA
CAGACTCGGCTGGGTGAAGACGAAAACACCTGAAGAAACAGAAAAAGCACTGAAAAGACTCCTTCCAGAG
AAACTCTGGGGTCCCATCAACGGCTCCATGGTGGAGTTTGGAAGAAATGTGTGCAGGCCTGTGAATCCGA
AGTGTGAGGACTGCTTTTTAAAGAAACACTGCGAGTACTATCGAAAAAGGAGGAAAGATAGTGAGGTATG
AAATCGCTTTGAAGGGTAGTTATGCTCTCCTGAGGGTGTTTCTATCGGGTGGCGAAAGCGTTGTGGCAGA
GCCTGGTGCGATGGTCTACATGAGAGGACCCATCGAGGTTCAAACTTCAGTGATGGGTGGTGTGTGGAAG
GCACTCAAAAGGGCTGTCCTGGGTGGAGAGAATTTCTTCATGAACACGTACGTTTCCCGTGGAGAGGGTG
AAATCGGTTTTGCACCACAACTTCCCGGAGACATCGATGTGATTCCCATGAATGGAACTCTGTATGTTCA
ATCAACCTCCTATCTGGCCAGTGATCCTTCGGTAGAGATGGATGTTTCTTTCGGTGGCTTCAAAACTTTC
TTCGCAGGAGAGGGAATTTTTCTTTTGAAACTGCAGGGCGAAGGAGATGTGGCCGTTTCTTCTTTTGGTG
GCATCAGATCGGTGACACTTCAACCGGGAGAAGAGATCACGGTTGACACAGGGCACGTTGTTGCCCTTCG
ACGGTACACTGAAATGGGATGTCAGAACATTTGGAGGGTTGAAATCCAAACTTTTGGGCGGAGAGGGCCT
TGTATGCACCTTCACGGGACCAGGAAGGGTGTACATCCAGACAAGGAATTACCCTGCTTTTGTTGATTGG
ATAAAGTCACTTGTTCCCAGACAAACAGGCAGCAGGTGATTCGACTATGGACCTTCAAGTTTTCTGGTTT
TCGTTCTTCTGATATTTGATGTTTGCTGCTGTTGTGGTAAAATAATTCACACATCGAACCAAATTGCTGG
AGGTCATGTGAATGCTATTTCTCACCAACGTTCTTCGTTCTACGGGTACCATGAGTTTCAATCTTCTGAT
TCAGCTTCGCATGAAAGAGATAGGAGCAACTCTTTTCTTGATAGGTCTTCTTTCCAGCCTCAGAGGAGCG
GTGAACACCTTTTCAAACGTCTTTTGGGGGAGAATTTCGGACAGAACCGGGAAAAGAAGGGTGTTCATCA
TATCGAGTCTTGTTCTAGCATCTGCCTTTTATCCTCTGTACGCGGTCGTAGATGTTCCCTCTGCCATTCT
GATTGTCTCCATGATCATAGCTTTTTTCAATGGAATGTATCCTCCTGCCGCGATGGCGCTCAGCAGTACC
ACAAAGAGAATGGCGCTTGGTTTTTCACTTTATAATTCCTCGAATTCACTTGGAATGTTTTTCAGCAGAC
TCTCCATTGGTTTTCTGTTGATGTTCATGAATCTGAAACTCGCTTTTGTTTTCTTTTCGATAGTCGTAGC
AATGGCAGTGATTCCTGCTCTCAGAGTGAAGGAGGAAGGTGTTCAGAAGAAAAAGGAGGATATACACTTT
CGGAAGACAAATCATGAAACACGGAACATGGGCGCTATATCTGGGAAGTTTTCTGAGACAAATGGGAACC
TCCGGCTCTATGTCTTTGATCGCTGTTTATTTGAACGACACGTTCCACTACAGTGCTTCGACCATCGGTT
TTATCACCGCGGTCAACCCGCTCATCCAGATACCCTCTCACTTTTTCTTCGGAAAACTGGTTGAAAGGGT
GGAACCGAAGTTCATAAGTGCTCTGGGGATTTTCATGTCCTCTCTGACTCCTTTTCTTATGATGGTACCG
AGAGCCTGGGCACCGATACTGGCTTACGCCCTTCTGGGAGCAAGCTTTGGTGCGTTTATAAACGGCTCGA
GTAACTTTCTTGGCAGAAGATTTCACTATCTTCAAAGGGGAAGAGCCCTCGGTCTTTTGAGTTCTGCAAG
GTTTTTTGGAGCCACGCTGGGTCCTTTCCTGGCAGGTGTTCTCGCGGAAAAGTCGTACTCACTCATGTTC
CTGGTGCTGGGAATTGCCATTCTCTCCGGAGGAGTAGTCGTTCTGTTGTTTACAAAGGGCGGGGAATGAA
TCCCCGCCTCAGAGTTTCTGAATGACGCTTTCCAGTTTTTGTTTCACCTCTTCGAGCTCTTTTTTGATCT
CCTGGAGTTTCTCATCGCCCGTGGTGGTTGCCAGAACACCCTCACCTATCAATCCTTCCACACTCAGCTT
TCCTTCTTTTAAAAGTTCGTAGGTTTCGTTTACCAGTTTTCCTGCCTTGGTTTCTCCTTTCACGTGTTCT
CTGATCGTTGCTTCGGTTCTTCCGAGTTCCTCTGCGATTTCAGAAGCAGTCATACCGGCTTTTGCTCTTG
CAAATGCTCCCGCCGCAACCGCTAGGCTGTCCACCCAGGTGAGCCTTTCAGAGGAGTTTCTGATCTCCTC
AAGCACTTCCTTTCTGAAGAGAGTACCAACAAGCAGAACCGTTTCGAGCTGGTGAATCTCCTCTTTCGTC
ATCGGGTTGAAGTTGAGTTTCATTTCTCCTCACCCCCCTCCGAAGGATGTATGACGATACCTTTGTCGGT
TATTTCGAACGGGTGTCTTCTCATAGAGTGAGACGTCCCTCGCATTTTCCAGACGATCAAGCTTCTTTTG
AGCTCACCATCTATTTCGTCCAGATCAAGTCTGATGATTCCATCCACACCATGTTCGACACCGGGTCCAC
CAAATCCCTTCTCCGTCACCGATACCTGACTCACAAGGAGTGAGGTGCAACCAAGTCCTGAAAGGATCCT
CTTGAGCTGGAATATGATGCTCCTTGCCATTGCCGGTTTTGTTATGTAGAGGGTCGTGACGGAATCGATC
ACCACCCTTTTGGCCTGGGTTTCTCTTATTGCCCTTTTCAACACCTCGGCGAGTTCCCTGACGTCGTCTA
TATCTTTCACCACGTACTTTTCTTTCTCCGCGTACTCACCTATCCCTCCTGTGAATGCGTCCACTATGGC
AAACTTCCCTTCCTTTTCGAAATCATCAACTTTCCAGCCGAAAACTTCCATGTTCTTTTTCACCTGTACT
GGATGCTCCTCGAGAGCCACGTAAATTCCAGGTTCCCCCATTTGAAGCCCGTTCCATATGAACTGCTGTG
AAAAGATCGTCTTGCCGGTACCTGGCCCTCCAGAGATGAGGACTATGTTCCTTTCTGGAATTCCCCCATG
AAGGATCTCATCCATCCCCGGTATGCCCGTTTTGACCCTCTTGATCATTCTTTTCACCCCCTTAAGATAT
ATTAGCACTCATCAATATCGATTGATAAAAATAAATGTTACTCTTGAGTTACCAAAACAAAAACAAATGA
ATTTTTCTTCCAGAGGTGTTATATTTATGCTGTATAATTGTATGTGTTTTCAATCTGAAAGATGGAGGTG
TTCAACTTGAAGGTGTCGAAAAAAAGAAGACAGGAACTCATAAAAAAGATCATACACGAAAAAAGAATAA
GCAACCAGTTTCAAATCGTCGAGGAGTTGAAAAAATACGGTATAAAGGCCGTTCAACCCACCATCGCCCG
GGATCTAAAAGAAATCGGAGCGGTGAAGATAATGGACGAAAGTGGCAATTACGTTTACAGACTCCTGGAT
GAAACACCAGTGATCGATCCCTGGAAAGAGTTGAAGAGAAACTTCAAGTCCTTCGTTGAAAGCATAGACA
GAGCCGGGAACCTCATAGTCATAAAAACGATACCAGGAACTGCCAGCGGGATCGCCCGTGTCATAGACAG
GCTCGACATAGACGAGATTGTTGGAACACTGGCAGGAGATGACACCATATTCGTTGCTGTGCGAGATCCG
GAAAGCTGTGAGAAAATCGTGGAAAAACTCTCGTCTATACTCTGATTCGTTTTCTCACGAGGGTGTAGAT
CACGGGTATTACAAAGAGTGTGAACAGCATGGATATTAACAGACCAAAGATCACAACCCACGAAATGGGT
GATTCTATCTCTGCACCCTCTCCCTGGCTCAGCGCGGTGGGAAGCAGAGCCACAATGGTTGTGAAGGTGG
TCATAAGAATGGGTCTCAATCTGCTCTGAGCACCCTCAAGAACGGACTCCATCAGGTCTTTTTCCTTTCT
TATCTGTTCTATCCTGGTTAGCATCACGATGGCGTTGTTCACAACCGTTCCCGAGAGGGTCAAAAGCCCC
ACAAGAACAGGAACATTGAGAGAATATCCGTTCACAAGTACGGCAAAAGCAACTCCGACGATCGCAAAAG
GAACGGTGAGGAATATGACAAAAGGCAGCACAAAGGATTCGAACTGAGCCGCAAGTATCATGTAGACAAG
GGCTATTGCCATATAAACCACAGACCTGAGTTCCGCGAAAGCTTCATCCATGAATTCTTTCTGCCCTGAA
ATATCCACCTTAACACCTGAGAGGTTCATTCCACTCAGAACTTCTTCTACCTCTTTCGAAACATCACCTA
TCGCACCCTCTATACTCACCAGATCCACGTAAATGACTCGCTCGCCATCGGAGTGATCGATCACCGAAGG
AACGGTCTTTTGAGTGACGGTTGCGATAGCTCCGAGTGGAACTTCACCTTTCAATCCCTCAAGGGGTGTT
CTGGGAAGATCCTCCAGAGATAACGTCTCTGCTTTCTTAAGAACGATCGGCAGTGTTCCTTCACTTGTTT
TCAAAGTTCCTATGTTCTTTCCAAGCATGTAGGTTTGCAGGTCCAGGAAAACCTGACCCGCCACCACACC
GTTCATGAGGGATTTGTTTCTGTCTATCCTCACGTGCACAACGCTCTTTTCATAAGAGTTTCGGATCTGG
ATCTTTTCAACCTCGGGAAGGTTCTTCAAGCGTTCGAATATCTCCTCGGCTTTTTCCTGAATGAGAGAAA
GGTCTTCCCCTCTTATCTCAACCGTGATCGGATAGCCCAGAACTTCGTATAACTGCTGTGACTGCTCCAG
AACCTCTATTTTTGCTTCGGGTATCTTCAGGGATGAAATGGCTTCTTTCAATTTTTCTCTGTTCTTTGCG
AATTCTCTTCTGCTTCCTCCAAGGTTCACCATTATCCTTGCCTCGTTCTGCCCCCGTCCCATTATCTGGG
AATACTCACTGGTTATTCCCACTTCTGAGTAGAAAGAAGAGATGTTGTAAGTGGATCTGTGTTCGTTCAG
GTATTCTTCTATTTTCTGAACCGCTTCAGATGTCTTTTCGTAGGAAGACTGAGGCGGCAGTTTCACATCT
ATGACCATAAGGTTTGTCTGGAAAGAAGGGAGAAACCCCATGGGTTTTGATAGAAGAAACACAGCTGATA
CGATAACTAGGGTGAAAGCCACTGCAAGAACCAGTCCTTTTCTATTCATACACCATTCTAGGGCTCTTCG
ATAGGACTCCTGAAGTTTTTGAGAGAGTTTTCCCTTCCTTGGTTTTATCCATCTTGTACCGGCTGGAACG
ATGACGGTTGAAACGAAAAGAGAGGAAGAGAGGGCAAAAACAAAGGCGAGGGCAAAGTATTTGAACAACC
TTACAACAAAACCGGTGAAGAACACTATGGGTAGAAACACAGAAACGGTGGTGAGTGTGGAGGCAAGGAT
TGCCAGCCAGACTTCTCCCGTTCCTTCTCTTGCGGCGTCGGAAATGGACTTTCCCAGAGAACGATGGCGG
TATATATTTTCAAAGACAACGATGGAGTTGTCCACCAACATTCCCAAAGCCATGATGAGACCACCGAGGG
TCAACGTGTCAAGATTTAACCCGAACGCATACAGAAAGACAAAGGTGACGGTGAGAGAAAGCGGTATGGA
AAAGGATGTAACAAATGTAGAGGTGAGATCTTTCAAGAAGATCAGAACCACCACGAACGCTGCTACGAAT
CCATAGAACAGATTTTTAAGCAGGTTGTCGATGGCTCTTTCGGTGTAGTAAGCCTGGTTCATAGCCTCTA
TATAATCTATTCCGGAATTGCTCAGTATTTTCTTTATCTCACGAACAGTCTTGACGGTGTTTGCACCGCT
TCTTTTGTAGATGGCGATGAGTGATGCTTTCTTTCCGTTTACCCTGACTTCTCCCTGGACACCTTCTTCT
ACTATCTTCACCTCCGCTATGTTCTTCAAGCGAACAGGAATCAAAATTTTTGGTATCTCTCCTCGAAGCA
AAGACTGATACTTTACTCCTCTGAAACCCACGATGGTGTTCTTCAGATCATCGAGGTTTTCGAATCGTCC
ATCGACAGAGACAGAATAGATGTTCCCCTCAGAATCCTTCACGTATCCAAACGGATAGACCAGATTCCCC
GAGAGGATGGTTTCTATCAGTGAAGGATCAACATCGAACTTTTTTATCTTCTCGTGATCCAGAACGATTT
CAACGATTTTCTTCGGCTCTCCCATCACTTCGACGCTGGCGACATCTGGAAGCCTTCTGATCTTCGAGAC
AACCTCTTCGTAATCTTCCTCAGTTGAGAAGGCATACACCGGAAGCAGGGACGGATCGAATTCCACAACG
ACCGGTTTGGCTTCCCCGGGGAGCTCTCGTGAGGCAAGATCCACATACCTGGACAGTCTTCCCACGGCGT
CAGTTGTTTTCACGTTCCACTCGAATTCCACGAGGATGAAAGAAACAGAATCCATGGACATGGAGGTGAA
CCTTCTAACACCCGGTGTAGATGAGATGTACTTTTCAAGGGGGGAGGTTACGAGTTCCTCTACCTCTTCT
GCACCCGCACCCATGTAAGTGGTCAGTACAACAGCATAAGGGTACTCGATCTGTGGAAGAAGGTCCAGTT
TGAGATGTTGAAAGGAGATGAACCCAAGAAACACAATGGCAGCCAGTAGCATCAATATTGCTATGGGTCT
TTTCGATGATATCTCTGCTAGTTTCATCCGGATCCCTCCCCGGCTGGTTCAATTATATATCATTCCTTGA
AGGAAAACTCATTATCATTCATAAGTTTCGTTTGCTATACGATATGATTACATATAAATTATGATATCTC
TTTGATAGATAAAAAGAAGAATTCCAAAATTAACGAATTATCCACTGAAATCTTGACACATCGTTCGAGG
CTTTCTATAATTTCACACGGAGAAAGAAATTGAGGAGGTGAAACGATGGCAGAAAAGAAAGAATTCGTTG
TTGGTATAGACCTTGGGACAACGAACTCCGTTATTGCCTGGATGAAACCAGATGGCACGGTTGAAGTGAT
ACCGAACGCAGAGGGAAGCAGAATAACCCCTTCTGTGGTTGCCTTCACAAAGAGTGGAGAAATACTCGTG
GGAGAGCCCGCAAAGAGACAGATGATACTCAATCCCGAGAGGACAATAAAGTCCATAAAGAGAAAAATGG
GAACCGACTACAAAGTCAGAATTGACGATAAAGAATACACCCCTCAGGAGATCAGTGCCTTCATCCTGAA
AAAACTCAAGAAAGATGCCGAGGCATACCTCGGAGGCGAAATAAAGAAGGCAGTCATCACCTGTCCTGCT
TACTTCAACGACGCTCAGAGGCAGGCCACAAAAGAGGCTGGAATCATAGCCGGGCTTGAGGTGTTGAGGA
TCATCAACGAACCCACCGCAGCAGCGCTCGCGTACGGTCTGGATAAGGCAGGAAAAGAACAGAAGGTTCT
GGTTTACGACCTCGGTGGTGGTACGTTCGATGTCTCCATCCTGGAAATCGGAGATGGTGTCATTGAGGTC
ATTGCAACCGCTGGTAACAACCATCTCGGAGGAGATGACTTCGATCAGAGACTCATAGACTGGATGGCAG
AAGAGTTCAAAAAACAGCATGGAATAGACCTGAGAGAAGATAGACAGGCACTGCAGAGATTGAGGGACGC
TGCAGAGAAAGCCAAGATAGAACTTTCAACGAAGATGGAAACAGACGTGAGTCTTCCGTTCATAGCGGTT
TCTCCAAGTGGTCAGCCACTTCACCTCGAGATGAGGATCACCAGGAGTCTCTTCGAGTCGCTGACAAGGG
ACCTCGTCGAGATGACAAGGGGTCCGATAGAACAGGCTCTCAACGATGCGAAACTTTCACCACAGGACAT
AGACGAGATCATACTCGTTGGTGGAATGACCAGGGTTCCAATGGTCCAGAGGTTCATAAAAGAGTTCTTT
GGAAAAGAACCGAACAAGAGTGTCAACCCGGATGAAGCAGTTGCCATTGGTGCAGCGATCCAGGCTGCCA
TCCTTGCAGGAACAGAGGGTGCAAAAGGAAGAGACATCGTTCTCGTGGATGTAACACCGCTCACACTCGG
AATAGAGGTCAAGGGAGGCCTGTTTGAGCCGATCATACCGAGGAACACCAAGATTCCCGTGAGAAAGAGC
AAGATCTTCACCACCGTTGAAGACGGACAGACCGAGGTTGAGATCAGGGTCTACCAGGGTGAAAGACCGA
TCGCCAGAGAAAACATTTTCCTTGGAAGTTTCAAACTCGTCGGTATACCGCCAGCACCGAGGGGTGTTCC
TCAGATAGAGGTCACGTTCGACATAGACAGCGATGGAATAGTCCATGTCTCAGCAAAAGACCTTGGTTCT
GGAAAAGAGCAATCCATGGTGGTGACCGGAAGACACAAACTCTCCGAAGAAGATATAAAGAGAATGATAG
AAGACGCGAAAAGATACGAAGAACAGGATAAGCGTCTCAAAGAAGAGATCGAACTCAAAAACAGGGCAGA
CGACCTTGCATACAGTGTGGAAAAAACCTTAAGAGAACATGGAGACAAGATACCTGCAGATCTCAAATCC
AAGCTCGAGAACATGATCAAGGAACTCAGAGACGCTATCAATAGAAACGACATACCAAGGGTGAAGATGC
TCTTCGATGATCTCCAGAAAGAGAGCATGAAAATAGGAGAATACCTCTACAAGTCTGCAACAGGAGGAGA
AGCCACAAATCAGTAAGAGGGGGGTGACACGATGCTTCTTGGAAGAAGGGAAGACATCTTCAGACCGTTC
AGGGAACTTCAGAGGGAGATCGACAGACTCTTCGATGAATTCTTCAAGACTGAAATCAGACCATCCAGGG
AAGTCTTCGCACCGGACATGGACGTGTACGAAACAGACGACGAAGTAGTGGTGGAAGTGGAAGTACCAGG
TCTTGACAGAAAAGACATCAAAATAACGGTTGAAGAAAACATTTTGAAGATCTCTGGAGAAAAGAAGATC
GAAAGAGAACAGAAAGGTAGGAACTACTACTTCGTCGAAAGAAGTGCGGGTAAGTTCGAAAGGGCCATAA
GACTTCCAGACTACGTAGATGTGGAAAAGATCAAAGCAGAGTACAAGAACGGAGTCCTCACAGTCAGAAT
ACCGAAGAAAGAGGAAAGGAAGAAGAAAGTGATCGAGGTGGAGGTTCAGGAGTAAGGGGAGCGTGCGCTC
CCCTTTTTTATTTTTCTAGAACTCCACGATGTAGACGAGATCTCCTGTGTTGAGCATGGCGGCGTTTGCC
TCGTCCGTGTCCACATGAAATTCCAGGGCGAAATCTTCCCTCACCCTTATGAGAACATCGTCGAATATCA
GCCTTCTGTCTCCGCTTTCAACGATCACCTTCACTATGTCCTTGTCTTTCACACCGTAGTGTTCTGCGTC
TTTTGGGTGCATGTGTATGTGTCTTTTCGCTATGATGACTCCCTTTTCCTTCACCAGGATCCCGTTTGGA
CCTATGATGACGATTCCCGGGGTTCCCTCGAGGTCCCCCGAGTCTCTTACAGGGGGTCTTACACCGAGCC
TGAATGCATCCGTTCTGGAGATCTCCACCTGGGTCTCTTTCCTGACGGGTCCAAGCACACGGACGTTTTC
AATGGCACCTTTTGGACCAACTATGGTGACGGTTTCCTTCGCAGCGTACTGGCCGGGCTGTCTGAGTTCT
TTCACCGGTGTGAGTTCGTAACCTTTCCCAAAAAGTGTCTCCAGGTCTTCTCTGGAAAGATGAACGTGCC
TGTTGCTCACTCCAACGATTATCCCGGGTTCTTTCTTGAGCAATTGATGCACCTCCCTAACTTTATGCAT
TATTCCATCTGTTATCATCTCACTTTTCTATTTCTTTCCGGTTGAAAGTTAATTAAAAAACGTATCTTAT
TCCAACGACGATCACCGCTGCAAAGACGATCCATCTCACCCACCTTGCCCCCTTTTTAACAGAAAAACTG
GCTGCGATCCAGGCCCCCGTCATGTTTCCAAAGGCAAGGACCAGGCCGTATGGAACGTTCACCTTCCCGT
TCAAAAAGAAGATGATCAGCGACACCAGGTTGTAAGATGCCACGATGAACACCTTCACAGCGTTCGTCTT
GACCAGTTCGTATCCAAGAAGTAGAGCAATCGCTGGTATGAGAAGGAAACCCACTCCCGCCTGTATGAAT
CCACCGTATATTCCTATCAAAAAAAAGACGATGTATATGAGAATCCAGTTTCTTTTAACCTCCCTGTCTT
CCACCCAGATTTTCGGCTTCCACACCAGCGAAAACGCCATGACAAGAAAGATAACACCCACGATCCTCTG
AAGGACTTCCTTTTCTATCTGAACCGCTACGGAACTTCCAACCAGTGCTCCTGCGATGGTTGGTATGGAA
ACCAGAAGCGCCTCTTTTGCTTTCAAAACGTTTTTCGACCTGAACCTTTCGATGGCAACGAGGTTTTGGA
GGATTATCGCTATTCTGTTTGTGCCATTTGCCACGTCTATTCCCAGGCCAAGTGCTGTGAGTATAGGAAG
TGTTATCATGGAACCACCGCCTGCCATCACGTTCAGAAACCCAGCGAGGATTCCTCCAAGAAAAGCCAGA
AACAGCACAGTCAGGCACCTCCTCTTTTGATGTATCACAGTAGTTATGATACCATTGTGTTCAAAGGGGG
GATATACTTGGAGATTCTGAAGGTTGTAAATCTCAAGAAGTACTATGGTGATGTGAAAGCGGTGGATGGA
ATTAGTTTCACTGTGGAGCGCGGGACAGTTTTCTCCCTTCTTGGTCCCAACGGTGCTGGAAAGACCACAA
CTGTGGAAATACTCGAGGGTCTCAGAAAGAAAGACGAGGGGGAGATCTACTATTTCGGCGAAAAGAAAGA
ATCTCTGGACAGTGAAACCAAAAGGAAAATCGGTGTGTGTCTTCAGAAGAGTGCTTTTTTCGATAACCTC
ACCGTCTTGGAAACGCTGAAACTCTTCCGTGGCCTTTACGGAAAGGGACTGAAGCTGTCTGAGGTGGTGG
ATCTATTTCAACTGGAAAAGATCGAAAGAAGGAGAGTTAAGACACTCTCTGGAGGTCAACTTCAGAGGCT
GGCTGTCGCCGTCGCCTTCATCAACGATCCTGAAATCGTGTTCCTCGATGAGCCAACAACAGGGCTTGAT
CCACAGGCAAGAAGGCAGATCTGGAGCGTCATAGAGCACTTCAAAAATCAGGGAAAAACGATCTTTCTCA
CGACTCACTATATGGAAGAAGCAGAAAAACTCTCCGATTACGTTTGCATAATGGATCACGGAAAGATCAT
AGCAGAAGGAACGCCGTCTTCCCTCATAAACTCTTCCGGTTTAAAAACCGTGGTTGAATTCGACAGCGAT
CAGAACGTGGATGTGAAGTATCTGGAGAAAAAAGACGGCCATTACGTTGTCGAGACAGACACTCCCGAAG
ACCTCATAAAAGAACTTTTGAGAAGATGGAACGTTTCGAACATAGTGATAAGAAAGCCCAACCTCGAAGA
CGTTTTTCTGAAACTCACAGGCAGGGATTTGAGAGAATGAAGGCTCTGATCGTTTCCATTTTCAAGAACG
ACTACCTCAGAGACAAAGGCGCTATCTTCTGGAACTTTCTGTTTCCACTGCTTCTCTATCTGATCCTTGT
GTCGATTTTCGGAAACATGGGTTCGAACATGAACCTGAAAATCGGTATCGTGGGAAAGAGTGAAACGCTG
GAGAGTGTCCTCAGAAGCCTCCCCTCCGGTATCGAGGTTGTCGAAGTGAAAGATGTAGAGCAGGATCTGA
AGTATGGAAAGGTGGATGTGTGCGTTGTTTTGCCTGAGAATTTCGACTCCCTTTTTACAAGAGCGCTTCT
GCTTTCCAGAACGAAACTTTCCATGCCGGTTGAAGTGGAGGTTTTCTACGCTCCAGAGAGAAGAGAATCT
GTGATCCTTGCAAACGTTGTGGCGAACATCTTGGAGTCACTCGATCTTCACGTCAGAAAAGTAAGCAAGG
TGAAGGTGGAGTACAGAAGGAAAGAAAAGCAAGATTTCAACTATTCACACTACGTGTTTCCTGCCATACT
GCTTGTGGGTGTGATGTCCGTTGGACTTTTCACCGTTCCATACCAGATCGCTCTCCACAGAGAGCAGGGT
GTTATGAAAAGGCTCTTCGTTTCTCCTCTGAGAAGCTATCACTATCTCATTTCGACCATGATCTGTGGCT
TTTTCGCAATGGTGATATCTTCTTCCCTTATAACTGTCTTTGCGAAGATACTGTACGGAGTTTCGGTTTC
TGGTTCTTCCTTTCTGATCGGAGTAGCAGTTTCCTTTCTGACGTTTCTAAGTATTTCTTTGCTTATGGTT
TCTCTTTTTAAAAGTTTTTCTGCGCTGAACGCTGCCTCACAGGTCTTCAACCAGGTGTTCATGTTCATGG
GAGGATTCTACTTCGATGTTTCAAACATTTCCTGGCCGCTGAAGGTGCTCGTTGTTGGAAATCCGGCGAC
TTACCTTGTGGATTACTTGAGAGGGTGTCTCGGCTACAAAACGGTTTACACAAATCACTTTCTGGTTGCC
ATTCTCTGGGTGGTCGTGTCTCTTGTACTCTTTTCGTTGAACTGGAGGCGGGTGATGGTAGTTGAGTGAA
TTTTTCTCACTCTTTTCGGCGATGTGGAAAGAATCGTGGAGGGACAGAATCGCCACTTTTTTCAGCGTTG
CCTTTCCCGTGATGTTTCTTTTGATATTTGGCTTCATCTTCGGTGGATCTGGAGAGTCGGTGAAGACGGC
CGTTGTGACCGTCGAATACGACCTTTCAGACTTTGGGGATGTGTACTCCTCTCTGGAGGAAGTGGAAGGT
TACTATCATGAAGTGGCTGTGGTGGAGAGAGACAGAATCGTCTTCATAAGGAACACCACGGACGAATACT
ACCAGTCCCTTCTTGATTCCTGGGAGATGTCACTCAAAACCAAAGTGGAACGGCTCTTCAACAGATTGAA
TCCCGTGATCGTGGTGAAAAAGAAACCTCTGGAGACCACAAGGCAACTCACGGCCTTCGATTATACTCTC
ACGGGTGTTATAGCTATCTCTTTGCTCTCCATCGGACTTTTTGGCACGGTGGATGTGTTCTCTCATTATC
GGGAGAGAGGATTTCTGAAAAGACTCAGAGCAACGCCCGTTGGAAACTTTTCTTTTGTCTTTGGTCTTGT
ATCGGCAAGGATGGCATACGGCATCCTTAGCACGACTATCATAATGGTCCTTGGAGTGCTTCTCTTCAAA
GCCAAATATGAGTTGAACGTCCTTTTATTTTTGTTGTCAGTCGTAAGTTCTGTTCTCTGTTTCATAGCGT
TCGGTGCTCTGGTCTCCATTCTGTTCAAAAAATCAGAGGTTGCAACACAGGTTTCCGTTATCCTGTTCAC
CATAATGATGTTCCTATCAGGAGTTTATTTTCCGATCTCGTTCCTTCCCGATTATCTGAGAACAGTTGCT
CTCTTTCTTCCGGTGAAGTACGGTGTGGAGGTCATCAGATACTCACTTGGCTTTGAGATCTTCACGTTCA
CCAGGTATCTTTTCGCCGTCTCCATCATGTTCGGTGCGGGCCTTGTCTTTGTTTTCTACACCTCTTCTCT
CATCCTGAGAAAGGAGGATTAGAGGTTCCATCTGACAATCTCAGAAAGATCTTTTCTCACCCTTTCTGAG
CGTTCAATTTCCCTGTGTTTCTCTGAAAGTTCATTTTCGTCTCCCAGGTACCCCACAGCGATCAGAGTTA
TGAGGACATGGTCTTCTGGTATCCCAAGAATCTCTTTTACCTTCACAGGGTCGTAGCCTGCGACGGGATG
TGCCACAAGTCCCATCTGTGTTGCCTGAACAAGGAGGTTTCCCACGGCAAGACCCGTGTCGAAAAGGAAA
TACTCCCTGTTGTCCGAGAGAACACAGTCAAAATCTCTCTTACTGTGGACCGCTATCAAAACGGGAGCGT
TTTTCATCCAGTAGTTTCCGCCTGGCAGGGCTTCGTGTAATCTTTTGAGAACGTCTTCGCTGTCCACCAC
GACGAATCTCCATGGCTGGTTGTTCATACAGGATGGAGCAAGATGCGCAGCCTTTATGAGTGTTTCTACC
TCGTCCCTTGGTATTCTGTCTTTCTTCAGTGCCCTTCTTGCCCTTCTCCACTCTATGTGTCTGTTGAGTG
AAAGATCTTCCTTTAGAAGTTGATCAAGCGCCTCTTTCACTTCCTGAACGTGTCCTTCGACCTTCACCTT
CCTCCACTCTCTTCTCACAAATCCCCATCTGTCCAGGATGAACGTGGATCTCACTGTTTTCCCGTTCTCC
AGAACGTCGAAGAATTCGTGGAGTTCTCCTTCTGGGTCTGAAAGAAGAACGACCTTCAGGTTATTTTTCT
CTTTGAACCTTTTCAGAGACTCGACGCTATCCCTTGAAATGCCCACAACCTGGGTTTTTTCGAAGTTTTC
TCTGGAAAATTCAACGGCTTCCCTTGTACAACCACTCGTTCCTGCCTTTGGAAAGAAAAAGAGGATCGTG
TACCTTCCATAAAGATCGACATGGGTGAAAGGCTTTCCTTCGTCCGTCAGAAGTTCGAAAGGTTTCACTC
TCATGACACTCACCTCCAGAAAGTTGAAACTAATTCTCAATAACTATTGTACCACAGAAACACCCCGCCG
CTGGCGGGGCGCATTTCACTTTCTTACGATCGTCGAGCTGTAGAACTGCCTTCTTGGATATTCTATTTCC
CTTCTTTCCTTGTTGAAGGCTGAGACAGGAACGAGATATCCTACGATCCTCACGTACTCGTCCACTTTCT
TTTTTCCACAAACGGGACATCTTTCTCCGTAGAACGCATGGTTGTGTTCGCAGACGCTGATCTTCGTGTT
AAACGCAAAGTACATCACACCCATGTCGGCGATCATCTTCACCATGTTGAAGTATTCCTCTTCCGTTTTG
AAGGGTTCTCCAAGGTTGATATGAAGAATCGCGCCGCCGCTCACTTTTCTATCCCACATGCCAGAGTAGC
GTATCCTGTTCAAAACATCTGTGTTTGCGGCAAGAGGCACCCACTGGTTGGAGTAGATCGTGAACGGTTG
TTTCTCACCAAAGAGAAATCTATCCTTCTGTGCAAGTGTCACCGCAGCCTTCTCTGCCGGGACCTGCTCT
ATGTTGAAGGTAAAGCCGTACTCGCTGTACCCTTTTTCTGCCTCTTCTTTTATCAGATCGAGGACGGTGT
CCACGAATCTTTCTCCTTCTTTCGTGTATTTGAGGCCGTCAACGTCCTCTGTTGTCAAACCCATGATGGT
AGCGCTCTCCCACACACCGGTGATACCGATCGTTCCGTACTGCCTGTTCAAAAGCATGAGTTCGTTCTCG
TAGAGAGGAAGAAGACCCTCCGATATCCTCTCCTTTATAATCTCCCTGATCGAGGCAAGTGACTTCTTGA
CAAGATCAACCCTTCGTCTCAGTATCTGAAGGAACCTGTCTCTGTCTCCGTTGCTTTCGAGGGCGATCCT
TGGAAGGTTGATCGTGATGACCTTGAAAGATCCTATGTTCAGGTCAGACCCACCGATGGAGTTCATTCTT
CCTTTGAGTTTTTCGTCTTCGCTGGAGAGAGAAAATTTCTTCAGCGTCTGTGTGGAGGAGGTGAGTCTAC
AGCAAGAGGCCACCGCGTCGATCGAGTCAGATATGTACCAGTTCGTGTCCTGCCATTTCATGTTCACTCT
GTTTATGAAGCGGGCGCTGTCTTCATCGAGGAACTTTCCATCTCTGTACAAAAGGGATGCTGTCAAAACA
GGGAAGGTGAACATCTGACGCTCTCTTTCCCTCGATACCCATTCCCAGTAGTGTTTTTGAAGCCTTATTA
TGTCCTCCACGTGGTCTGTGATCAGAGAACCGTCCGGGTACCTCTCACCATCGAAGATAGCCTTTATGTA
GTTTCTGTCAAGGTAGGTGAAGTTCGTGTACGGAGACTGTGTTGTTCTGATCGGCTGGTTCAGAGAGTAG
GTGAGTATCTGAAAGTGCTGTTCGATGTACCAGTCCAGTTTGTCCTCTGGAATGATCCCCTCTTCAAGGT
CCTTTTTGACGAAGTACCACATCCACACGAAGAAGTCAGGAAGGCCCACCGCTCCTGAACTCTGGTTTGA
GGCGAACATGACGAACTGGATAACGTGTTGAATGAACGTGGAAAGGTGTTTTGCTGGCTCGGACTTTATC
GTCTTTATGAAGGGAAGCCCCCTCTCCACGATCGGTTTCAGTGTGTAGGCAAAACAGTAAGGCATGAGCG
CGGCATGGTGTCTGTCGTGAAGGTATATGGCACCGTTTATCTGGGATTCGACGAACTCGTCTGCCACGCT
TTTACCGTACATCTCCTTCATCTTCTGCCAGATCCTGTAGAGCGAGTACAGGTAGGTGTGGGGTTTTGAG
ATCTCGATGAAATAGGTGCTAATGTTGGTGACCCTGACGTTTGCGTTGGCATCGATGGTGGATTCGATGA
TTCCTCGTCTCACGAAGTCTTCTGTGAATTTCACCACATCCAGTTGATCTCCAAGACCATCCATCTGAAA
CATTTCGTAGCCGTATCTGGAAAGAAGTTCCTTCAACAACTCTTCGAAGTCACTTTCGAACGAATAGCGA
ACTACCATGGTGTTCCCTCCTCTTCACAGCGCGGATCATCTTCTCAAAGGTTTCTCTGTTCACGTGAAGT
TGATTCCGGGAGGCAGGGAAGCCTTCTCTGCGATAGGTGTGAAGGTATCTTCCCATGACGAACTCGTCCA
CGTACTGAACGTATTCCAGAAGGTTCTCTCTAACGATGTCTTTTGGAAGTCTCCAGGTGAAAAGAACAAC
GACCAGTCTGTCTTTGAACTTTTCCTTGAAGGTTTTCGAAAGAAGAAGCGTATCTTCCCTGTTGTAAGGT
GCAAGGGGCTCACCACCCAGAAGAACGAGTGCAACCTTTGGAAAGTATCTCAGAAGATCTGAAAGTTTCT
CGTCGATGGTTTTCACCACATCTTCTGGATCTCTTTTGAACCTTTCAGAAAGGTGCCACGTTTCTGGATT
GTGGCACATGTGACACTTTGGCATTGCATCACAACCCTGAAAGTAAACAGACACCCCATAGAGATCTGGA
TGATCCCGGAGAGTACCGATTCTGTTTATGTACAAGGAAGATCCCCCTTTCGGCGGGTTCTGGTGAGATT
ATACCACAATATGTTGTGGTATTATGAGTTACATCTCAATAAATTGTTGATGGAGATTCTAAGATGATGG
ATCCGTTTGTTAATGTTTGTTACCATTTTTCGTAGTGGATCCTCTCGGGTTTGAACCTGTCCTCTGGAGT
GGGTTGCTCTGCGGGGTATCCCATGGGAACAAGCGCAAAGGGAATCACATGCTCCGGTATTCCAAGAAGT
TTCTGGAAGCTTTTCACCCTGTCCTCTCTCGGATACACACCGCACCACACAGCACCAAGACCGAGTTCTG
CCGCCCTCAAAAGGAGATTTTCCACCGCAGCAGAACAGTCCTGAACCCAGAACCCTTTGCACTTTTCAAG
AGAGGGATCTCCGCAGACCAGAATGGCAACGGGTGCCTCCAGTATCATCTTTGCGTGAGGGTGTATCTCC
GCCACTTTCTTTCTGGTCTCGGCATCTCTGATCACAACAAAGTGCCAGGGCTGCTGGTTGCAGGCAGAAG
GTGCGTGCATGGCTGCCCTTATGACTTCTTTCACCAGTTCATCTGGTACGTCCTTTCTCTGATATTTTCT
GATGCTCCTTCGTTTGTAAACGATGCTCATAGAATCACCCCCGTTATAATTTTAAGTATGAAACTGGAAG
AACTCCACGAGGAACTGAGATCGATCCACGGTCCGGTCGGTAAGTGGTGGCCAGGAACACCCGAAGAAAT
CATGGTGACCGCCATTCTCACCCAGAACACGAACTGGAAGAACGTTGAGCGTGCCATGAGAAACATAGAA
GAAGCGCTCGGGAAAGACGATATTCTGGAAAAGCTGTCCTCCCTCTCCACTGAAAGGATAGCACATCTAA
TAAGACCAGCGGGTTTTTTCAACATAAAGGCCAAAAGGTTAAAAGCTCTGCTTGAGTTTTTGAGGGAGTA
CAACTTCAATCTGAAACTTCTGAAGAGAATGCCACTGGGGGCTCTTCGAGAGTTGCTTTTAAAAATAAAA
GGCATCGGCAAAGAAACGGCCGATGCCATACTGCTCTATGCCCTTGAGAAACCCATTTTCGTTGTCGACA
GTTACACAAAAAGGCTCCTGGCGCGTATTTTCAACATCGAATTGAAAGACTACGATGAAATCCAGAAACT
CTTCATGTCGTGCTATCCACACGATGTTCGTCTCTATCAGGAACTGCACGGCCTCATAGTGGAACACGCC
AAAAGGTTCTGTAGCAAAAATCCAAAGTGCAGAGAGTGTCCGTTGAAGAAAAAGTGCTTTTATTCACAGA
TGAATGGGCTTTCCTGAGACTCCTTCCAGAGCCCCAAGGATCGTTTCGGTGAGTGTTGGATGAGGATGAA
TAGCCTTTTCCAGGTCTTCTGCCTTCATTCTGTGTTTCACCGCTATGACTCCTTCCATGATCATATCCGT
TGCCGATGGGGAAACGATGCTCATTCCAAGGACAACCCCGTTTTTGTCGGCAACGACTTTGACAAACCCG
ATGTTTTCCAGCATCGTTCTTGCTCTACCGTTTGCCGAAACAGGGAATTTGGAGATCACAACTTCTTCTG
GATTCACATCTTTTTCCTTCAAGCCAACTGAGGCCACTTCTGGTGAGGAAAATATTATGTTCGGAACTGC
CGAGTAATCCATCTCTTCTTCCATTCCCGCTATGTTCTTTGCGGCCACTATTCCTTCGTACATGGCAACG
TGTGCCAGCATGATCTCTCCACGGATGTCCCCGATCGCATAGACCCCCTCGATGTTCGTTCTCATCTTCC
TGTCAGTCACAACGCCTCTTTTTATTTCCACTCCAAGGGCCTTCACGTCTTCTGGGATGTTCGGTTTTCT
TCCCACAGCGAGCAGAACCTTTTCTGCCCTCAATGTCTCTCCCGTTTCCAGAGTTGCTTCAAAGCCATTC
TCTATCTTGTTAAGGGAAGTTATTTTTGCTTTTTCGAGGATTTTCACGCCTTTTCGTTTCAGGGATTTTT
TCACCTCTTCGGCCACGTCTTCGTCTTCGTAGGGAAGAATGTGATTGGCAACTTCCACTATGGTGACGTT
CACTCCAAAACTGCTGAAGAACGTTGCAAACTCCACACCTATGACACCACCACCCACTATGAGGAGAGAT
TCGGGAAATTCTTTCAACCTGAACACATCGTCGCTCGTCCAGACACCCTCCACATCGAAGGGAGGAAAGA
CACTGGGGATGGAGCCGTGGGCGAGAACGAGGTTCTTTGTCTCCAGTTTTGTCCCTGTCTCTTCAACAAC
GACGGTGTTTCTGTTTTCAACTATGCCCGTTCCTATGAACACGTCTACGTTGTTTTTCTTCATTAGGTAT
TCTATTCCCTTTCTGGACATCAGAACGCTCTTTTCTACGTGTTTCATAATGGAGGAGACATCGAACTCCA
CACCGGAGACCTTCAGCCCGTACTTCGAAGATTTATCCTTTATTTCACTCATCAGGTGAGATACCGTGAG
CATCGCTTTCGTTGGAATACACCCTTTGTTGGTGCACGTTCCACCGAGTGCTTCTTTCTCCACAAGAGCC
ACTCTCTTTCCAAGTTGGGCAAGTTTTATGGCACAGACGTATCCTCCAGGGCCACCACCGATGATCACAG
CATCGTACATGCTTTTCCCTCCTGAGAAAACCCCTCCCATGTGGGAGGGGTGAGGTTATTTTCCGAGAAA
TTCCAGAGCCACCTCGTAAGCCTTCAGGCCGTACATCAGAGCAGGACCTCCACCCATACAAACTGCCACC
TTTATCGCGTCGAGAATTTCCTCTTCCGTTGCGCCAGCCCTCACGGCTGCTTCGGTGTGCCATACGATGC
AGGGTTCACATCTGACGGCTACGGCAATGCCAAGAGAGATGAGTTCCTTTGTTTTCGTATCGAGTGCCTT
TGGACTCTCTGCTGCATGGACGTACTCTGCGAACTTTCCAATCTCGGGTGCCTTGCCTATGACCTCCTGG
AGTTGCTTTCTGATCTGCTCGAGTTTCTCCTTCGCTGCCATTTGAAACACCTCCTGTGAGATTTATCACA
GAACCATTTCGGCCGCCTTCGCGAGTGGATAAACCGTTGGAGCAGAAGTCAGGAGTGGATGTGTTCCTAT
CTGCATAGTGAACAGATCGTTCGCTGTGATTCCTTTCTGCATCCCAAGACTGAGGATGTTCACGATCTCA
CCAACGCTCTTTCCTCCACACACCTGAGCACCAAGCAGTATCTTACTGTCTTCTGAGAAGATCAGTTTCA
CGATGAGTTTGGTGGTGTCTTCGAACTTTCCAGGGTGTCTGTCTGGGGCTTCTGCTCTTCCAACAACGAT
TTCGAAGCCTTCTTCCTTTGCGACCCTTTCAGTTATACCAACGGAGCCGAACGCCTTGCTTCCTATGACC
GTTGAGTAAGCGTTCAATGAGCCCTTGTTCGTTCTGATGACTTTCAATCCGTAAAGATTGGATGCGGCAA
TTCTTGCATCAAACACAGCGGCAGAAGCGAGCATGAGCCTGGAGGGTTTCCCCGTCAGAAAGTCTCTGTG
CTGCACACAATCTCCCGCGGCAAAGACATCGGGTTTTGATGTTCTCATGTATTCGTCCGTTTCTATAAAG
CCGTATTCTGTCACCTTCAATCCCAGTTTTCTTGCGAGATCTGAATTGGGCCGGTATCCCGTTGCGAGTA
TGACGGCATCGGCCAGTATCGTTTCGGCGTTGTCCAGCCTGACACCCTCCACTCTTTTTGATCCGTAGAT
TTCCGTTACCTTTCTTCCTGTCAGAACCTTCAGGTTTTCTGCTTCGATTTCTTTTCTTGCGATCTCGCCG
AAGTCGGGATCGAAGGACACAGGAAGCAGACTATCCATGATTTCAACCAGTGTGACGTTCTTTCCAGATT
TCTTCAACTCGTCCGCCACTTCAACACCAATGAATCCACCACCGATGATCACAACGTTCTTCGAATCTTT
GATTTTTTCGTACAACATCTTCAGGTAGTTTGCGTCTTTTGGAACCGTGAAGACACCTTCAAGGTCAACT
CCTGGAATGTTCGGAACGTTCGGTGTGGATCCCGTTGCTATGATGAGTTTTTCGTAAAAGATTTCTTTTC
CAGTTTTTGTGAGGAGTTTTTTCTCGTCGGTGTTTCCATCCACAACCTCGTCTATCAGAAGGTCTATGCC
TGCACTTTTAAATCTCTCTTCTATACCCATGTAGTCGTTTTCCACGCCACTAAGTGTATGGAAGATGTAA
GGAATTCCACACGGGACCGTTTCCTTTTCCGTTTTCTTCACAACGAGGATCTTTTTGTCCTTGTAGAACC
TTTTGGTGGTGAACGCTGCGACGAGTCCTGCGGGACCTCCTCCCACTATCACAACATCGTACTTCATGTT
CTCACCTCCCAGAAAGAGAAAGATTTCACAATCTGTCCATGAACAATTTTAACTCTTTTTGGGTTAAATT
TCAACTTCAAAGGTAGAAAAATTTGTGGTGGAAAATCAATCGGCCCAAAATTCGTCTTTCAAACTTCTTT
TCATGAGATCCTTCATCGACTGAAACGGAGATTTTCCTCCGTATATCACTCGATAGACCTCTTCAGAGAT
GGGCATATCTATTTCCAGTTCGTCTGCCTTCTTCACCACAGCTTTGACGGTGAAGGCCCCCTCCACAACC
TGATGGGAACTTTCAAGGAGTTTTTGAGGATCGAACCCTTTTGCGATCAACTCACCAAAGCGTCTGTTTC
TGCTGTACTTGCTGTTGCACGTGACCATGAGGTCTCCGATGCCTGCAAGTCCCATGAAAGTTTTCTGATC
TGCCCCAAAGTGTCTGCCGAATCTTGCTATTTCGTAGATACCACGGGTTTCAAGAGCTGCCTTTGCGTTG
TCCCATCCACCAAGGCCATCAAGAATACCCGCAGCGATCGCGATGACGTTTTTTAACGCTCCGGCGATCT
CTACACCCACCACATCTTCGCAGGTGTAAACTCTGAAGTACTCGTTTGAGATTCTTCTCTGTAACTCTCT
TGCGTTGTCTCCGGCAAGCGTAACGGCCGTTGGAAGTTTTCTTGCAACCTCTTCAGCGTGGGAAGGACCC
GAAAGAACGGCGTAAGGACATCCGAGAATCTCTTTCACAATTTCGGATATACGTTTTCCTGTCTTTATTT
CCAGTCCCTTTGAGAGATTCAGAACCATCGAAGGTTTTTTCGAAAGCCTGGAAAGATGTTCCCTTACGTG
CTGCACAGGGATCGCTATCACGAGTATGTCGGTGCTTTTCAGTTCGTCGAGATTGTTCGTCGCTCTGACA
GAGATTTCCATTTCATCTATGTAAGGACTGGTGTGGGAGTTGTTTATAAGATCTGCGATTTCCTTTCTTC
TTGCCCACAGAATCACTTCTTCTCCGTTTTCCTTTAAAAGTTGAGCAAAGACTGTCCCCCAACTTCCAGC
CCCGAGAACGAAAAATCTCATCTTTCAGCCTCCCTGAACACTTTCTATCTGGAATTTTAACAGATTGAAG
TATTGAAACAGGATATCCCATACAGGGAGCAACACAAGGAGGGTATCGAAACATGGATTTGCAGTATGCG
TGGGAAGGATTTTCATATCTCTTTGGAGCAACAAAATCTTTCCTATACCTCTAAGAAAGGATTGAAACTT
GACATTGTCAAAAGAACGTGGCACTAAACAACGGTTTCCATACCTCTAAGGAAGTATTGAAACGATTAGT
TTTTACCATGTATTGGTAATCTTGTCAATGTTTCCATACCTCAAAGGAAGTATTGAAACGGGAGTCCTAC
GTTGGATATCCACAGACGGCAGAGTACAGTTTCCATACCTCAAAGGAAGTATTGAAACGTGGAGAAGGCT
TTTATCTCAATGGATATCGTTGGTAGTTTCCATACCTCAAAGGAAGTATTGAAACCGCGAAAGCAAAACT
CCACGCCCTCAAAGCGCCTTTGTTTCCATACCTCAAAGGAAGTATTGAAACTCAGTTCGAACACAACCTG
GCGACGTTTGTCTCGTGTTTCCATACCTCAAAGGAAGTATTGAAACCCGTTGGATTTCAAAGAAATTATA
CCACAAAGCATTTCAAAAAGCAAGAGTATATGAGAACATACAGAGGGTGTTTCATCACAGGTGATTCTAA
CACACAGAAAGGCTCAGTCAAGTACTGTTTGGAAAAATGGAATAATTGCATAGTCCATAGAAAGCCTAAA
GAAAGGCAAAATCGAAAGATAAATTATCCTAACCTAGGTCAGGCCATTTTGAGTTGTTTTATGGGAAAAT
CTACTAGTTCTCATTTTCACAAATTTGTTTAAAAAGGTACTCCTTAAAAGGTTAGAGACTAAGTACGTGG
TTTCTTTATTCATGATAGATACACGATAGAATATGAAGAAATATTCTCATACCCTGTTTCACATTCTCGC
TCATTATTCCATTTTCCATGCATACATTACCTCTCTCAAACCCGCATGAATTTTTTCGTTACCGGTAATT
GCATACTCCGTATCGCACATCAGGAGTCAGTTACAATCACCACCCACTTTGTGAATAAATGGAACTTACC
GTAGTTTATTGAATAAAACTATGATCTTTTAGACTAACATCTTTTACACTAACATAAAAAATAGAAGATG
AGTGGTAGAATCTTTCAAAAGGCATGAAGAGGGAAAAAATATGCTTTCCATATTCTTTGGAAGTTTCCTT
GTTGGACTTTCTGGTGCGATGGCACCGGGACCCTTAATGGCAATCGCCATATCAAAAAGCACAAAAGACT
GGAAAGCATCCCTGAAGTTGATAACAGGGCATGTTCTACTAGAAGCCCTTCTGGTGATGCTGCTTTTGGT
TGGTGTTCGAACGATTCCTCCAGTTCTCATGAGGGCAATTTCACTAGCAGGTGGCATTTTTCTCCTGTAC
ATGGGGATTTCTCAACTATTTGAAGCAAAAGACCCGTCTTTGATTTCGAACACAGGAAACAGCAGGTTCC
CCCTGCCCGTTCAGGGAGCACTCGTTTCTTTTTCGAATCCCTATTTTCTTCTGTGGTGGTTTTCGGTTGG
TAGTGCGTTCCTTTTTCGGGCAAGAGAGCATCTTCTCTCTGGTGTTCTCCTGTTCTACTCTGGTCACATT
CTTTCGGACATAAGCTGGTACACTTTCCTGGGTGTCGCCGGGCAGTTTCTCCACAAACCTTCATGGAAAG
GTGTGTATAGAATCGTTCTTGTGTCCATGTCGTTTGTTCTGATAGGGTTTGGCGTTTACTTCTTACTTGC
TGCTTTCAGAGGAGACTTTTCTCACGTACTCTAGTGCGAGTATGTATCCGTAAGCTCCTAACCCGCTGAT
CTGACCGTCACAAACCTCCGCTGTGACACTCTTTCTTCTGAATTCTTCTCTTCCGTGTATATTGGATATG
TGAACTTCGACCTTGGGAACTTTCACGATCTCAAGGGCATCCCTTATAGCGTAACTGTAATGCGTGAACG
CACCGGGATTTATCACAAGACCGTCGAAGTCGAGTCGATGCAGTCTGTCTATGATCTCTCCCTCGTGGTT
TGACTGAAAAACCTCCACCTCCACTCCGTTTCTTTTGGCCCAGTCTTCTATCATCCTCACCAGATCATCA
TAGGTGAAATTTCCGTACACGTTCCTGTCCCTCTTTCCCAGCATGTTCAGATTCGGACCGTTCACAACGA
GCAGTTTCAATCTACCACCTCCAGAAGTTCGAGCGGATCCACTTCCAGAAACTCCACCTTTCCAGGTTCT
CTCACATATGGAAGCCTCACCCTGGAGCCTTTCATGATTTTCTTGTCGTTCAGAATGAGGGTTCTTGCTT
TTTCTCTGTCAACAGCCGGAACCGGGATGGGTACGATCTCTTTGATCTTTTCAACGATCCACCTGAAGGT
ATCTTTTGGAACGATCCCTTTTCTGTAGAGGTACATCGTTTCTTTTTCCAGTCCCCACGCCACCGCTATA
CCATGGGGCACCCCTTCCAGCATCTCATAGACATGTCCCAGGGTGTGTCCTAGATTCAGAGCGTGTCTCA
ATCCCTTGTCGTAGGGATCTTCCATCACTATCTTTGCCTTCTCTTCCACCGATAGCCTCACCATCTCACT
GAGGATTCTGAGATTTCTCCTTTCTATCTTCTCTGGATCGTCGAAGAGTTCCAGCCCCCTTCCAGAGAGA
AGGGCCATCTTGAAGGCCTCCACCACTCCTTCCTCGAACCTTCCCTCGTCCATCGAGAGCGTGACAACGG
GATCTATGATCACATAGTCTGGCATCCTGAAAGTTCCAACGATGTTCTTCACCCCTGCAAAATCGATGGC
ATTCTTTCCACCAACGGAAGCGTCCACCTGAGCCAGAAGTGTCGTTGGATAGAAAGAAAGTCCCACTCCC
CTTTTGAACGTGCTCGCCACAAAGCCGGTGAAGTCGGTGAGAGCACCTCCTCCGACACCCGCTATGGTCT
TTCCCCTGGGAAAGTCCATCCTCACAAGTTCGTAGTACGCTCTGGAGACATGCTCCAGCGTCTTCACTTC
CTCTCCATCCGGAAAAAGAAGCCGATTCTCTGGAAGGTACCTTCCGTATATCTTCTCCACCCTCTCCGTG
GTGAAAACCAGCTCTTCGTTCCTCACCCTCTTGAAACCACCGAGGATGATCTTCACCAGGTGTGGTTTTT
CTATCGTTGAGATTTCTTTCTCGTCCAGAGCCTCCAGCACAACGAGTGCGGTTGTTTCCCACTCGTTCAA
CTTGGAGGTGTCGATCCCTCTAAACTCCGTGTAGAACTGTTTTCTCCTTTCCCAGATCTCTCGTATTCTC
TCTTTTCCTTCTCTCAGAAGAGGCCTGTTCTCTGTTGTTACTCTTTCCATCAACACTTCAGGGGGAGCGT
AGAGAAAGAGAGTCTTCTCTTTCTTCAAAAGCTCCCTGTTCTCTGGATCGATCACAACACCTCCACCCGT
TGCCACGACCACGTTGTCTCTTTCCACAAGTTCCCTAAGAAGTTCTTTCTCTTTCAATCGGAAGTACTCT
TCACCGTCTTCTTCGAAAATCCTTCGAACTCTTCTTCCCTCTCTTCTTTCTATCTCTTCGTCCATATCTA
TGAACTGAAGGTCGAGCACCTCGGAAACCCTTTTACCGATCGTACTCTTTCCAGAACCCATCATCCCAAC
GAGGAAGATTCTCATTCCCGAACCTCCTTTTCAGGTCGTCGATGTTTCCATCGCCCAGGTGTTCGAGCAA
GGCGTCCGAAATCACCACAGCGAGCGCGGCTTCACACACGACGGAAGCGGGAGGAACGGCCGTCACGTCA
GATCTCACGTACGGTGTTTTCGCCGGTTCCATTGTTCTCAAATCAACGGAGTTCAACGGCTTTCCTGTGG
TAGGAATGGGTTTCACGAAGACGTTCACCCACACGTCTTCTCCGTTGGTGATGCCCCCTTCTATTCCTCC
CAGATTGTTTGTTCTTCTCTTTATCCTGCCGTCTTCCAGTTCGAACTCATCCAGATAGTCAAAGCCGTAC
CACATCTCTTCACTTCCAATCACCACTCCCTTCACAGCGGGAATGGCAAAAAAGAGGGAACCTATCTTCG
AGTCGAGCTTTTTGAAAAGATCGGAGTAGCTCCCGATGCCTGCCGGGACACCTCTTGCAATGACCTTCAC
CTTGCCGCCGAGGGTGTTTCCCTCTTCTTTCGCCCTGTCGATCTCGGAGATCATTCCTTCCGTTGCCTCT
GGATCTGGACAGAAAACGGCCGATTCGTCCCTCTTTCTTCTCAACTCCTCAAAATTGTCTGGGATATTCT
TCGCTTCCACGTTTCCAAGTCTTGTGACAAACCCGAGAACATCTATGTTGAACTCTCTGAGGAGACTCTT
CAGAAGAGCACCCGCCGCCGTGAGAGCCACCGTCCATCTGGCACTGGATCGTTCCACGTAGACGTTCAGA
TCCGGCAGTTTGTACTTCACAAAGGCAGCGTAATCTATGTGACCCGGTCTCGGCACGCTTCGAACGTCTT
TCACCGGGTTGCCCGCTTTGTTTGGAACGAGAATCGTCACCGGTGCTCCCGTTGTGATACCTCCCCACAC
TCCGGAGACGATCTCGAAGGCATCTTCTTCCATGCTCATCCTCTTTCCTCTACCGTAGCAATTTCTTCTC
CTGAAAAGCTCTCTTCTTATGATTTCTTCGTCGATCTTCAAACCCGCAGGAATCCCTTCCAAAACCGCTA
TCATGTACTTTCCGTGGGAATCTCCCGCTATTGTGAGCCTCATCTCAGTACCTCCTCGAACACTTCTTTG
AACGATCTTTCATCGTAGATTCCCCATATTTTGAGATTCTCCATCGCCTGATAGTAAAACATGAGGTTTC
CCTTTACAACGTGTTCCACTCCCAATCTCTTCGCATCAGAAACGAGAGGAGTCTCAAAGTACACCACGTC
GTAAACAAGATACAGACCTTTCAAAGAAGCTTCGGAAACGGTCAGTTTCTCTCCCTTCATTCCAACGGAA
GTGGTGTTGAAGAGACTCTTCGCCTTTTTCACAACCTCGTCGAGCTGATCGAGAGAGAAAATTTTCACAG
GAAAATCGAGAGCCTTCGCCCTTTCGATCGTTCTGTTCACCACCCAGATGTCTTTCACGCCCATCTGGAG
GAGAGCGTAGATCACAGCACGTGCGGCTCCGCCCGCTCCCACAACGACAACGGGTTCTTTCACCTCTACA
CCCTCGAGCGATTTCACAACGCCAACCCAGTCGGTGTTGTATCCCTTTCCCCGAAAGACGCAGTTCACGG
CTTTTATTCTCTGCGCATCTTCAGATGGTTCGACGTACCGCATCACTCTTTCTTTGTGAGGAATTGTCGC
GTTGAAACCATCGTATTCTTCGAGAATCCTTCTTATCTCCGTGTCGAAAGATTCAGGTGGTATCTCTTCC
ATACCGTACGAGTGGTTCATTCCCGCCCTTTTGAAATACTCGTTGTAAAGCCTTGGTGATATGCTGTGAC
TCACCGGATACCCTATGATGCAGAATTTCATGATATCACCACTCTCTCCAGCAGTTCGTAAAAGTTCGGG
AAAGACACCGCCACGCATTCGTGATCTTTCACATCAACCCCCTCTTCACTCACGAGCCCTGCTATGGAAA
AGAGCATAGCCATTCTGTGGTCGCCTTCTGGATCCACCGATCCACCTTTTATGCTCTGCTTTCCAACGAT
CTTGAAACCATCTTTGAACTCTTCTATTTCGACACCGAGCCGTTTGAAGTTTTCCACCAGAACCCTTATC
CTGTCGGATTCCTTCTTTCTCAACTCCTCCGCGTTTCTCACAACCGTTTCTCCTTCCGCAAAAACACCGA
GAAGCGCCACAAGAGGCAGTTCATCTATCATGAGAGGTACGAGGTGTTCGGGAACAACCACACCTTTCAG
GTTTGGAGATGTCTCAACCCTCACAGTTCCTATCGGTTCAAGATTTTCTTCCGTGATCTCCCACTCCAGG
TTGGCTCCCATGAGTTTCATAACTTCGAGGAGTCCCGTTCGGGTGGGATTCAGGCCAACGTCCGTTACTG
TGATTCGAGCGTTGGGATGAATGGCGCCGAGAACCACGAAGAAAGCAGCCGACGAGATATCACCAGGGAC
TTTCATCGTGAAACCCCTGAAGGTAGCAGGCTCCAGAACCACACGTGTTCCCTCCACCTCGACGGGAACA
CCGAGGTTTTTGAGCATCCTTTCCGTGTGATCTCTGCTTTTTGCTGGTTCGATAACGATTGTTCGTCCGC
TGGCTCTGAGCCCCGCCAGAAGAACCGCGCTCTTCACTTGAGCGCTCGCCACCGGTGTTTTATAGCTGAT
ACCGGAAAGGTGATTTCCCTTGATAGCCATGGGAAGGTAGTTGTTCTGCCTCGCCATGAAACGCGCTCCC
ATCATCTCCAGAGGTTCGATCACTCTTCTCATCGGCCTTCTGGAAAGAGAAGAATCCCCGTAAAGCACTG
TGAACATCTCGTATGAAGCAAGAACTCCACTCATCAACCTCGTGGTTGTTCCGGAGTTTCCACAGAAGAG
AGGTTCTATTGGCTCAGCGAAGGGCTTCGGAAAGACCTTCATCTTTTCCCAATCGCCTTCAAAACGTGTA
CCGAGTTTTTCGAGAATATCGTGGGTTCTCTCCGTGTCCAGACATCTCAAAAGGTTGTAAAGTGTGCTTT
CGCTCTCTGCAAGGGCCGAGAGAATGAGAGCCCTGTGAGTTATGGATTTGTCCGGAGGAACGCTCAGCAC
TCCTTCAACCTTCTTCGCCGGAAGTACCTTCAAGATATCACTTCCCTTATCACTTTTTTCAGGTTTTCGA
AATCCTCTTTCTCTGTGAGATGATATAAAACATTCAGAAAGTTTCTTGCGTTCTCCAGGTATTTGAGGAT
GTTTTCTTTATTATATCTGATCATATCCAGCGCCATCTCCATGTTCTGTTTCGAAAGTCTCGTGTTGGAA
AGATAACCAGGTCCCGCGTATTCTTCAAAGGGTTTCCCTACGTACCGTGCGCTCAGTGAGATCAAGTACT
GAACGTGGCTCACCGCAGCGACGATCTCGTCGTGGATCCTGTAGTCTATCCACAAAGGTCTGGCACCAAG
ATCTTTCACGATGTTTTCAATCATCCCATCCTCTTTTCCGTCGAGAGAGCAGAGAAAGAAGATCTTTCCG
TCGAACATTTCTCGATCCCAACCTGATTTTCCCTTTCGTTCGTTTCCGGCCATGGGATGTCCTCCTGTGA
AGTTCAATCCCCTCTCTCTGGCTATTTCCATGAAAGGTGTCTTCACGCTCGCCACATCGAGAATCTTCCC
TGAAAAGTCCGTTTCTTTCAGGAATCTCTCCTCGACGCTCATGGGAAGCGCAAGAACGAGAAGGTCTGTA
TCGTAGAGATCGCTTTCCTTTGAAACAGTTTCTATTCCGTTTTCTTCCAATGCTTTCATCGTTTCTTCAT
CTCTGTCGAAGGCTGTGACATGATGCTTTTCTTTCAATTTAAGTGCGATCGATCCACCGATGCATCCCGC
TCCGAGCACAGAAATTTTCAATTCACCTTCACCCCCAGGGCATCAGCGAGTTTCTTCATTTCCTGAACCA
GTTCCTTGAAGAGCTCGAAGTCAAGACTCTGTTTTCCATCCGAAAGTGCCTTCTCCGGCTCCGGATGAAC
CTCCACAATGATTCCATGAGCTCCAACCGCTATAGCGGCCCGGGAGAGTGGAATAACGAGGTCTCTTCTT
CCCCCAGAGTGGCTCGGATCCACCAGAATGGGAAGATGGGATTCCTTTCTGATTATAGGAACAGCGGATA
TATCGAGTGTGTTCCTCGTGGCCTTTTCGAACGTTCTGATTCCCCTTTCACACAGTATGATCTTCGTGTT
TCCAGAGTTTGCGATGTATTCAGCGGAGAGAAGGAACTCTTCGATGGTGTTCATGAAACCCCTTTTCAGA
AGAACGGGTTTGTTGTAGCTTCCCGCTTTAGAGAGCAATCTGAAGTTCTGAGCGTTTCTCGCTCCTATCT
GAATGATATCAGCGTACTCGGCCACTTTTGGAAGATCGTCTTCTCCGAGAGCCTCCGTCACCACGTACAT
ACCGTACTTGTCGGCAGCTTCTCTCAGGTACTCCAACCCTTTCTCTCCGAGTCCTTGGAAAGAGTAAGGA
GATGTTCGAGGCTTGTAAGCCCCTCCCCTCAAAACCTTGACACCGAGTTCGCTCAAAAAGTGCGCGGTTT
CCATGAGCATTTCCCTGCCCTCAACTGAGCACGGTCCCGCTATGATGGTGAAGTAGCCGTTTCCTATCTT
CACATCTCCGAGGTCGATCACCGTGTCCTCCGGATGGAACTCACGAGAGACGAGTTTGTAAGGCTTGAGC
ACCCTCACAACGCTTTCCACACAGTCCAAAGATTCGAACTTGTCCGCCACCACGTACCTATCGTCCCCGA
TGATCCCAATAACCGTTCTTTCCTGACCTTTGGAAATGTGACACTTCAAGTTGTAACTCTCAGCCAACTT
CACCACCTTCCTTATATCTTCTTCTGTGGAACCGGGTTTCAAAACGACTATCATAGATCTACCACCTCCT
ACGGGATTTTGGTAATAAAAAAAGGGCTCCGCTGCCCGGAGCCCTTCAGTGTTTTCTATCGCTCCGGGCA
GATACCGAAAGAGGCACCTGCCCGGAGCGGTCGCACTCACGGACAGGTGCCCCTGTTAAACCAAAAGTAA
TAATAATTGTGTTCAATCGATTTGAGACATATTATTCTTCCACATCGCATAACCTTTCACCCCTGTTTGG
TTACTATTCTAACAAACAACGCTGGAAAAATCAAGTGGGAAGCTCTTTTCCCCTCAAAGCTACCAGAAGC
AGCACAGCGACCAGAAAAGAAAGCGCTCCGACAATATAGTAAAGAAAATGGACCGGTACTCTATCAACGA
GGTATCCGTAGAGAACCGATCCGAGCGGAGTGACTCCGTTTGCCACGAGAATGAGGAAAGAAAAGGCCCT
CGCTCTGATGTGAGAAGGTGTCATCCTTTGAAACGCGGTGTCCAGAGGAACGTTGATGATAGGATTCAAA
AAACCCATTATCAGGAAAGTGATGAAGAACAACGAGAAGATGACCAGCCTGCTCAAAGAAAAATCAGGCA
TGACAAGAAAACCAAGGAAGACGATGGGAAGTTCAAAAAGAAAGATAGAAATCTTCATGGCCTTCCACAT
GTTCTTCTTTGACAGGTACGATGCGATCAGAAAGTTCCCAAGAAGCGCCCCTAAGGTGAAGGAAGTCTCC
AGGAAACCAAATTCCTGAGCCGAAAATTTCATCACTTCCCTGATCGTGTAAGGATACACCACCATGAACA
GCGGAGAGATGAGCAGATTCAGAAAAAGTGCGAAGATCAAAATGGTTCGTATGAGTTCGTGGTTCCAGAT
GAAGAGAAATCCTTCTTTGAGATCTTCAAGAATCTGAGAGAATTTTGCTGGCTTTTTCTCCACCTTTCGG
CTGTAAACGATGAAGATCTCACTGATGGCAGAGAGGACAAAAGACACTCCATTCACAAGAAAAACGATCG
CTATACCGTAGAATCCGTAGATCACTCCTCCCAGTGCGGGGCCCAGGATCTGTGGAAAGATCCTCACCAT
ACCCATGATGGAGTTGGCTCTCATGAGAAAATCCTGAGGAACGATATCGGGAAACATCGCACCTGTCGGT
ATATCGAAGAGATTGTCCATGACAGCCATCGCTATCTGAGAAACGTAGAGAACGGGAAGGGTGACGGAGT
TTCTGAACGCAAGAAGGGCCAGAAAACAGATGAGAAATCCCCTCAGAAAATCCATCGAGACCATGAGAAA
CTTTCTGTCTCCCCTGTCTCCCACGATCCCGGCTATGGGTGTGAAAAGGATCCTCGGAACCATGTAGGCT
ACGGTCATCAGAGCAACAGCAGATCCGGAGTGTGTCAGATCCAGTACAAAAAGAGGAATCGCAACCGCCT
GAATGGAACTTCCAAGAATCGATACGAACCTTCCGAGGGCAAGAAGGAAGAAGTTCCTCTTCCAGTGTAA
GAGCTCATTCACAGTACTCCCTCCTCATCGATCCTGAAGACTTCCAGGTACCATTGCACTGGATGTTTCT
GTGACACCCAGTTCCCAAACCGCCGGTGAAGATGAAGCTGTCTCTACAGGAGAAAAAAACAGCACATACA
GCCATATCAAAGAAAACAACATCACCACAAGAATCGTCGAAACCATCAGATACACCTTCATGGAAGATCA
CTCCTTTCCTTCGACCTTCTTCTTGGAAGAAACAGAGATGTTACTGATGAAAGGAGAGACCATTTTCAAA
ATACCGCTGACGAAGAAGTTCGATATCCTCGCGATATCACCTTCCACCACCGGCGTTTTCCCTGATTCTT
TGACACCGACGAGAGCGAGATCTCCCTTCACCGTTCCTCCATCGAATTCGATCTTTCCGCCGATGACGGC
AAGATCACCTTCCACCTCTCCGGAAAAGAACGTTTCACAGTTGATGAGCGCAAGATCTCCTTTGATTTTT
CCCCTTATGATCGCTTTCTTTTTAGAAAGGACGAGATCTTCTTCCACTATCTCGTTTTCGCCGAGGATGT
AGTCGCCCTCCCGTTCAGAAAAATCACCTTTTGGCCCGATTTCTTCTCTTTCCTTTTCCTGTACCGCCTT
TATCAGCATCTCCCCTTCTTCTGGACTGATTTCTTCCCTTGCCACAGCTTCCAGGATCTTTCTGATCTCC
TCAGACATCGCTCTCTCCTCCTTTTTTCCTCTTCTTCAGAATTTCCAAAGCTTCCTCAACGCTGATCTTC
CCTTCTTTCACCTGCTTGAAGAGATCCTCTTCTGCAGCTTCTTCCTCTACTTCTCCAAGGGGTTGGAGAT
TCATCTTCTCCAGGATTCTCTCCAGCTTCCCCCTCAAGGCGAAATAGCCCTGTCCTGTGTAACGCTCTAT
CTCCTTCAAATTCCCACGCGCCTTGAAGAATAGAATCACGAACTCGAGTTCATCTTTGTCGAGAAAATCG
AACGGGCTCGCTTTGAAATGTCCCCGCACAGTGACATCGTCTCTTTTGCAGTGAAGCTCTGTAACTATCA
TTTCTTTTCCGCAGACCGGACACTTGGGCAACATATTTTGTCACCTCCTGCAAAATATTTTAGACTAGCA
CCAAATATTTTGTCAAGTCCCCAAAAATTTTTCTGTGAGGATTCTTATTGCTCCCTTCTTCACCGTGAAA
TGAGTCTTTCTTTACATATAATTAGCGTTACCTTATTTGACTCTTAATCTCCCGATGATACACTTACACA
TGAAAAATGAGAGTAATTCTCAAAAAGGAGGTGAGGAAAATGTTAGTGTTGATACCGGTAGATGTGTTGA
TTTCGATCCACAATGAAAAGATAAAGCAACCTCAAAAGAAATAAGTACCGTGCCCCTGCGTCCCTATTTT
TTAACCAGGCCTCGAAACGAGGCTTTTTTTGTTTTAAAATACATAGGGTGATACTGTGTTTCTTCCCACA
ACACGTGAGGAAATGAAAAAATTAGGCTGGAGAGAGCTCGATGTCATTCTTGTCACAGGCGACGCTTATG
TGGATCATCCCTCCTTCGGTGTTGCCCTCATCGGTCATTATCTCGTCTCTCACGGCTTCAAAGTGGGAAT
CATAGCTCAGCCGGACTGGAGAACAGAAAAAGACATCACACGTCTTGGAAGGCCTCGTCTTTTCTTCGGT
GTCACCGCTGGAAACGTTGACTCGATGGTGGCGAATTACACGGCCTCGAAGAAAAAAAGAAAAACGGACG
ACTACACACCGGGTGGATCTGGTGGAAAAAGACCCGACAGGGCAACCATCGTCTATACGAATCTCATCAA
GAGATTCTTCCCGGAAGTTCCCGTTGTCCTTGGTGGATTGGAAGCGAGCCTCAGAAGGTTCGCACATTAC
GACTGGTGGAGCGAAAAGGTGAGAAAATCCATCCTCGTCGATTCAAAGGCGGATCTCCTCGTCTATGGAA
TGGGTGAGAAGGCAGTTCTTGAGATCGCACAGATTCTTTCCAGAACAGGTGATATAGAAAAGTGCAAAAG
TGTTCGTGGAGTTGTCTGGTGGGCCTCTCAAAAACCTGAAGAAGGTATCGAACTGCCCTCCTACGATGAA
ATCTCAGAAAATCCCGAAAAATACGCCGAAGCGTTGAAACTTCAAACTTGGTACACTGATCCATACAAGA
ACATTCTGATCTACCAGAAACAGGACACAAGATATGTTGTTCAGAATCCCCCGCAACTTCCACTTTCCCA
GGAGGAACTCGACCGGCTCTACCTTCTTCCTTTCGAAAGAGAAGTTCATCCCTTCTACGCAAAGATGGGA
AGAGTGAAGGCGATAGAAACGGTGAAGTTCTCGATAACGGCCGTGAGAGGTTGTTTCGGAAGCTGTTCTT
TCTGCGCCCTCACACAGCACCAGACGACCCACGTTTCCTACCGCAGCAAAGATTCCATTCTCGAAGAAGT
GAGGATCCTCACAAAGAAAAAGGATTTCAAAGGTACCATCACGGATGTTGGAGGGCCGACTGCGAACCTC
TACGGTTCGAGCTGTTCCATCAGAGAAACGAAAGGACAGTGCCAGAAGTTCTGTTTGTATCCCAGCGTGT
GCAAGATTGTCCGACCGAACCATGACGAATTCATCTCTCTTCTCGAGTCGATCAGGAAAATACCAGGTGT
CAGAAACGTCTTTGTCTCTTCCGGGATCAGGCACGACTTCGTCCTTGCCGAAAAAGATCCAGACGTCTTC
ATAAGGGAACTCGTGAAGTACACCCCGGGACAGCTGAAACTCGCCCCCGAACACGCTCATCCAAAGGTGC
TATCTCTGATGAGAAAACCGCCTGTGGAACTGTTCCTCGAGTTCAAAAAACGCTTTGAAACACTTGCAAA
GAAGATGGGAAAGAGAAAGTACGTGATCGGCTACTTCATAGTGGGACATCCGGGAGAAGGCTGGAGGGAG
AACAATTACTTGAGAGACTTCATACTCAAACACCTCGGGTACTTTCCTCAGCAGATCCAGATATTCACAC
CTACTCCCGGAACGGTGAGCACCGCGATGTACTACTCTGGTTTGGATCCCTTCACAGGTGAAAAGGTTCA
CGTCGAAAGATCGCTGAAGGTAAGAAACAAGATGAAGGAGAACGTGCTGTTCAAAAAGAAGGGGAGGGAA
AAGAGATGAAACTCACTGTCTTCCTTTCGCTCTTTCTCGGTGTGATGGTGTTTGGTGCCTTCGATCAGGA
AGCGTTTCTCTTCGTTCAACATCTCACCTCTGAAAACTTCGAATCGGCTTTGAATATGTGTTCCAATCAG
GTAAAAGCACAGCTCAGTGTCCAGAGTCTTTCAAACATCTGGAACTCTCTGAAAGCACAGCTCAGTGACT
TCAGAGAAATCGCTGGATACGAGAAAATCATCCAGGCTGAATACGAGATCTACAACTTCACTCTGAAGTT
CGACAGAGGAGAAATCTCAGCACTTGTCACCATGGACAGAGAAGGAAAAGTCGCCGGACTCTTCTTCAAA
CAGGCTACAAAGACAGAGTACGAACTTCCAGACTACGTGGACCCGGAGAGCTTTGAGGAGAAGGATATCA
CCGTGAACGGCCTTCCCGGGAAGATCACGATCCCAAAAGGAAGCGGACCGTTCCCGGCTGTTGTCCTCGT
GCACGGCTCTGGACCGAACGACATGGACGAAACCATCGGTCCAAACAAGATATTCAAGGACATCGCGTAC
GGTCTGTCTTCGAAGGGTATCATCGTTCTCAGATACCACAAAAGAACGTTCGTCGAGAAAGTAGACCCTA
CCACCCTGACCGTCGAAAAAGAAGTCATAGAAGACGCACTGGAAGCGGTGAAGATACTCAAAGAGAGAAA
AGACGTCTCCCGAGTTTATGTGCTGGGACACAGCCTCGGTGCGATGCTCACACCGGAGATAGCGGAAAGA
TCGAAGGCAGACGGTGTTGTCATGATAGCACCGCCCGCAAGACCGCTCGAAGAAGTCATGGAAGATCAGT
TGAAATATCTTCAGTCTCTGGGTCTTGCAAGCAACGTAGAAGAAACTCTGAACATTCTGGAAAAACTCAA
AAGAAAAGAGATTCCTCCAGATGAATTCGTCCTTGGAGCTCCCGCGAAGTACTTTTACGATCTGAGAGAA
AGAGATCCTGCTTCAATTGCGAAGAGACTAACCATCCCCATGCTTTTGATCTTCGGCGGCAGAGACTACC
AGGTGACTGAAAAGGACCAGGAGATCTGGTTGAAGGAACTTTCAGGCAGGGAAAATGTGAAAATACTCGT
CTTCGACGATCTCAATCACTTGATGATTTCAGGAGAAGGAAAATCAACGCCGGTTGAATACATGAAGAAA
GGTCACGTTGACAAAAGAGTAATAGATGAGATCGCCAGGTGGATGGTAAAATAACAGGAAAGGAATTCGG
AGGGAAAAGTGTGAGGATCTACGATCCGTTTAGAAAGAAATGGATAGAAGAAGAAATAGAAACACCCTTT
CCCTCGAAAGGATTGGTTGCCACGTTTCCCTTTGTCGATCTTCACGTTCATGTTCGCCTCAATGGTGGAG
AAGATTACAGCTCCTTAGAAGAAGCCTCCCTTGTGGGAGGCTTTTTTAAAGTGGTGGTACAGCCCAATAC
AAAGCCACTCATAGACAGCAAAGAAGTTCTGGAAAGACACCTGGATCTCTCCAAAAACAGAGCGGTCGAG
TTTCTCTTTGCCGTTTCTCCCTTCGGATCGATCGAAGCTGAAGGAGAAAGAGTGGTGGGCTTTTCAACGG
ACGGCATAGAGTACGACTACCCTACACTCGTTGAAACGATGAAAAAGAAAAAGAAAGCCCTCTGGTTCGA
CCACAGCCAGATGTACGAGGTGGATGGAATCTTCTACGAGGGAGCTCCTCTACCGTTTCAGAAAAGACCG
AGATCGAACGAAGCGATAGCCATAGCACGAACCGTTCTGACGGGCCTTGAGTACGGATTCGAAAGATTCC
ACATCCAGCATGTAACAACGAAGTACTCCGTAGAAGTGATATCGTTTTTGAAGAACCTGGCAAAGGTCAG
CTGTGAAGTAACACCGCACCACCTGTTTTTCTGCTACGAAGACATCAAAAACACGAACTTCAAGATCAAC
CCTCCTCTCGGATCTCCGGAGGATAGAAGAGCTCTCATTGAGGCCGTGAAAAAAGATGTGATCGATGTTC
TAGCGACGGATCACGCGCCACACCACGAAAAACCGGACGATTTTCTCACCGCTCCCTACGGCTCAACATC
CATAGAAATCGCCTTTCCTGCCTATTACACAGCCCTGGGTGATCTCGAACTCGTCGTAAAAAAACTCACG
AAAAAGCCCCTCGAAGTGCTCGGTGTTGAAGCTCGTCTCACAGAAGATACTCTTGTGTTCATCGATCCGG
AGGCAGAGTTCATCGTGGACGCAAAAAAATTCAAAAGCAAAGGGAAGAATTCCATGTTCGACGGTGTCAG
ACTGAAGGGAAAAGTGGTCGCTCTTAAACTCAAAGGAAGATGGGTGATGATAGATGGAGAGAGGTTATTG
CTGACCAAAAAGAAAACGATTAGAGTGAACGAGGATACCTGGATCGTTCTCTTCGAGGAGCGGATCGATT
TCTCTCCAGGACAGTTCGTCATGTTGGAGACACCGAAACTCGTCAGAAAGCCTTTCGTTCTCGGATACTG
GGAAGATCACACAGCGATCTCCGTTCAGGTGAAGGGAAAGGGAACGAAGTGGATCGTCGAAGAAGCAGAG
AAGATAAAAGGTCACGGTCCTCTTGGAAACGGCTTCGAAAAGCCTGGAAAAGGCCTTCTCATCATCTCTC
CCACATGCCTCACGATGGCAAAGGCGTTTGAAAGAACCATGAACGTGGACGTTCTCGTTGGAAGCAGAAC
TCCTATTCTCACACCCCTGGAATACGAAACTGTCATCGGAAACGATGAATTTTTGAAAAAACTCTCATCG
CTTCCAGAGTACGACTGGTACCTTGTCTCTGGATCCAGAAGTATGGAGAAGGTGTGCTGGGAACACCTGA
GGGGAAAAGAAGTTTACTTCTCACTCGAAGAATACATGGGATGCGGCATAGGTGCCTGCAAGTCATGTGC
TGTTTTCACGGAAAGTGGCGTGAAACACGTCTGCACGGATGGTCCGATATTCAGAGGTGATGAACTGTGC
TGGAGTTGAGACCCCCTCTTGTTCTTCTCTCCGGTCCTGCCGGCTTTGGAGAGTATCTGAAGCTCATGGA
TCACAGATACGTGGGCGGTGTTTTGCTGAAAACCGTCACGCTCCATCCGAAAGAAGGAAACCCCACTCCC
AGAATGGCAGACAGCGATTTCTACGTGATAAACAGGATCGGACTGGAAAACCCCGGAATACACGCGTTCG
TTGAAAACATTCCGGAACTTCCCGTTCCCATGATCGCAAGTCTCGGCGGTGATTCTTTCGAGGAGTATCT
GGAAGTGGCCCGTGTGTTCAAAAAGGTAGCGGACAGATTCTATGCGGTGGAGTTCAATTTCTCCTGTCCG
AACGTGAAAGAAGGAGGACTCTCCATAGTCAAAAACGCGGAAGAGTGGAAGAAACTCCTGAACACACTTA
GAAAAGAACTTCCCGACTCCTTCCTGATAGCGAAAGTGGGAGTAGAGGGTATCTTCGTGGAAGACGCTGC
GGAATTCGTGATGAAAGCGGAATGGGACGGAATCACGCTCGTGAACACGGTGAGGGGACTGCATTTTGAA
AAAGACACGATGATCTTAGGAGGACTTTCTGGTCCCGTGCTGAAACCGATCGCCCTCAGGGCAGTGTACG
AAGTGAAGAAAAGATTCCCAGAACTCTTTGTGATAGCAAGCGGTGGTGTGTACTCCGTGAAAGACGCAGA
AGAATTCCTGAAAGTGGGAGCGGACGTGATAGGAGTCGGAAGCGCTCTCTTCAAAGATCCCGGTGTTGTG
GAAGAAATTGGAAAATATCTGCTGGAGGTGAAAAGATGACACCTGTTCTCAGTCTGGACATGGAAGATCC
TATCAGATTCATCGACGAAAACGGCAGTTTCGAAGTGGTGAAGGTGGGGCACAACCTCGCCGTACACGGA
AAAAAGATCTTCGACGAACTCGCAAAGAGGAATTTGAAGATAATCCTTGACCTGAAGTTCTGTGATATCC
CTTCAACGGTGGAACGTTCCATAAAGAGCTGGGATCATCCGGCGATCATAGGTTTCACAGTTCACTCCTG
CGCTGGATACGAAAGCGTGGAGAGAGCCCTCAGGACAACAGACAAACATGTGTTCGTTGTGGTGAAACTC
ACTTCCATGGAAGGATCTCTCGAGGATTACATGGACAGGATAGAAAAACTGAACAAGCTTGGGTGTGATT
TCGTGCTTCCTGGTCCATGGGCAAAGGCTCTGAGAGAGAAGATAAAAGGCAAAATTCTCGTTCCCGGCAT
CAGAATGGAAGTGAAAGCAGACGATCAAAAGGACGTCGTAACGCTCGAAGAAATGAAGGGAATAGCGGAT
TTTGCTGTGCTCGGAAGAGAGATCTACCTGAGCGAAAATCCCGGAGAAAAGATCAAAAGAATAAAGGAGA
TGAGACTGTGATAAAGGAAATCCTCGAGAAAACCGGTGCTTTGATGGAGGGGCACTTCATTCTCTCTTCC
GGGAAACACTCCTCAAGATACGTGCAGTGCGCACGTCTTTTCGAGTTCCCAGAGTACGGCGACATCGTGG
GAGAAGAATTAGCAAAGCTTCTGAGGAAGTACGATGTGGAAACAGTAGTGGGTCCTGCGATGGGAGGAGT
GATACTCTCGTACGTCGTCGCAAGGTACCTGAAAGCGAGGTCGTTGTTCGCGGAAAGAGAAAACGGAGTG
ATGAAACTCAGAAGGGGCTTTTTCGTAAGACCTGGTGAGAAAGCAGCAGTAGTTGAAGACGTGGTGACCA
CGGGTGGTTCTGTGAAGGAAGTGATAGAGCTCTTGAAAGAGTATGGAGCAAACGTGGTGTGTGTGGGTTC
CATCATCGATCGCTCCGGCGGAAAAGTGGACTTTGGAGTTCCGTTCGAAAGTCTTCTGAAGCTCGACCTT
CCGGTCTACGATCCTGAAGACTGTCCACTCTGCAAACAGGGAATCCCGGCAGAAAAACCGGGAAGCAGGG
GGTTGAAATGATAATAAAAGGTGCCCTGGTGTGGAATGGAAGGGAGTTTGTTCAAAAAGATCTGTTCGTG
GAAAACGGAGAATTCGTCGAAAAAGCAAATGAACCTGTCATTGATGCGAAAGGATACTTCCTCGTTCCGG
GCTTTGTCGATTCACACGCACACGTTGTGGGAACGGGCTTTTCGAAACTCAGTGTCCAGTTCAACGATTG
GGACGAGCTTTTCGAAAGAGATCTCACCAGTGAAGTTGTGGTGGGAAGGGGTTGGTTCGAAGAACCAGAT
GGATCGGTTGTTGAGAGGTTGGACAGAATCGAAGCGCCTGTCTTTCTCATAAGAAGGTGCGGTCACAAAG
CGTTTCTCAACAAAAAAGCGATGGAGGTTCTGGGAGTCGAAGAAAGGTATCTCGTAGAGAACTTGGAAAA
GATCTACGAATACGTCTTCAAAGAGAAAATAGCAGAATTCTACAGAGTAGGAGAAGAGGAATTTCTCAAA
CACGGTGTAACATTCGTTCAGAGCGATGACCTTTACGGTGTGAGCGTGGAAAGGCTTCTTTCCATTATAA
AACACTCCAGAATCAGACTCTTCGAGAAGCTGAAACCAAAGGATCTAAAACCCGAACACTTCGGAGATCT
CAACAAGAGAGTGCACGTTAAAGGAGTCAAAGTCTTCATGGACGGTTCCCTTGGAGCAAAAACGGCTCTC
ATCTCCGGTGAATACGACGACGGAACGCAGGGTGTGCAACTTCTCACAGAAGAAAAACTCGAAGAACTGG
CTCGCTTCTGCGACGAACACGATCTCATTTTGAACGTTCACGCCATAGGAGACAGTGCGGTGAGCCTTGT
TCTCGATGTTCTCGAAAGACACCGCGGTCACAGAATCATCCACGCTCAGTTCGTCCAGGAAAAGGATCTA
CAACGGGTGAAAAACACCACTTTTTCCGTTCAGCCACATTTCTTCTTCGAAGATCAGCCCCTTTTGAAGA
AAGTCAAGGTGAACGCTCTTCACTATCCGTTCTACAGAATGTTCAAAGCGGGTGTTTCTATCTCTTTCTC
TTCGGATTCTCCCGTTTCACCGTGTGACCCAAAATATATCGCAGAACACGCACTCAAAATGGGTTTCTCC
AGAGAAGAAACGTTCTACCTGATGACGGAAGCGGGGGCAAGTCAGGTGGGAATAAAAACAGGAAAGATAG
AAGCAGGGTACAGAGCAGACTTTTGTCTCTACGAGAGAAATCCACTTCTTTTCGAGGATGATCCCATTGC
GGTGTTTGTGGAGGGGGAGAAGATTTATGAGAAAAACGGATCCTCTCATTGATATTTTCAAAAAGAACAA
AGAGAGAATCGATATCCTTGGAAAAGCATGGGATATCTTTTATTTTGAAGGAAGAGCTCCCGATGTAGGT
AAAAGGCGTGAGAATTTCATAGTTGAGATGATAAGAAAAGAACTTTCACACTTCATAAAATCCGTTAATC
AAGCCCCAGACACAGAAAGAAACTGGGATATTGAAATAACTTTTCAAGACGACTCAACAAAGAGGTACAG
TATAAAAACAACTGAAGGATTTTCCGACGTTAAAATAGCATGGGATGGATTCCCAACCAAAGATAGAATT
TTAACTTTCAACTTCCAGGCAGATATATTCTACATTGCAAGAAACAAAGACAAAATAATACTATGCGTTA
TTGATTTAGAAAAATTGAGAGACCTACAGAGAGAAGTAGAAAAAAATGAATCAAAGTTGGAGGAGTACTA
CTCACTCCCGAGCAGCAACACAAACCCGCGTGGTTTTGGATTGAAGAGTTCTACTGTAAAAAGATTGATC
GAGCTTTCAAAAAAAGAGGAAAACTATTTAGAGATCGATTACAAACCTTTTCCCGTTGAATTGATACTCA
AAGCAAAAGAAGAATATTTCAAAGGATGGTACGATCTCATAAAAGAGTTGATAGAAAAATATCAACAGTG
ATCTTCAAAAAGAGTAGGTTTGCTGAGAATATCCTTTACCCTTTCTTCGGCCTTTTTTACGTATTCGGGA
TTTATCTCTATTCCAACAAAATGCCGTCCTGTTTTAACGGCAGCCACACAAGTTGTTCCTACACCAGCAA
AAGGATCGAGAACGACATCTCCTTTAAAGGTGTAGAGCTGTATACAACGGTAAGGAAGTTCCTCAGGAAA
GGGGGCAGGATGTCCTACTCTCTTAGCTGACTCTGGTGGAAATTTCCACACACTCCTTGTGAATTCTAAA
AATTCTTCCCTTGTTATTGTTGATTTTGCTTCTCTATCACTGGGTTTTCTTCGCTTTAGATCTCCTTTAC
TCATTACAATTATATATTCGTGTTGATCTCTTAGCACGGGATTTACAGGAGACATCCACGAACCCCACGC
AGTCGAAGAACCACTCACCGCTTCCCCTTTGTCCCAAATGATCTCTCCACGTATCAAAAAGCCTATCTTT
TCAAACAAATGGATGAGATACGCATGAAGAGGAATGTACGGTTTTCTTCCAAGATTTGCTACATTAAAAC
AGGCTCTTCCACCCCAGACGAGAACCCTGTACACTTCTTTCATGATTTCTTCTATGAATTCAAGGTATTC
ATCAAGAGTCATATCTTCATCGTATTCTTTCCCTACATTGTACGGAGGTGAAGTCACCATGAGATGTATC
GAACAGTCAGGTATTTTTTTCAGAACTTCTCTGGCATCCCCCTCAATGACCTTGTCTAAGAGATTTTCAG
GAAGTGGGTTCTCGATGAGATCTTCCTCTGAAGGTTTTGGAAGGGAAAAGTTGGAATAGATCGCTCTACT
ATAAAATGGAGATGAATCATGGCTTTCCCGGCCTTTTACTCCAAAAGAACTGGTTCTTGTTGATTTTCTT
CTCTTCACAATGTCATCCCCTGGGGATAGGAAAATAGAAAATGGAGCAGGCGGTGGGACTCGAACCCACA
CCCTCCGCCTTACCAAGGCGGCGCTCCACCGCTTGAAGCTACGCCTGCTCGCTGCTAGGGTTATTTTAAC
ACATTGTCGCCTGTGATTCAAGATGTTTCCTGCAATCCTTTACGCTTCAAAAGATCTATCACCTCTTCGT
TCACCACATGTTTTGGAATTTTCCCACTAAAGAAATCCACCACTGCCTGAGCAGCCATCATGTTCATTCT
GTAGATGGCTTCCTTTGTGTGAGCACCTATGTGCGCAGTGGTAATGAGGTTTGGACATTCAAACAGTGGT
GAGCCGGGATCTGGAGGCTCTTCAGAGAAAACATCGAGTGCGGCCCCGGCGATTTTCCCTTCCTTTAAAG
CCTTCACGAGTGCTTTTTCGTCCACAAGACCACCACGAGAGGTGTTGATCAAAAAGGCAGATTTCTTCAT
CAGGGAAATTTCCCTTTCACCTATCATGTTTCTTGTGCTTTCGTTCAGTGGAACATGGAGCGATACAAAA
TCACTCTCCCTGAGAAGGTGATCCAGATCGTCGACCGGAGTGGCCTCTGACAATCTCACACTGTCCTTGC
TCACGTATGGATCGTAAACGAGCACGTTCATACCAAGGCAAACAGCCTTCTTAACCACTTCCCTGCCTAT
TGCTCCAAAACCTATTACACCGAGTGTTTTTCCAGAAACTTCCTGCCCGATTATTCCTTCCCACTTTCTC
TCCTGAAACAGTCTGTTGTGGGCCCACACAAGACCTCTGCTGAGTGCGAAGATGAAGGCGATGGTGAGTT
CGGCAACAGAAAGCGAATTCGCACCGGCTGTGATGGTAACGGGTATTCCTTTCTTTGTTGCTGCATTCAG
ATCTATGTTGTCCACTCCCACCCCGTGCTTGGCTATGATCTTGAGGTTGGAGTTTTCTATCATCTCAGCC
GTGACAGGATGTGTGCCCACAATCAGAGCGTCCGCGTCTTTTAAAGCGTCTGGATCTATGGTATCGGCCC
TGATTGTCTCAAATCCATTTTTCCTGAGAAAATCAATGGGTTCCTGAGAATACTTACCAAAAGTTCGTGT
CACAATGAGTACTTTCCTCATATTTTTCCCTCCACGTTCAGTACTTTAGCTCCGAGACAGACAACCTGCT
CTTGTTCAGATTCTCTATGGCTTTTGGATCTCTCGCCGCAAGAAGTGTGTAAATCGTGTCGAGTATGACA
AGTTGTACGATTCTGGAGGTCATAGCGTCCGTTCTTATCTTCGTCTCTTTCGTGTTTGTTACAAGGACAA
CGTCTGAGTACTTTGCGAGGGTAGACTTCTTGTTTCCCGTTATCGCAACGACCGGTATCCTCATCTCTCT
GGCCTTCCTGGCGAAGTTCACAACGGATATCGTTTCCCCCGTGTGCGAAACGGCAACGAGGAGATCACCG
GGAGATGCGGTGGCAAGGATGGTGGCTATGATGTGTTCGTCGTTGGAGAACAAACAGTTTTTTCCAATGC
GGGTGAACTTGTGAAACGCATCGAAAGCAACAGCAGCAGAAGCTGCAAAACCTATGAATATGATCCTTCG
AGCCTCTCTGAACATTTCGACGGCTTTTTTGATCGACTCAACATCTATGGAGTTCAGGGTATCCAGAATT
GCCCTCACAGTGGCTTTGAAAATCTTTTCGGTGATGGTTCGGGTGTCGTCTTCAGTGGAAACATCTTCGT
AAACGATCTCAAGAGGTGCTCTTGAAATGCTCTGTACCAGGATCACCTTGAACTGCTGAAAACTGTTCAG
CCCCAGTTTCTTGTAAAACTTCACCACGGAAGCTTCGCTTTTCACACCCGCTTTTTTACTGAGATCGCTA
ATGGAACTTTCTATGACCCCTCCTGGATCTGAAAGAATAACATCGGCTATTTGTTTTTCCGCGTTGGTGA
ATTCATCGTATTTTTCCTTAATCATCTGAATCACATCCACATTAAGACCTCCTCACACAGCAGTGGATCC
TCCATCTATACTTATGATACTTCCCGTCATAAAGCCCGCCTCATCGCATGCGGCAAAAAGGATAGCGAAA
GCAATTTCCTCTTCTTCTCCAAGCCTCTTCATGGGGATCCTGGACGTCATTTTTTTCAGAAGTTCTTCCG
GATTTGGGGATGCGTTTACCCTTGCCATCAATCCCTCAGACTTCGTGGTACCCGGGCACACCGCGTTCAC
CCTTATTCCATAGTCCACGTAATCGACCGCAAGGGATCTTGTAAGACCCAGAAGCGCTGCCTTTGAAACA
CTGTAAACACATCTTCTTGGGATTCCCACAAGCCCCGCTTCGGAGGAAACATTCACAATAACTCCTCCAC
CCTGCTTTTTCATCTGCTCGACCGCGTATCTCGACAGTAAAAACGGTCCTTTGACATTCACAGCGATCGT
TCTGTCGAAGTCCTCTTCTGAAGTCTCTTCTATGTTTCCATAGGGAACTATACCCGCGTTGTTCACAAGG
ATATCGAGTCTCCCAAACGCTTCCACCGTTCTTCTCACTATCCGTTCTGCATCCTTTGTTACGTCTCCAA
GAATGAACACGGCCTCTCCACCCTTGCTTTTTATCAGTTCCACAGTGCCATTGCCTTTCTCCTCGGAAAT
GTCGTTCACTGCCACTTTCGCTCCTCTCTCTGCGAACATGATGGCGGCTTTTTTTCCTATTCCGGAACCT
GCTCCCGTTATCAAAACCACCTTTCCCTGAAAGTTCATAGCTTCAATCCCTCCTTATCCAAAGATGAGGT
TCGGTATGAACAGCACGATCTGCGGGAAGAAGATGATGAGAAGTATGGCTATCACCGTTACTATGAGGAA
AGGCCAGGATGCCTGAATGTACTCTTCTATGCTCGCACCAAGGACTGAACAGCCTGCGTACATGGAAGCC
CCCACAGGTGGTGTCTGGTTTCCCATAGCGGCAGAAAGAATGAAGACCAGACCGAAATGGACGGGATCGA
TTCCCAGCTGCCTTGCCACAGGAAGAAGTACAGCCGTGAGCATTAGTATTAGAGCCGTTGCATCAACGAA
CAGACCTGCAAACACGAGGAATATGGAAATCATGACCATCAACACGTTTGAATTGCTGGTGATACCGAGA
AGGAACTGAGCAAGTCTTTCTGGAATCCTTTCCCATATCATTCCATACCCAAAGATAGAAGACATCGAGA
GGATGAACATGACACTGCCAATATCGCCAAGAGAGTTTTCGAGGGTTTCCCAGTAGAAAGTCCTGATGGA
CATTTCCCTGTGAATCAGAAAACCAACCAGCATTCCGTAAAGCACAGCAAACGAACCAACTTCCGACGGA
GTGAAGATACCTCCTCTGAGTCCTACGATCAACAGAACAGGAAAGATGAGTGCCCAGATACTTCTTCCCA
GTGTTCTGAAAATCTCACCTGTTGAAGCACGCTTTTCTCTTTCTGGGGCAAGGTTCAGTCTATTCGCAAC
GAACCATATGGTTATCATATAGACAACCATTAAAAGAAGCCCAGGTCCAATTCCCGCCGCAAAGAGCCTT
CCAATGGAAACCTGACCTATCGTACCGTAGATGATGAAAGCGATACCAGGTGGTATGATCGGCGTGATCA
AAGATGTCCAGACGTTGACAGCCACTGCAAAACCTCTTGGATATCCTCGTCTTAGCATTTCAGGTCCAAG
CATCCTTGTTTCCATCGCTGCATCCGCTATACTAGAACCAGAAACCCCTCCCATCAACGTGGAAAGAACC
GCCGAAACCTGACCGAGTCCACCTTTCATATGACCAACAAGAGTGGAAGCAAAATCAAGAAGCCTTCTTG
TCACACCAGCGGAGTTCATCACGTTCCCAGCCACTATGAACATGGGGATTGCCAGAAGAGCGAAATTGAC
CGTCTGAGAAAGCAACCTTTGAATGGGGATCGTAATGGGAAGTTCAGGATGCTGAAGGAACCACAGAAAA
CCAGATATTCCAATTGCGAACGCGACGGGCATCCCAAGAATCAAAAATACAGCGAACGCGATCAGCACTA
TTAGCATATTATTGTGCCTCCTTCTTGTTGCGGAATTCGGCCAATATCTTCAAGATGGTGGATCTGAACA
GGAGTACCCCACCGACAGGAACACTCAGGGTAACCCAGGTGTAGCTGAAGTTTGGCATACCAACGAAGGT
TCTGTATCTTGTTTTATAGGACAGATAAAAGCCCCACACGATCAGATAGAAAGAAAACGCAAGGATTATG
AAGTAATTTATGAGCCTTATGATCTTCTGTTTGCGTTCTGAAAGACGTTTCACAAAGATATCTACAGACA
TCATTTTGTTTTCACGCCATGCGATATCCACCGCAAAGAAAGCCGCCCAGCCGAACAGAAACGTGCTGAA
ATCCACCGCCCAGTTTATAGGATGACCTATGAATCTTGCAACACCAGAGGCAAAAACCATAACGATCATC
ACAAGAAGGAGTATCTTGGCAGAGTGCTTTTCGATTTTCAGAAGGATCTCGTCCAGTTTTTTCACGTCTC
TCACCTCTGATAGATAGAATGAAGGCCCGCCCCCGAAGGGGCCGGGCTGATGGTCACTCTCCTTTCACTT
CTCTGATCAGCTGGTTGAGAGCATCTTCGAGTCCAAGGTTCCTGTAAGCCTGTTTTGCTCTTTCCATGAA
GGCTTCTTTGTCGATTTCAGAGGCCGGTATCACCGTCATACCCTTTTCAATACACTTCTGTTTGAACTCT
TCTTCGAGCTCTTTCATGATTTTGAGAGAAACCTCTATACCTGCTTTGTCCATTTCTTCCTCAACTATCT
GCTGGTATTCCGGTGGCAGGCTGTTGAACCAGTCTGCGCTGACGATCTCAAAGTTGATGAGGAGGAAGTG
TCCCGTCTCAGACATGTACTTCAAAACTTCGTACAGACCACCGTTGTAGACGTTCGCGTAGGTGAGTTCT
GCACCGTCGACCGCTTTCGTCTGGACTGCCGTGTAGATTTCTCCAAAGTTGATGGCAACCGGTACCGCTC
CGAGGGCTCTTATGGACTCCTGCCATGCTGGAGCACCCGGTGTTCTGATTCTGAGTCCCTGGAGATCCTC
GGGTTTTCTGATGGGCTTGTTCGTTACAAAGTGCCTGTAACCCTGTACCCAGTAGAATGAGAGAACCTTT
ATGTTGTACTTCTGTTCGAGTTCCTTCAGCCACTTCTGCATCGTTGGTGACTGTTTGATCTTCTTCAAAA
TCTCAATGGCTTCTTCGGGTGTTTTCGCTCCCATGAAATCGATGAAGTAGGCAAGGTTCATAACACCGAT
GTCCTTCACGTACATTCCAAGCCTTGCGGAGTCGGTGTTCCATCCTACAGGTGCTCCCATTCTGATCTGC
TCGATGATGTCTTCTTCCACACCAAGCTGAGAACTCGGGAAGACTTCAATTCTGACATCACCGTTCGTTC
TCTCTTCAACGGCCTTTGCCCACTTCAGAAATGCCTGGTGGTAGGGTTCTCCGGGAGCGAGAACGTGACC
GAATCTCAGAGTCCACCTGGCACCGAACACAACAGACACGAGAAACACACCCAGAATCACCGCTAGGAGA
ATCTTCCTGCTCACCATCCTACACCTCCTCTGTAAAAATATTTTTTTCTCATGATGATGTGTTTCACATT
TTGCAAAAAAATTTTATGTCGGACGAGGATGCAAAGTCAACGGTTAACATTTCTGTTACATAGTGTGGTG
ATAGGATATCGATAAGGAGGGACTGGGATGCGGGTGTTTGCCTTTCTTGGTGACAGATACCACGATCATG
ATCTCTTTCTGGAAACGCTGAAGGACGTTTTGAACGGGCAAATCCACGATCTTAATCCAGAAGACTTTTC
AGAGATAGAAAAACTTCCGGATCTTGTCGTTATAGGACGCTGGAACCTTCTCGATGAAACCATCCCGTGG
GTGAGTGAAAAGGAAACAAAACTTCTGGAGGAATACATCAAAACAGGTGGGAAACTCTTTGTCTGGCACT
CCGGACTTTCCCGCTTTCCCGAGAGTTACAACAGACTCGTTGGAGGAAGGTTCATACACCATCCGCCACA
GAAAAAAGTGAAATACTACGGAAAAAATGTTGAATTCGAACTGATAGATGAGCACTACTTCGTTGAGCTG
TACTCGGATGTGGAGATATTCCTCTGGAGTGAATCAGAAGACGGTGTTTCCATCGCGGGCTGGACGAGAA
GGTTTCACGAAGGGAAAATACTGGCCCTCACGCCCGCTCACGGTGAGGGCCTGAAGGATGAAACTTTCAG
GAACTTTTTGAAGAACACCCTTTCATCTTTCATGACTCAGGCTTCCTGATAACTCTCCACCGGATAGTCG
ATTTCCTCGAGTTTTTTCAGAACACTGTCCAGATCTTCTGTTTCAACGATAACTTTCTTTTCCTCCACAC
TCACTTCGTAATCTTTGATCCCAAGTTCGTCTAGTGCCTTCGAAATCCTCATCTTGCAGTGATTACAGGA
AATATCCGGTACGTTGAGTACGTACTTCATAACAGCACCTCCTCACAGAAATTGAGATTCTATCTCTCTT
ATTATCCTCTCTTCCTCGTTGATCTCCTCCACGATTCTGTTTAGATCTTCTAGAACCTTTTCAACATCCA
GACCTTTCTTTTTGCAGGCGTCCTTCAAACTCTCCATCTTCGCACAGCAGGTGTCAAAGCCGTATTTTCT
GAGTGCCCTTTCCAGTCTCTCATGGGCTTCCATGATTTCCTTGAGAGTGGTATCCTCTCTTATCTTCTCA
ATCACTTTCCTCACCTCCTTTTCTGGCAGTTATCAAACGTACCACATCGCCAAGAAGGTGCTTTTCTTCC
TCGATCACAAATCCTGCTTTCTTTATGTTATCAACCGTTTTTCGGAGCATGCTCGTTCCCAGAAGAGGCT
TTGTGAAGATGTGCATCACAAACAACATCACGTTAACGTACCATTTTCCGCTTCTCATGTGTTCAAGAAA
AACGGCTTTTCCAGAGGGCTTGAGAACTCTGTGAACTTCTTTCAAACCCTTTATGGGATCCGGCACCGTA
CAGAAGACGAACGTGGAAACAACGCAGTCGAACTCTTCGTCTGAAAAAGGAAGATTCTGAACGTCCGCTC
TCAACAACTTCACCTTTTTTTCTGGAAACTTTTTTAACCTCTCCTGACACACCCTGAGCATTCCTTCACT
GACATCTACACCCACAACGTCTACATCGTCCGGATAGTACGGAACGTTCTTTCCAGTGCCGATGCCAACT
TCCAGAATCCTCTTCCCCTCCACTCTTTTGAAGAGTTCTTCACGAAACCTTGAGAAAAACTTCTTCTCGA
TGAAGCATTCGAATCTATCGTAAAGTGATGCAAATCTGTCGTATTTCTTTTCGACACTCACTATTTCACC
CTCATGGAATTGAGGGTCACGGTGATGGAACTGAACGCCATGGCAAGTTCTGCGATCACCGGATGAAGCA
ATCCCATCATCGCCATTGGAATGGCTATCACATTGTAGAAGAAGGCCCAGAACAGGTTCTGTTTTATGAT
TCTGAAGGTTTTTCTCGACACCTCGATGGCATCGACGACTTTTGATATACCACCCTTTGTTATGATGATG
TCTGCACTGTCGATGGCAAGGTCTGTTCCTGAACCTATTGCTATTCCGACGTCTGCCCCTTTCAAAGCAG
CGGCGTCGTTCATACCGTCTCCCACCATCGCAACTTTCTTTCCCTGGGCCTGGTAATATCTCACAAGGTC
CAGTTTCTCAGAAGGTTTCACACCCGCGTGGAACTTCTCTATCCCAAGTCGCCTTGCAACCGCTCTTGCT
GTCTTTTCGTTGTCTCCCGTTATCATGACAGGTTCTATTCCCATCTCCTTGAGCCTTCTCACGGCCTCGG
GACTGTCTTCCCTGATAGGATCTTCTATCGCAAGAAATCCCACAACTTCACCGTTTCTTCTCACCTCAAC
CACGGTCTTTCCCTCTTCCAGAAGAGACTCGTACCTTGAGTAATCCTGGGGCTTTCCAACAAAATACTCT
TCTCCCTTGTAAAGTGCCCTTACCCCTTCTCCCGGGATCTCTTCCACGTTTTCTATCTCGACCACATCCT
GAGAGAGTTCCGAAATTGCTTTTGCAAGAGGATGGTTCGAATTTCTCTCCACGCTCGCTACGATCCTCAC
CAGTTCGTCGGAAAGGTTGTGATCCACCACCCTTGGACTGCCCTCGGTGAGCGTTCCTGTTTTGTCTGTG
AGAACCACCCCAATGTCCTTCGATGTCTGAATCGCCTCGGCGTTTCTTATGAGAAGACCTTTCTTTGCCG
CAAGTCCCGTTCCAGTCACAAGGGCCATGGGAGTTGCAAGACCAAGCGCACATGGACACGCTATGACGAT
CGTGGCAACAAAGACGAAGATGGAAAAGGTCAGCGGATCACCGGTCTGTATGATCCACGGAAAGATCTCC
CTTGCTTTTTCTACAAAGGGAAGGAATTGTTCGTAATTGAAGTACCACACCAGGGCACTGGCTATCGCAA
GGACGATGATCGTGGGGACAAACCACATGGTGATTCTATCGGCGAGAGCCTGAATCGGCACCTTCGAACC
CTGCGCTTCCTGAATCAATTTGATCATTTGAGACAAAAAGGTGTCTTCTCCTACTTTTGCGACTTTTATT
TTGATAGGGCTCGATACATTCAAAGAACCACCGATTACTTCATCGTTTTCTCTCTTCAAAACCGGTATGG
ATTCTCCCGTCACTACGGACTCATCGATTGAAGACTGGCCTTCCACGATCACCCCATCCACGGGTATTCT
TTCGCCGGGCTTCACGAGTACGATGAAATCCTCTTTCACCGCCTCTATCGGCATCATCACTTCTCCTTCA
TCGGTGATGACACGGGCTTCTTTCGCCTGAAGTTTCAGAAGGGCTTTGATTTCTTTGCTGGCCCTGTCAC
GCAGATAAGATTCTATGAAACGTCCTGTGATGTGGAACGCAACGATCATGGCACCTATGGCACCGAAAGA
CATCACGGGAAGTCCTATACTGTCGAGAACAGCCGTTACCCAGGAAGTCACCGCACCGAAGAAGATGAGT
GTGTCCATGTTCGTGTGCTTATGTGTGAGGGCTATCCATGCCCCTCTGATCGTTCCTCTGCCCACATAGA
ACGTAACGAACGCACCTGCGAAGACCTCTATCCAGGTGAAATACGGCACCTTGGAAACAAACATGTGATA
AATCATAAGGAGGGCAAGAGGAGCCGTGACGAGCCAGGCAAGGATCAAATTCTTTTTCGATTCTTCGTAA
CGCTTTCTTTCCACGTCCTCTGGTGATTCTGTACTGATTCCATAACCTACCTCTTCCACCGCTTTTTTGA
TTTCCTCGAAGGATAACTCTCTTTCTGCCACGATGAAACCCGTGGAGGTTGCCAGATTCACCGCTGCGAA
TTTCACCCCGTCGAGTTTTCTCAGGGCCTTTTCAACGGTTTTCGCACATGTGGCACACGTCATTCCTGTT
ACGGTGAAGGTCTTCTTTATCCCTTCATTCTTCACAGCACGATCCTCCATTGTCCTCTGATCGGCCATCT
TGCCACACCTCCCTCGCCCAGGTTTCTGCAATGCACGCTCCCATGGTGACAGCAACTTCGAGGATCTCTT
TTATTTCATCCTTTGTGGCACCCATTTCGATCGCTTTCTGATAATATCCCTGAGCACAGGGTTTGCACTT
TTCCACAACCGCTATGGCTAAAGCCGTCAGCACTTTGTACTTTGCAGGGATAGAACCGTCAGCGAAAGCC
TTGTTTCTCATTCTTACAACGGCACCACTCACTTCAGGGAATTCCTTTCTCCAGCGTTCAAATTCACTCA
TCCTGGATCCTCCTTTTCATTCTTTCGTACTCTTCTTCGGTGATCTCACCGCGGGCAAACCTTTCCTTCA
GTATCTCAAGAGCCTTTTTGTTACTGGTTCTTCCTTCCGTTTTCTCATGTCTTTCTCCTCCAAGCCACCT
GAAGAGAAAGGCAAAGAGAACCACCAGAATAACTGCCCAGAAAATCATCATGATAACTCCTCCCCAGTTC
CAGGGCCAGAAGCCCCAGCTCCAAAAACAAAAAGGACACATCGTTGATTCCTCCTCTCAAATTATGCTAC
ACTAATTGTAGCACATTATGAGAGACTAATTCAAGTCGAATTTTTCCAGTAAGGAGGTGGATTTTATGAA
AGTGAAGGATCCCGTCTGCGGAATGAAGATCGAAAAGGAAGAGGCGGTGGAAAAGGTGGAATACATGGGG
AAAGAGTACTACTTCTGTTCTCAAGAGTGTGCTGAAAAGTTTAAAGATAATCCAGAACAATACGCGCACC
GGGGAAAGTCACGTGGTCATGGATGTTGTCATTGAAAGATTAAAAAAAGGCGCCGCCCGGCGCCTTTTAC
TTTGGATTTTGAGATTAGCTTAGAATAACCTCTCATTACCTTTGAAGAACACCGGGATAACATCGAGAGG
TGCTTTTACTTCTATCCATTGTCCCCCATCATAGGTTTTACTTGTGCTCCTTTCTGTCCAAAAAGTTCCT
TTCGGCAAATAGACTTTCCTAGTTCTTGCTCCCTTTTCCAGAACAGGGGCGACCAGTACATTCGAGCCAA
ACATGTATTCATCTTCCACATTCCAGACCACGGGATCATCCGGAAAATCCACAAAGAGAGGCCTCATCAA
AGGAATTCCTTGTTCAATGGACAGCTTCATCTGCTCCACTATGTAGTGCTTCATCTTCTCTCTCAAAAAG
ACGTATTCCCTCAGTATGTTGTAAACTTCTTCACCGTACGACCAGAGTTCATTCGGACCCCCCGTAAGCT
CTTCCGGTGGGCAGGTATTAGGATCATCTGGATAGGGCAACCTAAACCCGTGTAATCTGAAAATAGGACA
AAACACACCAAACTGGAACCATCTCACAAGGAGCTCTCTGAACTCCGGATCGTTGGGATCTCCTCCGTAG
AAACCTCCTATGTCTGTTGTCCACCAGAAGATACCCGTCAGTGAGATGTTCAGACCAGCCCTCACCTGTT
TCCTCAAGGACTCAAAGGTAGATGGAATATCACCCGACCAGACCACAACCCCCAACCTTTGACTTCCAAG
CCACGCACACCGGATGAGATTCACTATCTCTGTTTCCCCTTCCTTTCTCAAACCATCGTAAAAAGCCTTG
GCGTAGTAAAACGGATATATGTTGCTGACCTCTAAACCGTTTCCAATGCTGTATCTTAAATTCTCGTAAA
AGTACGGATCTGTGTTCTCATAGTGAAACCCTGGCATGCCGAGCTCCGGTTCCGCCTCATCCAGCCAGAA
CATCTTCACACCGTACCTGTAGTAGTTCTCTTTCACCTTGTTCCATACGTACTCTCTGGCCTCTGGATTG
GTGAAATCCACATGCGTACAGATTCCCCTGAAGGTGAAAATCGTGGGAACCCCTTTTTCTGTCCGTACAA
GCAAATTTCTCTCCACCATTTCCTTGTAATTCTCGCTGCTTATTTCCACGGTGGGCCAGAAGGAAACCAG
AAGCTTTACTCCCATCTCCTCGAGTTCCTTCACCATCCCCTCTGGATCGGGCCAGAACCTCTCATCGAAC
TTCCAGTCTCCCTGATGAGGCCAGTGGAAGAAGTCTATCACGATGACAGAAAGGGGTATTCCTCTTTTCT
TGTATTCCTGAGCAATTCCAAGGAGCTCTTCCTGATTTCTGTACCTCAGTTTGCACTGCCACAAACCGAG
TGCCCACTCCGGCACCGGTGAGGGTTTTCCTACGATGTTCATGTATTTCTGAAGGATCTCTGCTGGTGTT
TTCCCGTATATAACCAGGTAATCTATCTGCCTTGTTGCCTTCGCTGCCCAGCAGGTGTGGTTCCTGGCTA
GTTCAGCCCTCCCGATAGAAGGGTTGTTCCAGATAAATCCATATCCTCTCGAAGACAGAAGAAATGGAAC
ACTGATCTGGGTGTTTTTCTGTGCAAGTTCGAGAACGCACCCCTTCAGGTTCAAAAAGTCATTGGCGTAC
TGGCCCATCCCGTAAAATCTTTCATCCTCGAAGGCTTTGAAGTAAAGTTCGACCTCAAATAAATCACTGC
TCAGCGCCCTGTAATTCCGCGCCTTGCGAAGTGCTGCGTTTTTAACCCGATGGTCTATCCACAACTCCTC
AAGCAGAACCTCTCCACTGCTGGAAAGATACCGAACACGTCCATCATTCGCCACTTCTCCTATCAATTCT
CCGTTTCTGATGATGGCTTTATCCTCCCCTATCCTTATCTCAACTTCGACACCCTCCTGCGGTAACAGCG
TCCAGTCCTGGTTCTTTATCTGTCTCCTCCTGGTGGATCTGAACCGCAAACAATCCCTCCCCCACGGTTC
TATCTGGATGATTTCTCCCTCTCCCCTCACAACAAGTTTCCCCTCTTGAACTTTCTCAAAAATCATCCTC
CCCCTCCTTCTCTTTATTCTTTTTATTCTTTCAAAGCCCCGGCAGTGAGACCTGCAACGATCGCTTTTCC
CGCGATCAGAGCAATTATGAGAGGTGGTATGGTGTATATCATGCTCCCCGCCATGAGTTTGTTCCATTCA
ACCCCGTACTGCCCGATAAACATATATAGCCCGATACTCATTGGTTGGAGACTCCTCTCTTTTATGAAGG
CAAGAGGAACTATGAAATTACCCCAGGCAAGTAAAAAAACAAGGATAGACACAGACGCTATAGAAGGAGC
AGAAAGTGGTAAAATTATTTTGACGAATATATCTGTATAACTTGCTCCGTCAATTAAGGCTGCTTCCAAA
AGAGCGTCTGGTATTGATATCATATAAGCTCGAAGAATTATGACAGCAAAAGGGACAAGGAAGACCGAAA
TTCCAAGAACTGCTCCCCAAATATTGTTGATCAATTTAAGCTTTGTGAAAATCAGGAAGAGAGGAATAAT
GACAGCAACATAAGGTAGCATCTGGACGAACGTGAAGAATTCGTGGGCAAACCTATTTATTTTCATTTTA
AACTTCGATAAAACAAATGCTGACGGTAGAGACAGAAGGAGAGTAATTCCAAGGGTTCCGAAGGAAATGA
GGAAACTATTTTTCATGTAAGGTAAAAGTGTGAGAAACGCTTCTTTGCAATATGCTAATGTCGGATGAGG
AGGGAATAGATAAGGTGGTTTTCTAAAGATTTCTGCTACAGACATAAATCCTCCAATAGCTATAAAATAG
AGAGGAAAAACGATCAAAACAACAACCAGGGTCACCACACCTGTCCACTTCCAACCCTTTCTTTTTCTCA
TAGATTATCCCTCCTCAATCTTTACTTTGTTCAAAGCGAAGACTAAGGCTATAACGATTAGAAGCATCAA
AATTATGACTGCTGAGGATTTTCCAAATTGGAATCTATCAAATGCTAGAGAGTAAGATAAGGTTGTGAAA
AGATGGGAAGCTCCTCCTGGTCCTCCTTTTGTGATTATCCACACAAGATCGAACACTTTCATTGTAAAAA
TGCAACCAAGAACGAGTGTGGTTAAGATTACGGGTTTCAGACAGGGAAGTGTTATGTACAAAACCTTTTG
CCATCCCTTAGCACCGTCTATTTCGGCACTCTCATAAAGTTCTTCTGGGATTTCCTGCAAACCTGTATAA
AGCAGTAAGTAGTTGAATGGTATACCAAGCCAGATATTCGCAAATGTGATGGAATATACTGCCAATTTTT
CGCTGGTAATCCACCTTATAGGTTCTTTTATCCAACCAAGAGAGATCAGTAAATTATTCAAAAAACCACT
GTCCCCAAAGGTCCATCGGAAATATGTCCCACTCACCATAATAGGCATAACCCACGGAACCATAATCAGT
GCTTGCAAAAAACCTTTAAGCGGAAATTCGTAATTGAAAAGAAGAGCAATCCCAAAACCAATTGTCATTT
GAAAAAACAATGATAACCCCGTGAAAACAAGAGTATTCTTGAAAGCTCCCCAAAACAGAGGATCCTTCAG
CACCTCTAGGTAATTAGAAAACCCTATATACTTCGCTGTACCTCTTATGTAGGTTATTAGGTTTACATCT
TTAAAACTCAAGAGTAAGCTATAAATGGTGGGATACACTCCAAAAGCAACAACAAAAAGGACAGACGGTA
AAAGAAAGACAAAAAGCGCTTTTTTTCTCTTTATTTTCATGAACTCCCCTCCCGATAAAATGAAGGGGAG
GGAGGATATACCTCCCCCTTATTTTCCTTCCATCATCCTCTTACGGGTGTTGTCCAAAATTTCTCTAGCC
ATTTTCTTATATTTCTCGAATTCCTCCTTTGAGAACAGTTTTCTTATATTAGCTGCAGCCTCTTTAAATG
CTTCTTCGGGTGTCTGGACTCCCGTCAAAGCTCGCTGAATGGCCATAATAACTTCGTGTGATACGTCTGG
ATACTTGTCGATCCCGCCGACCAAAGGTCTTGGAATAGCGTATTTTGCTTGCTCTATGAACGACCTCAGC
TCCGGTCTGAGTTGTGCGATTTTTTCTGCGTAAGAAGCTCTCGTGGGAATATGTCCTGTCCATTTTTCAT
AGAATTCTCCTACTTTCTCAACATAGAAGAGTTTCAAAAATTCCCAGGCGTATTTGAGTTTCTCGGAATC
TATGGTAGCAGAGATACCGTAGCATTCCCCTCCGAAAGGTACTAGTGCTTTCATGCCCTTTTTCGGAACA
GGAAGAGGAGCTACCTCGACATCACCCAATTCTTTCAACACATCAGGTGTCAGATGCCAGCCAAATTCCC
AATTTCCGTTAACCATCATCGCAACTTCTCCGTTAATGAACCAGATAGTGAGGTCACCCTGTCCGCTCAC
ATTGACCACATCTCGTGGCATGTAGCCTTCCTCCACTAGCTTGACCAAGAATGAAAGTGCTTCTATTGCT
TCTGGTTGATCCAGTTCAAAGAGACTCCCACCATTAGTCCATAGGAACGGCTCGAACTGCCACGTTCCTT
CTTCACTTGCCGTTGCACAGAGAGCAAAACCATAGATTCCGAGTTTTTCTTTGATCTTTTTACAAGCTTC
TAGGAGTTCATTCCAAGTTTCTGGCACTTTTGTTACTCCTGCTTTTTCCAAAAGACTCCTTCTGTAGAAG
AGCGCCAGGTTGTTCGTATGTAACTGTAAGGCGTATATTCTGCCATCCTTACTTGTCACTAATCTATGAC
CCTCAAAGAAATCAAGCCAGAATTCTTCTCCGAGGTCGTTCATTACCAGATCTGTAATATCTTTGAAAAC
TCCTGCTTCAATTAATTGTGGTACCCAAGGGTTGTCAGCCATGATGATTTCGGGCAGTGTTCCTGTGAGT
GACTGTTGAAGAATGGTTGGGAGGAGTTCTGCAAAGGGTATATAAACGTGCTTCACTTCTACTTCTGGAT
ATCGTTTTTGAAACTCCGGAATTAAGACATTTTCAATGAATCGGGCAGTTCCTTCCCCTGGATGGAAGTA
ATCCTGAATGGTTATTGTAATCTTTGCTGAAAATAGGAGAGGAGTTAACACTAAAAATGATAGAAACAGT
ATCAAGAACGTTCTTACCCTCATGCGACCACCCCCTTAGAATGATTGGAAGCTCTTTCTGGTCAATTATA
TCCACACTAATTCTGCTCTGCATTGTCAAGACAAAATATTGACATATTGACATGATGTTATGACTTTTGA
TATACTACACGCAAAAGGGGGGATTTTAATGATCAGAAACCTGGAAGTTAAAGAGTTGTCAAACGAGCTA
TTTAAACCGTATGGAAGCGTAATAGATCCCGAAAAGTTGGAACCAAAGATGAAAGAAGATATTTTCACAT
TCTGGGATGGCTTGGCAGAGATGAAAGTGGACGGAATTTTAACAGTGGGTTTCTTAGAAGTTTACGAGCG
CTCGAAGGAATTCAGCAAGATGGAGAGACACATCAGAACAAAGGAAATATTCTTTGTCATTGATAATTCC
GTGATAGCTCTTGTGGGGAAACCCACTCCTGATCAAGATTTTCCAGATCCAGAAACTGTGAGAGCTTTTC
TCGTCAAGCCGGGACAAGGAGTTCTGTTGAAAGAGGGAACTTGGCACTGGATACCTTATCCTCTTGCAAA
AAAAGCAAGGCTTCTGGTTCTTTTCAAGAAAGGCACTCCCGACGAGGATCTTGAAATAAAAGACTTGCTC
GAAAAGGGCCTTTCGTTCAGGATAAATATCTGAAATTTCCACATAGGGGGGGTTGTCATGAGAAGAGTTT
TTCTGGTGCTTGTCCTCTCCATATTCGTGGCAAGCGTACTAGTAGGGGGTCCTGCGTGGTTCGAAGAGTT
CAAAAAGGCGCATCCAAACCTTGATGATGAAGCGCTGAGAAAGGAGCTAGCGAAAACCTATGCCAACGCA
AAGCCTGGAGAGAAGTTCGCAATAGGTTACATAACTTGGGGACTGGCTCAGGAGTATCTCATGATATGCT
GGCAGGCCGTAGAACAAGCGTGCAGACAGCTTGGGCTAGAATTCATAGGTGCCGTGGCGGAAACTGATGC
TGCGTGGATAGAGACAACAGAGAACATGATAGCCGCGGGTGCCAAAGCAATAATCTACAACTGTCCATCA
GCTGCGGTTATGCCAGAACTTGTTAGAATTTGTAACGAAAACAAGGTATTCATGGCTACGTTCTTCGGTT
ACACTGGTGATTTCCTCCCGGGCGATTTTGGACCATACTGGGTTCTTGACAACACTCCCATGTCCGATGA
ACAAACGTACTTCCCGGTCATGATCCTCATGGAAAAAATGAGGCAGAATGGAAAAACCAAACTGTTGCAT
CACCAGGCTTCCAAAACAGTTGCCACCGTTTCAACCGTGTACATAAACCTGGGTGTCTTCATGGCTTGGA
AAAATTATCCAGAGATCCAGCTTCTGGGCCACCAGTACGGAGAGTGGACCTACGAAGGAGGAAGAAAGGC
AGCTCTCGCCTCCCTCGCCATCAGAAAAGACTACGAGGGACTCTGGGGAGCCAACGATTCTCAGACAATG
GGAGCTCTGAGAGCTCTCGAAGAGCATGGATTGAAGATAGGACCGTTCACAGCATCTAGGGATATGGAGT
ACAGCACCGCCTTAGAGATTATGAAAGGGAATTTCCTGTGCACTTCAGGTTTCGACATTCCATACTTTGC
TGGGAGAATGGTACCCATGCTTTACGACATGTGTGTGGGAGAATGGTACCCGCTGCCGGAAGAGATGATA
CAGGCTCCCAGACTAACTGTTTACGGAAGGCTCGAAGAAATCGAGCCACTTGCTAAAGCGGCCGGAATCA
TAGATCATCCGAGTTTCGCCATGGCAGATCCTGGAGAGTACTTCGACAAGATATTGGCGGAGATGAAGAA
GGAGAAACCAAATTATCCTTTCGATTTCAGACTGATGTCGCTTGCAAAGTGTAAAGAACTGGGATTGAAA
TACGACAGACACGCAGGGGCGGAGCAGTTCGGCATTAAACACCTTGGCCGGTTCGATTACTACTACCCTG
TTCTGAGTCCCAGATTCGGCGGAAGCTTTGAAGCATTCAGAGCTCATGTTAAAGCCCTTCACGAGTATTT
CCTCGACTTCAGCTGGGCGGACACATGGGAAGAAGCCGAAGAGTATGCAAAACGCTTCCCGCCCGAGCTG
AAAATTGAACCAGTCTGGTGATGAACCGGGAGGGGCAACCCCCCTCCCGTTGATCGGAGGGAAGTTATAT
GATGAAAGCAGAAACCCCCTTGCTGGAGGTATGTAACGTCAAAAAGACGTTCGATGGGAGTGTGGAAGCC
CTCAAAGGAGTGAGTATCTCTGTTTTCCCTTCTGAGGTGCTCGGAATAGTGGGAGAGAACGGAGCTGGAA
AATCCACCCTCATGAAAATTCTGGCAGGAATTTTCCCACCGGATTCCGGGGAGATCTTTTACAGAGGAGT
GCCTATTTCTTTTCCCAGGAATCCCAAGGAAGCGGTCCGAATGGGTATCGCTTTAGTTCCTCAGGAGCAG
GGAGTCGTACCTCATTTGAAAGTGTATCAGTTTGCACTTCTGGGTCATGAAGAAAAATTTTCCACAGTAT
TTGGTTTAAAAAAGAAAGAGATGAAGTCTGTGGTTCGAGAAATTTTGAAAGAGTTGAAGATAGACTGTGA
TGTAGACTCGTATATGTACGAGCTTTCCCTCTCTACTCGCAAACTGGTCGAGATAGCAAAAGCATTTCTT
TCAATTAACCTTGAGTGCGAAGAAGAGAGATACCCTATCATCATTCTTGATGAACCAACGGCTCCACTTG
CGATTGAACAGAGGGAAAACCTGTTCGAGTTTATTATGGAATCAAAAAGAACCGCTTCCTTCATATTTGT
TTCACATATCATCCCTGAAATACTCAATTTTGCAGACAGAGTTTATGTATTACGCGACGGTATGTTAATC
GCTCATCATGATTTAAGGAAAGAAGCTCTCACGGAAGAAGACCTGTTCAGGGAAATTGTGGGAAGAAGTT
CTTCCGAGTATATGAGAAGAAGTGCTTTGAAAAAAGTCCAGAGAGAAAGAGAAGAGATCCTCAATGTCCA
AAATATTTCGAAGAGAGGCTGTTATTACAATATTTCGTTTACTCTGCACCGTGGGGAGTGTCTGGGGCTT
TTTGGGGCGTCCGGATCAGGAAAAGCAGATATTTTGCATACGCTAGCGGGAATTCAAGATTTCGATGAAG
GCATCATCAGAGTTGAAGGTAAGGTGATTAAAAAAGGAGAGGCGCCATATGTGAGACTCGAGAAATACGG
AATAGGATACTTCTCCGGTGAGACGGGGAAAGAATTGTTCCTGAACTGGTCTGTTGCCCGAAATATCTCC
ACATTGAACCTTGAGAAAGTGACCAATTATTTTGTTATCGATTCTAGAAAAGAGGAGGAAATCGCGACTC
GTGTGGTGAAAAGGTTGAGAATAAAATGCCCTTCTGTTCACACCGAGTGCTATTCCCTGAGCGGAGGTAA
CAAGCAGAAAGTCTCGGTGGGAAAGTGGATGGAAAAGAGCCCCAAAATACTACTTCTCGAGGATCCAACC
ATAGGAATAGACGTGGGAGCAAGAGAGGATATATATGACGCACTTTTGGAAATGAAAGAGAAGGGTATCT
CGATGATACTGGTGAGTGATGATCCGAAGGAGTATTTGCTGCTTTGTGACAGGGTACTTTACATAAAGGG
AGGAAGAGTAGAGAAGGAACTCTTGCCTGAAGAACTGGAGGTCATAATGAAGGAGGAATGAGGTGTGCGG
TTTTTCAAATTCCTGAGAGATAACTTCGTATTATTGGCACTGATCGCCTTAATTGTGGTTTTCTCCTCCG
CATACCCGGATAAATTCTGGTCTCGTATGAATCTCTCCTCAATAGTTAGGCAGTTCCTCAGGCTTTCTCT
TTTCGCTTTGGGACCCACCATTGTGATCATCACGGGTTCCATGGATCTGTCGTACATCGGTATATGGATG
TTAGGGGGTATTCTCACCTGGTACCTCCACTCCCAGGTCGGACCCCTGGCTATCTTGGTCTATCCCCTGA
TAGGAGCTCTCACCGGTCTGATAACCGGTTTCTTACAGGTGAAGGGAAAGATCCCTTCCTTCATTCTCAC
CCTGAGCATCACAGTCACTTATTGGGGGATAACCGCCTGGATGTCAGGAGGATACCCAAGAGTCGTCAGG
GGATATCGTTTCATAACGGCTTCCATCATCCCATTCTTTCCGGCAGCGTTCTTCTGGGCGCTCCCCCTGA
TGTTCTTTGTCATCTTCCTGATGCACCGCACCAGAATCGGCACGTACTTCTACGCAATTGGTTCAAACGA
GGAAGGAGCACGAGTAAGTGGAATAGATGTAGAGAAATACAGAATTCTTGCTTTCACTTTGAGCGGATTG
ATAACAGGTACTGGTATGATCATACTGTTTCCTCTAATGGGAGGATCTGTTCCAACGGAACTTAAACTTG
GAAGCCTCATAGATCCACTGATAGCCATCGTATTGGGGGGAACCTCTCTCGCGGGAGGAGTGGGAAGTCC
TGCCAAGACCCTGCTCGGTGCTATTACATTCGCTGTTATTCAAAGAGGAATAAGCCTTACCTTCTGGAAA
CCTGAGCTGATACAGCTGATTCTGGGATTGATAGTGTTGGGTGCCATTTTAACAGGTACCAGAAGGCTGA
GGGGGATGATCGTAAAGTGAGATGGACATGGCTGAAGAAGAACATCACAGCCCTCTATTCACTCGCAACT
GTTTTGATCATAATTTTCATTTTTCAAGCTTTGAATCCTTCATTTCTGAGTTATGAAGGATTCCGGGCAC
TCATATATGCCATGTCTTACTTCCTCATAGCCGCATGTGGATTGACTTTCGTCATTTTGATGGGTTCGTT
CGATTTTTCAGTGGTGAGTCTGCTCAAACTTGCCGCGATGTTTTGCGCCGTTTTCTTCGATAAATACGGA
ATGATGGTCATCCCTATCTCCCTGCTCCTTACAACGGCATTTGGTTGTCTCAACGGTCTTCTGGTATCCC
TCTTCAGCATTCCTTCCTTCATGGCAACACTGGGTGTTTCCATTGTTCTGGAGGGTATTGTTCTTTATTT
CTCAAAGGGAAAATTATTTTTAATCTATGACGAGACCTTCAGGGCACTGGCTGTCAAACAAATACTGGGA
CTGCCGGCTGTATTTTTCTGGGCCTTGATGGTCTGGGCGATATGTGTTTTTGTGGCACTCTACACTCCTT
TTGGAAGAAAAACGTATGCTATAGGGGAAAACATTGTGGCGGCCAGACTTTCAGGGATAGATGTGGAAAA
GCACAGAATCTTGGTTTTTACGCTGAGTGGTTTTCTTTCCGGGCTGGCAGGTGTGCTTTACATGGCTCAG
TACGGAGGTGGATCTGTCCAGCTGGGAGCGGATATGTCAGTACCCCTGTTCGCCAGTATTGTAGCTGGAG
GAACCGCTCTGACGGGAGGTATAGGGGGGCCCCATCTTACGTTGATAGGCGTGATCATCATTACATGGAC
GCAGACGGGTTTGCTCATGCTGGCCGTCGGAAGAGACGTTCAGATGATCATTTTTGGAATCATCGCCATT
GCCCTGGCTGCTGCCACAGTGGATAGAAAGAGGGTAAGGATAGTGAAATGAAAAGAGAAAAAGAGAAAAT
GTGAGATTCCGGGTGATATTTACTGATAATCCTCTGTCTTCGCTGATAATGTCCAATAAAGGTCCTTTTC
ACAACTTGAAGTTGAAAGTGATAATGTTATAACATTACTACTGGATCACCGGAGTGGGACACCACATTTT
GAGGGGGTGAAGTCTTTATGAGAGGGTTGCTGGTTCTGGCTGTTCTGATGCTGTCGGTTCTGCTGCTGGC
ACAGGAGATTCCTGAGATCGTCATAGGTTGGGCCCCACCTGACATCACTGGAGTTTTCAAGACCGCCACA
GACTTCTTTAACAAAGCTGCCGAAGAGGCCAAGAAACACGGTATTCCTGTGAAGGTTATAACAAAAGCAC
CACAATCACACACTGCGTTCGCTGATCAAATCAAGATCATTGAGGATTTCATCCAGAGAAAGGTGGATGT
TATAGCCATCTCCCCCATCGAAGTTGAGGTTGTAAAACCCGCTCTGAAAAAGGCTAAGGAAGCAGGTATT
CCCATTATCGTCGTTAACTTGCTTGAGCCGATTGAAGGGCTCGATGTGGATTGTTACATAGGATTTGACA
ACACCGTAGCTGGTATGATCTCTGCTTACGCTGTTATCGATTACTTCGGAGGGCCTGGTGTGCTGGGAGA
GGGTGAAAACCTCAACGTTCCTCCTGAAGCCTACTTGGATCTCGGTTTCTGGCAGGCAATCTATTCACCT
CCGATGATCGAAAAAATCAAGGATAAGATAAAGGCACGTGGAGCCATCATCGAGGGAATAGCCGGTGGAT
TCTTCTCGACTGCCAGGCTCAGAGGATTTCACGCGGTGATCGATCAATTCCCAGGAATAGAGATAGTCAC
AACGCTTCCCGCAGATTGGAACAGGGAAAAAGCCATAAAGGTGGCGGAAGATATTCTAACAGCTCATCCA
AAAGGTACTCTGGACTTCATATGGGCCGCCTCCAATGAAATGGGACTCGGTGCCATGCTGACGTGTGAAA
GAATGGGAAGAACGGAAGTCAAAATTTTCACAAACGACGGCACCCCAGAATCTGTACAGCGAATACGGGA
AGGAAGAATCATTGCGGAAACATGGCACGGGTTCCCGGAGTGGGGCTGGTACGGTACCAAGTACGCCGTG
ATGCTCGCTCTCGGGTTGAAAGATCTGGTACCACAGTTTGTGGATATCAGACCAAGAACAGAGTGGAAAG
GAAACGCGGATATGTTCTATCCGAACACTTACTTGGAACCAACAGACTGGGAAGCGATCAAAGCAGAGTA
TCTTAAGAGACAGAAGAAATGAGAGGGGAGGGATCCCCTCCCCTTTAACCAAGGGGGGAGAGAGATGGAT
TTAAAGCTGAAGAATAAGGTAGCAATCGTGACTGGTGGAGGCGCCGGGATTGGTGAGGCTACATGCAAAC
TCTTAGCTGAGGAAGGAGCCATCGTAATAGTAACCGATATGGATGAAGTGAATGGAAAAAGAGTCACTTC
CGAGATATCACGGATGGGAGGAAAGGCTGAGTTTTTCAAGATGGATGTGAGCAATGTTGACGAGATTGAA
AAGGTGGTAAAAACTGTTGAAAAGGAATATGGAACGATAGATGTCTTGGTGAACAACGCGGGTATCTACG
CAAAGGGAAACGTCCTGGAAATCACGGAACAAGATTTCGAGAAGCTGGTGGCGGTGAATGTCAAAGGTGT
TCTTTTTTGCACAAAATATGTGGCTGAGGTTATGAAGAGAAATGGAAGAGGAACCATTGTGAACGTAGCC
TCAGAGGCAGGTCTGGTCGGAATAAAAGGACAGGTGATATACAATCTGACGAAGGCTGCGGTGATATCCA
TCACCAAAAGTTGCGCGGTGGATCTGGCTCCATATGGAATAAGGGTTAACGCTGTATGTCCGGGAACCAC
TATGACTCCGTTGGTCGAGAAAGCCCTGAAGATGGAAAAATCTCCCGAGATGGTGAAGAAACAACTGGAA
TCTTCTCGCCCTCTGAATCGATTGGGGGATCCTTCGGAGATAGCGGCAGCTATTGTTTTTCTCGCGTCTG
ATGTGCCCGGGTATGCTACAGGTGCGATTTTCCCGATCGATGGGGGTTACACCGCATGGTGAAGGAACCG
ATACTTGTTCTGAAGGGAATCACGAAAGAGTTTCCCGGGGTGAAAGCTTTACAAAGTGTAGATCTGGAAG
TATTTCCAGGAGAAATACATGCTCTTCTCGGAGAGAACGGAGCCGGAAAAAGCACCCTCATGAAGATCAT
CAGTGGGATAATAGAACCGGATAGTGGTAGCATCGTACTGGATGGAAAGAAAGTCAGGTTTAGAACACCT
AGGGAGGCTTTGAACGCTGGTATAGCTCTTGTGCATCAAGAACTCTCACTGATACCTTCTCTTAGCGTCG
CTGAAAACATATTCCTGGGACGGTGGCCGAGGGGGATCTTTGGGATAGACTGGTCTTACATAAACGATCG
AGCTCAAGAACTTTTGAAAAAGTTCGATCTCAGGATCAATCCTAGAGCTCTCGTGAGAGACCTGAGCGTA
GCAGAGCAACAAATAGTTGAAATCTTAAAAGCGATCAGTCAACCCCATGTGAAACTACTCCTTCTGGATG
AACCCACATCGGCTCTCAGTGAAGACGAAGTTGAACGGCTCTTTGAACTTCTCTTCGAGATTAAGAAAGA
AGGAAAAGCCATCATATTTATTTCGCACAAACTTGATGAGGCCCTGAGGATAGCGGACAGAATTACTATT
TTGAGAGATGGTAAAAAAATAATCACAGCCCCTAGAGGAGAGCTAACAGAGAGAGATGTTGTCTTTTATA
TGACAGGAAAACACCTTGAAGAGGAAGTGATTACACACGACTCTGTAGAAGGATCCCCCCTTCTATCTGT
TCGCAATTTTTCAGCCGGTGTTGTAAAAAACGTGAATCTAGATCTCTACGCCGGTGAAATCCTAGCAATA
TTTGGACTGCTGGGATCAGGTCGTACAACTCTTGCACGTGGATTGTTTGGCTTAGAAAAAGCGGAGGGAG
ACATTCTCATCGAAGGAAATAAGGTGAGAATTTCTTCGCCCATCGATGCGATAAATGCTGGCATAGGATA
CTTACCGGAGGACAGAAGAGAAGCTCTTGTCTTCCAATTTTCGGTGTCCAAAAACATCACCCTTGCTAGC
TTCAGAGAAATCTGTAGAAAGGGAATTCTCGACTTTAGAAAAGAGAGGGAACTGTCTTCTTCCCTTGTTG
AGAAGCTGAGAATAAAGACACCCAGCTTAGACAAGAGAGTGATGTATTTGAGCGGTGGTAATCAACAGAA
AGTTTTGCTGGCCAGATGGATATGCAGAAAACCCAGAGTACTCATTCTCGACGAACCGACCCGGGGAATA
GACGTGGGTGCAAAGTATGAAATAAGACAACTGGTCAGGGAGCTCGCAAAAGAAGGAATGGGCATTATTT
ACATCACTTCAGAAGCACAAGAAGCTGTTGAGGTGGGAGATCGTATTGCTATTATGAGAAATGGTAAGAT
AATCAAAACTTTGAAAAATATTAACTTATCGAAGGGAGATATTCTTGCAGAGGCGGGAGGAGCTGTGAGA
GCATGAAGGAAAACGTTTTGAAAATGACAACCGGAACCAGCAGATTAAAAGTGATGAGCAACATCCTTAT
TAGAGGAGGATCACTGGTAGGACTTTTGGGATTGGTGATAGTCTTCTCTGTTCTCTCTCCATATTTCTTC
ACCATCAGCAACTGGCTCAATATTCTCAGACAGGTTTCTGTACTCTTGATCTTAGCATCCGCCCAGACGA
TGGTGATCATCTCTGCGGGTATAGATCTTTCCGTTGGAGCAATACTGGCTCTTGGTGGGTGCTTGGCTGC
TGTTGCGATGAGTTATTGGGGTTGGAATTTCCTTCTTGGCTCACTTCTTGGTGTAGCTGTCGCCACACTG
GTTGGATTCTTCAATGGTTCCATCATCACAAAAGGAAGAATACCTGATTTTATCGCCACATTAGGAATGT
TGGGAGCTGTCAGAGGAGTAGCACTCCTCATAACAGGTGGTCTGCCCGTACCTTCACATTTCACAGCCAC
TGCGCTCAAGGGATACCTTCCAGAAGCTCTCATCTGGTTAGGAAGTGGTGACATAGGACCGGTACCAGTT
CCCGCCCTGGTCGCTCTCATAATGGTACTTATTACATGGTTTGTGCTATCACGAACATGCCTCGGTCGCT
CGATTTATGCGGTGGGAGGAAACAGAGAAGCAGCCAGAGAATCAGGAATAAATGTTGACAAGGTGAAGAC
GATAGTTTACACCTTGTCGGGATTGTACGCCGGTATAGCAGGATTGGTTATGGTGGGAAGGATGAATTCG
GCAAACGCTCTGATGGCAGAGGGTATAGAGCTAAACACGATAGCAGCCGTTGTTATAGGAGGTACCAACC
TCTTTGGCGGTGAAGGAAGTGTCCTTGGAACATTGATAGGTGCTCTGCTGATCGGTGTGTTGAGTAACGG
CTTGAACCTCCTAGATGTAGAACCTTTCTGGCAGAAAGTAATCAACGGTCTTCTCATCATAATCATTGTT
GTGTTCGATCAATGGAGGAGAAGAAGACTCACAGCATGAGGGGGTGCAACGATGGTTAACCTGTGTGTCA
TAGGTGCTGGAAGGGTGGGAAAACATCATACAAGTGTTATCACTCGCAGAATACCGAAGGGGAGAGTAGT
TGGTATTTACGACAAAGATCAGGAACTCACAAGAGAGGTGGCAAGCGAATTCGGTATAAGAGCGTACAGC
AGTATTGAGGAAATAGGAGAGGATCCCACAGTAGACGCTGTGATCATCACAACTCCTACATTCACTCATC
ACTCGATAGCTACCTACTTTATGAGCAAGAAAAAACATGTCTTTTGTGAAAAACCCCTTGCTATCACTTT
AGAAGAAGCGTACGATATGAAAAGAGTGCTCGAAAACTCAGGAGTCAAGTTCCAAATAGGTTTTATGAGA
CGTTTCGATAGTGGATTCAGAGAAGCCAAAGAAATCATAGAGAACGGATTACTTGGCGATATCATGTCCA
TCAGAAGTATCACGAGGGGTCCTGGTTTACCTCCGGAGTGGGCATGGGATGTCGAGAAAAGCAACGGCTT
CCTGGCGGAAGTGAACAGCCATGATTTTGACAGTGTAAGGTGGCTCTGCGACTCCGAGTTTGTGGAAGTA
TTTGCCTACGGGAAGGCCAGAAAGGAGAAAAAGATTCTTGAGAAGTACCCAGATTTTTACGACACATCGG
TGGTCAGCTTTCTCCTGGAAAACGAGACGATAGGAGTCATAGAGGGAAGCTGTCCTGTTGAGTACGGTTA
CGATGCAAGGGTAGAAGTACTGGGAACAAAAGGGCTGTTGATGATCGGTGATGTTCAGGATCATCAATCA
GTACTCTTCTGTGAAACGGCGAAGAAGTCCGTGAGAAAGACTATAGGAGGATGGAGGGACAGGTTCAAAG
AAGCCTACATACTGGAACTGGAAAACTTCATAGAGTCCATTTTGAATGATAAAGAGCCTTCACCCAGTAT
AGAAGATGGAATAAAAGCGTTAGAAGCGGTGATAGCTGCAAATAAGTCCATCAAAGAAGGAAGACCGGTG
AAAATTGAGGAGGTACGAAAATGAAGGCCTTTGTTTTTGAAGGTGTTAATCGAGTTGCCTTGAAAGAAGT
GAGCGAACCCAAGTTGTGCGAAGAAGGAGCGGTGATTAGAGTTGTCTCTGCCGCAGTCTGTGCCACCGAT
GTGAAGATATACAAACACGGCCATTTCAAAATAAAAGACGGAGAAAGCAGAATTTTAGGGCACGAGATTT
TTGGTGAAATATATGAAATTTCCGATGGTTTTTCTGACAGATTCCCCGCTGGTACAAAGGTGTTTGTGGC
TCCGAACATCGGATGTGGTAAATGTAACTACTGTCTGGTGGGTAAGTATAACTTGTGCCCAGATTATGAC
GCCTTCGGTATAACGCTAGATGGAGCATTAGCTGAGTACATGTTCATACCTGCCAGAGCGTTTGAACAAG
GAAATGTTATGAAAGTTAAGGAAAATGAAGATGAGGTGTTTACACCCCTCGTTGAGCCCCTCTCCACGTG
CGTTTATAATTTGAACAACATCTCGATAAAACCGGGAGATAAGGTTTTAGTGTTTGGGGCAGGATTCATG
GGATCACTGAACGCCCTGGTCGCAAAACACATGGGGGCTTCGTTTGTAGCAGTGGTAGATCCGAAGAGAG
AAAGACTCGAAAAAGCGAAAGAGATCGGTATCCATTATCGCCTGGACCCTTCTGTTGAGGATATCAAGAA
AGTTTCCTGGGAGATCACCGAAGGTCAGGGCTTCGATGTGGTGATTGTCACTGCGCCACTCCCAGAGGTG
CAGGCTCTCTCTTTGGAAATCGTCGCAAAACTAGGAAGGGTGAGTTTTTTCGCTGGTCTCCCAAAAAAAT
CTAACTTCCCGAGTATCAACACGAACCTGATTCACTACAATCAACTGGTACTCACCGGTACTACAGGAGC
AGATGTTGAGTACTACAGAAGGGCACTCGAAATGTTTCATCATCGGGACGATTTAAGGGAGGACATAAAG
AAATTAGTGACTTCCGTGGTTACTCTTGAGGAGTTGCCCGAGGCTTTCGAGAGATTGACACAGGGAATTG
AATTGAAGGTTGTTGTAAAAACAGAGTGATTGAGGTGGGATGTTTCATGTTCTACATTATGGGGGTTGAT
TTGGGAACTACGAATGTTAAGGCGGCAATTTTCGACGAAAACGGAAAACACGTAGCAGAAGATTCATTGG
AAGTTCCTCTCAGACAGCCCAAACCGGGATGGGCTGAACAAGATTTGAACGAGATTCTGTCCGTGGCAAC
ATCGTGTATTCGAAATACACTCGAAAAAGCAAATATAGATCCATCAAAAATCGTCGGAATAGCCTTTGAT
GGCCAAATGTCTGGCCTTGGAGCTGTTGATAAAAATCTTGAACCTGTCATGCCCTTCGATTCGTGGTTGG
ACACACGTTGTACTCCTTATATAAAGAAAATGTACAAATATGCTGATTTGATCATTCAGAGATCCGGTGG
TGCTCCTGGCTACTCTCATGGTCCCAAGATTTTAAGGTGGAAAGAAGAAATGCCGGAACTCTTCGACAAA
ATATCAAAGGTTGTGGTACCAGCAACTTACGTTGCTTCAAAACTCGCAGGCCTGAAAGCGAGCGATGTCT
TCATTGACTACACGTATCTTCATTTTTCAAATGTATGTGACTTGAAAAATATTCGATGGGACGAGGAATT
GTGCCAAATGTTTGGAATCCCCGCAGAAAAACTTCCTCGCATAGTGAAACCGTGGGAAATCGTTGGAAAG
TTATCAAAAGAAGCCTCCTCCAAAACGGGTTTGCTTGAGGGAACACCGATAATAGCTGGATGTGGTGACC
AAGCATCTGCCATGTTGGGTGTTGGTATTGTAGAACCATACATTCTATTTGATTCCGCTGGAACAGCGAG
CGTTCTGGCTCTCTCGATAGACGATTTCAGGCCAGATATGAAACATAAAGTGTTACTCACAGCTCGTTCC
GTACTGCCTGAACTCTGGTATGCGATTGCTTTTATAAACGGTGGAGGGCAAAATTTGAGGTGGTTCAGGG
ATGTATTCGCATTCTCTGAAAAGGAAGTGGCAAAACACCTGCAAAGAGATCCCTATGAAATTCTTAACGA
GGAAGCGGAAAGACTCTCTCCAGGGAGTGATGGTATCATTTTCGTACCTCATCTGGGAGGACGAATGTGC
CCACCACAACCACACTTCAGAGGTGTCTGGTTCGGGTTCAACTGGGGCCATAGCAAAGCGGGTTTTTACC
GTTCCATCCTCGAGGGTATAGCTTACGAATACAGCTTCTATCTGGAGATCATAAAAGACCTTTTCCCCGA
TGCGTCCTTCAAATACACCATTGTCGTGGGTGGTGGAGCGAAGAGTGATCTCTGGAATAAGATCAAGGCG
AGTGTTCTAGAAATGCCTTACGTAAAAGTTAACAGAAGGGAAGGAGCAGTCTTCGGAACAGCCGTCCTGG
CAGGGTACGGTTCCGGGCTCATAAGGGATATAAAAGATTTCATAAAAAGAGTAGTAACAATAGAAAAGAC
CATGGAACCTGTCGAAGAGTGGAAGAAAGTTTATGAAAGATACAGAAAGTTTTACAGAAAACTTCTCATT
GAAACAGATCACTTATTCTTGGAGTTTTTGGAGGGCGAGTGTGACCATGACAGAAGAAATTAAAAAACTC
AGTTTCAGTTTGAAAAAGGATTCTCCTGTTCCTCTGTACCATCAGGTCGAAGAGATACTTTACCGTTGGA
TAACAGAACATATGAAACCTGGAGAGATACTGCCCAGCGAAAAAGAGCTCTGCGATATCTTCCAGGTGAG
TAGAAGCGTCATTAGACAGGCGCTAGGGAATCTGGTGAATCGTGGTGTCATAGAGCGTCAGAGAGGAAAA
GGTACCATTGTCGCCAGACCAAAGATAAATGAATATTTGATGGCTAAACTGATTGGTTTCTACGCAGACA
TGAAAGCGCAAGGATTGACGCCTGTCACTAAACTCCTCTCCCAGGAGATCATAGAAGCTGATGATATACT
AGCCTACTATCTGGATCTGAACGTGGGAGACAAGGTCGCCAAAATAGAGAGATTGAGATACATAGAAAAC
GAACCTATTCTTACGGTGACCACCTACATTCCATACAATCTTTGTCCCACTATACTAGAAGAAGACCTTG
AAAATAATTCACTCTACGAAATCTTGAAAAGTAAATACAACATCAATCTCATATGGGGAGAAAGAATCAT
AGAGGCAATCACCGCTGAAAGTCGGGATGCGAAGCTGTTGAAAGTGAAGAAAGGAGCGCCTCTTCTTTTC
CTGAGAAGTATAACCTACACCGAAAACAACGTACCAGTTGAATACTATGAAGCGAAGCACAGAGCAGATC
GCACACGATTCATAACTCGTCTATTTATGGTGCCTGTTAGCAATGAAACACTCACCAAGGCTCTCAGTGC
GCATTCAAAGCTCTCGAAATTCTTCAGTAAGGATTATGAATCCTTAACATAGAGGGAGGGAAAAGCATGG
TTTTCAAATGTATCGTGAACGGAAATCTCATCGAATCAAAGACTGGTAGAGTCTATGAGGTAAGAAATCC
CGCCAACACCAAGGAGATAGTGGGAAGAGTACCTCTCCTGTCCGGCGAAGAAGTCGAACAAGCCATAGTA
TCTGCTCATAGGGCTTTTAAAGAATGGAGCACCACGCCTCCCGCAAAGAGAGCCGAAATCATAAAGAAAG
GTGTAGAAATAGCGCGGAAAAAATTGGAAGAAATCGCAAGGCTCTTAACATTAGAGAACGGAAAGACCCT
GAAGGAGGCTAAAGAAGAGGTAAAAGCTTCTCTTGACTCAATAGAATATTTTGCAGAAGGTGCTCTGAGA
ATCCTCGGTGAAACGTACCCAACCAACAGCGAAAACAGGTTGAGTATAGTTGTCAAACAACCGGTGGGTG
TTGTATCAGCTATCGTCCCATGGAACTATCCTTTGTTACTTCTAGCCTGGAAAATCGGGCCTGCTCTGAC
AACAGGTTGTACGGTAGTTGCAAAGCCCGCTCATGTTACTCCCCTGTCGACATTGAAAATGGCTGAGTGT
TTCTTGGAAGCAGGTCTACCCGCCGGTGTGCTGAACATTGTCACGGGTGACGCAAGAGAAATAGGAAAAG
TTTTACTAACGCATCCACTGATCGCGAAGATAGCCTTTACGGGAAGTACGAACACAGGAAGGATGATCAT
GAAAGAAGCCGCAGATACAGTGAAAAGGTTAACTCTGGAACTGGGAGGAAACTGCCCTCTGGTGGTCTTC
GAAGATGCCGATCTCAAAGAAGCGGTAAAAGGCGCCGTGAGGAGAGCCTTCAGGAACGCGGGACAGGTTT
GCAATGCCATCAACCGCATCTACGTACATCGGTCCATCTACAAAGACTTTTTGGATCTTTTCCTGGAGGA
GACGAAAAAAATAAGGGTGGGAAATGGCCTGAGAGAGGACGTGGACATGGGGCCTTTAACCACCGAGGAG
GGGTGGAAGAGGGTTAAAGAGTACGTGGAGGAAGCCGTGGCAAAGGGTGCAAAGATACTGTATGGTGGTA
AAAAACCAGAGGGTGAAGAATACGAAAAGGGCTATTTCTTCGAGCCCACGATTCTTGTTGATACAGATCA
CTCAATGAAGGTGGTGAAGGAGGAAGTGTTCGGCCCCACGGCTCCTGTGATGACTTTTGATACATTCGAC
GAGGCGATAGAGAAGGCTAACGATACGAATTACGGTCTTGTCGCATATGTTTATACGAAGGATCTGGGGA
AGGCTCTCAGGGCTTCCCTGTTGATTGAGAGTGGAACGGTGGGAGTGAACAATGTCTCTGGGGGAGAGTA
TCCATATCCTTATGGAGGGTGGAAACAGAGCGGATTCGGAGTGGAAAATTCTCATCACGTTTTCGATGAG
TACTTGAACATCAAACACATCAGGATTGATTTCTAAGGAGGGAAAAGACATGAAACCGTTTGTGGTCAAT
TTCAGCGATATTGGTATAGATTTTAAAGGCAATCATATTGTGAGGAAATACAATGACATAAAACATATTT
TCAAAACCACAGATCCTACATTGGAGAGAGAAAATCCTGTGATTTACGAGGTTTTTGAAGGGCCCATTCA
AGAAAAAGAAGGCGAACTCATGTTTCTAATCACTATTCTTTATCCGGGCACTGTGAACGGAGAATTTTTC
ATGACAAAAGGACACTACCATACAGTAGAAAATACAGCCGAAGTTTATCTGGGTCTACGTGGTAAAGGAT
TGATTCTCTGTCAGACGAAAAAAGGTGAATTTGAAGCCGTAGAGATAGGGCCGAACAAGGTGGTATACAT
CCCACCATTCTGGGCGCACAGGACTGTGAATATATCGGACGAACCCCTGATCTTTTTCGCCGTTTATCCT
GCTCACGCAGGTCACGACTATGAAACTGTTGAAAAAGAAGGTTTTAAAAAGAGAATCTTTAGGGGAGATA
ATGGTATTTTGTTTGTGGAACAATAAAGGCGCCGTCCGGCGCCTTTTATTCATTCAGGATCTTTTCTATC
TCTTCCATTACTTCATCTGTGAGTTTTTCTTTGATCTCGACTGCTTTCAGGTTCTCTTCGAGCTGTTCTG
GTCTGCTCACTCCGAGAATGACACTGCTGACGTTTTTGTTTTTCAAGATCCACGCGATGGCAAGCTGTGG
AAGGCTCGCTCCGAGCTGGTCCGCTATATTCTGGAGTTTTCTGAGCTTTTCGAAGGTTTTTTCGTTGAGA
AGACCTCCCTCTTCAAGCCACTTCCTCACCTGCGGGAACGTGGCAAGTCTTGAATTCTCTGGAATTCCGT
TGTTGTATTTTCCAGAAAGAAGGCCAGACGCGAGAGGTGAATAAGTAGTCAGCCCCATGCCGTACTTTTC
GTAGAGAGGTGCGTACTCTTTTTCCACCCTTTCTCTCACGAACATGTTGTACTGCGGTTGCTCCACGATG
GGAGGCATGACGCCCAGTTCCTTACAAACCCTGTGCGCTTCCTCTATCTCCTTTGCACTCCACTCAGAGG
TTCCCCAGTAGAGTGCAAGCCCTTCTCTCAAAATGTAGTCCATCGCGAAGACAACTTCTTCCATGGGAAC
GTTCGAATCGGGTCTGTGACAGTAGAGGATATCCACGTAGTCCATCTGAAGCCTCTTCAAAGAGTTCCAG
GTCCCCTCGAGAAGATGCTTCTTCGAAAGCCCCAGATCGTTCGGGCCACTTCCACCCCAGAAGATCTTCG
TGGAAACGACGAGGTCCTCTCTTCTGAAGTTCTTGAGTATTTTTCCAAGCATCGCCTCTGCTATTCCACC
CGCGTACGCCTCTGCCGTGTCGAAGAAGTTTATTCCACTGTTGAATGCCTTTTTCACCACTTCTGTGGCA
GTATCGAGGTCGAGCTGTTTTCCAAACGTGAGCCAGGATCCAAGAGAGAGTTCGCTGATCTTGACACCCC
ATTTTCCTACTTTTCTGTACTCCATCGAAGACACCTCCTTACAGTAGACTTGAAACGAACACTCTGTTTC
CCCCCGATTTCACACAGGCTTCTATAAATGCAAGATCCTTCAGAGCCTGAACCGGACTTCCCAGATCGTT
CGATTTTCCCTCCACAACCACGTGATAGAAATCTTCAAACTCTTTCTGGTAGCTGTTTTCCTGTGGAACT
CTTATTTCCTCTTCGTTCAGAACGATCCTGTCCCAGGCTATGGAAATTTTTCCATTCGTTCCTGTGATTT
CAAACCGCTCTTTTCCCTTCAGAGAGTACGAAACCGTGTAGTTTCCGACTGTGCCGTTTTCGAACTCGAA
TATAGAGGAAAGAAAATCCATTCCCCCGAGAAGCGGAGAAAGATCCTTCGCAACGGCGGAAACCCATTCT
ATCTCACCAAGAATCAACCTCATCGCCGCTGCGTGGTGCACACCGCCGTCCGAGAGAAAACCTCCAACGT
GTTTCGGTTTCTTCCTCCAGTCGGTGTGGACGTACTCGTTGCTTTCGTCCATCCCCACCCAGATCTGCCA
GCTCATGAAAACAGGATCACCTATCGACCCGCTCTCAACGAGCTCTTTCGCCTTCCAGAAGGCCGGAACG
TGTCTGAAATTTTCCGCGATGTAGACTGTCTTTTCAGACTTTTTTGACAACTCGACAACTTTCTTTCCCG
TTTCCACGTCCGTTGAGATGGGTTTTTCACAGATCACATGGACTCCTTTTTGAAGAGCCTTCTCAATGAA
CGGGAGGTTCAATTCAACGGGAAGTGTGAGGTCGACCGCGTCAACAAGACCAGAATCCAAAAGTTCCTCG
TAGCTATCGAAAACAACAGGATTTCCGACCATTTTCGCGAACTCTTCAGCGTGAGACTTCGTTCTACTCG
TGACAGCCGTGATCTCAAAGAGATGGGAAAGGTTCTTCAGAGCAGGAAGGTGCAGCTCTCGAGCGGCGAT
TCCACACCCCACAACACCCAATCTGATCTTTCTCAAAGGCTTCACCTTCTTTCATGTGGTTTCCAAATAC
ATTATAGTTTGAAAATGTTTTCATTTCAATGTTCAGTGAAGACGTCGATCCAAGGTTTTTCAAATGAAAA
AGCGGTGTAGAAGATTATGGAGATGATGAAAAGTACAACTATCACTGTTTTGAAATCTGTTCCGATAGAG
TTTCTTTCCAGATTTCTCTCGAAAATTTCCGACAGGATCGCAGCAAGGAAGGTTACCACAAAAGCCCAGG
AAAGATCCACAGCAAGCGATTCGATGTGTCCAAAGAACACAGGAAGCATGTACCAGATGAGCACTATGAA
CCAGGGAAGAAGAACTGTTGATAGGATACGAGGATACCAGAACCCGTGTTTTTTCTTCGCGAAGAAATAC
TCGATGATATTCGTGAAAAAGTACGCCCAGAAGCCGATCTTGAGATGTTCAAAGACAGACTCGTCAACTC
CACAGATGGGCTTTAAGAATTCCCAGCCGGAGAGTTCGTAGCCAAAGTGAAGAACAGCGTAGATACCCAG
AAAGATCAAAGCCTTCCAGAGCATCATCACACCTCCCCTATACGAAGCTTGTACAAATTCTAACACCAGA
ACAAAAAAGGGCGGAAATCCGCCCTTGAACACACTCCTGTTGGTAAAACTCTCACTCTTTCAGAAGGATC
AAGACATCGAGCGGTTGCAGCCTCGCCTTTTTTTCATACGAATTTCCTTTGATCAGATCCCTGAACATTC
CTTCCGGCAAGTCAACGATCTGCGGTTCATGAGAGTGATTGAAGAGAAAGTAGAAGGTCTTCTCTCCTTT
GACTTTCTTTATCACCTCTACACCATCTGGCGGTGTGATCTCTGCTCTGAGATCGTGTTCTCTCTCTATG
AACTTCACGAGATCCCATACAAGATCGAAAGACGCGGAAGAACCTACGTAGTAAACCCATCCACCACCGT
ATCTGTTTCTCAACACGGCAGGTTCGTTCATGTAATAGTCCCTTCCAAATCTTCCGAGCACTTCCGCAGT
GGTGGTTTTTATGTAGTCAAACACCAAACTACACTCGTACCTTTTGCCAAACATCAAGATTTCGTTTTTC
TCCTCAGGTGGCAAAGCATCTATTTCTTCCACACAGCCCCCCATAAGATCGCGAAGATAACCTGGATAAC
CTCCCAGAACAACCTGATCGTCTTCATCGACAATACCGCTCATTGTTGTGAGGATCAAGATTCCCCCGTT
CGAGACGTAATCTTTCAGCTTCTGTGCAAGTTCTTCGCCCACCATGTAAAGCGCCGGAGCAACGATGATC
CTGTATCCCTCAAAATTCTGATCTTTACCAACAACATCGACTCCAAGACCGGTTTTCACAAGTGCCTTGA
AATACTTTTCTGCTTCGTTCAGGTACTTGAAGTCTATGTTCGGTGTCAGGGTGTCTTCCATCGCCCACCA
GCTTTCCCAGTCGAACAGAAGGGCAGTCTGTGAGACTACTCTTGTGTCGAGAATATCCGATAGGGACTTT
ATCTCTTCTCCCACTCTCTTCACTTCCTGAAACACCCTCGTCCTGGTGCTGTCAACGTGTGTGATGACGG
CCCCGTGGAACTTCTCCACACCACCCCTCGACTGTCTCAACTGAAAGAACATGAGAGTTTCGGCTCCATG
AGCGAGAGCGTGATAACTCCAGAGTCTCATCTCACCAGGTCTTTTCTGGGGATTGTACCATCTCCAGCAC
GCCTGGGAAGGAGACTGTTCCATTAGAACAAAGGGCTGACCTTCTTTCAACCCTCGTATCAGAGAATGTC
TCAACGAGATCACAGAGAAATCCTCTCTGTATCCGGGGTAGTTATCCCACGCTGCAACGTCCATGTGTTT
TGCCCATTCGAAGTAGTTCCACTCTTTGAACGTGGCTGCGATCAGGTTCGTCGTGACCGGAACGTTCGGG
GTGTGTTTCTTTATGGCCCGGTATTCTTCAAGGAAACATTCGAGCATGCTCTGCGTCATGAACCGTCTGT
AGTCGAGGAACAGTTCTGGAAGAACGGATTGGTACCTATCTTTTCTCCAGAAAAGAACGCTCCTTGTTGT
TGGAACGGGGATTTCCTCCCAGCTCGTAAACGTCTGCGACCAGAACCTCGTGTTCCACCTTCTATTCAGT
TCATCGAGGGTACCGTACTTTTCCTTCAGCCAGTTCTGGAACTTTGCCCTGCACGTGTCGCAGTAACAGT
AGTTCAGGTATTCGTTGTTCACGTGCCACAGAACAAGTGCGGGATGATCCTTGAAGTGTTCTGCGAGTTT
TTCTGCGATATTTCTTGCAAAATATCTGTACTTTTCGCTGTTTGGACAGAAGTTCTGTCTGCCACCTTTT
TCTCTTTTCACACCGTTCACGTCTGTGAGGAGTATTTCCGGGTACTTCTGCGTCATCCAGTGAGGAGGAG
CGGATGTGGGAGTCGCAAGACAGACGTAGATGCCCTCTCTGTAAAGACGATCCATCACCTTCTCGAAAAA
CGAAAAATCGTAGGTGTTCTCATCCGGTTGCATCAGAGTCCATGAAAAGACACCGAGTGTTACCACGTTG
ATCCCTGCTTCTTTGAACATCTTGATGTCTCTTTCAAAGGTTTCCTCATCCCACTGCTCTGGGTAATAGT
CCCCACCGTACCAGATCACAGGAAGTTTTGGATTGATCACCCTGTGTTCACCTCCAAAAAACCCCGGCGA
GCGCCGGGGTGAATCGTCATTTCTGTTCTATGTAGAACTGTATCGGCATGGCGTTCCATGGGCTGAAGAA
CGGCGTTGCGGTCACCAGTTCTTCGGGTACATTCTTGAAGTTGTTCTTGACGATAGCGGGAGACACGTCC
TCTCCCACAGTCCCTATCATCCAGAGGTTTTCTCTGTGGATCTTCGTCACTTCTTTCATGAGTTCCTTTA
TCTTCTCTGGATCGGGGGTGTTCTGGATCCCTTTCCAGAGGTCAAGCAGCCTTTCGAGTGGCTCTCTTAT
TCCCTCAGGAGGCACGATCGCATCTTCCTGCTGGAGGTATTCTTTTAGAGATTCTTCTCCTTCGAGGTAA
GAACCTGCCCACTCAGCCCATCCAATGTACCAGGCAGCCGCGTACTCTGTACTTCCGGGAATGATCCACA
TGGGATCCACAAGGGGCTGACCTGCCCTGTCCATCACCCACGCCTGGGCATCGAACTCGTGTGCACTGAG
CCTTGAATCGTAGAGGGACCTCTCAAGGTTTTCTATCTCGACCCACACACCGATCTGTTTCCAATACTCT
TTCACCATCGTCCAGACATCAACGTGTGTCTGACCGGTGACCTGTATCGTGAACCTCAGAGGTCTTCCAT
CTGGAAGGAGTCTGTATTCGTGCTTGTCGTCCCACTTCAGTCCCATCTCATCGAGCAGTTTGTTCGCCCT
GTCTGGATCGTACTCGGCGTACGCCTTTTCCCACTCAGGATCGTAGTATGGAGATCCACTCACGAAGGAC
GCCTGTCTTGGCTCTGCAAGGCCGTTGAAGAGTATCTCGTTGATCTCTTCTCTGTTGATGGCAAGTGAAA
GTGCCTGCCTGAATCTCACATCCCTGAAGACTTCACCCAGAGCAGGATCTGGTGGATCAGAAATGTTCAG
CATCACCATGCTCACAGAACCGTTGTCGGTACTCCATTTCAACACCTTGTATCCACCGGTCTTTGCGTTC
TCGAGAAGGAGCGGCAGAACACCCGGACCAGGTCCCAGAAGACCTATGTGTCTCCACTGCATGTCGATTT
CACCAGAGATCGCCTTCAGTATTATGACCTCACTGCTCTGAACGTACTCGTGCCTGATCCTGTCGATGTA
AGGCAGTTGATTTCCTTCGATATCAACAGCTCAGAAGTACGGGTTTCTCTCGAGGATGTAGAACTGATCG
GTGGGATCAGTCACAGGTTTCCACGGTGTTAGAACTGGTAGATCAAGACTTTCGAGAAAATCGCTCTTGT
CGTCGAAGAGATCTACCCACGTGTTGTGCACACCGGGTACCATTTTCTTTTCTATCTCTTCCATCGGTGT
GTACTTCGGGTGGAACTGTTTCAGGAAGTGCTTCGGTGCCCCTGTGAATCCTCTGTTTGCCACCTGAAGT
AGGAACAGGGCGTAGGGCTGCTTGAATATGAACTTCACCGTGTATGGATCAGGTGCTTCAACCCTATCAA
GGAGTCTGTACCAGGCGGGCTTTGCAGGGGTGAGGTCATCGTTTCCCAGGATGTCCTCTATCCAGAACAG
AATGTCTTCCGAGGTGTAAGGATGACCATCTGACCACTTCGTTCCCTCTCTCAGATGAAAGACGTAGACC
TTTCCGTCCTCGAGAATGTCCCAACCTTTCGCAAGACCCGGTACAAACTTTTCTCCGTTTTTATCCCAGA
ACACAAGGCTTGCCTGGTTGATCCTGGGAATTCCCCACCTGTCGGATGGTCCCTTCCAGACTCTTCTCCA
CGTGCCACCGTACTGTCCCACGCTCTCTTCGGGGACCACGACGAGCGGCTCTTTCGGAAGTCTTTCTTCG
ACGGGTGGAAGTTTTCCCTGTTTTACAAGTTCCGCAAGCATGGGTGCTTCATGGAATTTCTCGATCTTCT
TCCCTGTTGCTTTGTAGTAATCTTCGGGTGTTGCATAGACACTCCAGGAAAGCCCTACCACAACAAGCAG
CGAGATCATCAAAAAAGCGAAGACCTTTCTCATACGAACACACCCCCTTCGATGAATGATCTGCGAAAGA
TCGTTTCTTTTTTTCTACCAAACAATTTTCCCAACCATTATATTACCACCATCTCCCTCAGAAAAACAAA
CACAGAAAAATCCTATTTCCATGGTTTATTCACTGTTATCACAGATTATCGCCGTTTATCGTTCGATCTT
CAATTTGAAACCGTATTTCCTGATTTGAAAATTTCATCAAGGAAATCTGTATTTGTATGAAAACATTTTC
ATGATAATCTTGATTAAAAATCAACTTCGCTTGAGGAGGGATAACATGCGGTTCATGGAGGGACTCTGGA
GATTGAGGGAAGGGGTTCAGGTGTTCAGTGCGAAGCAGATATATGAATACTTCCGCGATGGAAAAAAACT
TGTTCTTCACGTACCGTTCCAGAGAGTGGTGAGTCGCGGACAAACCCTTCAGGGCCCGGTTTTCGAGATC
GAACTTTCCTCGCCGTTTGAAAACGTGATAAGGGTACAATTCAGGCATTTCAAAGGTGTTCAGCAGGGAC
TTCACTTTGAAACGTATCAGGACGAAAGTTTCGTTCCAGAGATCGTCGAAACAAACGACGGTTTGATCTT
TTCCTCGGGGAAAACAAAGGCCGTTGTGAAGAAAGACCCCTTCAGCATTGAGTTCTTCTACGAGGATCGA
TTCCTCACAAGATCGACCCCCGGATACGCAATCGCCCCGGAAGGAAGGTTCTGTTTTGAGAGGCTCCACC
TGAGCGTTGGAGAGTGTGTGTACGGCCTTGGAGAAAGGTTTTCTCCGTTTGTGAAGAATGGACAGAGGGT
CATCATGTGGAACGAAGACGCAGGGACGATCTCCGATATGACGTACAAGAACATCCCCTTCTACGTGAGT
AACAGAAAGTACGGGGTCTTCGTGAACGATCCCGGAAAGGTGGATTTCGAGATAGCAACAGAACATGTGG
AAAAGGTTCAGTTCAGTGTGAAAGGAGAAACGCTGGATTACTTCGTCATTGCGGGAGAAGATCTGAAAGA
AGTTCTGGAACGTTACACACTCCTCACGGGAAGACCTGAACTTCCACCTGCCTGGAGTTTTGGACTCTGG
CTCACAACGTCCTTCACCACACAGTACGATGAGAAAACGGTGATGGAGTTCGTAGAGGGAATGAAAGAGA
GGGATATCCCTCTCAGCGTTTTTCACTTCGACTGTTTCTGGATGAAGGAATTTCACTGGGTTGATTTCGA
ATGGAACAGGGAAAACTTTCCGGATCCAGAAGGCCTTTTGAAACGGCTGAAAGAAAAAGGCCTGAAGGTC
TGTGTCTGGATAAACCCCTATGTATCGCAGTTCTCCAGTCTCTTTGACGAAGGAAAGAAAAAGGGCTACT
TCCTGAAAAAATCAAACGGAGATGTTTGGCAAACGGACGACTGGCAACCGGGCATGGCGATCGTTGATTT
CACGAATCCAGAAGCCAGAAAGTGGTTCGCTTCGAAACTGGAGAAATTGATAGATATGGGAGTTGACTGC
TTTAAGACGGACTTTGGAGAGAGAATACCCACGGATGTGGTCTATCACGACGGATCCGATCCTGAGAAGA
TGCACAACTACTACACCTACCTGTACAACAAAACGGTTTTCGAAACCATTGAGAGAAAACTCGGAAAGAG
AAACGCCGTCGTTTTCGCAAGATCCGCAACGGCGGGAAGTCAAAAATTCCCCGTTCACTGGGGAGGGGAT
TGTCTTGCCTCCTACGAGTCCATGGCAGAGACCCTGAGAGGAGGACTCTCTCTATCACTGTGTGGTTTTG
GTTTCTGGAGCCACGACATCGGTGGTTTTGAGGACATCACAACGGCAGATCTGTACAAAAGATGGGTTGC
TTTTGGCCTTCTTTCCTCCCACAGCAGGCTTCACGGTAACTCGATGTACAAGGTTCCATGGAACTTCGAC
GAAGAGGCAGTAGAGGTTCTCAGATTTTTCACGAAACTGAAATGCCGACTGATGCCGTACATCTTCTCCT
GTGCAGTTGAAGCACATAAGAAGGGAATTCCCGTCATGAGACCCATGATTTTAGAGTTTCCAGACGATCC
CACCTGTTCTTATCTGGACAAACAGTACATGCTTGGAGAATCGCTCCTCGTTGCCCCGATCTTCAGCGAA
ACTGGAGAGGTAACTTATTATCTTCCAGATGGAATCTGGACACATCTTCTCACGGGAGAAAGGGTGGAAG
GAGGACGATGGAGAACGGAAAGGTACGACTATTTCGGTCTTCCTCTCTTTGTGAGACCGAACACCATCCT
TCCCACGGGAAACACAGACAACAGGCCAGACTACGACTATGCAGACGGTGTCACGCTGAACGTCTTTGAA
ATATCCAGCAAAACGGCGAATGTCTACAACACATCCGGTGATCTCGAACTGTCCGTGAAGGTGGAAAGGA
AGGAGAATGAAATACACGTTGAAGTTCTGAGGAACTCAGGGAAACCCTGGAAATTGTTCTTCTGGAATGA
AAGAGTTGAAAACTTCGAAGGAGCAGAAATAGAAGAGACAGAAAAGGGAACAGCGGTAATCCTCAGATCT
CAGAAAGCCATCCTGGAAGCAAAATGAGGGCGCGTAGCGCCCTCATTTCATCAAAACAAAATCGATACCG
GCGATCTCACAGAAGATCCTGATCTCTTCCACGTAGTCTCCATAGACACCGTGGATGTGGTTGGAGGAAT
ACCTGGACAAGAATTCATCTATCGGTGTTTCCATCTTCAAAAACGCGTGCGGCCAGTTGTTCTGTATGCT
GTCTGCTATCTCGTAGTTCTTCTCCTCTCCAAAGTCTACAAACTCTCCAGGAACAACCGTGAACCTGTAT
CTACCACCTTCTCTTGTGAGTCTTCCAAGTGTCACCCTTCCAGGAGCTGCTATGTGTTTCACCGCAGCTC
CACCTGCAGGGAAGTAGAAGGTCTGTGGGTAAAACTCCACCTTTTTCATGTTCTCATCCGGCTCGAACGA
TCTGACCGCAAAGTACGTGGCGTGGTTTCCTGAGTTGCACAGGTCCAGTATGTCGTACTCTTTTACGTAA
TGCCTCACGTCTGCAAAGAGCACCGGTGTTTTTGCGATCAGTTTGAATATCTGCATCGTGAGTGCACCGT
CGGAATCTGCTTCTGTTGCACACACGATCGGTTCGTGCTTTCCTTCCCAATCGTAAGGATCGTTCAGGAA
GGCCTCTGTCACGTCCATGGTGACAAAGTGTTCTGTGAGTTCGAGCTGACCTTTTATCCCCACAAAATCC
AGTTCCATCTCTTCGATGATCTCTCTTACCGCGTGGTAGCTCTTTATCTGAAGTTCAAGTTTTTCCGGTG
TGAGATATTTTCCATCGTAGTGGACCGCTTTCGCTTTTTCCTCTATCCAGAGTCTTCCTTTCCTTGCTCT
TTCGTCAGGTATCTGCTGGCTTCTTCGAACGATCTCGAACTGGTCTATGTGTTCTACGTCCACTCCAAAG
ATCTTGTTCCACAGGTCCACGTTCGGAACAGCCGTGTACATCCCCATCGATCTTCCACCGAACACACCGT
ACCTTTGCCCTCTCAACTTCTTGTATGTGCTCCCTGCCCTGATGAACGCCAGAACTTTTCTGAGAACCTT
TTCGTCTTCTATATCTCCCCACATCCTGTAGTGCTTTGTCCCATCCTGTTCCAGTGCTCCTGCTGCAGAA
AGCATTGCCACCATCCCAGGATACTGGGGATTTATGTTGGAAAAGAGAAGAAAAGGCCCCGGTGCAAATT
TGCTAGCAAGTACTGTAAAATGTGGAAACGCCCATACCGCGTAGTTGAATATCGTCACCTCTGCTCCCTC
TTCTGCCAGCCTTTTTGCCTCTTTTTTCGCTATCGATGGCTTCCACACGACTTCTTTTGCCCTGATGACC
TCCACCTCTCCTGTCTCTTCCAGTGTCCTTGCTATTTTGTCTTCGAACCCTTTCACGATTTTCTCCAGCT
CTTTGTGTACGTACTCTCTCCCGTCAGAAAAACTGATGAGTCCTACTTTGTACTTTTCCTTCATTCTTCC
ACCACCTCTAGAACAAGGGTTATGCTGTCTGTTTCGAGGAGTTTTCGTGGAACGATGATTTCCACACCTT
CTTCTGTGTTGTGGAATTTCAACCTTTCGCCCGTCAGAAAATGTCTTACCGCCCCAGATAGAGTGATATC
TCTGATCGCGACTTTTTCCCCATCTGGAATTCCAAGAAAGATGATGAAGTACCTGTTGTTCTTTCTGGTA
AAGCGAATTTCCATGCCATCTTTTGTTTTCGCACAGCACTTCCTCCATACGGAAGAGCCGTATATCACAT
CACCGTACTTTTCAAGCCATTTTCCAAGACCAAGAAGCCTTTCCTTCTGAAGATCAGGAATGGTTCCGTC
TCCCTTTGGACCTACGTTCAAAAGAAGGTTTCCACCTTTACTCACCACATCCACCAGTGTGTACACAAGT
TGCTCAACAGAGAGCATGTGTTCTGGGCCCTCGTTCTGGTTGTAGCCAAAGGAAAGTCCTATTCCCCTTG
TGAATTCCCATTTATAACCTGGCAGATCTTCTGGATAGTTCACATGGTACTCCGCTGTTTTGAAATCCCA
GTGTGGAACACCCCACCTGTCGTTCACGGCACCTTCCGGATGCTTGTTGTAATAGTAAGCAAAGAGATAT
TTCAAATCTTCTTTGCCCTTCTCGGGCCAGCCCATATCGTTCCAGAGAATATCGGGCAGATACAAATCTA
TGAGCTCCATGACCTGTTTGTAGGTGTAGTCTGCATACTCATAGGTGTGGGGTCTTATGTAGGAGAAATC
CTCCGGATACCTTATCGGCTCGGTCGTAAAGCGCCAGTCCAGACCACCCGAGTAATAGACACCAAATCTC
AAACCGGTGTCTCTAACAGCTTTTGCAAGTTCCCTTATGAGATCTCTTCTCGGCCCTTTCTTCACAGCGT
TGAAATCCGTGTACCTCGTCCCCCAAAGGCAGAAACCGTCATGATGCTTTGTGGTCGGAATGACGTACTT
CGCACCCGCTTTCTTGAAAAGATCAGCCCATTCGTAAGGATTCCATCTCTCCGCCGTGAAGAGGTCTGTA
AAGCGATCGTACTCAAAGTTTTCACCGTAGGTTTTCACGTGATATTCCCAGGTGGGACTTCCCTTGATTC
TGAGTGAGTTCTCATACCATTCAGCGTACGGGTTCTGAAAAAACCACACATCCATCGACACCTTTCCAAG
TTCCCCGGTGGGTGTTGCCCAACCTGGAACAGAATAAAGTCCCCAGTGGATGAAGATCCCAAACTTTGCC
TCATCGAACCATTTTGGAAGAGCATGCTCTTTCAGTGATTCCCATGTGGGGTTGTAGCGGGGTTTCATTG
CTCATCACCTCTTTGCTATAGATCGTAGCTCTGAACAACCTCCTCATATTTCAATCCATCGTGTATGATG
GATTTCAAAACCGTCAGAACTTCCTCCATGTTTTCTCTTTGCCACACGTTTCTTCCGAACATAATTCCTT
TTGCGCCTGACTCTATCGATTCCTGGACTGTCTTTAAAATCTGTTTCAAGTCGTCTGACTTCGGCCCTCC
CAGCACAAAGACAGGAACATGAAGCCTATGAATTATCCGAGAAAGACGGTCTTCTCCCAAGAACTGAATC
TTCAGAATGTCCGCTCCTATCTCTACAGCTATTCTCGCAGCAGATTCTATGAGATCAGGCTCATTTCTTT
CTGAAGAATTCTCTTCCCACAGGACCGGCTCGACTACTAGCGGCATATCCCAGCGTTCGCATTCTTCGAC
TGTTTCAGCAATTACCCGAACAACCTCAGCCTGTGCACTTTTTTCCAATCCCCAGGGGAAGAGAATCTTC
ACGGCGTCCACTGCCATCTTCACCGCCTGCTCTACAGAGTGTATCAACCTATGGGTGAATACTTTTTCGA
ATCTCCCTGGAATGGTTGAACCCACTGGGAAATCTATTGTAAGAATTCTGGCAGGGGCATTTTTCCCTTC
GAACAGGTGTTCCGTCAGCTTTGCTATACCAGGGCTCAACAGAACTCCGTCCACGCCACAGGATATCGCT
CTCTCTAAAGTCTTCACAGGATCTTCTAGTCCCTCTACGTTTCCAAATATTAAACCGTGATCTAGAGCAA
TAATAAGAGATCTTCCAGATTTCGGATTTAAAAGTTTTGAGAACCTCACTGCTTTCCCACCATACATCTG
ATTCACTCCTTATTTTAGAACCCGTAAATTCTGTTTCTGAGTTTTAGATACTCGAGGTATTTTTTCTGGA
AATACTCACCTTCGTCTGGCTGGAAATACTCGTACTCAAAATTCTGTGAAGCTTCTTTGAAAAACTCTTC
CCAATTCTTTTGGCCAATCTTTGCAATTTTGGCTATCATGGCAGCACCAAGGGCAACACTCTCGTGGACA
GAAAGGACCTTTACAACTTTGCCAAAGACATTTGCTTTTACCTCCAACCACTCCCTTAGTTGACTGCCAC
CGCCTGTTGCCACAATCTCGTAGTCTTTCAATCCCAGTTTCTCGAATCCATTCAGACAGCTTCTCATTTC
AAAAGCGGTTGATTCAAGAACAGTTGAGATGATAACATCCCGATCATCCGTGTCTTTCAGATTGAAGAAT
GCACCGCCGATTTCTTCCCTGTCGAACGTGCCACGAAGATAGGGGAAGAAGAAGACCGCGTTCTTTTGAT
ATTTAAATGTCCTGAAAACAGAGTAATCCTCCTTAAGAATTTTGTTGAGAAGCCAGTCGATACAAAATCC
ACCCGTGGGAAGCCCTGTGAGAAGATAGTATTTACCAGGGATACAGTGAAAACCAGCCTGAAATATACTC
GGAGCCTTTTTCAAGTACTTCTTTAGGGTTTCTTTGCTAACTGTCCAAAGTGCAGCCTCTGTCGTACCGG
AGGAATCTAGTAACTTGGTTTCATCGTGAACACCGGCAGCATAGGAAGCGGTTATATGATCCTGCCCAGC
TGTGGTCACAACTGTGTCCTTTGGAAGACCAGTCTCTTCAGAAATCTCTTTTCTTATTATTCCTCGAGAA
GCACCGCTATCAACAACCTCCGGAAGATGCTCTTTCGGAATACCAGATGCCTCCACCAGTTCTTCATCCC
ACTTCCCGGTGAGTATATTCATCAAAAGTGTTCTTGAAGAGAGCACCCTATCCATCGCAATGTTTCCTGT
CAACAAAAAGGCTATCAAACTTGCTACATCAAGCCATTTGTAAACTTCTTTGGCCAGTTCTTTGTTGTTC
TTGTAAAACCTCTTCATTTTGAACACCGAGTATATCCACGAAGGCCACAATCCCGTTTTTTTGAATATCA
CATCCGATGGAACTTTTTTTAGAAACTCCCTGTATTCTTCCAGCACGTTCTTGTTGTACCACATCATCCC
GTCCTGGAGTACTTCTCCATCCTGCGAAATTGGAAACACCGTCTCTCCGAGTGAAGAGATGCCGATAGCT
TTTATCTTATCTTTTGTGCTCTCTGGAATTGATTTGAGAGAACTCAGAATCTCCACAAAAAGCTTTTTTG
ATGACAAAAGATCCCCCTCTTTGCTGGAAATCACTGGTGTTTTGAATTTTTTCAAAAACACAACTTTGAA
ATCATCATCGAACACCAGAACTTTTGTGTTGGTTGTCCCAACGTCTATTCCACAGTACACAAATGATCCC
CCACTTTTTAGGGAGCAAAAATTCCTTTCATCAACGCTTTTTTATGAGACGACAGATACTCTCTTACTCC
GTTGAGATCCAACCGGTCGGTGACGAGTTTCTCAAAAAGAAACTCCCCTGATTCTATGATCTTCACTGCT
TCCTTCATGGTGAACGGATTGAGATAAGAACCGAGTATCTTCATCTCCTTCCGATAGATCTCAAAGGGTG
AGATGTCGATGGTTCTGTTCTTTGCTATAACACTGAACTGAAGGAGAGTTCCACCTTTTCCAACGTGATC
GAAACACACTTTGAATCCCTCTGCTGTTCCAGAACACTCAACGGCAAGGTCGTATTCACCTTTCGGTTCA
TCCACCCTCAACTCAAACGTTTGAGTGACGAATTCTGCACGCTTTTCGTCCTTTTCTGAAAGAACAATCT
CTGCACCTGGAAAGATCTTCTTGAACACCAAACCAAAGATCACACCTATACTGCCTGCCCCCACTATGAG
GATCCTGTCGAAAAACCCGTGCTTTACCATCTTCACTCCTTCGAGAACACACGAGAGTGGTTCTGCAAAC
ACCGCTCTCTCCACCGGTACATTTTTCAAGGGATAAACCTGTGAATTTTCCACAAGAACGTACTCCGCAA
AACCACCCGGCTCTGTCACCCCTGTCGCCTGAAGATTTTCACAGAACTGGGGCATTCCTTTTCTACAGAA
ACTGCACTCTCCACAGGATCTGTTGGGATCTATCACGACCATCTGACCCTTTTCAAAAGCATCGGACTTT
TCGACAACACCTGCGATTTCATGCCCTGGAACAACCGGATAGTTCGCGTTCGTTTCTCCTGAGAAGATCT
TGTAATCAGTCCCACAGATGCCACAGGCAAGGACTTTCACAAGTGTCTGTCCTTTTCCAGGAACGGGCGT
TTCCAGATCCACAACTTCTGAATCACCAGGACTTTCTATGAGAAGTGCTTTCATAACTTCCCCTCCTCAC
CAGATGGTATACCCTCCATCTATCACAAGATCGTGACCGGTCATATAATCAGAGGCAGGACTTGCAAGAA
AGATGACAGCACCTATCAGATCATCCACCTCCCCCAGCCTTCCAAGTGGAATCATATCGAGCCAAAGGGG
AACAAGATCTTTCACCTCTGGAGACTCTATGAGAGGAGTTCTGATGTAGCCAGGGCTTATGCTGTTCACC
CTTATACCGTACGGTGCCCACTCGGCGGCAAGTGATCTGGTGAGGTGTATCACGCCCGCTTTTGATGCGT
TGTAGGCTGTCTGTTTTTGTGGCCTGTTCACTATATGACCCGACATCGAAGCGATGTTTATGATCTTTCC
GTATTTTCTCTCCTTCATTGCGTGGAACTCTGCTTTTGCAGAAAGAAAAACCCCTACCATATTCACGTCT
ATGACCTTCTTCCACCTTTCCACCGGATAGTTCTCTGCCTCACACCAGTCACCTATTCCTGCGTTGTTAA
CACCTATGTCAAGTTTTCCCCAATTGTCCAGTACCTTCTTCACCGCATGGAAACAATCCGATTCTTTTGT
CACATCCCCCACGTAGAAATCTGCTTCTTTGCCTTTTTCTCTTATCTCTTCAACTGTTTTTCGAGCCGTT
TCTTCGTTGATGTCCATGATCAAAACGGATGCTCCTGCCTCTGCCAGTGCATGTGCGATGGCTTTTCCAA
TTCCCTGACCTCCACCTGTTACAAGAGCAGTTCTTCCCTCGAGAGAGAAAAGTCTTTCAAGAATCTGCAT
GGTTTCTCCTCCCATACCAATCGTTTCAACACAATATTAACACACTGCGGTTGAATCCGTGTAAGTATAA
TTGAGTTAAAGAGGCACAGGAGGTGTAAGGTGAATGAATGTTCTCTGCACCGGTGAAATCCTCATAGACT
TCATCTCAGAAGATCGGGGAAAAAACCTTTCCCAGAGTGAACTCTTCAGGAAGAAAGCAGGAGGTTCTCC
ACTGAACGTTGCCGTTGCACTTCGAAGATTGGGAAGGCGCGTTTCTTTTCTTGGAAAACTCGGAAAAGAT
CAGTTCTCCTCGTTTCTTCTCGAAGCGATGAAAAAGGAAGGCATAGACACAACACACGTAGTTGTGGATC
CTTCCTGCAAAACAACGCTCGCTTTTGTAGCGAGGGACGAGATGGGGAACCCGGATTTTGTGTTTTTCAG
GGAAAATCCGGCGGACACAAATTTGAGACCTGAAGAGGTGAAACTCAATCCGGAGGATTTTTCTTTCCTC
CACATCGGATCTTACTCCCTCGTTGTGGAACCTTCCCGCAGCACCTATCTGAAGGTGATGGAAGAATTTC
TCAAAGCGGGAAAACCCGTCTCGTACGACCCGAACGTGAGGGCATCACTGATAGAAGATAGAGAATCGTT
TGTGAAAGATTTCCTTGAGATTTCATCCAAGGTCGACATCGTAAAACTCAGTGACAAAGATCTTGAATAC
ATCTTCCAGGAAGATCTGGAAACTTCCGTTGAGAAGATTCCGATAAGAGAAGATGCAGTGCTCTTTGTAA
CAATGGGAGAGAAGGGATGTCTTGTGAAGTACAGAGGTAAAGTGCGTATGGTACCTGCTTTCAAGGTAGA
ACCAGTCGACGCAACGGGATGTGGAGATTCCTTCACGGCTGCTTTGATACACAAATACCTGGAGAAAAAA
CCAGAAACGATTGAAGATGCCGTTGAGATGGGAAGGTTCGCAAACGCCGTTGCGGCCATCGTCATCACGA
GGGTAGGTGGGGTGGATGCGATGCCCACGTTAGATGAAGTCGAAACCTTTCTATCGAACCAGAAACGTTG
AGTTGATACTTCATTAACCAAAAACCAACCGAAATTTCTAAAAATCCCCAGTTGGCTCTTAAAGAAGATG
AGAGAAAATAGCCTTTGGGAGGTGGAAAGATGAAGATCTTTCTGGACACGGCAAATCTAGAGGAGATCAA
AAAAGGTGTCGAATGGGGAATCGTCGATGGAGTCACAACGAATCCCACACTGATCTCAAAAGAAGGAGCC
GAGTTCAAGCAAAGGGTGAAAGAGATCTGTGATCTGGTGAAGGGACCCGTCTCCGCAGAGGTTGTTTCAC
TTGATTACAAGGGTATGGTGAAAGAAGCAAGAGAACTTGCCCAGCTCAGCGAATACGTGGTGATCAAGAT
ACCCATGACACCCGATGGAATCAGAGCGGTGAAGACACTCTCTGCCGAAGGGATTAAGACGAACGTGACT
CTGGTGTTCAGCCCGGCACAGGCCATCCTCGCCGCCAAAGCGGGCGCAACCTACGTGAGCCCCTTCATCG
GAAGGATGGACGACCTCTCAAACGATGGAATGAGAATGCTCGCCGAAATAGTCGAGATCTACGACAACTA
CGGATTCGAGACGGAGATCATCGCTGCAAGCATCAGACATCCGATGCACGTGGTGGAGGCAGCCCTCATG
GGTGTGGACATCGTGACGATGCCTTTTGCTGTGCTTGAAAAGCTCTTCAAACACCCGATGACAGACCTCG
GTATAGAGCGTTTCATGAACGACTGGAAGAAGTACCTGGAGAACCTGAAGAAATAAAAAGCCCGCTTCCT
GCGGGCTTTTTTCATGCAAGCCACATGTTGTCTATGTGAACGACCACCTTGCTTCCTTCGTAGCCCAGTA
TTTTCTTCAAATCGGAACTTCTGTGGCCAGATATCTTCTCAAGATCCGATGAGGAGTAGTTCACGATCCC
GCGGCCCACAAGTTCTCCCTTCTCGTTCACTATCTCCACAACGTCCCCTACATCGAAGTTTCCCTCAACA
CGAACAACACCGACGGGAAGCAAACTTCCTCCATTCTTGAGAGCCTGTTCTGCTCCCTCGTTCACGTATA
TCCTCCCGGACGGCTCCGAAAGAAAAGCGATCCATGCCTTTTTTGCCCTCAGTCGCTCCCTGGGTTCAAA
GACAGTACCAACGGATTCTCCTCTCACAAACCTGGTGAGGTTGGAGAGATCGTTTCCGTTGCAGATCGTC
ACTTTCACACCACACCTTGAAGCCATCAGAGCGGCTTCTATCTTGGATCTGATACCACCCGTTCCCCAGC
TGCTTTTTCCAAGATCCTTCAACTCCACGGATTCGTCGAACCTTTCGACGAGTTTTCCATATTTGTCTAT
AACCCCATCCACCGTTGTGAAAAGTACAAGAATATCCGCATCCCACGCTATCGAAAACATCGCGGCGAGC
GTGTCGTTGTCACCGAGCGTGATCTCCTCGGTCGCAACGGTGTCGTTCTCGTTCACAATCGGTACAACGT
CGAACTCAGAAAGTCCTATCAGTGTGTTTCGGAGGTTGAGGTATCTTTTTCTGTCCGAGAAGGTGTCCCT
TGTGAGCAGGATCTGAGCGATCTTGATGCCGTAAAAGTCGAAGGCGTTCTCGTAGACCTTCATGAGTTGT
ACCTGTCCCACCGCACAGAGAGCCTGCTTCGTGTGAAGATCCTGTGTTTTTTTTCCTTTTCCGAGATAGG
TAAAGCCCGCTGCGCGGGCACCGGAGGTGATGATGGCAACTTCGTGTCCCTGCTTTTTCAAATGGGCGAC
CTCACGGCAGAGTTCTGCGATGTAAGATTTCCTCAGGCCAGAACTTCCAACAAGAAGATTGCTTCCCACT
TTCACGACGATCTTCATATCATTCCCTCACATGATAGTCACCGAGAACAACGAACTTGTACGTGGTGAGT
TCTCTGAGACCAACCGGTCCTCTTGCGTGGAACCTCTGGGTGCTGATCCCAATTTCTGCACCAAAACCAA
ACTGTCCTCCATCCGTGAACCTAGTGGAGGCGTTCACATAGACCGCCGCAGCATCTATTTCTGAGACGAA
CTTTTTTGCGTTCGAGTAGTTCTCCGTCAGGATTGACTCCGAATGACCCGTGGAGTATCTCTTTATGTGT
TCGATCGCCTCATCCACATCTTTGACCACCTTCACCGCGATGATGAGATCCAGATACTCGGTGGGCCAGT
CTTCTTCCGTTGCAGGGATCACGTCCGGCACAATTTCCCTTGTCTTTTCACAACCGCGAACTTCAACTCC
GTGCTTTCTCAACTCCTCCACGATTACAGGAAGGAACTCTTTTGCTACCTTTTCGTGGACAAGGAGTTTT
TCAGCGGCGTTACAGGTGCCGGGCCTCTGGGTCTTTGCGTTGATGATCACGGGGATCGCCTTCTTCAAAT
CTGCACTCTCATCGACGAAGATGTGACAGTTTCCAACCCCTGTTTCCAAGACGGGAACGGTTGCGTTGTC
TCTGACGAAGCTGATAAGGCCATACCCTCCACGTGGAATGACAAGGGAGAGATACTCTCTGAGGCGAATC
ATCTCAAGAACGAGCGATCTGTCCGTGTTCTCTATGAACTCGATGGAACTTTCCGGAATCTCAGACTCTC
TGAGCGCTTCTTTCATAGCGGAAACGATGGCTTTGTTCGAGTTCAGGGCGTCGGATCCTCCTCTGAGGAG
GATCGTGTTTCCACTCTTCAAAGCGAGGATGGATGTTTCCACGGTGACGTTTGGCCTGGACTCGTAGATG
ATCCCTATGGGGCCTATGGGCACCCTTATCCTTGCGATTCTGAGGCCGTCTTCTCTCACCCAGGAGTCGA
TCACTTCTCCGACTGGATCTTTCAAACTGATCACCGTCTCGCACGCCTTTATCATCTCATCGATTCTCTT
GTCGTTCAGAGCAAGTCTGTCCACCAGGGACTCCTTCACACCACGTGCACGAGCATTCTCCACATCTATT
CTGTTTGCTTCGAGGATCTCCTTTCTCCTTTCGTCGAGTTTTCTGGCAATTTTCCTTATAGCATCGTTCT
TTTTTCTCGTCTCGGCGTTTCTCAGAACGTCCCAAGCCTCCCGGACCTTTCTGGCCTTTTCGAGGAGTTC
TTCCACAGCCCTCACCCCCTAAACCTTCGGAAAGGTGCCGTGTTTTTTCAGATAGTTCACGATCCCGTCT
TCTTTCAGGATCCCAAGGAGAAACTTTGGTATCGGATTGAACCTGTACTCCTTTCCTGTGGTGAGATTCT
TCAGCACTCCATTTTCGAGATCTATCTCCAGTTCGTCTCCCTGGTTGATCTCATCGACTTCCTTCAACTC
TATGACGGGAAGCCCCACGTTGATGGCGTTTCTGTAGAAGATCCTCGCAAAGGATTTTGCCACGATACAG
GAAACTCCGGCGATCTTTATGATGCGTGCGGCGTGCTCTCTGGAAGAGCCAAGGCCGAAGTTCTTTCCTG
CCACTATGATGTCTCCCTTCTGAACTTTCTTTGCAAAATCTTCCATCGCATCTTCGAGGACGTGCTTTGC
AAGTTCTTCGAGGTTGTTTCTCAGGTGAAAGTACCTTCCCGGTGCTATGTGATCGGTCGATATGTTGTCT
CCGAACTTCCATACCCTTCCCCTTATCATGCTCTACCCTCCCTCAGATGAACCTTCTGGGATCTGCTATG
TACCCGGCAACTGCTGTGGCTGCCGCTGTTGCAGGAGATGCAAGATAGATCTCTGCGTTGGGATTTCCCA
TCCTTCCCTTGAAGTTCCTGTTCTGAGTGGAAAGTACTCTTTCCCCATCTCCGAGCACTCCCATGTGGAT
TCCCACACAGGGACCACATCCCGGTGGAATGATGGCGGCTCCAAGTTCCACGAATCTTTTGATGATACCC
TTTTCTAGGGCATCCATGTAGACTTTCCTGGATGCAGGCCCAACGATGAGCCTCACATCCGGGTGCTTGC
CGTGTTTTTCCAGGATCCTCAGGGCGATTTCAAGGTCCTGGAGTCTTCCGTTGGTACAGGTTCCGATGAA
CACCTGGTCTATCTTTATCTTTTCCTTCTCCACCTCACTCACTTTCTTCACGTTGTCCACGTAGTGAGGC
AGAGACACAAGAGGTTCAAGAGAAGATGCATCTATCTCCAGTTCCATCTCGTAGGTTGCATCCGGATCTG
CCTTCAGTTCCCTGAAGTCTTCTTCTCTTCCCATTTTTTTCAGAAATTCTCTTGTTTTCTCATCGGACGG
CATGAGACCTGCCTTGGCTCCCACTTCTACCGCCATGTTGGAGATGGTGAGTCTGTCTTCCACGTCCATG
TTCTCGATACAGCTTCCGTGGAATTCAAGCGCTTTGTAGGTTGCTCCATCGCTCCTCAAGATGCGTGCGA
TCTCGAGAACGATGTCCTTTGCGTAGACTCCTTCCTGGAGTTTTCCTTCTATCACGATCTTTATCGTCTC
AGGCACTTTGAACCAGTTCTGACCAAGGCCAAACACGATCGCAACGTCTGTGGAGCCCATTCCTGTCCCG
AAAGCGCCCAGTCCACCCGCTGTACAAGTGTGCGAATCTGCACCAGTGACGAGGTCTCCTGGTTTCACGT
ATTTTTCCGCAAGAATCTGGTGGGAAATGCCATCTCCCGCATCGAAGACAGTGACTCCCATCTCTTTGCC
GAACTCTCTCATCAATTTCTGTGAGTTCGAAAGCTCTTTTCTTGGACTCGGAGAGGCGTGATCGATGAAC
AAAAAGGCCTTTGGAACTCTCACCTCTCTGAAGCCAAGCTCTCTGAACTCCTTTATCATCAAAGGACCGG
TTCCATCCTGGGCCATGGCCACATCCACTCTGGCAAGGACGATCTCTCCAGCCTTCACATCCCTTCCAAC
GTGTTCGGAAAAGATCTTCTCTGCAAGCGTCTTACCCATTCTCATCCCTCCGCTCGATGGGAATGTATTC
GATGTTCAAAGGACCAACATATTCACTCGTTGGCCTGATCAGTTTGTTGTCGCTCACATACTCAATCACA
TGGGCCGTCCAGCCCACGACACGTGCGGTGGCGAACAGGGCGGTGAACATGTTCCTTGGGAACCCGAACT
CCTCAAACAGGATACTGGAGTACAGATCCACGTTGGGATATATGTTCTTTATCCTGTTTGAAACTATGTA
ATCTTCAAGTTTACTGGCAATTCTGAAAAGCCGGCTGTCCTGAAAATGCCTCTGTAGAACCTCCTTCAGG
TAGACCGCCCTCGGATCGTACGTCTTGTAGACTCTGTGTCCAAAACCCATGATTTTCCTTTTCTCTTTCA
GACACTTTTGAACGAACTCTTCCACCCTGTCTTCGTTTCCGATCTCCTCGAGCATGGGCGGAACCTTTTC
GCTTGCTCCACCGTGGAGAGGCCCTTTGAGAGCACCGAGAGCTCCAACGATACACGAGTAAAGATCGGAG
AGGGTGGAGGCTATCACGAGGGCAGCGAAGGTGGAGGCGTTTATATCCTGCTCCATCAGAAGAATGAAGG
CAGATTCCAGAAGGCGAACCTTTCCGTTCATCTCTCCAAACATCATGTAGTAGAAGTTCTCCACGTGCGA
CAGATCTTTCCTTGGCTTTATCGGTTCCTCTCCTTTTGAATACCTGTAGTAATACGCGAGAATGGTAGGG
AAAACACTTGCGATCTTTATCGCTTTCTCCTTGAGATCTTCATCCACCCCGTCCGTTGAACCGTGTATTG
AGAGAAATATCTTCAGAACATCGATGTAGTGAAGATTTCTGGGAAGATGGTAGAGTATGTTAACTGCCTC
ATCAGAAAGGTCTCTGTATTCTGCCATCTTCTTTTTGAACTCTTCCAGTTCGCTTTTGGTGGGAAGCTTC
CCGTACCAGAGCAGGTATGCCGTCTCTTCAAAGGTCGATTTTTCCGCCAGTTCTTCGACCGGTATGCCCC
GATAGTAGAGTCTCCCGTTGATGCCATCCAGATAACATATCGAACTTTTGCATACCTTGACACCTTCCAG
TCCTTTTTGTATCAAAATAACACCTCCATGCTGTATAACTATACACCGGGATGATTAAAAATGAAGGAGG
GCTTTGGGAAATTTTATCATACGAATTTGAAGTTGAAGTTAAACCATCACACATAGAAAATCTGGCATTT
TAATGCTTTGGTTTGAGAAGAAGCTTTAACATTTCCGCAGAAAAATTGGTAGAATATGTTTTGAAGACAT
TAAGCACGGGGAGGGGTTGAAGTGGCTGAAAAATTAGGGATACTCGTTGGAGGAGGACCGGCACCTGGTA
TCAACAGTGTGATCAGTGCTGTCACCATCGAAGCCATAAACAACGGTCTTGAGGTGATCGGCATCTACGA
TGGTTTCAAACATCTGGTGGAAGGAAAAACGAACATGGTGAAAAAGCTCACCATCGAAGATGTGTCCAGA
ATTCACATCGAAGGAGGTTCCATCCTCAGAACCTCAAGGGTGAACCCCGCAAAATCCGAAGAGACACTTG
AGAAAACCATTCAGGCCCTGAAGAAACTGGGAATAAAGTACCTCGTCACGATCGGAGGGGACGACACTGC
CTTCTCCGCGAGCAAGGTGAGTGAAAGATCCAGAGGAGAAATAAAGGTGGTCCACGTTCCAAAGACGATA
GACAACGACCTTCCTCTTCCAGAGAACATGCCTACCTTTGGCTTTGAGACGGCACGACACGTGGCAACAG
AACTCGTCTACAACCTCATGCAGGACTCAAGAACAACAGACAGATGGTACTTTGTGGCGATGATGGGAAG
GGAAGCGGGACACCTTGCCCTCGGCGTGGGAAAAGCTGCGAGTGCAACGATCACCATCATTCCCGAAGAG
TTCAGAGAGGGTGTGACTCTCGAGGAGGTATGCGACGTTCTCGATGGAGCGATCCTGAAGAGAAAACTTA
TGGGAAGAAACGACGGGGTTGCGGTCATAGGTGAAGGAATCGCAGAGAAGATGGATCCGGAAGAACTTGC
CAACATTCCAGGAGTGATAGTGGAAAAAGATCCACACGGCCATCTGAGGCTCGCTGAAATCCCACTTGCA
ACGATCCTGAAGAGGGCCATAGAGAAAAGGTTCGCTGAGAGGGGAGAAAAGATCCATATCGTCGATGTCA
CGATAGGTTACGAGCTCAGAAGCGCAAGACCCATTCCGTTCGACATCGTCTACACCAGAACACTCGGATA
CGGCGCTGTGAGATTTCTCCTTGGAGACTACTCGGACCTTCCGGGTGGCATGGTGTGTGTTGTCGGAGGA
AGGATAAAGATCCTGCCGTTCGATGCCTTCATGGACCCGAAGACCGGTAGAACCAGGGTGAGACTGGTGG
ATGTTCGATCGGAAGATTACAGAGTAGCAAGAAAATACATGATAAGGCTGGAAAAGAAAGATCTCGAAGA
TCCCGAAACTCTCGAAAAACTAGCAAAGCTCGCAAAGATGGAACCTGAAGAATTCAAAAAGAAATACTGG
CACACGACAGAGCTTCCATAAAACTTTTATGAGCCCCATCTTGGGGCTCATTATCTTTCTACAACGAGAC
CGTATTGGCTTGTGAAGAGCTCGTAATAAAAGCCTCGCTTTTGAATCAACTCATCGTGTTTTCCCATCTC
CACAATTTCTCCGTCTCTTAAAACGATGATCAGATCTGCGTTTTTTATCGTGTTCAATCTGTGAGCTATG
ATGATGCTGGTCTTCCCCTCCATGAGTTTCCACATGGCCGACTGTATGCTCTTTTCTGTCTTCGTGTCGA
CGTTGCTCGTGGCCTCGTCCAGTATCAGAATCTTCGGGTTTGCAATGAAGACCCTGGTTATGGCAAGAAG
TTGTCTCTGACCCTGACTCAGATCTTCGCCGTTGTCTGTGAGAATCGTGTCGTATCCCTCCGGAAGGTGC
TTTATGAAGTGATCCGCATGTGTCAGTTTCGCCGCCTCTTTTATCTCCTCATCCGTTGCATCGGGATTGG
CGTACCTCAGGTTCTCTTTCACGGTTGTTGAAAACAATATGGTATCCTGAAGAACGATTCCTATGTTAGA
TCTCAGAGAGCTCTTTTTTATCTTCCTTATGTCCACACCGTCGATGAGAATCTGTCCCTCATCCACTTCG
TAGAATCTCATGAGAAGGTTCACTATGGTCGTCTTTCCAGAACCAGTGGGCCCCACCAGGGCGACTCTTT
GACCGGGTTTTATGTGGAAGGTTATGTTCTTGAGAACTGGGGTTTTTTTGTCGTAGGAAAACCAGACGTT
TCTGAACTCAATTTCTCCCCTCACATCTTTCAGTTCGATGGCTTCGGGATCATCTTTTTCTTCCTCGATA
TCGAGAATCTCGAATATTCTCTCTGCACTGGCGAGTGCCATCTGTATCATGTTGAACTGGTTCGAAAGTT
CGTTCAGCGGTCTGGTGAACTGTCTGGAATACCCTATGAAGGTGGCAATTGTACCCACCGTGATCGTCCC
TCTGAGAGCGAGCCATCCTCCAAAACCGCTGATCAGAGCAAACCCGAGGTTGTTGACCATGTTCATCAGA
GGTGGCAGAATCCCCGAAAAAATCTGTGCTCTTGTTCCAACTTTTCTGAGAACTTCGTTCACGCGGTTGA
ACTTTTCTATTTCCTTTTCCTCACGGGTGAACAGTTTTATAACGGAAAGTCCGGAGATGTCCTCTTCTAT
TATCCCGTTGAGTTCGCCCAGGACCTTCTGGTTTTCGTAGAAGTACTTTCTTGTTCGGCTGGAGACAATC
CTGGTGATCAGAACGGTCAGAGGAACGATGGAGAGTGTGACGAAAGAGAGGAGAACGTCGACCCTGAACA
TCATGATCACAACACCGATGAGGGTCACGATCCCAGAAAACACCTGGACAATGCTGTTTCCAAGAACGTT
GTTTATGTTGTCCACATCGTTTATGAGTCTGCTCATGATGTCTCCGTGGGGTGTTTTATCAAAAAAACCA
ACCGGTATTCTCTGGAGCTTCTCAAAGAGCTCCTTTCTCATGCGAAAGACAACGTCCTGGGAAAGTCTCA
GCATGAGTTTTCCCTGAAGCCAGAAGAGAAGAGAGGTGAGCACATAGATCGATCCAAGAACAAGCGCATA
CCTTGGAAGTCGATCGAACGCCCTTGGGACGAAGACCTCATCGATCGTTTTTCCTATTAGGTACGGCGAG
AGTATCCCAAAAAAAGAAGATACCGTGACGAAAACAAAGACCAGTATCAGTGTGAGAGCATGTGGTCTCA
GATAACCAAGAAATCTCTTCAAAGTGGCTTTTGGATTCTTCAATGTCGGCTTTTCCAGGACAGGACCGTG
TGGTCGCCTTCTGAACTCAGGCATCGTTCACCACCCCGTTTCCAAACTGAGACTCGTATATCTCTTGATA
AGGCCTGCAGTTCTTCAGGAGCTCTTCGTGAACGCCAAACCCGGCGATCTTTCCCTCGTGGAGAACCAGA
ATTCTGTCGGCAAGGAGCGCCGTCGGGATCTTCTGTGTGATGATGAACGTCGTGCATCCTTTTGTGTAGC
GCTTTAAACCCTCCAGTATCCTCTTTTCCGTTATGGGATCGACGGAACTTGTGCAGTCATCCAGTATCAG
AATCCTGGGTTTTTTCACGAGGGCCCGTGCTATGGAGAGCCTTTGTTTTTGGCCTCCCGAGAAGTTCCGC
CCACCCCTTTCAACACGAGAATCGTAACCTTCGGGCAAACTGGCTATGAAATCGTGTATCTGGGCTATCT
TCGCCGCTTCGATGATCTCTTCGTCTGTGGCATCTTCTCTGCCCCACTTCAGGTTCTCCTTCACGGTACC
GGAGAACAGGATGGTCTCCTGAGGAACAACGGATATGTGTTTCCTCAGATCTTTCAACTTCACTATTTTC
ACATCCGTCTCATCAACCTTCACACATCCACGATCCGGATCGATGAGCCTTGGTATGAGGTTCATGAGGG
TGGTCTTTCCGGAACCCGTCTCCCCCAGAACGGCAATGACCTCTCCTGGTTCTACAGAGAAGTTCACGTC
ACTGAGGACTGGCTCTGCCTCTTCGAAGTATCCGAACTCAACGTCTTCAAAAGAGACCTCCCCTTTCACA
CTGGAGAGAGCCAGAGCGCTTTCTGTCTCTTCGATTGCGGGTTTTTCGTTCAGCACCTCAAGAACCCTCT
TTGCCGAAGCACCCGCTCTGACTATGAAGTTGAGTATGTTTCCGATCATCATGAGGGAAAACATGATCTG
CATGAGATAGTTCGTGTACGCCATGATGCTTCCTATCTCCATCTGGTTGTTTTTGACCAAAATACCTCCA
AACCAGAGAACACCGATCATTCCCATGTTCACTATGAAGATGAAAAGAGGCAGAGCAAAGACGATCAAAG
AGAAAGCGTCGATGATAGATCTTCTCAGAGATTCGTTTGCCCTCCGGAAATTTTCATTTTCGTGTTCTTC
TCTGCGGAATGCCCTGACCACCCTGATTCCCATGAGGTTTTCTCTCACAACCCTGTTCACTTCATCGGTG
CTCTCCTGTATCTTTCGAAAGAGAGGACTTCCCTTTCTGGTGAGCCACACGAAAAGAAGTATTATGGGTG
GTATCAAAAAGAGGAGGATGGAAGAAAGTCGGGCGTTGATGGACACCGCCATCACTATTCCACCCACAAA
GAGCAAGGGAGCCCTCACAACGATTCTGAGAAGCATCATCACCAGATTTTGAAGCTGTGTAACGTCGTTG
GTGAGGCGCGTGATCAGAGAAGATGTGTGGAATCTGTTCACGTTGGAGACAGAAAAGCTCATTACCTTCT
TGAACAAATCTTTCCTCAAGTCGGCACCGAAGTTCTGACTGGCATAACTCGCAAAGATGGTGCAGCCAAT
TCCTCCAACCGCTCCTATCAGCGCCACCACAAACATCAGCGTTCCTGTCTTCAGAACCATAGAAAGATCT
CCTCGGGCTATTCCCTCGTCGACGATGCGCGCCAGAAGCGTTGGCTGTGCAAGATCACATATCACTTCCA
CGACCATGAAGAGGGGTGCAAGAACGGCGAACAACCAGTAAGGCTTAAGATAGCCTGCAAGCGTTCTCAT
TTTTCATTTTTCCCTCCATAAACGATGCTGTACACCTTCTTTTCGAACTCTTCTGTGATCTGTTTTAGTT
TGCTTTTCTGGTCTGAACTCAGGTTCTTCACGTTCTTGAAGATCACATCCATCACATTCCTTATGGAAGA
TCCGCATATTTCAGAGAACATCCTGAACCTTTCGGCAAACTCCAGCGCTTCTTTTATCTCCTTTTCATGT
TCTTTCAGAAACTTTCTTCCTTTCTCGCTCAAGCGGTAGATCTTCTTTTTTCCCTCTTCGTGTGTCTCTA
TGTACCTTTGTTTCCTGAGAGAGGAAAGAACGGGATACAGTGCACCGGGACTTGGCGGCTCTGCCCCCAT
GATCTGAGAGATCTTCTTCATTATGTGGTACCCATGAGATGGCTCCTGGGAGATGACATGAAGAACAAGA
AACTTGAGGTGTCCTTTGATATCTCGCATGATTATCACCAGATATATCTTTAGATTATTCGTTCAACAGA
AATTATAACCGATATCCAGGAACGTTTCAAAATATCTCTCTGGAGAAACTCTTCAAAAGTTTCATTTCGT
CGAAAACATCCAGGATGGTGAACCTGTCTCTGATGGTGTTTGAGAGTCTCACGATCTTCGAGAGAAATTC
TCTTCTGTACTTTCTGATCATCGAAGTCACATCTATCGTTTCAAGGGCTTTTTTGAGAAGCGGGAGAAAT
TCACTGTAGATATCCTCCAGTGCTTTTCTGATCTTTTCCAGATCGACTCTTTGAAATCTTTTCCCTTCGT
AGGTCTTCAGAAATTCCATCACTTTCTTCTCATCGAAAAGCTCCAGAAGTTCTTTTCTTCTCTCGTCTAT
GGGGAAATCCTCCACGGGTAGGTTCTTTTCTTCCATCAACACCTCGTACGCCTTCATGGAAACAAAGACC
CCTATCATAACGGTCAGACCATGGAACGGAGGGAGTTCCCCCCTTTCTTCATGGAACATCTCTATGAGAT
GAGATACCATGTGCTCGGCACCGGATGCTGGTCTTGAACTTCCCATGATCACCATGTTCAAACCAGAGAC
GAGTTGGGCATTCATGAGAGTCCTGACAGCGATCTTTTCTCTTTTCAGGATGTCTTCGGATCTCAGCAGG
ACTTCTTTCAGAAGGTCCTTTATATCATCCCAGACGAAATCGCAAATGTACTCGTTGTTTGTGATATGTG
AAAGAATCCAGTCCATTCTCGCCGGGACCTTCGCGATGATGTCTCCGACACCTGCTCTCAGAAGATCGAT
CGGTGCATTTCTCAAGATATCAATGTCGATCAGGATCTTTCTTGGTGGTATCGCCTTGAACGTCTTTTTC
ACACCATCCACCAGAACGGGGGCAACGGTGGAAGTGTACGCATCGACGGAGGGAGCCGTGGGAACACATG
AGAACTGTTTCCCGGAAAGGTACGCAGCGTACCTTGCTATGTCGGTGAGGCTGCCCGATCCGATCGAGAC
GATTTCCGGAAAGTCACCGGACTCTTCGATCACCCTATTCACGTTTTCCACGGTGGTGAGAGGCCTTTTC
TCTGCAAAGACAAAAGACCGCCTCTCTGGCAGATTCACCAGAGAAGCGGTGTTCAGATCCGCTATGAAAA
ACGCTTCCGGGAAGATGTCCGGTGCGCTTTTTATGGACGACTCCACGATTTCTATGTCTGGAACCTCATG
[truncated: 1,511,615 more chars]
