# Supplementary material for: Determination of GC content of Thermotoga maritima, Thermotoga neapolitana and Thermotoga thermarum strains: A GC dataset for higher level hierarchical classification
Source: Data Brief. 2016 May 27;8:300–3. doi: 10.1016/j.dib.2016.05.045 (PMC4906128; doi:10.1016/j.dib.2016.05.045)
Supplement: Supplementary file 18 — Supplementary material [file mmc18.zip › Thermotoga thermarum DSM 5069 (CP002351).fasta]

>gi|335364163|gb|CP002351.1| Thermotoga thermarum DSM 5069, complete genome
TATTATTTGCGTATAGATTCGTTTGTTTTCTTTTGTTTCAAAAGGGGTATCTTCCCATGAAAGAGAAAAT
CATAGAGGCTCTCAAAGCGAAGTTGAATCGACGGGTATGGGAAAGTTGGTTCAGCACGTTCGACGTAAAG
GATATTCAAGATAACGTTGTGGTTTTCCAGGTTGGAAACCTTTTCATCAAAGATTGGCTGGAGAAAAAAT
ACGGTCAACTGATTGCAAAAACGCTTAGAGAAGTTTTCGATAAACCCGTTGAATACAGGATAGAATACAC
GTCGATTCAACAGGATATCGATGACAACGACGAACCAGTCGTTAAAAAACGTCCTTTGATTTTAACACCA
CTTAACCCAATTCTCACTTTTGAGAACTTTGTCGTTGGTCCAAACAACATGTTTGCGTACAGCGCATGTT
TGGAAGTTGCAAAAAATCCTGGCAAGTACAATCCACTCTTTCTGTACGGTGGAGTTGGACTTGGTAAAAC
GCATTTGATTCAAGCTATAGGACATTATCTGTTCAAATACCAGCCTGATCTAAGGGTGATCTATTTAACA
AGCGAAAGATTTCTCAACGAACTTGTTGATTCGATAAAGAAAGGGAAAGTTCAAGAATTCAGAGAAAAGT
TTAGAACAAAAATCGACGTTCTACTTCTTGACGATATTCAATTTCTCACGGGCAAGATGGGAATTCAGAT
GGAGTTGTTTCACACCTTCAACGACCTTTACAACGCAGGTAAGCAAATTGTGATTTGTTCCGATCGAGAT
CCAAGCGATTTGAACGGTTTTCAGGACAGGTTGATTTCCAGGTTTCAAATGGGTGTTGTTGCAAAACTTG
AAAAACCAGATGAGGAGACAAGTTTCAAAATAGCCAGAAAGATGGTTGAAATTGAGGGAGGACAACTGGA
CGAGGAAGTTTTGCGTTTGGTTGCTAGGTACTTCTCTGATAATTTGAGACGTCTACGTGGTAGCATCGTC
AAGCTTTTGATGCACCAGCAAATCACAGGTGAACAGGTAAATTGTGAAACTGCAAAACAGCTGTTGGATA
TAAATCCTGTTGGAAGAAACTTAAATCTTTCGGACAAATTGATTTACGCTTTATGCGAAGAATTTAGTGT
CAGTCCACAGGAACTTTTGGGAAACTCTAGGAGGAAGGACATCATCATCGCACGTCAAATTGGGATTTAT
GTTGCAAAAAACGTTTTGGGATTATCACTTAGACAAGTTGCCGAGCTTTTCAACAAATCGCATCCAACTG
TTTCCCATGCGATTGAAAAAGTGAAAGAACTTCTTGAAAGTCAAAATCAAGAAATCAAGTCGAAAGTTGA
GAAGATATCCAAAATGATTTCTGTGAAAGCCTACGGACAAATCGTTTGAAAAGCCATCTCCGGTTTAAGT
GGTCTTTTCATCAATTCTTCTATTGCAGCCTTTGGATCTTTTCCTTCAAACAAAACTTCGTAGACCTTAC
CACAAATAGGTGTTTCAACGTCTAAAGTTTTTGAAAGCTGCAGCAACGGTTTTACGGTGTTAACGCCCTC
TGCAACCATTTTCATGTTTGCTAGAACTTCATCCAGTCTTTTTCCCTTTCCAATCATCTCGCCAACGTAT
CTGTTGCGACTGTATGGACTTGTGCAGGTTACCACAAGATCACCTATTCCAGCAAGTCCCATGAACGTCA
AAGGATCTTTGGCTCCATAGGCAAGTCCAAATTTTGCGATTTCGTGGATTCCACGGGCTATCAACGATGC
TTTTGCGTTGTGCCAGCCGCCAAGACCATCTATTACACCTGCAGCTATCGCGATCACATTTTTCATTGCT
CCGCTGATCTCAACACCAGCCACATCTTTACTGGTGTAAACTCTAAAATAACTGTTGCTTATGACTTTTT
GCAAAAGCTCAGCAACACTCTGATCTTCGCTTGCAACGACAACACTGGTTGGAAGTCTGTGTGACACTTC
GATGGCATGACATGGCCCAGACAAAACTGCATAGGTTTCAAAGCAGTTTAGTTCTGAAACGATCTTGCCA
ACTGTTCTCATTTTTTCATCGATACCTTTTGAAAGGTTTAGCACGATTTTTGAGCCTTTTTTCAATTTTG
AAAGAGTGGTTTCAACGTATTTCACTGGAACAGCTATGACTAAAACTTCACAGAAATTCTCTAATTCTTC
AATGTCGGTTGTTGTCAAAATTTGCGAGGGTAACTTTACACCTGGAAGATAATCTTTGTTTTCACGTTCA
CAGATCAACTGTTCTGCGAGTTCTTTTCTTCTTGCCCAAAGCATCACTTGCTGACCATTTTCAGCCAAAA
GCTTTGCAAAAGCTGTTCCCCAGCTTCCTGCTCCAAGGATTCCAAATTTCAAGTGGAAATCACCTCTGCT
ATTTTTTGTACTGAGTATTTCACCACAGGTGTTCTGTAGGCAAAGGCATCTGGGTCAAGTTTTACAAGCC
ATCCATCTTTTTCTTTTCTTATAGAGATGAAATATCTTTGCTGGAAATTTTCCTCGTTGCTGACTATTCT
AAGAAGGTATTCTTCTTCCGATTGTTTTTTGTACACTCCTTTAACGACGAACACACCTTTTGGAGATTTG
AAAACTTGGTCTGACAAAAACGGTATTTTTTCTTCCTTGGCATCTTTCAAATGAACGTGTGGCATATCCT
GTTCCCCCCAAGTCAGTCTGTCGATGGTTTTGTGCTTTATTTTTTCCATCACAAGCGTGTAAGTTTCCCT
ACCTTCGTTTATCCATTTCCTCTCGTACCTTGTGCCAACGACGATTTGTTTGTTGGTTTGAAACAGCCGT
TGTTCAAAACACCCTGTTTCAAGCAGAACATTTCTCATGTCTTCAACGTACCAAAGCACGTCGGAAGTCA
TGGAGAAAATTCCACCTAGCTTCAACACCGCAACCAGCGTGTCCGCAAAGCCAGCAACGGTAAACCTTCT
TGACTGATGGGACTTTTTAGGCCAAGGACATGGGAAGTTCATGTAAACTGTGGAAACGGTTAAGTCGTTG
AAAAATTCCCTTAGCCCAAACCGACCATCCACGAGGCAAACGCGTACGTTGTCAATTCCTTCTGCAAAAA
GTCTTTTTTGTATTTTAACCAAACTGGTGAGAGAGGTCTCAAAACCAACAAAAAGATCAAAAGGCTGTTC
TTTTGCCTTCCTCAGCAAAAACTCACCATTTCCAAAACCTATTTCAACGATCAAATTTCCTTGTTTTTTG
AAAATCTGACCCCAATCGATCGGAAGATCAAGGTACTCTGCTCTTATATGGTACGCAAGATGCTGAACTG
CCATAGTTTTTAGACTATTTGATGGTTTTCAAAAAGTACTGTGCATGTGGTACGTAAACGCTGTTTGGAA
AATTTGAAATGAAATCTTCAAAAAGCCTTTTGGCTAAGTCAAAATCTTTCGCCTCATAGGCAACCAAAGC
CATGTAGTAAGCCACATCGTCTTTAAAATAGGCATCCTTATCTTTCAAAGCCTCCAAAACCGCTGAGAGC
AAGTTGAAAGCATCATCGTATTTTCTTTCGCGGTATAACCTATAGCCAGTCAACCAAAGGGATCTCAAAG
CATCAATGCTCAAACCACTTGAAGGAAAGGTTGAAGCTGAAGTTGCTCGCACAAAGGAAGATACTTTTCC
CAAAAGTTCTTGGTTTTGCTTTTCAAAAAGTCCTTTCAAATCCTCGAAAGACTTGGCAAGAAGTTTTTGA
GTATTTTGCAGCTCGCTTTGCAACAAAGCTAAATTGCCTAATTGCGATTTCACTTCACCAAGCTCGTTGA
ACGTCAAGGTCAATTTCTGATCCAAATCTTCGCATCTTGAGTCAATGGCTGCTATCTTGTTTTCGAGTGC
TGCAAATTTTTTCTCGTCAAATTGTGGTCTAAAAAGTCCTACAAGCGACAAAGCTACGCTCACAAGAACT
GCGACAAGTATGATGTACTCCAAAATCGTTGCTTTAATGATTTTTTCCCGCTTTACCAATGCGGGATGAG
AAGGATCAAGTTTTCTAAGTGTTTCTTCAAAGGTTCTAACTCTTTCGCGATCTTTTTTCTTCCTGGCAAT
TTCCAATTTCAACGCCACAACCTCTACCAATTCTGGATAAAGCTTGGACAACGACTCTAAAACGGCAATT
GCTCCTTCAAAGTTGTTGCGCTCTGTCTCTTGCAAAGCATCGATGACATCTTCCGAATAATTCTCCTTAA
ATCGGTCTTTTGCCGTTTTGTAGAGTGTTTGGTACTCTTTCTTCCTCTCTTCGTCTAAAGTTTCGTAAAG
TCTCATAACGGCTTTCCAGTTTCCGGAGGCTGCCTCAAGTTCAAGTTCCAAATGCGGATATTCTCCGGCA
AACAAACTCAAAAGAGTCCTAGCTCTACTCAGGTACCCCTCCCTGATTAAATCCCTCACGATTCTTTCCA
GTACGTTATCCAACTTTGCACACCTCCTCCATTGCTTTCGGTATTAAATCAAGAAGCTCGCTTGTCAACA
TAGTTCCCTCTTTTAAATTGTACATTTCCGCCGCTAAACCGTGAAGATATGCTCCACAAAAAGCCGCTGA
CAACAAGTCCAAACCTTGTGCTGCTAGTCCACCTATCATGCCCGCCAACACATCTCCACTTCCAGCTTTT
GCAAGAGAAGTGTTACCCATAAGGTTGAAATAAGTACTTTCACCGTTTGATATTATGGTGGTTGCGCCTT
TTAGTAAAGTTATCACTCCGTATTTCTTTGAAAACTCCTCAACCAAGCTGTAATTGTATTTTACAGCTTC
GATGGGCAGTTTAACAAGTCTGGCAAATTCACCAAAATGTGGAGTCAGCAAAGTTGGACCTTTGCGTTGG
AAAAGTACATCGAGATTTTCAGCTATGTTGTTCAGCCCATCTGCATCGATTATCATAGGTAAATCCAACT
CTTTCAAAAGTTGCAAGACAAACTCCCGCGTTTGATCGGATTGTGTCAGTCCAGGACCAAGGACAACAAC
TTTCGAATTCTTTGCCACTTCAAAAACCGTTGGCAGGCAAGAAGGTGTGAAAAATTCTTGTTCAAAACCT
CTGACAATCAAGGAAGGTTCTCTTACCAAAGCAATTTCATCAGCAGGTTTGCATGTTACAAGCTGAACGT
ACCCCGAGCCAACTCTGTAAGCAGCTATGCTTGTCAAAACTGCAGCTCCAGGATAGTTTTTTGAACCAGC
TATCACCAAAACTTTTCCGTAAGATCCTTTGTGACTATCCTTTATCCTTTTTGGTAAACTTGAAAGCACC
AAATCTTTTGTCACGATATTTCTCTTTATTTCATCGGCGTTCAACAAAATTTTGGGAATGCCTATGTCTG
CAACCTTCAAAATCCCCGTTAGTTCCCTTCCTGGAAAGAGGATGTGACATAGCTTTGGCAAACCAAAGGT
AACGGTTAAATCTGCTTTGATCGCTTTCCCAAGTACTTTACCGGTATCTGTGTCCAAACCCGAAGGAAGA
TCAACGGATACCACATATCTTGCATAAAGATTAACAACGTCTATAACTTGTGCAAGGATACCCTGAACCG
ATCCTTTTATTCCTATTCCAAGCAAAGCATCGATAACAACGTCGTAGTTTTTCACCATTTGAACTAGTTC
ATCCAAGGAAAGATCTTCGTTCAAGAATTTGATGATTCCACCGATTGCTTTTAACCTTTTGAAATTTGCC
AAAGTTTCGCTTGACATTTTTGTCTTGTCCCCAACTACGACTGTTACAACTTCGTCTGTGTACTGGTGAA
GTATTCTTGCCACAACCAATCCATCTCCTCCGTTGTTACCATGTCCGCATAGAACTAGAAAAGATTTTTT
CGACAGATCTTTTAATTCCGATTGAAGTGCAAGAACAACGGAAAGTCCTGCTCGTTCCATGAGGATTTCT
GGAGAGATCAAAAAACGCTCAGATGTTAGGCGATCTATTTCTTTCATCTGATGGGCTGTTAGGACCTTCA
TTCTTTAGGTCACCTCAACCAAAAATAAAGTACTTTGTAAACGAAATGGTAGACTTTAACTTTTCTAACA
TAAGTTTCCCCAACTTTTGGGTCCTCTTTTATCCTTCTTGGACCTGCGTTGTACGCTCTCAAAACAAGGT
TCATATCGCCATCGTAAAGATCGTGCAGATATTTTAAATACTGTATTCCAAGTGTTATGTTTACAACTGG
GTTCAAAAGATCGTTTGAAAGGTTGTACTTGTTGCTCAACCATTCTGCGGTTTGAGGCATGATTTGCATA
AGACCAACTGCTCCAGCTTTTGAAACTGCCAAATGGTTGAAATTGCTTTCGGCTTTTATCACTGCCATGA
TGAAAAGAGGGTCGAAGAAATCGGCGTTTTCTTTTACCACCGAGTAATATTTTATTGGAAAACCACTGTA
AAGCGAAACAATACCTAGAACGATCAAAAATAACAAAACTGCTTTTGCCAAAATCAAGTTGTTTTTATCC
ATGGCAAAGTCCTTTGAAACAGTATGGTTATATAAAAAGCTGGGCCAAGAAAACTTCCAAAAGGTATTTT
TTGCTTTCGATCCAATTTTCCTTTGTTCTTTGCAGCAGCGAAAATCAAAGCTGCCATCGAAGCAAACATC
AAAGCGTAAAAACTTGCCAAAAGTCCAACAGCGATACTCATCGTTCCAGCAAGAATGATATCACCGCTAC
CTATGCCACCCTTGTAAAGCACAAACAACAAAGCAAATAGGGCGGAAACAAAGCCGCCCGCAAGTAGATT
CAACATTTTTTGAGAAGAATTCAACCACATCAAAAAGGACGCCAAAGCGATTAGTATCAACGTTGCGTCT
GGTATCAGCATGAAGTCAAGGTCTATGAAGACTATCACAAGAACGCATGAAATCATCGTACACATGGCTA
TGAATTCCAAAAAATTTTTCTGAAAAACCATAAAGTTTATCAAATAACCCAATCCATTGAACAATTCCAC
GAAAAAATAGCGTTTACTTATCGGTTTTCCACAACTTCTACACTTTCCTTTCAGCGCGATAAAACTGACC
AAAGGAATATTGTCGTACCAACGTATAACAGTTTTACAGTTTGGACAAATTGAACGTGGCGGATTAGTTA
GGCTCAACCCTTCATTTTTCCTTGGCAATCTGTATATCACAACGTTTAGAAAGCTTCCAATGGCTGCTCC
TACAACAAAGGTTAGGATATGCCACAAACTTGCATTTCCTCCTCTGTTAAAAATTCTTTGAAAAGTTCCT
GCTTACCGTACAAGTACCACGCATGTTGATCTTTCATTTCGTTGATCAAGCTTCTGGCTTGTTCGATTTT
GTTTTGTTTCAGATAAGATATTGCCAAGATCAATTTCAAATGAACCTTACTTGGGGATTGCTGTAATACC
TTTTCAAGTTCTCTTTGAACAAGTTCGTAGTTGCCGTGTCTCAGTTGAACAAGGCTCCAAATCTCCAAAT
CTCCACCGTGAGTCGGTTGTGATTTTAGAATCCTTTCTTCAAGTTGTTTGCTTCTTTCGATATCACCGAG
TTTTTTGTAAGCCTCGGCTAGTTCGTACATCGCTACTATACTGTTTGGATCGTTTTCAAGGAACTTTTCC
AAAATTTCACAGACCTTGTCGTACCTGTTCAACTTTCTATAGGCATCTGCAACCATGAAATAAGTGAATT
TGTTGTTGGGAGCATATTCGATTTCTCTTTCCCAATAGAAAGCGGCTTTTGCGTAATCACCAAGGTTGTA
ATAAGCTTCACCCAAGGATGAATAAGCTTCTACTAGCCACGGATCGATTTCTATAGCTTTATCTAGGTAT
TTTATTCCCTCTTGGAATTCTCCCTTTTCAAGAAGCAATGATCCCCAAAGTTCATAGGCTGGAGCATAGT
TTTTGTCCACTTCAAGGATGTACTTTATAACTTTAAAGGCAACATCATGCATATCTTTGTCGGCATAGGA
TATCGCTAAATCGTACAAACCATTCAAGGAAGCATGAACAAAATCTTTTGGATGGATATTCTTTTCTTCC
AGCCATTCTAAGAGTTCCTCAAAGCAAACAGGATCGTAAACAAAACTACACAGTATACCAACGTTCTTTT
CCAAAAATTGGCAATTTTCTATTTCCTTTACAATTTGTTCTTTTTTCGACAAATCTTCTTTCATTGTGGA
CCAGTCGCCTTCATACATCAAATCTCTGAGCATTATTACAAAGGGGGTATCCGTGGTGACTTCAACTACT
CGGTCTTTGACAATTAAGTCAATCACTCTCTCCATACCAACCACTCCTTTGCAAACTTTGGTTCATCTTC
AATTTACATTATACACCCATTTCTTAAAATGAAAAGTGTCATGATTTCTTAGGTGGTAGGACTTGCAAAA
GGGTTTATGGAATGGTAAAATGCTTGGTGTGATGGGTGCGTAGCTCAGGGGGAGAGCGCTTCCCTCACGA
GGAAGAGGTCGCAGGTTCGATTCCTGCCGCACCCACCAGTTTTTAAATCAAACTTTGACCAGTTTTAGCC
TTTCTCCGTAGAGTCTTTCAACCCTTTCAAAGAGCTCTTTGTTTTCTTCTCTTTTAGTTAGAAGTTTTTC
TGCATCTTTTCTCGCTAGGATTAAAAGATCTCTATCCCTGGTTAAATCGGCTATCCTCAGATCAGGCAGT
CCATGTTGGCGAAGTCCCAAAAATTCTCCTGGTCCTCTCAGTTTCAAATCGTATTCGGCAACTTCAAATC
CATCTTTGCTCATTGCAAAATATCTTAGCCTTTCCAAAGTTTCTTCGTCCACATTTCCAACCACAAGAAA
ACAGTATCCTTGTTTTTCGCTTCTGCCAACTCTACCACGAAGCTGGTGAAGTTGTGCTAATCCAAACCTT
TCAGGGTTTTCAATTACCATCACCGTGGCTCCTGGAACGTCTATTCCAACTTCTATAACCGTTGTAGAAA
CCAGAATTTCTATTTCTCTGTTTGCAAAACTTTCCATGATTCGATCCTTTTCAATCTGGGACATTCTTCC
ATGTAAAAGACCAACTTTGAAATCTTTGAACACTTCGTAGGCAAGGTGTTCAAACATTTGCGTTGCGGCT
TTTGCTTGCACTTTGTCGGATTCGTCTATCAAAGGATAAACAATGTAAGCTTGCCCACCGTTTTTTACCT
CATTTTTGACAAAATCATAAACTTGATCTATCTTGCTCGCTGAGATTAAAATGGTCTTTGGCAATTTTCT
TCCCGGTGGAAGCTCGTCTATTATCGATATGTCAAGATCACCGTAGATGGTCATTGCAAGGGTTCTTGGA
ATAGGAGTTGCAGTCATGACGAGAACATCAACAACTTTGCCTTTACTTATCAAAGCTTCCCTTTGTCTAA
CACCAAACCGATGTTGCTCATCGATTATCACAAGTCCTAAGTTGGCAAATTCAACGTCTTCTTGGATGAG
TGTGTGAGTGCCAATTATCACATCTATCTGACCGGTTTTCAAGAAACTTTTTATCTTTTCTTTCTCTCTT
GGACTTGTTTCACCCAAAAGAAGGGCAGTTTTAATACCAAGTTTTTCGAATGCCGGAGCCATCCTTCTGT
AATGTTGGATTGCGAGTATCGAAGTTGGAGCCATAATTGCCGCTTGGTATCCAGCTTCAAAGTTGTCGAT
GACGGCAAGTTGTGCCACCACAGTTTTACCTGAACCAACGTCTCCTTGCAGTAACCTACTCATTGGTTTC
TCTGATTGCATATCTTCTCTGATCTCTTGGTGGGCTTTTATCTGTGCGTTGGTGAGCTTAAAAGGCAAAG
AAGCGATGAACTTTTCTGCAAGTTCACCTTTGATGTTTTTGCTGATTCCTCCGATTCTCTCAATTGTTTG
TTTGGAAAGTAAAAACGCGAGTTGCAATATCAAAAGTTCTTCGTAAGCCAACCTTTCTATCGATTTTTTA
AGGTGGTACATGCTCTTTGGAAAATGAATCCCATAAAGGGCAGTTTTGATGTCCAGAAGCTTTCTTTCTT
GGATGAGCCATTCTGGTAAGGTTTCCTTGATCTTGATCGACGTTATGTTTTCTTTAACTATGTTTCTCAT
CTGTTTTTGGCTCAAACCTTCGGTTAAAGAATAAACAGGAAGTATCTCAAGAACCTGTGTATCTCCTTTA
GGTTCAACTTCTGGGTTGGTGAATTCAAGGCTGCCAAAGGTCCCCCTTTTTACAACGCCGGTTATGTAAA
CTTCCTTTCCTTTCAACGTCTCAAGAACCTTTTGCATATATTCTTGGTTAAACCATTTCAAAAGCACCTG
GTTTATCCCGTCGGCTGCAACTGCGACTGTTATCGGCATTGAAAAGGTTTGTTTTGTCTCAACGTTTATT
ATTTTTGCCAAGGTTGTGACTTTTTCGTCTCCTCTTATATCCTTTATTGGAACTATTTTTCTTCTGTCTT
CGTAGTCTCTTGGAACATACCAGACTAGATCTTTCAATGTTTTTATTTCAAGTTTTGCAAGTAGTTTCTC
ACGCTTTGGACCAACTTGCTTTGCGTACTTGATTGGTGTGTCTGGGTCTTTTGTTTCTTCAAAAACCGGG
CAATTTATTAAAAACCAATTTCTATACTTTTCCACCATGCTTAAAAGGTTTTTTAAGCGCACTGCCGCTC
TTTCTGGAGGAAGTGATGCAATTGGCTTGGCATAATCTATCATTTGGTTGAATCTTTCTTGTGCAACAGG
TTCAAGTTCAAGCAGCGGATCGTGGATTAAGTTGAGTTTACTGCCGATAAAATTTTCAAGGTCTTTTACC
GAAAGTTCTTTGTTTTGCACTTTCTTGATGACTGTCTCAAATTCTTCAAGGAATTCCTCCACCAGAAGAG
GGCGCATAGTTGATCACTATCTCCTTTTGGGGAAATGAAAAACCGTTGGTCCGCATTCGAACAAGTTGGC
CAACGTGGCTCAAGATTATCATTGATATGAGCAAAACCAACAAAGCGGCTATGACAAAGGATCCTTTTCT
CACTCTAGATAACCTATGTAAGGCAAGTTTCGATATTTTTCTTCGTAATCCAAACCGTAACCAACCAAGA
ACACATCTCCCACGGTAAAACCAACAAAATCAATTGGAATTCCATGATCGTACTTCTTTTTCTCAACAAG
TGCGGCTATTTTCAATTCCGCGGGCCTTTGCTTTTTTAAATAGTTCAAGATATACCTTAGCGTGTTTCCT
GTGTCCACTATGTCCTCGACAACCAGGACATACTTGTTTTCCAGAGATTCCTCGACCCAGGACTTAACCC
TTATTTTCCCTGTGGATTCTGTTCCAGCATAGCTGGACACATGAACGAAGGAATAATCCACGTTCATATT
GATGTTTAAAACAAGCTCGCTGAAAAAGTGGATTGAGCCTTTTAAAACACAGATGGCGTAAATTGTATCA
GTCTTGTCTTTGTAATAGTTTTCTATTTCTTTTGCCATTTGTTTGATCTTTTGTCTTACCGTTAATTCGT
CGTACAAAACTTTTAGTTGCACCGAATGCCTCCTTTCACAGTTTAAGAACAAAAACTGCTTTTTGCTCGG
ATTTGATACTTTCATCGATCGTAAGTTCATTGCTCTCCAGGTACTTAACATTTTCGCACAGTTTTGTAAA
ATCTTCAACGCCTGCTATGTCAAATTTCAGATACTTTGTTTTGTAATGCATCGGAACGACAACATGTGGG
TTTAGCAAATCCATGGTTTGCTTCGCTTCCTTTGGACCTATTGTAAAGGTCCCCCCAACCGGTATCAAAG
CGATGTCCAATTGACCTATTTCTCTGATTTGCTCTTGGGTCGGAACGTGTCCCAGATCTCCAAAGTGTCC
GATCCTTATTCCGTTGATTTCAAAGACAAAAATTATGTTTTGACCTCTTTTGCTTCCTTTTTCTGCATCG
TGGAATGTTCTTATGCCTTTGATCTTGACATCCTTAAATTCGTATACACCAGGCTCCTTGATCAATTGAA
AGTTTCCCTTGATCAAATGATGCGCGTTGTGGTCGAAATGTTGATGACTTTCAGTTATCAGATCTACAGC
AATCGTTGGCACTTTATAACCAACGGAGCTGTCGAAAGGATCGGTCAGAATTTTGACATTACCAGTGTCA
ATGAGAAAACACGCATGACCAAACCACACGAGTTTCATAGCCATCCCCCCTTGTCTTGTACTCAAATTAT
ACCAAGTGCTCGGCTGTTCTTTGCAAAAAATTATGTGTCAGTCAAATATTACGAGTGCTATACGATTTAG
TTTATACAGAATTAACATACCAAAAATGTGCATAAATAAATGAAAGATTGAATTAGCAAAAATCACAAAA
ACCCCTTGACATGGTATATGGGGGTGCTTATAATCTATACCGGAAATCGACAAGGAGGTGATTTTATGAG
CGAAAGAGAATTTGTTGTTGGTATCGATTTGGGTACAACCAACTCCGTTATAGCTTGGATGAAACCAGAT
GGAACAGTAGAAGTCATACCAAACGCCGAAGGTAGCAGATTAACACCATCGATAGTAGCTTTCACAAAAA
CCGGTGAAATACTCGTTGGCGAACCTGCCAAAAGACAGATGATCTTGAACGCTGAAAGAACAATTAAATC
GATAAAAAGGAAAATGGGAACCGATTACAAGGTGGTAATCGATGGTAAAGCCTATACACCGCAAGAGATA
AGCGCCTTGATTCTCAAAAAGATGAAAAAAGACGCAGAACAGTACCTTGGCGGAGTCATCAGAAAAGCCG
TCATAACCTGTCCTGCTTACTTCAACGACGCGCAAAGACAGGCAACAAAGGAAGCTGGACAAATAGCTGG
TTTTGAGGTTCTTAGGATCATCAACGAGCCGACAGCTGCTGCCCTAGCTTATGGTTTGGACAAAAAGAAA
GAGCAAAAAGTTTTGGTTTATGACCTTGGTGGTGGAACATTCGACGTTTCGATACTTGAAATAGGAGATG
GAGTCATACAAGTTATAGCGACAGCTGGTAACAACCACCTTGGTGGAGACGACTTTGACCAAAGGATCAT
CGACTGGATGGCTGAGGAGTTCAAGAAACAATATGGAATAGATCTCAGGCAAGACAAGCAGGCTCTGCAG
AGAATGAGGGATGCAGCTGAAAAAGCCAAGATAGAACTTTCAACAAAACTTGAAACCGATATAAGCTTGC
CATACATAACTGCAACTGCTTCTGGGCCACTTCACCTTGAAATGAGGCTCACCAGGGCATTGTACGAATC
TTTGGTCAAAGACCTGTTCGAAGCGACAAGGGAACCAATAATGAGAGCTTTAAACGACGCAAAACTGTCG
CCAAAAGACATAGACGAAATCATCCTGGTTGGTGGAATGACTCGTTCACCGTACGTTCACAAGCTCATTT
ACGAAATCTTTGGAAAAGAACCGAACAAAACGGTCAACCCAGACGAAGCAGTTGCGATAGGTGCGGCAAT
AGAAGCTGCGATAATCGCTGGTACATCAAAGCACAAAGACGTTGTTCTTGTCGACGTTACACCGCTTACG
CTTGGTGTGGAAGTTAAAGGCGGTTTGATGGAACCAATAATACCGAGGAATACAACTATACCAGTCAGAA
AAAGCAAGATCTTCACGACGGCTGAAGACTTCCAGACAGAGGTTGAAATCAGAGTCTACCAAGGTGAAAG
AGCTATGGCAAAAGACAACATCTTCCTTGGAAGCTTTAGACTCGTTGGAATTCCACCGGCTCCAAGAGGA
GTTCCACAGATTGAGGTTACCTTTGACATAGACAGCGATGGAATAGTTCACGTTTCGGCAAAAGACTTGG
CATCTGGTAAAGAACAATCGATGGTCGTCACAGGTAGACACAAACTCAGCGAAGAAGAAATAAGACGCAT
GATGGAAGAAGCGAAGAAATACGAAGAACAGGATAGAAGAAAGAGAGAAGAAGTCGAACTCAAAAACAGA
GCAGACGATCTTGCATACACTGTCAGCAAGCAGTTGAAAGAACATGGTGACAAGTTACCACAAGATCTCA
AAGACAACCTTGAAAGACTGGTCAACGATCTAAGAGATGCCATCAACAAAGACGACATACCAAGGGTCAA
ACTGCTCTTCGACGAACTGCAACGTGAAAGCATAAAGATCGGTCAATATCTGTACGAAAGCGTTCGAAGA
GAACAATCTGGTTCACAATAAAGACTCGATGAAAAACTTCTGAGAAAGGAGGGATGTGTATGTTGTTGGA
AAGAAGAGAAGACTTCTTCAAACCACTCAGACAGCTTCAGAGGGAGATTGACAGATTGTTTGAAGACTTC
TTCGCGCCTGTGACTAGAAGAACTTTTGAAGTGGGATTCGTCCCAGAAATCGACGTCTACGAAACAGACA
AAGAACTGATGATCGAAGTCGAAGTCCCAGGTATGGACAAAAAAGACATCAAAGTAAAAGTCGAAGATGG
AGTCTTGAGAATCTGCGGCGAAAAGAAACTTGAACGCGAGAAATCCGATAGAAACTACCATGTTGTTGAA
AGATCCTATGGAAAATTCGAAAGAGCCATTCGCCTGCCCGACTACGTAGACGCTGAAAAGATCAAAGCAA
GATACGAGAATGGAGTCTTGACAATCAGCATACCAAAGAAAGAAGAAAAGAAGGCTAAAGTGGTGGACGT
GGAAGTCGAATAAGACCAAAGGGGCGGGCAACCGCCCCTTAATATTTCTAACCTATAAGGAGGTGATAAG
GAATGATAGACTTCAAAGATTACACAGAAAGCGCTCAAAGGGTACTCAGTTCGGTTCAAGATATACTTAA
CAGGTTCTCTCAGAATCAAATGTCTTCTGAGCACATACTACTAGCCATTTTGGAAGATGGTGACAACGCA
GCCGTTGATATTTTGAGAAAAATAGGTGTCAACATAGACGCTTTGAGAGATGAAACAACTTCCTTTGTCT
CCAGGTATGGTATGAGGGGAACTTCCTTCTACCAACCAGGAGCAGTCTCACAGGTTTACATAACTCCCGA
TGCAAGGCATGTTTTGGAAGAAGCAAAAAGAGAAGCAAGAAGGATGGGAGATGAAAAGGTTGGAACCGAT
CACCTTCTGCTCGGAATGATACTGACACCAACTTCGATGACTTACAGGCTCTTGACCAGATACGGAGTAA
CGCCGGATAAGGTCTACGAAGCCATAAGGGATTTGAGAACCAGTGGGAAAACCGCCGAAGATGAAAACGT
TGATGTTTTGTTCAAATTCACCGAAGATCTAACGCGTCTTGCAAAAGAAGGAAAATTGCTTCCGGTAATA
GGCCGTGAGAAGGAAATAAACCGAGTAATACAAATTCTTGGAAGAAAATTCAAAAACAACCCTGTGTTGG
TTGGTGACCCTGGGGTTGGAAAAACGGCCATAGTTGAAGGTTTAGCACAAAAGATTGTGGCAGGAAATGT
TCCGGCGTTTTTGAAGGGTAAGAAAATCCTCAGACTTGACATGGGAAGAATTATAGCCGGAACTAAATTC
AGAGGGGAATTCGAGGAAAGAATGAAAAAACTAGTCGACGCGTTGAAAGCCAACGCAAGACAATACATTT
TGTTCATCGACGAACTTCACACAGTTGTTGGAGCTGGAGCTGCCGAAGGTGCGGTTGATGCAGCAAACCT
TTTAAAACCTGAACTTTCACGTGGAGAAATTCAAGTGATCGGCGCCACAACTATGGCTGAGTACAGAAAG
TACATTGAAAAAGACAAAGCACTTGCAAGAAGATTCCAACCAGTTTTGGTTGAGGAACCTTCTGTTGAAG
AAACCACAGAGATGTTGCGCGGTATCAAACAAGAGTTTGAAAAACACCACGGGGTAACGATAACCGATGA
AGCCATCGTTGCCGCCGCTAAACTTAGCGCAAGGTACATAACCGATAGATTCTTACCTGACAAGGCAATT
GATTTGATCGACGAAGCCGCATCGGCAGTTAAACTTCAGGGAAATGGCAAAGTCGTTGATGAAGAAGCCG
TTGCAAAAATCGTACAGCTTTGGACTGGAATACCAGTTACAAGGTTGATCGAATCTGAGAAGGAAAAATT
GATGAAACTCGAGGAACTGCTGCACAAACGAATTGTTGATCAAGAAGATGCAGTTAGAATCGTTGCGCAA
ACTATAAGAAAAGCTCGTGCAGGTTTGAAAGATCCAAAAAGGCCTGCTGGAGTCTTCTTGTTCCTTGGTC
CAACGGGTGTTGGAAAAACCGAGCTTGCGAAAGCTCTTGCGGAAGTTTTGTTTGGAAGTGAAAATGCGCT
GATCAGGATAGACATGAGCGAGTACACTGAGAAACACACCGTCAGCAGGTTGATAGGTGCACCACCTGGC
TACGTTGGTTATGAAGAAGGTGGACAGTTGACGGAGCAGGTTAGAAGAAAGCCTTACAGCATAATCTTGC
TTGACGAGATAGAGAAAGCACACCCAGAGATATTCAACGTGTTGCTTCAGGTATTCGACGATGGGAGATT
AACCAGCGCGAACGGAACGGTGGTTGATTTCAAGAACACCATAATAATCATGACCAGCAACATTGCAAGC
GAATATATATTGGAAATGCTTGAAGAGGGTGTCAAAGATTTAACACCTGTGATAGAAGAAGAAATGCGCA
AGTACTTCAAGCCCGAGTTCATAAACAGAATAGATGCGGCTGTAATATTCAAACCTTTGACGATGGAACA
CATGAAAGCAATTGTAGAACTTCAGCTTGAAAGGTTGAGAGAAAGAGTCAAAGAACAAAAGCGCGATGTG
ATATTCACAGACAAGTTGAAAGAATACCTTGCACAAAAAGGATATGTTCCAGCTCTTGGCGCAAGGCCGT
TGAGAAGGGTTATAGAACAAGAAGTGGAATCGTTGCTTGCAGATAAGATAATCTCGGGAGAATTCAAAGA
AGGTCAAACGTTGGTGGTTGATGCTGACGAATACGGTGTGATAATAAAAGAAGGGCAGTGAAAACTGCCC
TTCTTTTTTTGTTAAACTTAAAATGGTGAAATACTGTGGAAGATATCAAGGAAATATGCAATTTTATTTT
CGATTTTGTTGAAAAATACGGTTACAAAGGAATTGTGGTTGGAATCAGCGGGGGTTTGGACTCTGCCGTA
ACTGCCGCTTTGTGCGTCAAAGCCATAGGAAGTGAAAAGGTCTTTGGGTTGATAATGCCTGAAAGGGATT
CTTCGAAGGACACTGTGAAAGATGCAAAGCTTGTTTGTGAGTGGCTCAAAATCCCGTTTAAGGTAAAATC
CATAACGCCGATTTTGAGGAAAATCGGAGTTTACAAACTTTTTCCACCTGCGAGGCTTTTTCCAAGAAGT
TTTCAAGAAAGGTATGTTCTTAACAAATGGAGAAAACTTTCTCAAGATCCTTTCATCGACGATTTGCTCA
GCAAAGGGAACGATCAATTTCTCAAAGGACTTGCTTTTTACAGGATTAAGCATCGTGTGAGAATGTGTTT
GTTGTACTTTGAGGCTGAGCAGCGCGGATATGCCGTTGCAAGCACTGAAAACAAAACAGAGTATTTGACT
GGTTTGTACGTCAAGTGGGGAGACGACTGTGGGGACATAAGCCCCATAGCTCACCTTTACAAGACTCAGG
TTTTTGATCTTGCAAAAAAACTTGATGTACCTGAAAAAATCATCGCCAAAGCACCTAGCCCCGATTTGAT
ACCGGGTATCGACGACGAATTTGCACTTGGAATGAGCTACCAAGAGCTTGATCAAATACTTGTGGCTATT
GAAACTGGCAAAGACCTTTCTACCTTTCCGACAGAAAAAGTCAACCGAGTTAAAAAGATTCTTGAAGCGG
CAAAAGTTAGAAATCTGAGAAATTATAGAATTGAACGATTTGAATAGGCACGCCAAACGCACCCAAGTTT
TCCTTGGTTTTCCGCCTCGGACTGCAGTCCATTAATAAATATACATTTCAAAAAATCAGGGAATTTAAAC
TTTTGCTGTTCCTAAGAGCTTTTTCGATAAACTTTTGAATGAAAATGCTGTAGAATTCATCAAAAAACTT
GTTTTTGCTGTTTCTTAACTCTCAAGAAAATAAACCGTAACACTTAGCACTAAGATTCAACGAAAGCTCC
GAGAAATTGGCTTTTGTAGAGTTCCGCGTAAAATCCACCTTTTTCCATCAATTCTTTGTGAGTACCGGTT
TCAATTATCTTTCCTTCGTTCATTACGAGTATCAAGTCTGCGTTTTTGATAGTGGAAAGCCTGTGGGCTA
TGATGAAGCTGGTTTTGCCTTTCATAAGCTGTTGCATAGCCTTTTGAATGTATATTTCAGTCAGCGTGTC
CACGTTGCTGGTTGCTTCGTCTAAAATCAGTATGTCTGGATTTACCAAAAAGGCTCTTGCGATGGTTATA
AGCTGCTTTTCACCCTGCGATATGTTGCTGGCTTCTTCGTTGATAACAGTATCGTAGCCATCCGGAAGGG
CCATGATGAAATGGTGAGCTTGAGCCGCCTTGGCTGCCTGGATGATTTCCTCGTCCGTTGCATTCGGTTT
GCCGTAGGCTATGTTTTCTTTAATGGTTCCGTTGAAAAGCCAAGTATCTTGCAAGACCATACCAAAGATT
CTTCTAAGGTTTGATTTGACTATGTCCCTTATATCGATACCATCGATGGTTATTCTTCCAGATTGTATTT
CGTAAAATCTCATCAGCAAGTTAACAAGAGTGGTTTTCCCTGCACCGGTTGGACCGACTATTGCTATTTT
TTGGCCGCTTTTAACTTCTATGTTCAAATTCTCAATTAAAGGTTTTTCAGGAAGATAGCTAAAATAAACT
CTCTCGAATTTTACATCACCCTTGACCTTTTCAAGTCTTATGGCATTTGGTTTGTCGGGTTGTTCTTCCT
GTTCGTCTAAGATTTCAAAGACTCTTTCTGCTGCTGCAATGGTGGATTGAATCAAATTTGCAATGTTTGA
TATCTGAACTATAGGTTGAGTGAATTGCCGTGAATATTGTATGAACGCTTGTACATCACCTATCGTTATA
ACTCTTTTTGTAACCAAAATTCCTCCAAAAACCGAGACAATTACGTAGCCTACGTTTCCTATGAAGTTCA
TCAAAGGCATTATCATACCGGAAAGAGATTGTGCTCTTTGGCTCGCTCGAAAAAGCTCTGTGTTTATCTT
GTCAAATTTTTCAATGGCATCTTTTTCTTTACAGTAAGCTTTGACTACGATATGCCCTCCGTAGGTTTCC
TCAACATGTCCCGTTAACTTTCCGAGCAGCTTTTGCTGCTGTGAGAAGAACTTTTGAGAATACTTTGTGA
TGAAAAATGTCACCAATATACTTGCAGGAAGCGTTAAAACAGTGACCAACGTCAAAAGAGGACTTATGGT
CAACATCATGATGATCACACCAACGATTGAAACCACCGCGGAAATGAACTGAACCAAATTTTGCTGCAAA
GTGTTGCTTATCAAATCCACGTCGTTTGTCGCCCTGCTGATTATTTCACCGTGCGTTTTTGAATCGTAAA
ACTTCAGGGGAAGTTTTGTCAATTTTTGCGAAATTTCGCTTCTCATCTTTTTAACTATTTTTTGTGAAAC
ATCTGCCATCAAAAATTGTTGAACAAAATGTAGCAAAGCGCTCAAAAGATAAAAAATACTTACTTTCACC
AAAATTTTCGATATGTACTCAAAATTTATCCGTGCATTTGGCAATCGAAGGCTTTTTGCCATAATCCCTC
TGAAAATCTCCGTCGTGGCCCTTCCAAGAATTTTCGGCGCTATTATTGTCAAAATCGTTGCAGCTATAGT
CGCAGCCAAAGCTATTAGAATCCAAAGAAGATGAGGTTTTAAATATTTGATCAACCTTTTTGTCGTTTCA
ATGGGACGTTTTGGTTTTTCCTTTTGCAAAATCAATGGTCCACCAGGTCTTGGTCCGCGCATGGGCATTT
GTCTTGAAAATCTATCGATCGACTCAGGCTTTTTGTCACGCGTCATTGTTCACACCCCCGAAAGCTTCTT
CCTCTGAGATCTGCGACAAAACTATTTCCCGATAGACTTGGTTGTGCTTTAAAAGTTCTTCGTGCTTCCC
TATTCCCTTTATTTCTCCATCCTTCAAAACGATGATTTGGTCGGCATGCATGATCGTTGCAACCCTTTGT
GCAACGATTATCACCGTCGCATCTTTCAATTTGTTAAGCAGCTTTCTTCTTATCCTTGCGTCAGTTTTAA
AATCCAAAGCTGAAAAGGTGTCATCGAACAAATAGATCTTTGGTTTTGAAACGATGGCTCTTGCGATTGA
AATTCTTTGTTTCTGTCCACCGGAAATGTTTGTACCACCTTGGGCAATCTCTGTGTTTAAACCCTCTGGC
ATTTTCGAAGCGAATTCAAGCACTTTTGCAGTATCAGCCGCCTCGAGAAGATCCTCATCTGTAATGTTTC
TTCCAAATCTTATGTTTTCAGCTATGGTTGTTGCGAAGATTATCGGTCTTTGTGGAGCATAACCAATAGA
ACTCCTCAAAACGTTTAGCGGTATCTTTCTTATGTCAACTCCGTCGAGTTTTATCGAACCTTCTGTGATA
TTGTAAAATCTCATTATCAAGTTGAGGATGGTAGTTTTTCCAGAGCCTGTGCTGCCTATTATAGCCGTTA
TCTTTCCTGGTTCGGCTTTGAAAGAAATGTTCTTTAAAACCGGTTCTCTTGCACCTGGGTATGTGAAACT
GACATTTTCGAACTCTATTACACCTTTGATTTCCGGAACAATTTGGTCCTTTGGATCTAAAATTGATGGT
TCTGTTTCCAAAACTTCAAAGATTCTTTTTGCTGAAACCGAAGCTCTTGACATGAAGATGAAAATTGACG
AGATAAAGATCAAAGCAAACATTATTTGCATGACGTATTGTATGACTGCCATCATCGATCCAACTTGAAG
TTTTCCAAGATCTATTTGTTTTGCTCCAAACCAAATTATCGCGACAATGGTAAAGTTCATTATGATGTTG
ATCAAAGGAAAGGAAAACGCCATGAGTCTGTTTATCTTCAGCGATGTGTTGGTAAGATCGACGTTGGCTT
TCTCAAACCTTTCTTTCTCGTACTCGTCTCTGTCAAAGGCCCTTATCACCCTTACCCCGGTTACCCTTTC
TCTGATTATCAAGCTAAGCTTGTCGATTTTTTCCTGAAGTTTTTGAAACATCGGGACGGCGATTTTGTAA
ATGACGTAAAAAACTCCCAAGGTTAAAGGAACTGTGATCAAAAGAACCTTTGTCAAACTTGGGCTTTTGT
TTAAAGCCATCACCACTCCACCGATTGCCAAAGTTGGGGCTCTTATGACCATTCTAAGCATCATAAAAAC
AACTTGTTGAATTTGGGCAACGTCGTTTGTGGTTCTGGTTATCAAAGAAGCTGTGCTGAATTTGTCCATT
TCAGCGAGGGAAAAACTCTGAACTTTTCTGAACAAATCTTCTCTTAGATCTTTTCCCACACCCGTTGAAA
CCGTTGCGGAGGTGTAGCTTGCCAAGATCATTGCAGCGATGCCAAGACCGGAGAAAAGCAACATCTTTCC
GCCAACTTGCCAAATGTACTTCACGTTGCCAGTTACAATTCCTCTGTCGACGATTTTGGACATAAGGTCT
GGAAGGTACAGAGTTACGAAGGATTCAAACACAACAAGGGCAATTGTTAGGATAGCAAGCCATTTATAAT
TCTTAAGATATGCAAAAATCTTTATCATAGTTGTATCCTCCCAGCTGGTTTTTTAGGTTGTTCAACATTT
TATCCAAAAGGTTGTTAAGCATTGTCAACTCTTCTTGAGAGAAATTCTCGAAAGCTTTTTGCTCTGAATC
TTGTAATTGCTGACGAATTTGATCTATCAATTCTCTTCCACGCTCGCTGAGAAAAACACGTTGAACTCTT
CTATCCTTCGCATCCTGAACTCGGTAAATCAAATTCGCTTTTTCCATCCTTCTCAGCATTATCGCAATTG
TTGCAGGTCTTAGGTCCAGCTTTTCTGCAATTTGTCTTTGGGTTATTCCCTCTTTCTTTGAAAGTATCAT
CAGAATCGGTATTTGCCCAGGATGAACCAAAAGGTTTTCAAGCTTTTTTCTGAGCAATCGAAAATGAATC
TTTTGAATCAAAAAAAGCTTGTTCATTATTTCCCGAGCTTTCAAAAGATCATCCCCTTTGTTTTACGTCT
AACAATAAGACGTCTATATAATAGCATTCACTATCACGTTTTGTCAACGTTGTTTAGTAGTAGAAAAGAA
AATCCTGTAAGCTGGGTACTTGATAAACCAAAAGTTTGTGATATTATATTTTCTGGTCATATAGAAGAAA
GTGTGTCGGGGCGTAGCGCAGACGGCTAGCGCGCCTGCCTTGGGAGCAGGAGGTCGCTGGTTCAAGTCCA
GTCGCCCCGACCATTTTTTATTTTGTGATGGTATAATTTTCTCTGCCGATACACCAAGGGGGGAGGGTTA
TTGTGAAAACCATCTTCGCTTCATTGGTGATTCTTGCAACTTTATGTGCTTTTGCCATTCAAAGTCCTAT
TCTTCTACAGAGATCTTTGAACAGGGTGTACCACGATTGTGCAAACCATGTTCTTCTAACCAGTGATGGG
AGTTATTTGGTTACCGGATGGGCTGTTTCCCAAAACCGTTCTTACGATGGTTTTGTGGCCAAATTTTTTA
GGGATGGAAGGATACTTTTCGAAAAACTGCTTGGCTCAAGATACGATGATGAATTCAGCGTGGCGTTGGA
GATAGATGGCCATTATTTTCTTGGTGGAACAACCTTTTCAATTGAAAGCAATTACGATGCTTGGATTGTG
AAACTTGATAGAAACGGACAAAAAGTGCTTGAAAAGTCCTTTGGTGGGAGAAAACGCGATGAGATTCTCG
CTGGAACTGTATGTTTTGATGGTACTCTGCTTTTTGTCGGTCGAACTTCGTCGTTTGGAAGTGGTGAAAC
AGATGTTTATGTTATAAAGGTAGACCAAGATTTAAATCTAATTTGGCAGAAAACGTTTGGAGGAAGTTCT
TTGGACGAAGCTTATGCAGTTTTAGAGGTAGAGGATGGTTATCTTGTCGTTGGTTTTTCTGAATCTTTTT
CTGAAGACGAAGATGTTTATGTTCTGAAAATGGACTTAGACGGAAACAAAATCTTTGAAAGAATTTACGG
ATATCCGTTTCTTCAAAAAGCCTTTGATGTGGTGCAACTTGCGGATGGTTTTCTTATGGTTGGGGTTAAC
TGGAACGAACAAGCAGACGATGCCGATGGTTTGATTATGAAGATAGATTTTTCCGGTAACTTGATTTGGT
TAAAAACTATTGGGACAAAAGGATGGGAACAGTTCAACAAAGTTTTGGAGCAGAATGATGAATTTATATT
GATTGGATTTGCAAAAAACGAATTTACAAAAGAAGAAGATGTTTATGCAGTTAGAATTGATGAAAAAGGA
AATGTTTTGAGCGAGTTTTATTCAAACATAGAGAACCCTGATGGTTGCAAATACGCAATAATGTCTGATA
ACGAACTTATCATTGTCGGTTGGATTGACAACTCGGATCCGTTCAAATGGGACGTTCTTCTTTTGAAAGT
CGATATTCGTAATTAAATCAACTTTATTGCGAGAATTTCCTCCAAGCTTTTTTCAAGCTTTGCAAATGTG
ATCTCTTTGAAATGCTTTTTAAAACTTTCTTCGTAGTAGCTCACGTTGAACATACCACCGTGAAGATAGA
TCGTTTTTGATTTTGTCAAACGAACGATTTTCTTTGTTTTTCTAACCAATGCTTGGATTTCTTTATCAAT
CGTTTTTACGACCAATTCTGTAAGCGGCATAACTTTGGCGAATGAGGCTATCTTTTCCTTGAAATCCTCT
TGTTTTTGTAAATCCACCAAATCTTCTATTCGTTGAACTTTAAAGTGTTCAAGTAACTTGTCAAACGCAG
GGTCGTACTTTCTCAAGCCATCTCGAAATTCAAGAGATTTTCTTATTATTTGACACGCTATGCTGAACGC
GCTTCCTTCATCATCGAATAGATGTCCCCAACCACCTGTTCTGACAATCTTTCGATCTTTTGTTATACCC
ATTACTATCGATCCTGTTCCCGCTATCACAACCACCACAGGTTCTTTTGAATAACAAGCCAGCAACGTTG
CTTCGGCGTCAGTTAAAATTCTCATCTCCGCCTGTGGAAAATACCTTTTCAACACGCGAATTATCAAAGA
TTTTCTTTCTTCACTTCCAGCACCAGAAAAGCCAGCTTGAATGAGATCAACCTCTCCCGACCAATCTTTA
ACCTTTTTGAAGATTTCATCTAACTTGTTTTCGCCTACTGCAGATAGATTCACTCCACTTTCCAAAGTCA
ATTTTTTAACGATTTGAAAATCATTGCTCAACGCGGCTCTAAGTTTCGTTCCTCCTCCATCGATACCAAG
GATTTTCACTTCATATCACCTCAATTGTAACGATGTTCTACAGAATAAGATATAATGTCATAACATACTG
AATCAAACATTATAATATCCTGGGTATTTTCCAGTTTTATTGTACCATGGTCAATGGTCATTTATTAATT
TCCATTTTCTCATGTTATCTTCGTTTTTCTTATCCTTTCTTTGTTTTTTGCGTTATCCCGGTGTTTGACA
AAATACGTTACATATCGGATTATATAAATGTGAACTTTCTCCACAAATAAGGGGAGGTGTTTGGATGAGG
AAATTTGTAGTTTTCCTGTTAATTGTTTTAGCGGCAGTCATGTTGCTCGCTGCCACAGAGTACATGGTTG
AAGATTCAAGGTTAACACCTGATCCAAATCCAAAAGTTGGTGGCACTTTGAGACTTGTACTCAGCTCAAC
TCCTGAGTCGTTCTTGATGTATGGAACCCTTGACAGCGCAACCTACAGTTTGACCATGGGTCCGATGTTT
GCACCACTTGTTCAAGAACATCCTATGACTTTTGAGATTGTCCCAGCTCTTGCAAAGTCGTGGGAAGTTT
CACCGGATGGAAAAGAAGTAACATTCTACCTCAGAGAAGCTTACTGGTCCGACGGAACACCTATAACGGC
AGATGACGTAATATTCACATTCCAGTACTTTGTCATGAACAAATACGCAAGGGGAAATTCCATCGATCGT
TTTACATTGCCCGATGAAACCGGCCAGCAAAAACCTGTTGTCTGGGAAAAGGTAAGCGACAAAGTGGTTA
AGGCTATTCTTCCAGTACCTTATGGTGCTTTCTTCAGAGTAACCTCCCACGTTTACATTTACCCGAAGCA
TAAGTTAGAACCTCTCATTGACAAAAGCGATCCAGCTTCTGTCAACAAGATTTGGCTTTCAAACACTGAT
CCGAAAGAAATTGTCGTGAACGGTCCTTACAAACTTGTCCAAGTTGTTACAGATCAAAAGGTAGTTCTCG
AGAGAAACCCGTATTTCTGGAAGGTTGACAGATTTGGAAACAGGCTTCCATATTTTGACAGGGTCGAGTA
CTTGATTATAAGAGATGCCGAAATGAGATTGGCTAAGCTCATAGCAGGAGAAATAGATTACATGGGTATA
TCCGGAAAAGATTATCCAATGCTTAAACAAATGGAACTTGAAGGAAAAGCACCATTCAAAGTTTATGCTC
CCCAACCAACTGGTGCTACACCAAGTCCTATTCACATTTCCTTCAACTTCGACGTTGATGATCCAGATCT
AAAAGAACTGTTTGCTAAACTGGAATTTCGTGAAGCCATGGAATATGCGCTTGATAGAGAAAGAATCATA
GAAGAAGTCTTTGGTGGTTTGGCAATACCAGACGCGGGATTGATACTTCCTTCCAACAAAGCTTTCTACA
ATCCCAAGGTTGAAGAACTTTTAAGACCATACGATCTGAAGAAAGCCAATGAGCTTCTTGATAAAATCGG
TTTGACAAAGAGAGATAAAGAAGGATACAGGTTGTTCCCGAACGGTAGAAGAGTTGAATTCAACTTGCTT
GTTGCAAACTCTCCAAAGGAATATCAGGACGTAGCATATATATTCGCTGAAGATCTGAAAAAGATCGGTA
TAAAGGTTAACCTTCAGATTCTCGATTCATCGCTGGTTGGTCAAATGTTTGGTGCGGGCAACTTCCAAGC
CGGTATAAGGGCTTTTGGTAACCAACCCGACTTGCAGCTTAGGAAAGCCATCTGGCAACCAGGTACTCAA
CTTTACTACTGGCATTATTCAACGATGAACAAAGACACCGATCCTCCAAGCCCGGTCTTTGAAAAGATGT
TCGATTGGGAAAAACGCATATGGGAACTTTTCGAAAAAGGTCAAGTTGAGATGGATCCAGTCAAGAGAAA
GGCAATATACGATGAGGTTCAAGAGCTCTACCACATATATTTGCCGGTTATCTTCGTTTGCAAAGGCGTT
CCAACCGTTGCAATTCACAAAAGTTTAGGCAATGCAGGTGTCACTGAGGATGGAACGCTTTACTTCACGG
TTTGGACAAGCTACAGAAAATAATCCTGTAAATTCTCAAAAGACAAAAGGCTTCCCCTTCGGGGGAAGCC
TTTTTAGGAGGCTTATCATCAGATGTGGGCTTTTATCGTCAGGAGAATTTTGATCATGATTCCAATGATG
TTCATCATATCAATAATTTGCTTTGTAATAACAGAGCTTCAACCTGGTGATTTCATATCGCAGTATTTGG
ACAACCCACGAATCAGTCCACAGATGATTGAAACCTTGAGAAGAGAACTTGGTTTAGACAAACCGGCTAC
TTACAGGTACTTCATGTGGATAAAAAACATAATAACCAAAGGAGATTTTGGTTATTCCTTTGCTTACCAG
CGACCTGTTTTTGATTTGATTTGGGAAAGGTTGGGTTGGACGGTTGGTATCACTTTGCTCACGATTATTT
TTCAATGGCTCGTGTCGATACCACTGGGCATAATAGCTGCGAACAAGGCGCATACGCCTGTTGATTACAC
CATTTCAGTTATAGGGCTAATAGGAATATCGATACCAGACTTTTTCTTTGCCCTTGTGTTGATTTACATC
GCTTTAAGTTTTGGTGGGAAAGCTATAGGTGGTTTGTTTTCCCCGCAGTACATAGGTGCACCATGGAGTT
GGGCGAAATTTGTAGATCTTTTGAAGCATATTTGGCTTCCAATAATTGTTGTTGGTATAGATTTTGGTGG
TTTGATGAGGTTAATGCGTGGGAATATGCTTGACATAATTGGTTCTCCATTCGTAACGGCTTTAAGGGCA
AGAGGGCTTGAAGAAAAGGTGGTTAAGCGACACATAATCAAGAATGCTTTAAACCCGTTTGTGAGCATAG
CAGGAATGCAGCTGCCAAACGTTTTCAGCGGAACAATAATCGTATCGATTATTCTGAACTTGCCAACGAT
AGGTCCCTTCTTTTACAACGCATTACTCAACCATGATCAATACCTTGTTCTTGGCTTTTTGATGTTCATA
GCTTTGATAACCCAGATAGGAAACCTTCTTGCTGATATAGGGCTTGCGCTGCTTGATCCAAGAATAAGCA
TCAGCTGAGGTGATTGGATGACGGAAAGAACAAAACGCGTGATTAACCAGTTCAAAAAGCATAAATTGGG
AGTTTTTGGACTCTGGATTTTGGTGATACTCTATTTGCTGGTTATTTTTGCAGAGTTCATAGCACCATAC
AATTTCATGGAATCGCACCGAAATTTCACATATGCTCCACCAACCAGAATAAGGATAATTCATGAAGGAA
AATTAACAAGACCATTTGTTTACGGTTTAAAAAGAACCAGAGATCCTGTAACTTTTGCGATCAAATACGA
AATCGATAAGTCCAGAATATACCCTGTGAAGTTTTTTGTCCGTGGTGAAAAGTACAAATTTTGGGGTCTT
TTTGAAACTGATATTCACCTATTTGGAATAGAAGCCGATCCAAGAGAAGCGATGATCTTGATCTTTGGCG
CCGATAGGTTTGGTAGGGATCTTTTCTCAAGGATTTTAGTTGGTGGTCGTGTATCGATGACCGTAGGACT
TGTGGGTACTTTGATAAGCGTGGTGATAGGAGCAATCGTTGGGGCTATTTCGGGTTACTACGGTGGTTGG
GTAGACGTACTGATTCAAAGATTCATCGAATTGCTCAGGTCATTCCCAAGGATACCTCTTTGGCTTGCCC
TTTCGGTTTTAGTCCCGCCGCATTGGCCGAGTACCTGGGTTTATTTTGGCATAGTCATCGTACTTTCGTT
CATAGGATGGATGGGAGTGGCAAGGGTTGTAAGGGGTATGGTGCTGAGTCTTAGAGAGAAAGAATTTGTG
CTCGCTGCCAAAGCTGCAGGAGTTTCGGATTTCAAAATCATAAGGAAGCATTTGATTCCTAACATAATGA
GCTATTTGATAGTTGTCTCAACTCTTTCAATACCTGGAATGATTCTTGGTGAAAGCACCATAAGTTTTTT
AGGTTTAGGTATAAAGGAACCAATGACAAGCTGGGGACTTTTACTTTCTCAAGCTCAGTCTTTGTCTGTG
ATAGCGACAAGTCCCTGGCTTTTGACGCCTGGAATATTCATAATGTTAGCCGTTTTGGCTTTCAACTTTG
TTGGAGATGGATTGAGAGATGCACTCGATCCATATAGGGCGGTTGAGAAGGTATGATTCTGCAAATAAGT
GATCTCAAAGTTTACTTCAACAGTCCAGATGGACTAGTTAAAGCTGTTGACGGAATATCCTTTGAACTTA
AGAGAGGAGAAACCCTGGCTTTAGTTGGAGAATCAGGGTGTGGAAAGAGCGTCACCGCTTTAACGATAAT
GGGATTGGTGAAATGTCCCCCTGCGAAAGTAGAGGGAAGCATAAAGCTCGATGGTAAAGAGCTAGTCGGA
TTACCAGATGAAGAATACAGAAAAATAAGAGGTAAAAGGATATCTATGATCTTTCAAGAACCCATCGCAT
CTTTTGACCCACTTTACACCATCGGCAAACAAATGATGGAAGTCGCAATGACACATCTTGATGTAGACGA
AGATGAGGCAAAGAGAATATGCATAGAAATGTTGAAAAAAGTTCACATTCCCCTTGCTGAAAAACGGTTT
GATGAATATCCTCACGAAATGAGCGGTGGTATGCTTCAAAGGATAATGATAGCAATAGCACTTTTGACAA
ATCCTGATATCGTTATAGCCGACGAGCCAACCACTGCTTTGGACGTAACCATACAAGCTCAAATACTCAA
TCTGCTGAAAGAACTCCAACAGATGTACAACATGTCGGTCATATTCATAACGCATGATTTTGGAGTTGTT
GCAGAAGTTGCCGACAGAGTTCACGTCATGTACGCTGGAAAGATAGTTGAAAAAGCCTCGGTTAAAGAGC
TTTTCAAAGATCCAAAGCATCCTTACACAAAGGGATTGTTACACTCCCGCGTGAAAAAGGAATACAAAGG
CAAGTTGTTGCCATTCATACCGGGAAATGTTCCGCTTGCCACGAATCTTCCGGATGGTTGTAGGTTTCAT
CCAAGGTGTGCTTACGCCATGGATATTTGTAAGAAGAAATTACCACCAGAAGTGAATTTGAACGGAAGTT
CTGTTGCATGCTGGTTATATGCAGGCAGGGATGCAAGATGAGTTGCATATTAAGGCTTGAAAAAGTGAAA
AAGTATTTTCCAATAAGAGGAGGAGTTTTTTTACAAATAGTTGGATGGGTAAGGGCTCTCGAAGAGATAG
ATTTGCAACTAATGGAAAACGAAGTTGTTGGAGTGGTTGGAGAATCAGGATGCGGAAAAACGACCTTTGG
AAGAATAGTTGCCAAAATCCTTGAACCAACTTCTGGTTCAATCTATTTCAAAGACAAAGATGTCACCAAA
AAAGTACCAAAAAATCTTTTGAAAGAGTTTCGAAGAAACGTTCAGATCATCTTTCAAGATCCCTTTGGTT
CTCTTGATCCGCGTATGACAATACGCGAAATAGTAGCTGAACCTTTGGAAGCTCACAACATTTTTGAATC
CAAAAAAGAACAGGATGAGTACATAGAGTTTTTGATTGAAAAAGTCGGACTGTATAAGGAATATCTCATA
AGATATCCTCATGAGTTTTCAGGGGGACAGAGGCAAAGGATAGCCATAGCAAGGGCGATAGCGCTCAAGC
CAAAGATCATAGTTTGCGACGAACCAACATCGGCTTTGGACGTTTCTGTTCAAAGTCAAATAATCAACTT
ACTTCAACAGTTGAGAGAGGAGTACAAAATTTCTTACCTTTTCATTTCACACAATTTGGACGTAGTGTAT
CACATGAGCGACCGGTTGATGGTTATGTACCTTGGAAACGTCGTTGAATGCGGGGATTCCAAAGAAGTTT
TCGAAAATCCATTGCATCCTTACACAAAGGCTTTGATGGATTCAACACCCAGCTGGGATCCAGAAGTCAG
AAAAACTTCCACGGTAAAGCTCTTTGGCGAACCACCGAGTCCAGTGGATCCTCCAAAAGGTTGCCCGTTT
GTCACACGTTGTCCAGTCAAAATTGAAAGGTGTGAAAAAGAGAAACCAACACTTGTTGGCGACGAAAAAC
ATAAAGTTGCCTGCTTTTTATGGGGGTTGTAAAGAATGGATATTGAAAAGACAATTGATAGAATCGTAGA
AAGTGGAATTTCTAAAATATACCCTGGCGCGACGGTTTTGGTTGCAAAGCCTGGTCAAATCGTATACCAA
AAAGCGTATGGAACTTTGGACGGCGTAAAACCCACAAATCTTGAAACCATATACGATTTGGCGAGTTTGA
CGAAAGTTGTTGCCACAACTACCGCTGTTATGAAGCTTTTTGTCGAAGGGTACCTTCACCTTAACGACAC
CGTGGGAAGATTTCTTTCTGTGGAAGGCCCAAAGAGAGATATAACCATTCAACAGCTTCTTTCTCACACA
TCGGGAATGCCACCTTATTCGGATTTGTGGAAATGCTTTAAAGGTAAGGCGCTTCTTGAGGAACTTATAA
AGATTCAGCCAGTGGAGCAGCCTGGAAAAAGGATAATTTACTCTTGCCTGAATTTCATAACGTTGATGGC
TATTGTAGAGAAAATAACTTCACAAAGCTTTGATCAATTTGTTTACTCGATTTTTGAACCTTTGGGAATG
AAAAGTACAAGGTTTTCACCTGGTTTTGGTGAAAACATAGCGCCTACATCGGAGAGGGAAGGTAAAAGGC
TGGTTGGTTTACCAGATGATGAACTTGCTTACTACCTTGGAGGAGTCAGTGGAAACGCTGGTCTGTTCAG
CAACGTTGTGGATCTTTACAAGTTCATGTCATCTTTGCTTGAAGGTCAAATTGTTCCAAAGAACGTTGTG
AAGTTGTTCACGCAAAAGATTGTTCAAGCCGAGAATGGCAAAAGACACCTTGGATGGATGTGTCCAGAAA
GCGGTGGTAGCTGCGGAGATTTGCTTACAGAAAAAGGGTTTGGTCACAGTGGTTTTACGGGTACAACCAT
TTGGTGCCGCGAGGATGGTTTGTTCGTCATATTCTTGACGAACAAGGGTTTCATAAAAAGGCATGAAGAG
GAAATAATGAGAATTAGAATACTTTTGCACAACGTGGTGTTTGGAGGAATTGAATGTTCTGGGTCGATCT
TTTAAAGCTTGCAAATCAAAAAGAAAGAACGATAATGGGGTTGATGTCTGGCACATCCGCAGATGGTTTG
GACATAGTCATTGCTAAGTTCACCGGATTTGGAAGAAATTCCAGTTTCCAATTGGTAAAGTTCCATTCGA
TCCCCTATTCAGCCGATTTTAGGAAGAAAATCGTTGACCTGTACGATCCTGCAAAGTCCAGCGTTAAAGA
CATTTGCTTGATGAACTTCGAGATAGGAAAAATTCACTCGCAAATGATCAAACCTTTCTGCAAAAACGTT
GATTTGATAGGCTATCACGGTCAAACTGTTTACCACATGCCCGAGCAAGGTGCCACACTTCAAATCGGTG
AAGCCGATGTCTTAGCTGTTGAGACGAATATACCTGTTGTGCATTCTTTTCGAACCAAAGACGTTGCGCT
CGGTGGTCAGGGAGCACCGATCACGGCTTACTTTGATTGGGTGTTTTTTAGAAAACCAAATTCGGTCGTT
TTGAACATCGGTGGGATAGCCAACGTAACTTACACGGAGAATCCAGTTATAGCCTTCGACACTGGACCTG
GAAATTGTTTGATAGACATCTACGTGAAAGAAAGCTTTGGATTAGAGTACGATGATGGAGGCAAACTTGC
TTCTCAGGGAAAACTGGATGAAAAAATCCTTTTTAAACTCATTGAGAAAGATAAAACATACTTGGAAAGG
AATCCTCCAAAAACTACCGGAAGGGAATGGTACAACAAGGAGTTCATCCACGATTTACCACTTAAAGATT
TAAACGTGCTGAGAACTCTCACATATTTTACTTCGTGGTGTATCCATGAAAACATTAAACGTTACATTGG
CAAAGTTGATCGAATTTACGTTTTCGGCGGAGGAGCATTGAACAAAGTTATGATGGACGATCTTAAAAGT
TTTGGCTACAAAGTCTTAATACCAAGCAAAACTTTTGCTAAAGCAAGGGAAGCCTTGGCAATTGCTTTAC
TTGCAAACGATTTTATTGGTGGTTTGAACACGAGTATCACCACCGTTACAGGAGCTAAACGTGCTTGTAT
ACTTGGAAAGCTTTCCATCCCGTGGTAACCCTTGAGATTTTTCTCTTTTTGTAGTAATATATAAATTCGG
AGGCGTGTCCGAATTGGCTAAGGAGCCGGTCTTGAAAACCGGTGGGAGCGAAGCTCCCTTGTGGGTTCGA
GTCCCACCGCCTCCGCCAGCTTCAATCCAAACAATTGGGAGGTCTCAAAAATGCCACTGGTCAGTCCGAA
GGAGATGTTCAAGAAAGCCTACGGCAAGTATGCCATAGGCGCTTTCAACGTCAACAACATGGAGATACTC
CAAGGTGTTATAGAAGCTGCAAAGGAAGAAAGAGCCCCTGTGATACTTCAAATATCCGCCGGCGCAAGAA
AGTACGCAAAGCAAATTTATCTGATAAAACTCATCGAAGCTGCGCTTGAGGATGCACCTGATATTCCGAT
TGCAGTACACCTTGACCACGGAGATTCGTTTGAACTTTGTAAAGCCGTCATAGATGCGGGTTTCAACTCG
GTTATGATCGATGGATCGCATTTGCCTTTCGAAGAAAACGTGAAACTCACCAGGCAAGTCGTTGAGTATG
CTCATCCACGCGGAGTTGTCGTTGAAGGAGAGCTTGGAAGACTTGTCGGAGTAGAAGAACACGTTGTCGT
TGACGAAAGAGAGGCAGTTTTTACAGACCCTGATAAAGCCGTTGAATTTGTTGAAAGAACAGGGGTAGAT
TCGCTTGCTATATCCATAGGAACAAGCCATGGTGCTTACAAATTCAAAGGTGAACCAAGGCTTGATTTTG
AAAGGTTGCAAGAAATTGCAAAACGCTTACCTGGTTTTCCACTAGTTCTTCATGGTGCATCCAGCGTTCT
ACAAGATCTTGTCGAAAAAGCCAACAAGTATGGTGCCAAAATAGTGGGTGCGCAAGGTGTTCCAGAAGAA
ATGATAAGAAAGGCTACAATAATGGGTATCTGCAAGGTGAACATAGACACCGATTTAAGATTGGCATTCA
CAGCCACTATTCGCGAAGTTTTGGCAACTAAACCCGAGGAATTCGACCCGAGAAAGTACTTAGGTCCGGC
AAGAGAAGCCATTAAAGAAGTTGTAAAGCACAAAATGAGAAACGTTCTTGGTTGCAGCGGTCAGGCTTAG
TCCAACCTGACCGCTGTTGTTTCCCAAAGTCCCTCCAAATCGTAAAATTCCCTTCCGCGTTGTGTGAAAA
CGTGGACAACTATATCTCCTGCGTCTATCAAAAGCCAATCGTAGTTTGTTCCTTTGTCAAAGTAAATCAG
TGGGTGTCCGTTGCTCTCGAAGAATTCAACGATAGCGTCTCTTAATGCTCCCATGTGAATCTGGGAGTTT
GCAGTGACGATGACGAAGTAATCGGTCGGCAAAGGTGTCTTTCTCATGTCAAGTACAACGGGATCTATTG
CCTCTTTTTCACGCATGAGTTTCAGCAAAAGTCTCAGTTCTTCCAACACATCCCTCATCAGATCCCTCCA
TCATTCCACTGTCACACTTTTTGCAAGATTTCTAGGCTTATCAGGATCGAGCCCGAGTTCATCGGCAACG
TAATAGGCAAAAAGCTGTATAGCCGGCGTCATCAAAATTGGATAAAGTTCGTCTATTGAATTGCTAACAA
AGATCACGTCATCTGCCAGTTCAAAAGCTTCCTCGTTGCCTTCGTTGGTGAGCAAAACTATTCTTGCTTT
TCTTGAACGACATTCGATTATGTTGCTCTTCGTTTTTGAAAACAGAAAATCGTTTGGTGCCACTGCAAAA
ACCGGAAAATCAGGTCCAAGCATAGCTATCGGTCCGTGTTTTAGTTCACCGGCAGGATAAGCCGTGGCAT
GTATATAGCTTATTTCCTTTAACTTCAAAGCTCCTTCCAACGCCGTTGGATACCCATATCCCCTGCCGAT
GTACATGAAATGCTTGAAATCCTTGTATTTTGCCGCAATTTGATGAATGTTGTCAACTTGATCGAGAAAC
TTTTCAAAGATCTCTGGCATTCTGAGCAACCTGTCGATCAAACCCTCGTGTTTTTCATCCCAGATTCCCT
TGATTTCCATAATCTTTAAGGCAAGCAAGTAAAGCAAAGTGATCTGCGAAACATAGGATTTGGTTGCGGC
AACGCTGATTTCAGGTCCGGCGTTCAAATAGAGTGTAAAGTCAGATTCTCTACTCAACGTGGAACCAACG
ACGTTTGTTATGGCAACAACGGTTGCTCCTTGACGTTTAGCCAGTCTTACTGATTCCAGAGTATCGGCGG
TTTCCCCAGATTGTGATATGGCAATAACAACGTCGTTCGGCTTTAAATGTTGCCTTTTATACCTAAATTC
AGACGAGATTTCAGCGTCAACATTCACGTCACTTAGATTTTCCAAAAAGTACTTGAAAGATAGCGCGGCA
TGATAACTTGTCCCGCATGCTACTACTTTTACAAAGTTGATATTCTTTAATCTTTCTTTCAAACCTTCCA
GTTCCTCAAAATGAACTTTGCCGTTTTTTATACGACCAGTCATCACAGAGACTAAACACATTGGTTCTTC
GAAGATTTCTTTCAACATGAAATGTTTAAAACCAGATTTTTGTGCATCCTCGTAAGACCAGGTGATTTCA
ATCGCCCTTTTTTCCCTTTCAACTCCGTCGAATCCGAACACTTTCATTCCATCTTCTGATATGACAACGA
TTTCTTCATCGTTCAGCGGAACCATATACTTTGTGTACTTCAAAAGCGGAGGAACATCTGAAGCCAAACC
ATGCTCACAGGCAATTAGCGGACTGCCTTTTCTCGCACCGACTATCATGTTTGGGTGATCGGCATGCATG
ACCGCTATCGCAAAACTACCCTCTAGCTTGAGAACAGTCTTCCTAATGGCTTCGAATAAATCTCCTTTGT
AGTGTTCCTCTATCAAATGTGGTATAACTTCTGTGTCGGTTTCGGAAAAAAATCTATGTCCAAGTTCTAT
CAAGCGATTCTTCAGATATCTGAAATTTTCTATGATTCCGTTGTGAACAACAACTATCTTTTCAGAGCAG
TCTAAGTGTGGATGAGCGTTGATGTCGTTCGGTTCTCCGTGTGTAGCCCAGCGCGTGTGAGCTATGCCGA
CGTTTATCCTTTGTTCTATTCGATCCAAGACTAGGTTTTTTAAATCAGCCACTTTTCCTTTTGTCTTTTC
GACCTGCACTTTGCCATTGTTCAAAAAAGCCAAACCAGCAGAATCATACCCTCTGTACTCTAGTTTTTCA
AGTGCTTCTATCAGATCGGCTATCTTTATTTCCCCCACAAGCCCCACTATTCCGCACACGCTTTATTTCC
TCCTTTATGTTTTCAACAAGTTTCATTTTGCAACCTCTTACGGCAACTTCTATCGCGTTTTTGATTGCAA
CACGATCGGACGAACCGTGTGCTTTAACAACAATTCCATCTATCCCAAGGATAAAAGCCCCACCGTAAGT
TCTTGGATCAAGCGTTGTTTTAAGCTGAAGGAAAACTTTTTTCATCAACAAGGCACCCAGTTTTGCAATG
ATACCAGAATTTTCTATCTTCTCCTTCAAAGTTTGCAATATCATCTTCGCGGTGCCTTCCATTGTTTTCA
TCGCCACATTTCCAGAAAATCCATCGGCTACAACTACATCAACTTTCCCAGCGTTTATGTCGTGACCTTC
GACGTTACCGATGAAAAAGTCTGGAAAAAGTTCCTTCAAAAGTTTATAAGCTTCCTTTGTCACTTCATCA
CCTTTGTTTTCTTCTTCTCCAACGTTTAAAAGTCCAAGCTTAGGTTTGTCTTTTCCAAGTACCTTTGCGT
ACGCAAGACCCATAATCGCGAAATCCAGTAGATGTTCTGGTCTAACCCTGGCGTTTGCTCCCGCGTCGAT
CAATATCGCAAAACCATTTGTTGAAGGAACTGGTACTGCCAAGGCTGGCCTTTCAACACCTTCCATCCTA
CCAACAACAAAAGTTGCACCAGCAAGCAATGCTCCAGTGTTGCCAGCGCATACAAAGGCATCGACCAATT
TCTCTTTCACCAATTTTAAGCCGACGTACATCGAGGAAGTCTTGCGGTGAAGTATTTCCATTGGTTTGAC
ATCCATCGGTAGGAAATCTTCGACTTCTATCTTTTCCACGCCATCGATTTTTTCAAGCACACTTTTTGTG
CCTATTACAACAAGTTGGCAGAGATTTTTTGACAAAAGGGCACCCTCTAGAATTTCTTCAGGTGCCCTGT
CACCACTCATCAAATCAAGCGCGATGCGTACCATTTTTCACTCGCCAATCTCCAAGATCTGTTTTCCTGC
GTAATAACCGCAGCTAAGGCAAACTCTGTGTGGCATCTTTGGTTGACCGCAGTTTGGACATTTGCTGATA
GGAACGCTTATGGCTCTGTAAGTCTTAGCCCTCTTTGCGTGGGTTCTGGATCTTGATCTTTTCTGCTTTG
GGTTTGCCATTTGCTTTAACCCTCCTTTTGTATCTGAGCTTTTATTTTCAAAAGTTTCATAAGTCTTGGA
TCAATATCTTCTTCTTGACAACGGTGGTCTTTTTCCTCGTTTAAATCTGCTCCACACCTAGGACACAAGC
CTTTGCAATCTGGTTTGCACAAAACTTTTGCCGGTACATCCACCACGATGGCTTCAATTATTCTCTCCGA
TAGATCTATCTTGTCCGAAGAATAGTATATCACGTTTCTTAGAGATTCCAATTGCTCTTCCTTTGTTTTT
GGCGCTTCTGATATCGGTTTGTACAAAGCCTCAATTGTTCCATTGATCGGGAGTTTTACCATCTTCAAGC
ATCGATCGCATGGATGTTCTACGACAGTTTTCGCATATCCACCCACTGCTATGCCATCCTTTGTAATCAC
CGCAACCATTTTCACTTTTATCGATTCCAAAACCTTGCACTTGGCAAATGGCAAATCAAGAAATTCTGCT
TCATAGGTTCCCTCCAAAAAGATACGTTTTTTTCTTAAAAGTTCCTCAACTTCTATAACCCAATTCAAAG
AAATCACCCCATTATTATCGTATAATTTTTTAGGAGCGTGTTTAGTTGAAATGAGATTCTTTGTGATTAC
TTTTGTGCTGTTTGCATGCCTTTGTGTCGCAGGTCCTTTGTTTTACCTCACATCGTCGACACCACATTTT
ACCATAGAATTATACAAAGATGGCATTAAGTTGTCTATGTCTCAACCGTTTTTTTACAATACCTTACCAG
TCGATGTTCTCCTTCCAAAAGAAGGCAAAACAGTACTCAAAGGTTTGCTTTCCGTTGAATCAAACTTTTT
CATCCACGCTCTTTCCAACGTTGGGGCTATGGGGATCGCACAGATAATGTCTGAAACGGCTAAAGAACTT
GGGGTTAGAAATGCTTTCAACGTTTTTGAAGCAATTCGCGGAGCAGATCTTTATTTGAACAAGTTGACCG
ATCAATTCAGTGACACCAAAGTTGCCCTTGCTGCTTATTACGAAGGACCAACTAAGGTCAAAAGGTATGG
ACCTTCGTCGAGCGGTTTAAGGTATGCCGAAAAAGTTTTAAGTGAAGCAGAAAGGCTTGCTTTAAAACCA
GTTTTTCTTAGAGATATTTTCTACGTTGAACCGTATGTAAAAGTTGGTGACGGACTGTCAGCAGGTTTAA
ACAGCGGTTTTTCATTTTTTGGTATAGTTGATGTTGCTGCTCAGATAGGGTATGAAGAAGGTTTTGTGCA
TCGTTTGATGATTTATCCAAGGTTAACACACAACTTTGCTTTGATATTCGGAGAGGAAAATTTAGACTTT
TTAATTGGGGCATCCTTTGAACACCCGAAAAGATTTGGTGTAGAATTCTATTTGACCCAAGGAAGCTTTT
CATTGTCGTGGTACTTGAAGCTTTGGGAGTTTTTCGTAAAGTTTGGTTACAACCATAGACATGGCTTGTG
GTTGGGAATTTTGAAATAGTCTTTATGAGGTGAGCAGAATGGATTTTTTAAGAAAGTTTCTCGACTTTTT
TAAAAATCTCTATGGAAAATGGCAACAAATGCCTAGACCGAGCAAAATTTTAGTTGCTGGTATAGCGATA
TCTGCCGTGAGTGTTCTTATTGTAATGTTGATACTTGTTGGAAGACCAACCTATACCATGCTTGTCAGCG
GTTTAACCGACGAACAAGCTGGATATATTGTTCAGCAGCTTCAGAACATGGGTATTGCTTACAAAGTTGA
GCCTGGCGGTAGAATTCTTGTACCGAGTAAATACAACGTTTACGAGCTTAGGATGAGATTAGCCTCAATG
GGTGTTCTTGGAGCCACAACCAAGGGCTTTGAAATTTTGGACCAACAGGCTTTTGATGCAACAAGCTTTG
ACAAACAGGTGCGTTATCAAGTGGCACTTCAAGGTGAACTTGAAAGAAGTATCATGACTATAAGAGGAGT
TAAAGCAGCGCGTGTACATCTAACGCTTCCAAAGTACACATACTACGTCAGGGGTGAAATGGCTGAACCA
AGAGCTTCGGTTCTGGTGGTTCTTGAACCTGGGGTGGAACTTTCTCAAAACCAAATCAAGGGGATCATGG
AGCTCGTTGCCGGAGCCGTTGAAGGCCTTAAACTTGAAAACGTACGAGTAATAGACCAGAATTCTCGGGT
TTTGAGTGATCGTGTAATCACAGCGCAAGATACACTTCTTGCAAGCACAAGAGCTGAATTGAAAATGAAC
CTTGAAAACTATTACAGTAAAAAAATAAAGCAAACTTTGGAAACGGTCTTTGGGGTTGGAAGGGTTGAAG
TGATACCGGACGTAAAGTTGGATTGGCAAAAGATAGAACGACAATCAACAATTTTTCAACCCGTGACAAG
GCAGGGAGGTATAATAATCAGTCAAGAGCAGGAAACAGAAAAAAGCGTCAACATGCCACCGACGGCAGGA
CCTGTTGGAACGGATTCCAACATACCACCGACTTATCCAAGTTTAACCCCACAAGCAACTTCAACGTACG
AAAGGACGCATACTATAACAAATTACGAGGTTAACAAAATTGTTGAAAGCGTTGTTCAAAACAAAGAAGG
CGAAATCGAAGCAATAACCTTGTCGGTGATAGTTGATTCAAATTCTCCTACTTTAGGAAAACTTGAAGAA
AACGAAATGAAAAGATGGGCGGATGTGGTTTCAAACTTGATTGAGAAGGGTATAGGTGCTACAGCGAACG
ATCCAAAGCTTTCAATCTCGGTTGCTTTTTTGCCTTTTGATAGAAGCTTTGAAGAAGAGTACCAAAGAAG
TCTTGTGGAAATGGAAAGAAGAAGAAGATACGTCATGAGAATGGTAGGAATAAGTTTGTTGATAGTTTTA
GGGTTCATGATGGTTTATCTTTTGATACTGCAGATTAGAAGAGTCAAAGCAAGAAGATTGATCGAAGAAA
GAAAGATGAGAATAGAAGAAGAATTGAAAAAGGTTTTGGAAGCGGAGGCGAAAAAGGAAGTTCTTACCCC
AGAGCAGCAAGCTTTGCTTGAGTTGAAAGAAATGTTGGACAAGATGTACGTTGAATCGCCGGAAGAGATA
GCCGCGATAATAAGGCTGTGGCTTTTGGAAAGGGGAACCTGATATGCCGGAGAAAAAACAATCTCTTGGT
AGAAGAAAAGCTGCTATAATTTTACTTCTGCTTGGACCTGATAAAGCTGCTAGAGTTTTGAAGCATTTGG
AAGAAAACGAAGTTGAACAACTAACGGTTGAGTTGGCAAACCTTGGAAAGGTTACCGATGAAGAAAAACG
AGCGGTTCTTTCAGAATTCCAAGAACTTGCGAAGGCAAGGGAGATGATTTCACAAGGTGGCATTGAGTAT
GCCAAGCAGATCCTCATAAAAGCCTTCGGACCTGAAAAAGCCATGAAAATAATAGAAAGGTTGATTTCAA
ATCTTCAGGTGAAACCCTTCGATTTTCTTTCCCAAGCCGATCCTGTGCAACTTGTGAACTTTTTGCAGAA
CGAACATCCACAAACCATTGCTCTGATATTGAGCTATCTAGATCCTGCTTACGCAGGTAGAATATTGTCC
TCTTTACCAGAGGACCTTCAAGTCGAGGTAATAAAGCGTATCGCTATGCTTGAAAGAACTTCTCCCGATG
TTATACGTGAAATAGAGAAAAACCTTGAGAAAAAGCTGACAGGTTTTGTCAGTCAGACGTTCAGCAAAGT
TGGTGGTGTGGAGACTGCGGCAAACATCATGAACAGTCTAGACAGAAGTTCAGAGAGAAAGATCATGGAA
AAGCTCAGCTACGATTCTCCTGAACTTGCGGAAGAGATCAGAAGAAGGATGTTCGTGTTCGAAGACATTG
TCAAGCTCGATGATAGGTCGGTACAGCTGGTTTTAAGAGAAGTTGAAACCCGTGATTTGGCGCTTGCTTT
GAAGGGAGCATCCGAGGAAGTGAAGGAAAAAATCTTCAAGAATATATCCAAGCGTGCTGCACAACTTTTG
CAGGATGAACTTGAATACATGGGACCTGTTAGAGTTAAAGATGTTGAAGAAGCTCAGCAGAAAATTATAA
ATGTCATAAGAAGACTTGAAGAAGCTGGCGAAATAGTTATAGCAAGAGGCGGAGGCGAGGAGTTGATAAT
GTGATAATCAAAAAGCGCCAACTTTTCATAGATGCTCCTTACATAATCAGCAAAAGCAAAGAAGAAAAAG
CAAAAGTTGAAGAAGAAGAAAAAATCGATTTTGAACAATTTTTAGCCGAGGCAAAAAAACAGGCAGAAAA
GATCATATTGTCTGCGCATGAACAAGCTCAAAGAATAATTGAAGAAGCGAACGCACAATCACAGAGAATA
TTGCAAGAAGCCCAGATAAAAGCTCAACAAATGCAGAATCAACTGAAACAAAAGTATCAAGAAGCTTTGA
ATATCATTTCCAAATTTGAGCAAAATTTAAATTCAGCTTTGGAAAACATATCAAAGGATCTCAGCGAAGT
GATAGCTTTGCTGGTAGAGAAAATAACTTACAGGGAAATCGACAAAGTAAATCTTGAAAAAAAGATCGCT
GAAATACTGAGAAAAATCGTGGCAATGAAATCGGTTAAAGTAACCATGAGCCTGGAAGATTTCGAAAACC
ACTTGCAACTTGTAGAGCAACTGGAGGATTCTGGTGTCGAAGTCACAAGGTCTTCTCAGCTTAAACCAGG
TGAAATAATCGTTGAAACGGAAGTGGGAATAATAAATGGAACAAGAGAAAAAACTAAGCAGATGGTTGAG
CAAATCATCGAGGAGGTCTTGGGAGTTGAATGACCTTCAAGGGATTTTAAAAGCCTTAAAGGAAAGAATA
TTACACGAGGATTTTTTAAAAATGGACGGAAAAATATCCAGGGTAATCGGTTTAACCGTTGAATCAATCG
GTCCTGATGCCTTCCTTGGTGAAGTTTGCAAGCTTGCCCTTGGTGAAAAAAACCCTTTGTGCGAAGTAGT
TGGTTTTAAAGATGGCAAGGTTTTGCTGATGCCGCTGGAAGATATTTCTGGTGCCAAACATGGAACCTTT
GTCTACAAAACTGGTAGAAGATTAGAAGTGGCAGTTTCAGAGGATATGACGGGAAGAATCTTCGATGGAC
TTGGAAGACCGATAGACGGAAAACCTTTCTTTGGAAAAAAACGTTATCCTTTGATAAACTATGCACCTCA
TCCTTTGCATCGTTCAAGAATTACAGAACCACTTTCGGTTGGGGTTAGAGCAATAGATGGTTTTATCACC
ATAGGTAAAGGACAAAGGATGGGAATTTTTGCAGGAAGTGGCGTTGGAAAAAGTACCTTGCTTGGGATGA
TAGCCAGGAACACCGTTGCAGATGTGAATGTGATAGCCTTGATCGGCGAAAGAGGTAGAGAAGTTAGAGA
ATTCATAGAAAGAGATCTGGGTGAGGAAGGGTTGAAAAAATCAATTTTAGTTGTTTCAACGTCGGATCAA
CCTGCTTTGATGAAAGTAAAGGCACTTTACACTGCTACAAGTATTGCCGAATTTTACAGAGATCTGGGTT
ACGACGTGCTTTTGATGGTTGATTCGTTAACTCGTTGGGCAATGGCTTAAAGAGAAGTTGGACTTGCCAT
AGGTGAACCTCCCACCGCAAGAGGCTATACACCGAGTGTTTTCGCTGGTATACCGGCAATTTTGGAACGC
GCAGGTAATTCCGACAAGGGAAGCATTACGGCTATATACACCGTGTTGGTCGAAGCGGACGATTTCAACG
AACCGATTTCTGATACTGTTAGGAGCGTTGTCGACGGCCATATAATGCTTTCAAGAAAACTGGCAGAGCT
GAATCATTATCCTGCGATCGATGTTTTGGCAAGCATCAGCAGATTGATGAACGATATAGTCGATGAACAA
CATTTGATGGCTAGCCGAAAACTCAGAAGCCTTCTTGCTGTCTACAACGAGGCGAAAGATTTGATCGATG
TTGGAGCTTACAAGCCAGGTTCGAACCCAAAAATAGATGAGGCTATAAAGATGATCGACGAAGTTAACGA
TTTTCTAAAGCAAGATATATACGAAAAATCCACTTTCGAAGAAACTCTGGACAGGTTGAAGACTCTTGTA
CAAAAACTCACTGCTTTTTAAGATCGGCTATTTTTGTCAGTTTTAAGTAGAACACCTTATCAAATTTTTG
TTCCTCCAAGACTTTAAATCCAGTTTCACGCGCGATTTTCTTTAAGTACAAAATGTCTTGTTCTCTTTTC
CACCTTGTAATGTGAACCATCTTGACAAGCTCAATCCCGGTGTCCACAAGTGTTGGAACGACGAAAAAGC
TGTAGTTACCAAACTTTTTCGGTATCTCCACATCCCAGATGTGAAGTATTCCCCATCTTTTTAAAACCTT
GTTCGCATTTTCAAAAATTGCTTGGTATTTTGGAAGATAAAAGAAACAAAAAAAGCAAAAGACTCGATCA
AAGCATGAAGCATCAAACAAAAGTTTTGTCGGGCTCATCAAGATGCGTAAAGAACTTTGATCCGCGCATC
TCAACAATTCTTCGTACGGCGTTATGAAAACAGCTTGCTCTTTCAAAAATTTTGTAACAACATCGTCGCC
ACCTGTGTGTATTACCAAATTTTTCGTATTTTGACTCTTCTCGATTTTAAGTGGAAAAATTTGTTCATTC
GAGGTGTAGTAACCTCGCAATGGTTTTTTCACCTCTCCAAGAGAAGTATAAGGTATACTAAGGTATGAAA
GAAAGTTATGTTTGCGAACAAACATGGAGGGAAGATTTTGTGAGATACTCTTTGATCAAACCGTACCTTT
CAAAGATTGAAGCAAAACGTGTGGGAAAAGAACTTTTGTCCCTTGGGCTTCCGGCAATGGCTGAAAATGC
TCTGCATATGCTTTTGGGAATAGTCGATACAGCTTTTTTGGGTCATCTTTCTTGGCAAGCGATGACTGGC
GCAGGTTTGGCCAACCAGCTTTTCTTCGTTTTACAAGTTTTCATAGTGGCAGTTTCAACGGGTGTGACGG
TTCTTGTGGCGAATTCTGTGGGAGCTAAAAATTACAGAATGGTTGGAAATGTGGTTTGGAACAGTTTGTA
CCTTGCTTTCGGCTGGGGCGTTTTGTTGATGTGTCTTGCACCGTTTTCAAAATACCTTTTGTCGATATTC
CCAAAAAGCGATCAAATAGTTTATCAATCAGCAGTTGATTATCTACAGGTTATCCTCTATGGAATACTTG
GAATGTTTCTTATGGCAGTTTTGTCGGCGTCTTTAAAGGGAGCAGGGGATACAAAAACTCCTATGTTTGT
GGTGGCAATGTCCAACCTTTTGAACGTTTTCCTTGATTATGCAATGATCTTTGGAAAGTTTGGTTTTCCG
GCTTTGGGTGTAAAAGGAGCAGCGCTTGCAACGATAATCTCAAGGTTCTTCGGTTCTATATTGTTGTTTA
TTGCAATTATGAAAAGCGAAAGATTGAACGTCAAGCCAAAGTACGTTCGATTGTTTAATCTTAAAATAAT
CAAGAACATTCTTTCAGTTGGACTACCAACTTCTTTTGAAAGCCTATCTTTCTCCGCCGGTTTAATAATT
TTCACCAACATCTTGTTCATAGCTGGTCCAATGGCTTACGCAGGACACAGGATAGGTATCAACATAGAAT
CTTTGTCTTTCATGCCTGGGCTTGGTATATCCGTTGCCGTGACAACACTTGTTGGCATGTACAACGGTAA
AGGTGACTTAACAAAAGTTGCCGGTGTTGTTAGGCAAGGTTGGATCATCATAACGATTTTCCAAGTCAGC
GTAGGTGTGTTCATTTTGTTGTTTCCTGAACCTTTGATTTTGCTTTTTACAAAAGAACCAGAGATAGTAC
AACTTGCAAAACTTCCGGTTAGGTTGATAGGAATGTTCCAATTTTTCTTGGCTTTGGACTTTTTAGCAAA
TGGGGCTTTGAGAGGTACAGCTAATACATCTGTTCCCTTCATCTTCACAACTATAGCAATGTGGTTGGTC
AGATTACCTTTGGCTTTTGTGCTGGTTTCTCATTTCAACCTGGGGCTTCTCGGTGGTTGGATTGGTATGA
TAAGTGACATAGTTTTTAGAAGCACAACTAAAATACTTTACTATCTTTCTGGAAAATGGGAGAAGAAGGC
AGAAAAAGTCAGAACATCGGTGAAAAGCAACTCGTTGATCGAAGAAAAAACTTAGGTTTTTTGTTGCTTA
GCCATTTTCATCAAATCTTTTATGGCTTTGTACTCTGAGATTGCCCGTTCCACATCGCCAACTTTTTCAT
AAAGTGCCGCTAGTTTTAGCCTTATTTGAAAATTCAAAGGATCTTTTGAAAGAATTCTTTGACATGTTTT
TATCGCAGCCTTTTTGGCACGTAAAAACAAAAGTATTTCCAATCTGATTCTATCAAATGAAATTAAAAAT
AAAATACCACCAAGTATCGTCAAAACAAGCCAATAGTTGGCTTTCTTACTGTCAAGTTGATCACTTTTTC
CAATCAAAGTAGAAAGATAACTATCTTTTGTTTTTACACCATCAAGGGGTATCTTCGCCTGTTTTGCCGA
AACGATCAAGAATGCCAATTTGTTTCTCAGTTCATCCTTTTTTATTTCTATGCTGTCAAACTGTTTGAGT
ATTTCCTCAATTTCTGCTTTGGTTAGGCGTTTTACATCCATACGAATAATTTGGTTGAGCAAATTAATGT
ACAAAGAAAGTTGTCTCTCAAAAAAGGTTGGTTCTTTGAAAACCATATTTCTTGTAACTTCAAAAATTCT
GTAAAGATGTGGATAGTACGATTCTGTTTGCGAGTATTTCAAAGCGGTTTGAACAATTTCATCTGCAATT
TCTTCCTTGTTTTTCATTTCCTGAAGAAAGCGGACGGTGTTCCAATCCAGCAATTGAGGGTTTTCTAGGA
AAGATTCAACTAGCCATTTTCCAAATAGTCTTGGCGCCGAAAGTTTGAATCCAACCTTCCAGAGTGTTTT
TATTTTATCGAAATTCTCAAAATTTCCTTTTTCAAATTCATCTATAAGGACTTGAATTTGCGGAAATACC
AAAGTCACCTCTTTGGTTAAATCCAGCGGAGGATTGATTGTGACGTGCGCCAAGTTCATCAAGAATTTTT
CAAAATCCTCAGCTACAACTGCTTCTTTCAACCATTCAATCTGTGCAAGCTTTCTTTTTGCAGCTATTCT
TGGTCCTTCGATGGTTATAAGCGTAGAATTGGGATCCAACTTGATCAAATTTATAAGCTCGTTCCAGCTT
TCCTCGGGATCTTTGCCCGGTCTATCTATGGCGAAAACTATAAGCACCGCAAAAGTCAGCAAAATTACCA
CAAGGTATCTCATGCTTTATTCCCTCTCGAATTCCGGTGCAACGAATTTATCAAAGAATACTGTTGCAAA
CAAAGCTGCCGGTGCACCGAAGAAGGTACCAACCATTCCAAAGACTTGACCGGCAAGCAAAATGGAGAAT
ATCAAAAGAACTGGGTTGAGTCTTGTGTACCCTTTCATGAGTTCAAAGAAAAGCACAAAAACAAAGGTAT
GGATGATGACAAGAAAAACGACTATCCAAAATATTTTTCCCAGTCCAAGCGACAGAGAAAAAATCAGAAC
CGGAATGATCTCGAAAACCGTTCCAACTATTGGTATAAAGTTGGTTACAAACCCCCAAAAAGCCAGAAGC
GGTGCATATGGAAGTTTCATTATACTGAAGAAAACGGCAAACGAAACACCAATTATCATTGCGTTGAGTG
CAATAACACTTATAAATCTTCTTGTGTTTCTCATCAGTTCCTCAACGAATTCGGTTACATCCTTTCTACA
ACCTTTTGGATAAAGGTATGGTATAACTGCTATCAAATTTTCCAAATAAATCGATGCGTACACCGTACCT
AGGATTGAAAAGAAAGCCACAACGAGCATGTCTGGAAATTGCCTCGCCAAAGTTTTTACTACGTAGTTCA
AAAGTTCAGAGAAACTTGGTTTGAGAAAGTCAACGATATCATTCAACATTTTCAAAAGAGCTTCGTTGCC
TTTTATGTAATCTTCCCATGCCCGGCTTTCAATTGTATTTGCGATCAATTCGTAAAATCCCGAAAATTCT
ATGAAAGCTTTAGGTATCAACATTATCAATCCCCACAAGATAACCCCAAAGTAAAGAGTCAAAGCAACTA
TTTTTGCCGGCAATTTTGGTAGTTTTGTGAATCTTTGTATTATGTTTGCCAGTCCATCGACTATCATTGT
CCCAATGAAAGTCAACAAAAAAGCGTTGAAAAAGTTTCTAAAAATCACACCAATTATTAGAAAAATTGCC
GAATACAGAAGAGTGAAGTACAGTCCCAATCGTTTTCCCTTCATTTTCATCCTCCTGTTGAAACTTTGCC
AAGTTTTTCAAGCATAGTTCCAATAACTGCTCTAAAGCTTTTTTCTACTTCCGATCCTCGTAGAAAGCTA
ACCACTGGTTTACCTGCGTCGGCTAACTTTGCTATCGCTGGATCCATTGGTATCTCGCCAAGAACATCGA
TTCCAACAAGTTCTGCAAAATCTTTCGCAGCATTTTCGCCAAACAGGTCTATTTTGGTTTTACATTGTGG
ACAGATCAAATAGGACATATTGATTATCAAACCAAGAACTTTTTGATTCATCTCTATGGCGAAATTCATT
GCTCTTGAAACATCGTCAATGGCAACTTTTTGCGGAGTTGTCACAAGCACAATTCCATCCATCTTGACCA
ACTGAAAAAGACTCAATGCTTCGTCGCCTGTTCCTGGAGGTAAATCGAAGATCAGAAAATCAAGTTCTCC
CCAGTCTGTATCGGCAAGAAATTGCTGTATCACACTGTGTTTCATGGGACCTCTCCAAGCCAAAGGTTGA
CTTTCTTCCAGTAACATAGCCATTGACATAACTTTCATGTTCTTCAAATATGTTGGAGGTTTTATCAAAC
TGTTTTCTATCGTTGGATTTTCCTTTATTCCAAGCATTCTAACTATGTTTGGTCCATGCAAATCCAAATC
CAAAAGTCCAACCAGAAAACCTTCCTCCATCAAACCAACGGCAAGATTCACGGAAATTGTTGTTTTTCCA
ACCCCACCTTTTCCACTTAAAACTGCTATCTTATACTTGATCTTTGACATGTTTTCTGTAATCCTTTTTT
CTCGCTCTTTGACCTTGTTTAGCCTTTCATTTAAATCCATAGTTTTCACCTCGTTGATATTTTAGCATTG
CAAGATCACGTGATACAATCAAAAAGGAAAACAAACAAGTATAAGGAGCTTGATTGAGAATGTACCTCAT
TTCAAGGGATTTTAAATTTGACGCCGCCCATAAGCTTGAAAAGTACCATGGGAAGTGTGAGGCACTACAT
GGGCATACTTACAAGCTTCGTGTGACCTTGATTGGCATTCCCAACGAAGAGGGGATGGTAGTTGATTTTG
TGCAGTTGAAAACGATTGTTCAAGAAAAAGTCTTAAAGGTTTTAGATCATTCTTATTTGAACGAAATAAT
CCCACAACCAACCGCTGAAAACATAGCCAAGTGGATTTGGCAAATGCTCGAGGAATCTTTAACCTTCTCA
AATTGCAAATTGTACGAAGTGATCGTTTGGGAAACGGAAGATTGCTTTGTTACATACAGAGGTGGCTGAT
TCGTGAAAGACGTACAATCTCAACCCGATCGCAGAAACATCTACCTTCAAAGGGTTGGCATCAAAGGTTT
ACTTTATCCGATAACGGTTATGGACCGGCAAAAAGGTTTTCAAGACACCGTTGCAACGATAAACATGTAC
GTTGATCTTCCTGTTCAATTCAGAGGTACTCACATGAGTAGATTCGTGGAAGTTTTAAACAAATATCACT
TAGGCATAGATCCAAGGGTGTTGGGTGAATTGCTTGAAGAGTTGAGAAAAAAGCTAAAAGCCAAAACTGC
AGTGGTTGAAATCGAGTTCCCATACTTCATGACCAAAAAAGCACCAGTTACAAACGCGGAAGGATTTGTA
AGCTATACATGCCGCATATTTGGGCAAAAGACGGAAGAAGGCTGTGACTTCACATTTTCCGTTGGTGTTC
CTGTTATGACGCTTTGTCCTTGTTCGAAAGAGATCAGCGATAGAGGGGCTCATAACCAGCGAGCGGTCGC
GTGGGTACACGTAAAGTCGAAAAGATTGATCTGGTTTGAAGAACTCATCCAGATTGCCGAGGAATCAGCG
AGTGCACCTGTATTCACCGTTTTGAAGAGACCAGACGAAAAGTTTTTGACCGAACATGCCTATGATAATC
CAAGATTTGTCGAGGATTTGGCTCGAGAAATAGCTTTAAGGTTAAAATCGGATAAAAGAATCGAATGGTA
TAAAGTTGAAGTGGAAAGCTTTGAATCGATTCACACACACAACGCTTATGCGTGTGTGATTTCGGAAAAG
GAGGATTTTTCGAATGACGATACAAGTCTTGGATAAAGGCTTTGTAAAACTCATAGATCATTTGGGCAAC
GATTTGACTGCAGTCAGAGCCGCGAGAATATCCTTTGGAAAAGACGTCATGGATGAAGAAAGAGACAAGC
GTTTGATCGAACATCTTTTAAAAAACGGTCACGAATCCCCCTTTGAGCACATAGTTTTCACCTTTCATAT
TAAATGCCCAATTTTTGTGGCAAGACAATGGATGAGACATAGAATAGCTTCTTACAACGAATTAAGTGGT
CGTTACACTCAATTTGGCGAGGAATTTTACATTCCAAAAGCTGACGATCCAAGGCTTAAGTTAAGCGATC
AGCAAAACGGGGAAATCTGTAGAATATTTGAGGATGCTTTCAACCAAGCGTACGATGTCTACAGAAAACT
TTTGGATCTTAAGGTACCAAGGGAATTAGCAAGGATAGTTTTACCTTTATCGCTTTACACCGAGTTCATA
TGGTCTGTCAACGCGAGAAGTTTGTTCAACTTTTTGTCCTTAAGAGCCGACTCACATGCGCAATTTGAAA
TGCAGCAGTATGCAAAAGCTGTGGCAACTATATTCAAGCAAATTTGCCCTTGGACGTACGAAGCATTCAT
CAAGCATCGTTACACTGGGGATTTGTTGAAGGAGGGGGAAGTATGAAGTTAAGTGAGATATTGCAAGAGT
TAAAGGCAACAGTTCTTGCCAATCCTCATCTTGTTGATCAACTTGAATTCGAATATGTGGCCGCTTCAGA
TTTGATGAGCGATGTTCTTGCCATAGCTAGGCCAAACATGTTGCTTTTAACAGGCCTTTCTACCCCACAA
GTTGTGCGTACGGCGGATGTCGTTGGTTTGAAAGCAGTGGTGATAACAAGAAGAGATGTCGTTCCTGAGG
AAACGATCAAATTGGCTCAAGCTTGTGGAATAGTTCTTGCGGTAACCAAGATGACCATGTTTGAAGCCTG
CGGGAGATTGTATTGCAAAAGACTAAAACCAATCTGGGAAGTGTAAAGGAATGGAGAAGGTATTAGAAAA
AGTCCAAAGTTTCTTTTTGGACATGCCAATAACTGAGATAATGACTACGAATGTTATCTCCATTAAACCT
GACAGAACATTGAAACAAGTTAAGGAGATAATGAGAATAAAGAGAATATCAGGTTTGCCGGTGATCGATG
ACAACCGAAGATTGATAGGAATAGTGAGCATTGAGGACATCATAAAAGCTCTTGAAGGTGGGTACATCAA
CGACAAAGTGGAGGAAAGAATGACAAGAAACGTTGTTTATCTGAAAAACACCGATACCCTCAGGGATGCG
ATAGAAGTTTTTGAAAAATACACGTACGGTCGATATCCTGTGGTGGATGAGGAAATGAGATTGGTTGGCA
TTGTGACCAAGATGGACATCATCACCGCAATTCTTACAAAATTGGGCCTGGTTTACCTTCACGATGAGAG
AAGAAGAGAAGTTTTGGAGAGCAAGGAATACTACGATAGATCGTTGATCACCGGTGAAACATTGAACAAA
ACGGGTGCAGATTTTGTCTTCGTGATAGATTACTTTGACATAAATTTGGCTGGTATAGGTGCTTCAAAGC
TTAGACAATTTTTGCTTTCCAAGGGTGTTGATGAGCAAACGGCTCGAAGAGTTGCCATCGCCACTTATGA
AGCAGAAACAAATGTTGTGATACACAGCGGGAGCACGGGAGTAATATATTGCTTTGTGAGACCTGATACG
ATTTACGTTCGAGTGGAAGATTATGGCAAAGGAATTGAGGACATAGAGCTTGCCATGAAGGAAGGATATT
CAACTGCGCCCGATTACGTGCGCGAACTTGGCTTTGGTGCAGGTATGGGAATGGCAAATATGAAAAAATG
TTCTGACAAAATGGTGGTTATGTCGAAGGTTGGTGCTGGTACCATCGTGGAAATGGAATTTGTGAGAAAG
GGGGATCAGGGTGAAAATCTCTGAAATTGTCAAAAAACTTGGGCTTCAAGTTTGCTGTGGTGATTGCGAG
CAAGAAATCACATACGGGTGCGTTGGAGATCTTCTGAGTGATGTTATGGCCACCGCAAAACCAAATTCAA
TTTGGGTTACTGTTCAATCCCACGTAAACATTGTGGCTGTTGCAACCATAAGTGGAATAAAAGCGATACT
GCTATGCAACAACCATCAGTATTCGCATGAAACTTTGGCGAAAGCCCAGCAGGAAGGGTTGTGTCTTTTA
AGGACTTCCAAAAGTCCTTTTGAAGTGGTTGGAGAGCTTTACCAAATGGGTGTCAAACCATGAATTTCAA
AGCTGATTTACATATACATTCTTGCCTTTCGCCGTGCGCCGATATAACGATGGTTCCAAGTGTCGTGGAA
AAAGCTTGCCTGGAAAAAAAACTGGACATAATCGCCATAACGGATCACAATTCTTTTGAAAATTTAGAGG
TGTTTCAAAAAAAGCTGAAAGAAACCTTGGTTTTACCAGCTGTAGAGCTTTGCTCAAAGGAAGAAGTGCA
CGTGCTTGGTTATTTTGAAGATATCGACAAAGTGAAAAAGCTCTGCGAAGTGGTTAGAGAACGGTTGATA
AAGTTTCCATACGATCCAGAGTTGGTTGGTTATCAATTGGTTTTAGGAGAAAACGAAGAGTTCACGGATA
TGATCGATGATGTTTTCTTAGGTGCCCCGCTTTTAATTTCGCTAGATGAACTGGTGGGGTTGATTTGTTC
ACTCGATGGAATAGCGGTTTATGCACATGTTGAAAGACAGTTTGGGGTATTATACCAGCTGGGTGTTTTT
CCAGAAGATGACAGGGTGAAGATAGTTGAAGCAAGATCAAAGGAAGGTTGGCTGGCTGCAAAAAAACGAG
GTTATGAGGTTATAAGTAGCTCCGATGCGCATATGCCAGATCAAATAGGCTGCAGATTCAGTTACATCGA
TGTTGGTGTTCTCACGACAAAAGAAATTATAAACGCGATGAGGTCACCTGAAGGAAGGTTGAAGTCTATA
TGGGACTTAGAACGATAGCAGATCATATAATGGATATCGTTCAAAATTCTTTTAACGCTGGAGCAACGAG
AATCGTCTTAACCATAATTGAAAACAGTAGTGGCACCTTCTATTTTAAAGTTGAAGACAACGGTAGAGGA
ATGGATGAAGAAGAACTTCAAAAAGTTTTCGATCCTTTTTACACGACCAGAGATCATAGGATAAGAAAGG
TTGGTTTGGGACTTCCGTTTTTAAAATATGCGGCAGAGCTTACAGGTGGAAAGGTGTCCATCCAAAGTCA
AAAGGGTGTTGGAACAATTGTGGAAGCGACTTTCAACACCCGTCATGTTGACTGTCAAGATGTTGGCGAT
CTTGCTGGAACCATATCAACGTTGCTTTTGATGGCAAATGATGTAGAATTGGTTGTGAAAAGATTCAAAG
ATGAGGAAGGTTATCAGCTTTCAAGTTCTGAATTGAAACAAAAGTTTGGTGATTTAAGTTCTCCCATCGT
TATGAAAGTTGTTTTCGACCTTATAGAAGAACTTGAAGCATCTTTGAAAAAGGGGTGAGAGGATGAAGCG
TCATCTTACTATTACTTTGTGTTTGTTACTGACTATTGTGATTTTTGGAATAACCATTGGGGATGTAAGG
TTCGAGGGTTTGATAACTATTGAAGAAAGTTATTTAAAACAACTTGTTTCTGATTATCTAAACGTCGAGC
TCAACGAAAAAGGCGTGCAGGAAATGCTTCGAAAGATATTCGAAACCGGATATTTTTCCTCCCTCACGCC
GAACTTGGTTTTCAACGGTAACTTTTATGTTTTGATTGTGAAGGTTGAGGAAAATCCAAAGATATCGGAC
TGGAGGATTGAGATCGTCGGACCTGGTTTGATAAAGAAAAAGGATCTTGAAGAAGCTGTCACAATCGAAA
AAGGTAAGGCGTTGAACATAAACAAAATTCGTGAATCGCTTGAAAAGATAAAATCTCTATACGATTCTGA
GGGATACTTTTTGATAGAAGTTGGTGGCGAGCTGGATAAAGATGTGTATATTCTGAAGATAGTTGAACAT
GCACTTTGGGAAATTTACTTTGAAGGCGAAACAGAGGGAATAGACTTTTCAAAGATCAGGAAGGAAATGA
AAGTTGATACCTTGAAGGACTACTACACAACCCCAGGTATTCTAAGGGTGTTTTTGAAGGATATAAAAAG
ATGTTATCCAAAAAAGACAACCATAATGGAAATAATGTCCGTTCTTTCCAAGTACGTTTACTTTGCACCG
GAAACGTCAATTGATTTTGAGCCTATGGATATTCCCGGTGTAAAGGAACGTGTGGTTCGCATGAGGATAA
ACGTTGTTCAAAGAAAAATAATTGATAAACCGAAAAGTTTTGAGCAAATTCGCTTCACTGGAAATTCTCA
GATATCTTCTTTGCAACTTTTGAACGTTACTCAGTTAAAAGAAGGGGAAACTTATTCCAACGCCGATATT
TTAAAAGCGATGCAAACGATTGTTGATTTTTATAACGAAAAAGGGTTTGCGGGCGTTTCGGTTCAAGCCA
AAGATTTAGGCAATATTTTGGAATTTGAAGTTTTTGAAAAATTCGTTGCCGATGTTCGTTTCGAGGGGTT
GACTTTGACAAAACCCTATGTGATCAAGGATCTTATAACCTTTGAAAAAGGTGAGCCTTTGACAAAACAA
GATTTTTACGACACGATATCTGCTCTCAACCGAACACAATTTTTCGAATCGGCCTCGGTTTATCCAGTTG
TGGAGAATGATCCAAGGTCTGCCGTTGTTGTTATTGACGTAAAGGAAAAGGAAAAGAAGTTCAACCTAAG
TGGTGGAGTTGCATGGACTCCACTCAAAGATCGTCCATGGTACGAAGGCTTTGCTGGACAAGTGAGCCTT
TCGACGATAAATCCCTTTGGTTACGGTGAAAGTTTTTCTTTCAACGGTGAACTTGGTTTTTATTCCACAA
AAATAGATTTTTCGTTTTCGATCAGAAGGCCTTTTGACATCCCGGCAATACTTGATGCCAATGTTGTATA
CCAAAGAGATTATGGTTTTGACAGTTCAACGGTATCTTTTGACATCTTCAAAATAGGTGGAAACATTTCA
ACACTTAGGTTGGATGGTCATAGTTTCGGTTTTGGTCCGGCCTACGAATGGAGAACTTATTATCCATCCT
CAGGCAACATTCAAGAACAAACGCTGATCCTTTCGGCTAACTATTCATACGACACAAGAAATAACGTTTT
GTTCGCAACCAAAGGACAATATCTATCGATAGGCTTGCAAAAGGCAGGTTTATTCGATCCACTTGACGAC
AGAAGTTACTGGAAAGCCACTCTCGATGCGAGGTATTTTATACCTCTGTTCAACGACAACCTTGCGCTTG
GCTTTAGAGTCTACGGCACCACGCTGCTTTTTGAAAGTTACAGGAAAGAAAATGATTTTAAGAATGCCGG
TATACCCGACGCAATCTATGGAGAATACATACTCTTCTACGGTATGAACGCCGTCAGAGGAATGGGTAGT
AGCAAGGCAAAAGCCGGTGCTTTGGCTAGCGTTGAAATAAGATACGATTTGAAATCTCAAACTGTTCCAA
TATACCTTGTTGGATTTGCAGATGTTGGTGGTACTGGGAAATCTTTGACTGATTTGGATATAAACATTAC
AGCCGGTCCAGAACTTGATATCGTTGTACCCATGTTCGGTGCACTTGGTTTTGGTGTTGCATACCATTTT
GATGGAAATTGGACCTGGGACAACTTGAAAACTTTCTTTAGATTCGGCTCGACTTTCTGAGAAAAAGCAA
GAAAGAACGAGATTTAGGGAGAAAAACCCGGTATATTTGTTGATAGTTAACTATTTCATGCTATAATTAG
CAAAGGGTGGATTATTTTGCCTAAAAGCATGACAGGGTACGCAAAGCTGCAAAGAACATACGACAATTGG
CGAATAACATGCGAAGTAAAGTCCTTGAATTCGAAATATTTGACGGTGGAAATGTCTTTACCTCAGTTTT
TATTTCCGTTTGAGCATGAACTTGTTCAAGTTGTTCAAAGTCATGTAAAAAGGGGAAAGGTTTCTGCGAA
AGTTACAGTTGAATTTTTGACTCCCCCTGATGCTGTAAAAGTAGATCTAGCTCTTGCAAAAAGCTACTAT
GATGCACTAGAACAATTAGTTCTTAGTCTTGGCATACCTGAGCCGGTCAAGCTTGAAGACCTTTTGAAAT
TCAAAGATATAGTTAGATTTGAACTACCGCAGGATCAGCAGGAAGCAGTTGCAAGGGATGTAAAGCAACT
TTTAGATGAAACTTTGATAGCTCTAAACAAAGAAAGAGAAACTGAGGGAAACAAACTTGCGAAAGACTTG
ATTGAGATAACTCAAAGTTTGACGCAAAATATTGCCGAAATCAAGGAGAGATTTGAAAGAATAAAACCTT
TGGTCAAAGAAAAACTGGTTGAAAATGTCAAGTCACTTTTGAGCGAAACAGTTCCTGTCAGCGAAGTTTT
GATTGAGAACGCAGTGGCTCTTTATGTTCAAAAGGTTGATATACGCGAAGAGTTGACAAGGCTTTCCAGT
CATGTCGAAAGGGCAAGGCAACTTTTGATGTCGCAGGAACCCGCTGGTAACCATTTGGATTTTTTAGCTC
AGGAAATGAATCGTGAAATAACCACCGTTTTGGCAAAAACACAAGACAGCGATATAGTCAATGTAGCTTT
GAACTGTAAAGTTTTGATTTCTCAATTTAGAGAGCAGGTTCAAAACCTTGAATGATTGGGGAGGTGCAGT
GTGAATGTACGGTTTGATAAACATAGGCTTTGGAAACGTCATCTCTGGTGATAGGGTTATAGCCATAGTG
AATCCAGAATCTGCACCTTTGAAAAGGTTGAAAGAGGAAGCTAAGGAAGAGGGAAAGTTAATTGACGCAA
CTTACGGTCGCAAGACCAGAGCCATCTTGATAACTGACAGCAATCACATAATATTGAGCGCCATTCAACC
TGAAACTATAGCGCAACGCTTTAAGCAATCTATGCTTGAAATAGAGGAAAGTCTGAGCAAAGTGAGGTAA
AAACGTGAAAGGCATCCTTTACGTGATCAGTGGACCATCAGGGGTTGGAAAGACTAGCATAATAGAAGGT
ACACTTAAACGAGTCCGCAACTTGGTTTTCTCTGTGTCTTACACGACGAGGAAAAAAAGACCGAACGAAA
TAGAGGGAAAGGATTACTTCTTTGTGGATGAATCCACTTTTAAAAGTATGATCGAACGCGACGAGTTTTT
GGAGTGGGCAGTTGTGCATGGAAACTACTATGGTACACCGAAAAAATTCGTTGAAGAAAATTTGCAGAAA
GGTTTTAACGTTCTGCTTGACATAGACGTTCAAGGTGCTATGACCGTCATGAAAAAAGTGAAGGATGCCG
TTTACATCTTCATAGCGCCTCCATCTTTTGATGAACTTAAGCAGAGATTGATAAAGCGTGGAACAGAAAA
TGAAATTGATTTACAAAGACGTTTGGAAGATGCCAAAAAAGAGTTATCTTACATTCCAAAATTTCAGTAC
ATAATAGTCAATGTGAATTTGAACGAATCAATTGACCAGCTTTGTTCTATCATTGTTGCAGAGCAGCTGA
AAGTTGAAAGATTTATAGAAAGATTGGGAGAGTACAGAATATTCGAAGAAGGAGGTAAAGCCGATGCGCG
ATGCGGTGCTTAACTACGATTATCTTTCCAAGAAAATACCTTACAAATACGCTGTGCCAATCGCGGTCGC
AAAAAGGGCTGAAGCTTTAAAAGAGTACGCCAAACCTTACGTTAAAACCAACGACAACAACCCGGTTTCA
ATAGCTTTCAAAGAGCTTCAAGAAGGTTATGTAAGGATAAAGAACGAAGAAATTTTGAGGATACTTGTAC
CAGAGGTCCGTTGAGAATGAAGATCCTCTTAGGTGTAACTGGTTGTGTGGCTTTGTACAAAGTAGTTGGA
TTGGTTAGCTCACTGAGGAAAGCTGGCAATGAATTAGTCGTCGTCATGACTCAAAGTGCTGAAAAGTTGG
TTTCCAAAGACCTTTTTTCCGCAGTGGGTAATTGTCCAGTTTACACCGACAAGGATGCCTTTGATATCAA
AAACGGTTGGATTCCACACACTGAATTGTCAAAATGGCCAGATGTTCTTGTCGTAGCCCCTGCAACTGCA
AACACCATCGCCAAGATAGCAAACGGTATAGCGGATAATTTGCTGACTATGGTATGCCTGGCTTATGCTG
GAAAGTCCAAGCTTGTGGTACCGGCCATGAACGTTCGAATGTATGAAAATCCTGTCACACAAAGAAATAT
ACAAACTTTAAGAGAACTTGGATGGTGGGTTTTAGAACCTTCCGAAGGTCATCTCGCTTGTGGAGAATAC
GGTAAAGGAAGATATCCTGAAAACGAGGTCGTTGAAGAAGCCATAAAGATACTTGCTACGGAGAAAAAGC
TTTCGGGAATGAAACTTCTTATAACCGCTGGACCAACTTGGGAACCAATAGACCCAGTGAGAATTATCTC
AAATCGTTCGAGTGGCAAGATGGGGTACGAGCTAGCCAAAGTCGCTACCAGAATGGGTGCAAAAGTTACT
TTAATCTCTGGTCCAAGTTGTTTAAAACCGCCGTACTTTGTCGAAGAATTTGTGAAAGTGAAAAGCAGCG
ATCAAATGTACGAAGAAGTTGTGAAAAGATTTGACAAAGCTGATGCCGTGATAATGGCCGCAGCCGTTGC
GGATTACAAACCATCTTTTGTTAGCACAGAAAAAATAAAGAAAGGTTCAGATACGCTTGTTTTAACGTTG
GAAAAGACAAAGGATATCCTTTCTGAGCTTGGAAAACGCAAGGGTAAAAGAATACTTGTGGGTTTCGCCG
TTGAGACTTCAAACCTTGAAGAATATGCAAAAACCAAGCTTGTGTCGAAAAACTTGGACATGATAGTTGC
CAACGACGTGAGTGCAATGGGAAGTGAGAAAAACTTGGTTGTGATATTCAAATCCGATGGAACTTCAAAG
CGGGTAGGCCCCGATGATAAGGAAAATATTGCTTTTGCTATTCTTGACGAGCTTTCTTTGTTTTGGAATA
GATCATAAAGTAATCGTTGAGTGGTTTGAAAACGATTTGATATGTCTTTCCGCACAAACTTTGTACACCC
CTTCTAAGCCTTTGAAAATATACCTTTTAACCCAAACTGGTCACAGGTTGCCAAAACATGTTGAAAGCGA
TCGATATGTTTTCGACGTGTCAAGAACAAGTTGGATCTTGCTTGAAGTTTTTGGCAAAAACTCTCTTGGA
TTTACAATGTCAGGCTCTGATCCTGAAAAAATCGATTTATCTGTTTTTAGGGCAGAACCAGACATCTATG
TATTTTCTGATTTGGAAAGTGGGAGAACCTACGTTGTCGTAAAAATTCCTGATGGTTGGACTTTCAAAGG
CTGCAAACTTCAAAATGTCTCTTTTAGAAAGTTTTATCACGCAGGCTATCTTTATCTTTACACGACCGAC
AAACTTAAAGATGGCATTGATAAGTTGCAGGTAAATTTTTTGCTCCCATTTGGTGTGGAGAAAACCTTTG
TACAAGAGCTTTTCATACTCAATCATGCAGTCAACATTTTGCGAGGAGGCACAGAACCTTATGTGATAGA
ACCTGTGGCACCGTACCAACACGTTGTTCAAAGAGGAGAAACTCTCTGGGAAATAGCCAACAGGTATGGG
GTAAGGATAGCTGATCTTGAAATAGCCAACAATCTACCGGATGGTAATCGCATAGTTGCCGGGACAGTAC
TCAAAATAGCTAGAGTTAAGTTTTTGGAATCTTTAACCACTTTGGTTATAAATACGCAAACATCAAAACT
TGCTCTCTATTATAACAATAGACTCGTAAAGACCTTCCCAATCGCCGTTGGTAAAAGTGATGCCACTCCG
CCTGGAGTGTATTGGATAATGAAGAAGGAAATTGATCCAGCTCTTTATTGGTATGGAGAATACATTCCCC
CAAGGTCTCCAATAAACGGTCTTGGAACGCGTTTCTTCCAACTCTCGAATCCAACTTATGGAATACATGG
AACAACAAAACCATGGGAGATCGGTAAGAGGATCTCCCATGGTTGTATTCGCATGTTCAATCAGGATATA
GAAACCATAGATGCCTTTATAAACGTTGGTACAAAGGTGATAGTAGTAAGATCAACTGAGGATTTTCCAG
AAAATCTTAAAGACTTACGCTAGAACCTCCCACCCTTCTTCTCTGCTCTCTTTTTGTACTCTGCAAACTT
CTTTTCGCTGTCTCTCAAAAATTTTGCGAGTTTCCTTTCAAACTCAGCCTTAGCTGCAGCTTTTTGTTGA
TCTTCATCCACCTTTTGATCCTTCAAAGAAAGTTCCCATTTGCCGTCCTTTGTTTTTCCTATAACCCTTG
CTTCTACTTCCTGTCCTTCCTTTAGAAAGTCCGCCACGTTTTTAACGTACTGATTTGAGATTTTGGAAAT
GTGGATGAATCCTGGTTCTCCGTTTTCAAGTGTGACCATGGCTCCGTACTTTGTTATCTGGGTTACTTTA
CTCTTGACAATATCTCCGACTTTCGTCACAAAAATGCCCCTCCTCAAAAAATTTATGGCATTAATATCCT
TTACCTTGGTACTTTCTGCGGAACTTTTCAATTCTTCCTTCAGAGTCAATCACCAAGGATGCACCAGTTG
CACCTTTGTACAACGGGTGACAATTTGAACACACGTCTATACGTACACTTTGACGTGTTGTATAAAATTT
GTGTTCCGCACCACACGCACACTTAACCGTTACAAGTCTCATTTCAGGATGAATTTCAGGTTTCATTTTT
TCTATCACCTCTTTCTTTTCGATTTACCATATTTCGAAATTCAATGACATTATACCACCAAAAATAAACT
TTTCAACTACCCAAAAAGTGGTAATTATATCCGTCGCTGGAGGGCGAGAGAGTTAACAGTTACGGTGATT
GAACTTGCTATCATGGCAAGTTCTGCTACAAGTGGATGAAGCAGTCCCATGGCTGCAATTGGCAAGGCCA
AAATATTGTAACCGAAAGCCCAAATTAAATTCCACTTGATGGTGGAAAACATTTTTTTTGACATTTTGAT
AAATTCTGGAATGTTCTGCAAGTTTTCCCTCATTATTATCACGTCGGCGCTTGTTATAGTAATATCCGTA
CCTGTAGCTAACGCGATACCGACATCGGCACCTTTTACAGAGGCAGCATCATTTATGCCATCTCCCACCA
TGGCAACTTTTCCGAATTTTGTTTGATAATTTCTCACAATTGAAAGTTTTTCATCTGGCTTTACTTCAGC
GTAAAAGTCTTCTATGCCAACAAGTTTTGCAACGTATTCAACATTTTCCTTTTTATCACCGCTTACTAAA
ACTGTTCTCATTCCAAGTTCTTTCAGTTTTTCAATGGCTGTCCTTGCGTCTTTCCTTATCCTATCACCCA
GGACAATTATTCCTATTTTTTCATCGTTTTTTCTAACCTCTACAACTATTTCCAGTTGGTTTTTAAAATC
ATATTCATCCACTGGTTTTCCAATGAAATACCTTGAACCGTTGACAACGCCATATACACCTTTTGAAGGT
ACTTCAACAAAATCAAAAACTTCAACATAATTTTCAACCAAAGACGATATAGCCTTGGCTATAGGATGGT
TGGAAAATCTTTCTATGGATGCAACTGCAAGAAGATCTTCCGATGACAAGTTGTGTTTTAACACCAAAAG
TTTGCCTTCAGTCAAAGTTCCTGTTTTGTCAAAAAGAACTACTTTTACATCTTTACTTGTTTGTACAGCT
TCGGCATTTTTTACGAGTATACCCTTTTTTGCCGCCACCGTTGTACCTATAAGCAAAGCCATTGGTGTTG
CCAATCCAAGAGCACACGGGCAAGCAATTAGTAAAGTCGATATGGCAGCAAAAATAGCAAAGTTTAAGGC
GTTTTCAATGTGAACCATCCACGGTATAACTTGGCTTAAATTGATCAAAAACGGTTTCAATTTGTCGAAA
GCAAACAGCCAAAAGACAAAGGAAAAAACTGAAAGAACAAGCACGAACGGTACAAATGCATTGGTTATTT
TATCAACTGTGGCTTGAATAGGTATCTTTGAGCCTTGTGCAAGTTGAACCAATTGCAATATTTGTTCAAG
AAAAGAATCTTTTCCGACTTTGGTTGCCCTAACTTTTAACACACCAGATAGATTAACCGTTCCACTTACA
ACTTCGTCATTTTCTTTTTTGAAAACCGGAATAGGTTCACCATTTATGAGTGACTGATCAACCCAAGATT
GTCCTTCCACCACAACACCATCAACTGGTATTAAATCTCCCGGCTTAACAAGAACGATATAATTTTCTTT
CACAGCTTCTATAGGCATGATTATTTCCTCGTTATCGTTGAGAACAATCGCCTGCTTTGCTTTTAACTTT
AAAAGAGATTGAACTTGCTTCAGCGCTTTGTCCCTCAAACGCGATTCTATGAACTTACCAGTTAAATGAA
AGGTCATTATCATAGCACCTATGCTGGCAAAAGATTCTATTTTCAAATCAAACAACTTTAGAAATCCCGT
TAGCCATGCAGCTGTAGATCCAATGGCAATCAAAGAATCCATGTTTGTATGCTTGTGGGTGATTGCTATA
ACTGCACTTTTAAAAACTTTCCTTCCAATTAGAAACACAATCGCAGCAGAAACTGATACTTCAAAAACCA
ACAGATAACGATGCCAAAAATGATCGTAGGAAAACATATGAATGATCATTAAAATCAACAGCGGAAGTGT
TAAAATCCAGCTTAAAATCAAATATTTTTTAGCTTGAAGATATCGTTTTTCTTCCTCAGATGAATTATAA
TCAAGTACCGCTTCATATCCAACGCTTTCAACGGTTGTCCTTATAACATCGAAAGGTATATCTTCTTCCG
ATACTATGAATGCAGTAGAAGTTGAAAGATTAACGGCGGCAAACTTTACCTTCGGAATTTGCCTTAAAGC
TTTTTCGACAATGTTTGCACAATTTACACATGTCATTCCCAGCACTTTGAAGGTTATACTCTTTTTCTCC
AACATATCCACCCCAACGGTTATGATAAAACAACTTGAGAAAATTGGACAACTTTTATCCACATTTATAA
AAGCTGTGCAAAAATCTTAACACAAAAAGCTAACTCACATCGTTTTTTTATCGTTGATTGCTGTGTGATG
AATTCGTCATGTCTACGTTACTTTTAAGTAACATAAAATAACACCAAGAGTCTGCTTTTTTCTGATAAAA
TTTTTTCGAAATAGAGAGTTACATATGGTAATTGAAAAAATATTATTTACTCATTTGAAAGGAGGCTTAA
AGTTGTCATCCAAAAGAGTTTTTGTAACTGCGCTTTCTTTCTCAAAATACAGTAAGGAACCAAAGGAATA
CCTTGAAAAACATGGTGTAGAGATATTTTGGAATCCACTTGGAAGACCTATGAAAGAGGAAGAGTTGATA
ATTGAGTTATTGAAGGTCTCACCGATACACGGAATAATTGTTGGAACTGATCCAATCACAAGGAAAGTGA
TAGAATCTCTACCAGACCTCAAAGTTATAGCAAAACACGGTGTAGGGGTGGATAACATAGATCTTAAGGC
GGCAAAAGAAAGAGGAATAATTGTTACCAATGCACCTGGGTCGAACAATGAAGCTGTAGCCGATTTGACA
TGGGCTTTGATTTTGGCAGCGGCAAGGCAAGTTCCAAAAGCCGACCAAACAACAAGACAAGGGCGCTGGG
ATAGATTTGTGGGATATGAAATATATGGAAAAACCATAGGGATAATTGGAACTGGTCAAATTGGATTAGC
TGTTGCAAGAAGAGCAAAAGGTTTTGGGATGAGGATACTCGGCTATGACTTAGTTCAAAACGAAATAGCC
ATAAAGGAACTTGGTGTAATTTATGTTTCTTTGGAAGAATTGCTAAAAGAATCTGACGTTGTAACAGTCC
ATGTTCCTCTTAACGAGAAAACTCAGCACATGATTGGCAAAAAGGAGCTTGAACTCATGAAAAAAACCGC
TATACTTGTGAATACATCAAGGGGTGAGGTTATCGACGAAGAGGCGCTTTACGAGGCTTTAAAGAACAAT
CGTATTTTTGCCGCAGGACTTGATGTTTTTTCACAAGAACCACCGGTTAACAGCCCTTTGCTGAAACTTG
AGAACGTTGTTCTGACACCTCACATAGGCGCTTACACCGTTGAGGCTAACTACAGAATGGGAATGGCCGC
GGCAAAAAGTATAGTTCAAGTTTTCAACGGTGAGGTGCCAGAAAATATGGTTGTTTGATTATACTAATGG
GGAGGTGTTATGATGAGGTCCAAAGGGTTTGTAACCGTTGTGTTGATTCTTTTGATTACCTCTGTTATGC
TAGCTGCGCCTAGATACGTGCTTAAATTCAACCACGTTTTGTCGCCGACATCTCCTTATCACGAAGGATT
TTTAAAGTGGGCAAAAGCTGTTGAGGAAAGAACAAACGGAGATTTGAAGATTGAAGTTTACCACAGTGCT
CAGCTCGGTGTAGAAGAGGATATCCTCGAACAAATTCGTGCTGGTGCTAACATTGGTCAGAACACAGATT
CTGCAAGAATGGGGATGTATGTGCGAGAGATTGCCGTTATGAATGCCGCTTACTTTATCGACTTCATGGG
TGCAAAGACTCCAGAAGAAGTCATGGAAGTTTTGCAGAAAATCAAGAATTCTCCAACGATGCAAAAATGG
CTCAAAGAACTTGAAGAAAAATACGGTTTCAAAGTCTTATCATTCATGTGGGTTCAAGGTTACAGGCATT
TCTTCACAAACAAACCGATCAGAAAGCCTGAGGACTTGCGTGGTCTGAGGATAAGGACACCTGCAGCACC
AATTTGGCAGGAATCCATAAGGGCTCTTGGGGCACAGCCGGTTGCACTCAACTTTGGAGAAATCTACACT
GGAATTCAAACAAAGGCTGTCGATGGAGCGGAACTTGTTTACGAAAACATCTACAGTGGAAAATTGTACG
AAGTTTTGAAATATGGTTCTGAAACTGGCCATATTTTGTTGATAAACTTTGAGGTTGTAAGCGCAAAATG
GTTCAACAGCTTGCCACCAGAATATCAGAAAATACTCGTTGAAGAATGCGATAAAGCAGGAATCGAAACT
TCGTTGAAAATCATGAAGGAGCTTGATGCGTATTACAAACAGCTTGTTCAAGAAAAAGGTATACAAATAA
TCACGGACGTCGATAAGAAAGCCTTTATGGAAGCAGCAGAACAATGCTATCGTGTGCTTGGCCTTCTTGA
AGCTAGGAACCAGTTGATAAAAGAAATCAGAGGACAGTAACTTGTGATTTTTCGTTGGGCCCCGACCTCA
AGAGGTCGGGTCCCTTTGAATTTGAAAAGGGGTGAAAAGCAGGTGAATCGCAAAGATTATCTTCTGTTGT
TTGAAAAGAACGCCGCAAAGATTTTGATAACTTCAATGATTATCCTAGTCTTTGTTTCTGGTGTTGCCCG
ATTTTTAAAAAATCCAATAAACTGGGCAGTCGATATGAGTACATTCATGTTTGCGTGGGCATGCTTTTTT
GCTATAGATGTGGCTTGGAGAGAGAATAAAATGATGGCAGTTGATCTTCTTGTCAGACGCTTGCCAAAGA
AGGCTCAAAAAGTGATTAGAATTGTGAACTACTTAATAATATCAGCATTTATGGTTTATCTTGTAATCTG
GGGTTCTCAACTTACGTACACGATGCGTTTTCGCAGGTTTCTAGGAATGCCTGCTGTTAGTTATTCCTGG
GTAACTTTGAGCGTACCTGTCGGAGGGTGTTTGATCTTAAGGACCACGATTGAAAAGATAATAAATGAAC
TCAAAAGTAGAAACAAAGGAGATGAAAGAACATGCTGATAGTTTTCATAGCCTTTGCCACTTTTTTGTTG
ATGGGTATGCCTGTTGCTTTTGCAATTGGCATATCTGGTTTTTTGTGGTTCTTTCAACATCCAAATCTTC
CGATTACTATACCAATTCAAAGAGCACTTTCTCAAACGCAAAATTTTGTCCTTTTGGCTATTCCCATGTT
TATCCTTGCTGGAAATGTAATGAACTATGCTGGGGTGACAAAGCGCCTTTTGGACTTTGCTTCGGCATTG
ATTGGGCATAAGCGAGGAGGACTTGGGCAGGTTTCCGCGGTTCTTTCAACTTTGATGGGCGGTGTTTCTG
GATCAAGTATTGCTGACGCTGCTATGGAAACCAGAATGCTTGGGCCTGAAATGATAAAAAGAGGTTATCC
AAAAGGGTTTGCTGTAGCGGTTAACGTGTGGACATCACTTATTACGCCGATAATTCCGCCTGGGATTGCC
TATATACTTTACGGTACGATAGGTGGAGTCTCCATCGGTAGATTATTTGCTGCAGGTATTCTGCCTGGCT
TACTTTTAATGGTTGCTTTCATGATTGCGATATCAATTTCCGCTAAACATTTGGGACTGCAGCCTGAAAG
ACCAAAAAGAGCATCTGCCTTTGAAGTATTCTCTGCTTTTTTGAGAAGTATTTGGGCACTTGTCTTTCCA
GTGATGCTCATCTTTGGACTTAGGCTTGGGGTTTTCACCCCGTCTGAGGTTGGTTCGTTTGCAGTCATAT
ATGGTTTAATAGTTGGATTTTTGATCTACAGAGAATTGGATGTAAAAACGTTTTTCACAAAAACTCTGAG
CGATTCAATAGGTGATATTGGAAGTGTGATGGCAATAATAATGCTGTCGGCTATTTTTGATTACGGAATG
ATCTGGGAAAGAATACCAGAGAAACTGGCAAATATGATGCTTGGAATAAGTACAAATCCAACTGTTCTAA
TGATAATTATTGTTTTGTTCCTGATTTTTGCCGGTTTGTTCATTGATGCGACGGCTTTGATTTTGATGAC
AACATCCGTTTTACTTCCAGTTGCTCGTCGGCTTGGAATTGACCCGGTTCACTTTGGGCTTGTTTTCATC
CTTTCGGCGGCGATGGGTAATCAAACTCCTCCGGTTGGTGCTTCAATGTACGCTGGATGTTCTGTTCTAG
GCGCAACCATGGAGGAATACACAAAAGCTTCTTGGCCCTTCTTTATAGCAGCTGTAGTTGTAATCTCTGC
AGTGATATTCTTCCCGCAAATCTCTTTGTTGATTCCAAACTTGCTTTTTAAATAAAAAAGAAGGAGGAAT
AGGTGTTATGAATTTCACAGGTAAAGTGGTTCTTATAACTGGAGCTGGAAGTGGTATAGGAAGAAAAGCT
GCTATCATGTTCGCAGAAAGAGGAGCAAAAGTTGTAGTCAACGATATCTCGCAAGAAAAAGGAATTGAAA
CTGTTGAAATGATAAAACAACAAGGTGGAACAGCTGTTTTCATATATGGTGACGTATCCAACACTGCAGA
TGCAAAAAGAATTGTTGAAGAAACGGTCAAAACCTTTGGACGTTTGGATATTCTTGTTAACAACGCCGGA
ATTGTACCCTCTGGAAAGGTAGAAGATGCAACGGATGAGGTGTTTGAAAGAACAATGGCTATAAACGTAA
AAGGACCAATAATGCTTTCCAAGTACGCAGTTCAGGAGATGAAAAAACAAGGTGGTGGAGTCATAGTAAA
CGTGTCCTCTGTTGCAGCTTTAAAAGGAATCGCAGATAGATGTATCTACAGCGTCTCTAAAGCTGCCTTA
CTTGGTCTTACAAAATCCATGGCAATTGATTACGTAAAATACAACATAAGAGTCAACGCTGTTTGCCCTG
GTACAACTTATTCTCAAGGACTTGCAGAAAGAGTTAAGGCTTCCCCAGATCCAGAAGCAACGTTAAGGGA
AATGATGGCGCGTCAACCAATTGGAAGGTTGGCAAAGGAAGAGGAAATAGCCTTTGCAATACTCTTTGCT
GCATGCGACGAAGCTGCTTTCATGACGGGTAGTTACATTGTGATCGACGGAGGAGCAACAACCGCTTAGC
TTGAAGTATATTTTGAAAAATTATAAAATCTTGTAGCGATCGTCAAATTTCAGTCATTATAGAGGTGAAT
GAAGTGAATTCTGTTTTTCTTGGACTCGATGTAGGAACCACTGGTGCAAAGTGCTGTGCTTTTGATAAAG
ATGGGAATCTGATCTCTATCGGAAGACAAAACTACGGGGTCATTCAACCCAGACCTGGCTGGGTTGAACA
AGACCCCGATGAAATAGTGAAAGCGGCTTTTAACTCCATCAAACAGTGTCTGCATGGTATCGATCAGAGT
TACCAAGTTGAAGCCGTCGGTCTAAGCAGCATGTTTCACAGCACACTTTTGGTTGATGCAAACACGCAAA
AACTCACAAATCTTCTAATTTGGGCAGACTCAAGGGCAACTTGTGTTTTGAAGAACTATCAAGAAGTTTT
CGAAAATCTTTATCCTCTCACTGGTTGTGTTTATCATGAGATGTATCCGTTGGCAAAGCTCATCTGGTTA
AGGCAAGAAAGGCCAGATCTGCTTGAAAGAGCAGGCAAAATAATCAGCATCAAAGAATACGTGCTGTGGC
ATTTGACCAAGTCCATGGTTGTTGATATCTCAGTTGCCTCGGGGACTGGTTTGTTCAACATTCACACAAA
AAATTGGGAAAAGTCGGTTTTCGACGAATTGAACGTAGATATATCGAAAATGAACCAAACGGTTGTTCCA
TCAACAGTTGTCGGATACATTACGAAAGAATGCAGCGACATAACAGGCTTGAAACAAGGTATTCCTGTTG
TCATCGGAGCAGGAGATGGGGCTCTTTCCACTCTTGGTTCAAACTCCATGGATGAGGATAAACTCACTTT
CATGGTTGCCACAAGTGGTGCTGTTAGAAAAATTTCAAAAAGACCAATAATTGATCCTCAAAGAAGAACG
TGGTGTTACATCCTCGATGAAGAAAACTGGTTACCTGGTTCGGCAATTAACAACGCCGGAATAGTGATGA
GTTGGTATGTGAAAAATTTCTACGCCGACTTGATAGACGAAAAAACCGACCCGTACAAACTCATGGAAAA
ATGGGCTTCAAAAATTCCAGCAGGTTCTTTAGGGTTGATCTTTCTTCCGTTTTTGACAGGTGAAAGGGGA
CCTTACTGGAATTCAGCTGCAAGAGGAATTGTTTTTGGCTTGGCGTTGCACCATGATAGAGGACATATTG
CAAAAGCCATTGTTGAAGGTGTTGCCTTCAGAATGAAGAGCATATACGAAGCACTTTGCGATGTGGCAGG
TGAACCAAAGCAGATCATAGCAACCGGTGGGTTGATGAAGTCAGATCTTTGGACACAAGTTTGTGCCGAT
GTACTTGGAAAAACCATTCATCGTATAAACGTTGAGGAAGCTTCTTCCTTTGGAGCAGCGATAATGGCTA
TGAAAGGAGTTGGCGCTATAAAGAATTATGATGAGATTCTTTCCAAGGCCGTCAAAATAGTCGATAGTTT
CGAACCAATTGAGGAAAACAAAAAAATCTATTTGGAGCTTTACGAGATTTATAAGGACTTATACTTCAAA
CTTCAAAACAATTTTAGATTTATCGCCCAATTCCAATACAACAAAGCTCCTTCTGAATGAGAAAACAGCG
GTGACTTAAAGTATCAATACTTCAACTCTGACACCGCAAGCTTTGTCTTTTTGAGGTTCTCGACAAACTG
TGGATTTTTTGCAGCAACAGCTGTATAGATCGTATCCAAAATGACAAGTTGAACAATTCTAGACGTCATT
GCATCTGTTCTGATCTTTGTTTCTTTCGCGTTTGTTTTAAGTACTACCGTTGAAAGTTTTGCAAGACTTG
ATTTATCGTTTCCAGTTATGGCGATAACTGGTATCTTAAGCTCTTTTGCCTTTCTTGCTACTTCCACTAT
ACCTTTCGATTCGCCTGTATGGGAAATGGCAACAACTAAATCATCTGGTTTAGAAACAGCCAGTAAGGTC
ACCATAATGTGTTCATCTGATGAAAAAATACAATCCTTACCTATCCTTGAAAACTTGTGAAAGGCATCAT
GAGCGACGGCAGCCGATGCTGCAAAACCAAAGAACATTATTCTTGAAGCTCTTTCAACTAACCTCGCTGC
TTTTTCTATTTCGGAAAAGTTTATCGTATTCAAAGTATCAAGTATCGCTCGAACAGTTGCTTTAAAGATT
TTCTCGGTGATTGTTTGTATATCGTCCTTTTCGCTTACATCTTCATAGACTATTTCAAGCGGGGCTCGTG
AAAGTTCTTGAGCTAAAAGCACTTTGAACTGCTGAAAACTTTTAAGGTTTATTTTTCTATAGAACTTAAC
AACCGAAGCTTCACTTTTTGCTCCTGCCATCTTTGCTAAATCGCTTATAGAAGATTCCAAAATCTTCCTT
GGATTTTGAAGGATAATATCCGCTATTTTTTTCTCAGTTTTTGTGAATGTGTTGTACTTTTCCCTTATTG
TTTGTAGAACATCCAAAAGTGCCACCTCCATCATATTATTGTAGCAAAATGATTTTGGCATTATGATTTT
ACCTTGATTTAATCTTATGTTATAGCTCTGACCTTTCATTTTTGTCCTTTAGAATGTATAATCAAAATGA
AAAAACGGAGAAAAATAGTCTAATTTTGGAGGGATAGGACTATGAAAAGGTTTTTCTCTTACTTGAAAGA
GGAGATAGAAAATATAAAGCAAAAAGATCCGTGTGTGAAGAGTACTTTAGAAGTTTTTTTGTATCCTAGT
TTTCACGCAATCCTTTGGCATAGAGTTGCACACAAACTTTACAACCATAGGTTTTATTTTCTTGCAAGAC
TTATATCGCAATTGGTTCGCTTTTTCACAGGAATAGAGATACATCCAGGTGCCAAAATTGGAAGAAGGGT
TTTTATAGACCATGGTATGGGTGTTGTTATAGGTGAGACAGCAGAAGTGGGAGATGACGTCGTTATATAC
CATGGAGTAACACTTGGTGCTCGTGGTAACGAAAAATGCATAAAAAGACATCCTACCATAGGTAAAGGCG
TTGTAATAGGAGCTGGGGCAAAGATACTTGGACCGATTGTGGTTGGAGATTATGCAAAAATAGGAGCAAA
CGCCGTTGTATTGCAAGATGTTCCACCATTTGCAACTGCGGTAGGAATACCTGCAAAGGTTGTAAAGATT
TCAAACGAAAAATTAGTCAAAACAAAAGAGGAGGATGAGGGGTGTAGGATTATAACTTCGTATCCCCCTA
TCCCCCGTTTTTGAGTTATTCTTCAACTGGTTCAAAGTCTTCTTTCGAAGCGCCGCACACTGGGCAAACC
CAATCTTCTGGAAGTTCTTCAAATGGTGTTCCTGGTTCTATATCACCGTCTGGATCACCTTGTGCTGGAT
CGTAAACATACCCGCAGATGATACATCTGTACTTTTGCATGCCAATCTCTCCTTCTAGATTTTTTAGTGG
TTTGTAATCAGATTATACCAAAATTTTATGTTTGAATTTCAAAATTCAACGTACTTTTCCCTGGATGAGC
CACAAACAGGACATTTTTCAGGCGCAGAACCTTCAACTGTATGACCACAAATGCTGCATATGTAAATCTT
AACCTCTGGATAATCCTTTCCTTCCTCGACAAGTTGTTTTGCCTTTCTGTACATTACTTCGTGTATCTTC
TCTGCTTCCAAAGCGTAATGAGTGCTTCTAACCGCATCATTTTCATTTTGCATTTTAGCAGTTTCCTTGT
AAACTGGGTACATCTCGTTGACCTCAAAGTTTTCACCGTTTATACACTGTTGAATGTTATCAGGCATTCC
ACCGACTTTTCCAAGAACGGTGTAGTGGTTTCTGGCATGCACAAATTCAGCGTAAGCAATTGCTTTGAAA
AGTTTTGCCAAATTGGTTAAACCTTTTTTCTCTGCTTCTTCTGCAAAGATTAAATATTTCATGTGTGCCA
TGCTTTCACCAGCAAAGGCATCTTCAAGGAATTTTTTTGTCATTTCTCTCACAAAACCACCCCACAATTT
TATAGAGTTTATGAATAAATGCATTTCATTCAAATTATATCGCAGACATTAAATATATGTCAAGAAATCA
TTTTGAAAGAATTCAAAAGCACTTGTTATACTTTTATCGAAGAGGTGATCGGGTGGAACTTGAATTACTC
GATTCTGTGCATTACAAACCGAGTTATCAGCGCTATTCTTTGGTGAACGTTTCAAACGCTATATTGAAGC
ACTTTGGGTGTGAAACTTTGCATCCAGCGTATCCATTTGAGGAGTTTTTGCCCGGTATACTTGATGGTGT
GAAAAAAATTTTGATATTTCTCATAGACGCACTTGGTTATCACAGTCTTGAAAAAGTAGCAAGCAAAGAA
ATTATCTTGAATAATGTGAATATCTTGAAAGCTACTTCGGTTTTTCCAACAACCACAAGTAGTTCCCTGT
CTTCTCTTTTAACCGGTTGTACACCCATAGAACACGGTATGCTTGGGTATGTTTTGTACCTCAAAGAAGT
CGGCGGTTTGGTTAACATGATAGAACTTTCCTCGCCAACTTTGGGAAAACTCCCTTCAAGTGTTCCACCA
AAGTCTTTGATGTTCAGTGAGACAATTTTTGAGAAATTGACAAGAGTTGGAACAAGATGCTTTGTTTTGA
CATCCAAAACGATAAGAGGCTCTGGGTTTTCAAACCTTACACACGCCGGCGCCTCTGTTAAAAGCTATCA
AAGCTTTGGGGATTTGATTCAAGAGTTGGCGGAAATAATAGAGATCGACGGAAATGTTTTTGGTTTTGTA
TATTGGGGTTTGCTCGATTCTATTGGTCACAAAAAAGGAGCTGATTCGAAAGCTTTTGAGACAGAGCTTT
ATTGGCTTTTGAAGATGTGTGATAAAGAGGTTTTTCCTCTTTTAAAAGGTGATACTATGCTTATCATAAT
GGGGGATCACGGTCAGATAGTGACTCCTTGGCAAAACGAAATTTGGTGGTCTTGGAAAGATCCCGTGGCA
AGACATTTTTGGATGGCACCAGGTGGAGAAATGCGTATGATGCACATATATACAAAACACCCAGAAGAGG
TGATAGAATATCTTCAAAGCGAATACAACGACAAGGCGAGTTTTTACACCAAACAACAAGCTGTTGAACT
TGGACTTTTTGGCTTTGGTGAAATCAAACAAGAAGCTTTGGATAGAATAGGCGATGTGGTCCTTATAGCA
AAGGGAAATTATTCATTTTATTTTAAGTTGACTGGAAGAGAGGAAAGTTTAAAGTCAAAGCATGGTGCTT
TGAGTTTGGAAGAACTTTTGATCCCACTGATAATCTTCAGGAGGTGATAGGTTCTTATTAAAAAGTCCTA
CGTACGGCACTGTTGATTTAGAACAAATGAAAAAGATCATCGATGGCTTTGTTGGAGGAGAACCATTTAA
GATTTTTATTGGAACAGATAGCGATGGAAATCAAGATTTTGTTGTCTTTGCAACAGCTTTGGTTGTGTAC
AAGGTTGGAGTTGGGGGTATTTACTTTTACAAACTCAAAAGGGAAAAAAAGTACCACGACATTTATTCAA
GATTGTTTGAAGAAGTTCATTTGAGCATAGAAATGGCTAACTTTGTAAAGCAATCACTAGGGCTCAATCA
TGCGGAGATACACATAGACGCAGGACAAGATGGTGAAAGCAAAGAAATTATTTCCACTTTGGTTGGTTAT
GTGAAAGGAATGGGATACAATTTCAAATTAAAACCTTGGGCGTTCGCGGCTTCGAAGATAGCTCACAGAC
ACACCAAATGATCAACCTATTTGTCTTGCTATCTCGAAAAGTATTATTCCTGCGCTTACCGCTACGTTCA
AAGAATCTATCGACGATTTCATGGGTATCGCGATCAATTGATCGCAACTTTCTTTAACCAATCTGCTGAG
CCCTTCCCCTTCGTTACCAAAGACTACGCAAATCGGTGCTGTAAACTTTTCTTCGTACAGGTTTTTACCA
CCTACATCGGCACCGTAGATCCAGTAGCCTTTTTTCTTAAGCTTTTCAATTGTTTGAACAAGGTTGGTGA
CGATGACTATCGGCATTCTTAGAACTGTTCCGGCCGAAACCTTCACAACGGCTGGTGTGACTTTAACGGA
TCTGTCTTTAGGTATAACTATGGCGTTTACACCGGCTCCGACGGCTGTTCTTATTATGGCACCAAAATTG
TGAGGATCTGTGATATGATCGAGCATAACTATCAAATTTCCGGTCAAAGCTGATTCATCGCTGTATTTGA
AATCTAAATCTATCGCTATTCCTTGGTTCTTTTCCTCTTGACACAATTTTTCAAGATTCTTTTTGGATGT
GTACTCGTAAGGATAGCCGAGCTTCTTCAGCTGTTGTTCAAGCAGAGCAAACTTCTTCGCCTTTTCTTCG
GAAAGATATATCTTTCTAACTGGATATCTTGTTCTCAAAACTTCATCCAGCACGCTCTTGCCGTAGACTA
TCATCGTCCATCTCTCCAAAAGCTATTTTCAAAAGATAGTACATTCTCTCCGTTTTTCCTGCCAAGTACA
AATAACCTATAACCGCTTCGAAAGCTGTGCTTTTTCTGTAGAAAAGATCGTTTCCGTGCCTTTTGGCAGC
TTTGCTGTTGAAAGCCCTTTTTGCAACGCTTAGTTCATCTTCTGAAAGCAAGTCCAAAATTCGCTCAAAA
CCTTTAGCTTGACCATCTCTAGAAACTTGCTGTGTTACTTTTTGATGTATCGTTGATACGTTCACGTACT
TTACGTTCTCGATTCGACAGTACAAAGAGCAAACGGCATCTCCTATGTAAGCCAAAGTTGAAATCGGGTA
AAACTTAGGATCCAGTTTTTTCACCTCCATACAGATATCTTCTCAAGGCCACTTCGTCGAGGTAAAGTCT
GTTGATTCTATCAAGTTTTTGAACAAAAGCTTGGAACCTTCTAAGTTTCAATTTTTCCAAGATTTTCCTT
TCTCTCATGGTATTCAAAAATTCTTCTTTGAGCCTTTCTTCTTCCTCTTTGATTTTCTGAAGTTCTTTCC
TTTTTTCTTCCAAAATCAAACTCATTAAATCGATCATCAATTTCCATTGTTGAAGTTGGTATCCGGTCAT
ACCTTGCTTGCAATTTTCAACAACATCTTGTTGAATTTTTGAAATTTCTTCTTCCATTGAGGAAATTTCT
TCCTCAACAGCTCGAAGTTTTGCTTTTATACCTGAAAGCAATTGTTTTATTTGATTTTCCTGCAAAAGTT
TCAATTGAAGAATCTTTTCAAGCCTGAATTTGAACACAGTCATCGATTTCATTCCCAGTTGAAATTATAC
GATAAATTGTCAAAAAAACTTGCGAGAATGGTAAAATCTTAATGACCCTTTTTCGGGGGTGAGAGGGTTG
CGAGATCTGATAGATTTCAAGATGACAAAAGAGGGTTTGATTCTTTTGGTTAGGGATTACGAAAGTTTGG
AGGAAGTTTTAGAGCAACTTGGCGTGAGAATATCACAAATGAGTGGTTTTTTTGCAAAAGGCGATAAGAT
CATGTTGATGATCGAAAACAGCGAAAAGCATGCGCCGGATATGCCAAAGATCGTAGCTGCGATACGAAAC
AGCGGTTTGGAAATTTCTCAGATCCTCGTAGGCTCAGCAGTTGGTGAAAATGTCAACGTGAGCGGCAGAA
TGAAAATGGTTGAAGAAGGTGACACAAAATCTGGAACGAAAGTTGTAAAGAAGAATTTAAGAAGTGGACA
AGCACTCGTTCATCCTGGTGATGTGATCGTCGTGGGAAACGTCCACGCTGGTGCCGAAATAATGGCAGGG
GGATCAATAGCGGTTTTCGGACATGTGAAAGGAATTCTCAGGGCTGGTTTGAACGAAGGCGAGCAAGCCA
TAATAGCTGTTTTGTCGATGCAACCTACGTTGATTCAGATTGCAGGACACATTCTAAGAGAAGTTGGAAG
CTATGACGAACCAGTTGTTGCTTACGTTAAAGACAATCGGGTTGTCATCGATAAAGTTAAAGATGTAAAA
TTTGGCTAGGGGAGTGATCGTGTTTGGATACAAAGATGTTGTTGATGGAACTGACAAAAGTCGATGGACC
TTCAGGTTATGAAGATGAAGTGATTTCGCTCATCGAAGAAAAGATAAAACCTTTTGTTGACGAAGTTTGG
AGAAACAAAGTTGGTACATTGGTTGCCTTTAAAAAAGGAGAAGGAAAGGAAAAACTTGGAATATTTGCGC
ATGTGGATGAAGTGGGTTTTGTGATAACGAAGGTCGAGCCTGATGGGTTTGCAAGGCTTGAAACGATTGG
TGGTGTTGATCCAAAGGTTCTTTTTGCCCAAAGGATAAAGATTTTTACTTCAAAAGGAATAGCAACGGGT
GTTGTGGGCGTTTTGCCTCCACATTTGCAAAAAGAGGAGCACAGAAAATCCGTTCCAAGCTACGACAAAA
TTTTTGTTGATCTTTCCTGCAGCCCTTTGGCGACTCATGTAAAAGTAGGGAATGTTTGCGTTGTGGAAAG
TGAACCAGTTGAACTAAACGGTAAACTGTCCGCGAAGGCTTTGGACGATCGTGCGGGCTGCGCCGCCTTG
ATACTGGCTGCCGAAATGCTTCAAAGGATTAAAAACAAATCGGATGTTTATTTCATATTCTCCAGTCAAG
AAGAAGTTGCAGGACCTGGGGCGGTTTCAATTGCTTACGAGCTAGAACTTCAAAAGGCCATAGTGGTTGA
CGTCACTCATGCCAACGAAAAGGTACCACAGTTCCCAACTATAAAGCTTTCAGAAGGACCAGCCCTCTGC
GTTGGCCCTACGGTGGATAGAGAATTTTTCAGCGCCATTCGCGAGCTTGCTGAAAAGAACGGTGTGCGAA
TTCAAATAGAACCATCGCCAGGTAGATCCGGAACTGATACAGATGAAATACAGCTGACAAAAACAGGTGT
TAAAACCATGCTTGTTTCAATACCGTTGATGTACATGCACACACCAGTGGAAGTTGTTGACCCAAAAGAT
GTGGAAGAAACAGCGAGACTTTTGGCACTTGCAACGACAATTTAAAGGGGTGAGGGTTTTGTACTTGAAA
GAATTGTCGGAACTCGATGGTGTTTCCGGTAACGAAAAGGCTGTAAGAGATTACATAGCAAGTCAAATCA
AAGACAAAGTCGATGAGTTTAAAATCGATGTTCTTGGAAATTTGATAGCTTTAAAGAAGGGTACGAAATC
AAGAAGAAAAATTCTACTTGCGGCGCATATGGATGAAGTTGGATTCATGGTCACAAACATTGAAGAAGAT
GGAACTTTGTCTTTTGCACCCGTTGGAGGAGTTGAACCACAGGTTGTGATAGGCAAAAAGGTTCGAATAG
AGGGAAAAATCAATGGGGTGATAGGCTACAAAGCGATACATTTACAGAAAAAAGAACAATTGCTCAATCC
ACCAACTTATGAACAGCTCAGAATTTACATTGGTGCAAAGTCAAAAGATGAAGCATCCAAACTGGTGAAA
ATCGGTGATTATGTGGCTTTCGCAACAAAATATCTTCAGGAGAACGACAGAGCCACAGGAAAGGCTTTCG
ACGACAGGGTTGGTTGCTCCGTTCTCATGGATATAATCGATAAAAAAGAAAGGTATGAAGACGACGTTTA
CTTTGCCTTTTTGGTTCAAGAGGAAACTGGGCTTCGTGGTAGCGCAGTTGTGGTGGAACAGATCTTTCCA
GATATCGCAATAGTGATTGAAGGTACAACTGCAGGTGATGATCCAGAACTTCCAAGTTATCAATGGGCAA
CGCACTTGGGAGATGGACCTGCCATAACTTTCATGCACAGAGGTTATGTGGTGAGCAGAAAAATCTACGA
AGCCATTCTGTCAGTTGCAAGAAAGTACGGTATAAAACATCAAGAAAAACGAAGGACTGCTGGTGGAACT
GATGCCAGAAGGTTTGCCACAACTGCCTATGGTGTTCCTTCGGGTGTAATTTCAGTACCTGCCAGATACA
TTCACAGCCCGATTTGCATGATAGATTTAAAGGATTATGAAAATACAGTTTTATTGGTTCAAAAAATACT
TCAGGAAGGGGAGGAATTCGCAAAATGATAGATCTTGTGAAAAAACTTACAGAAGCTTATGGGCCAAGTG
GAAGGGAAGAAGAAGTTTTAAATCTCATATTGAGTGAACTTGACGGTTACATCGACGGTTACAAGTTCGA
TAACCTTGGTAACTTGCTTGTCTGGAAAACAGGTTCAAGCGGTAAAAAAGTTTTGTTGGATGCGCATGCC
GATGAAATTGGACTAGTTGTTACAAACATCGACGAAAAAGGTTTTTTACGCGTTGAAACGGTTGGAGGTG
TTCCACCACATCCGTATGTTGGACAGAGGATAAGATTTCCAAACGCAGTTGGAATAGTCTACGTGGAAGG
TGAAACTGTAGAGGAACGCAAGAAGAATTTTTCGAATTTAAACTTTGACAATATGTTTGTTGACATCGGT
GCAAAAAGCTATGAGGAAGCGAAGTCAAAAGTACCAATTGGTTCTTTTGGAGTTTACGATTCTTATTTCT
TCCAGAATGGAAACCTTCTTGTTTCAAAAGCCATGGATGATAGAATTGGTTGTGCAGTGATAGTAGAAGT
CTTTAGAAGGCTTAAGAAGGTGCAAAACACTGTTATAGGGTCTTTCAGCGTACAAGAAGAGGTTGGTCTT
GTTGGAGCATCTGTAGCGGCTTATTCTCTTAATCCAGATGTCTGTATAGCCGTGGACGTCACAGATTCTG
CCGATTATCCGAAAGCAACCAAGAGACATTCTATGGCTTTGGGCAAGGGGCCAGCGATAAAGATCAAAGA
TCGTGCTTCCATAAGCAACAGGAAAATAGTCGAAAAATTGATCGAAACCGCGGAGGCTTCGAAGATACCT
TACCAAATGGAAGTGTTAATCTTTGGTGGAACAAATGCAGCAGCTTTGCAGAGAACAAGGGCAGGCATTC
CGGCGGCGACAGTTTCTATTCCAACAAGGTATGTTCACACCCCAAGTGAAACGGTGTGTTTAGACGATGT
GGAACATACCGTTGAACTTTTGATCGAATATTCACAGAAGGGAGTGTAAAGGTGGCGAGGAATCAAATTA
AATTGACGGATATTCAGGCTCGCATTCTTGCCATACTCATAATCGTTTTAAGCGTAGGCTTTGTAGCTTT
TAGCTTGGCTACTTTCATACTTGTTCAAACGCGTCGAAATGTCAAAGTAGAGGTCATAGAACTTCCCCCG
CCGCGTGTAGAAACTCCTTCAGCTGAACTTAAGACTGCCGAGAAAATCGAGACAGTTCAAGCACCTGTAT
ACAAAGTGGAGGTTTTTGATTACAAAAAATTACTCGTAGAATCTGTTGAAGTAGTCGAGCGTGGCGCGGT
TGTTTCTGTATACGTCGTAGAACCTGAAGATGCCTTAAAGATTATAAGAGGCTCCAACTTACCTTTTTTG
ATTCATCAATACGATGACAAAACTTACACTGTATGTGTTCTAGGCGATTACAAATATTCCGACTTGTCTC
CATTTAGAACCTTGTACGGTGTGTTGGTCTTTTCAACCACAAATTTCGAAGCGGCATTGCAAAGAGTTAT
AGCTTTTAGAAGCGCTGGTTATTCGGCATACTTGATGAAATTTCAAAGGGAAGGAAGAACTTGGTATTCG
CTTGTTTTGGGAGTGTTTGCAGACTTGAGTTCCGCTGAAACTTACAATTCAAAGCTGAATTGGAACGAAG
TAATGAAACTTGCCGGTTCAACAAGGCCAGGGTATGTGGGGCGAATATCGCCGTGAACTTTTCTTTGACC
GAGAAAAGAATAATTTTCTTGAGCCTTGTTGGATTGTTTATCCTATTAGGTTTAGCGTTTGAAAAGGCGG
AAAGAAAGGCTCAACCAACGCTTGAAACACAGTCGAGATCTTTCGTTGAATTTCCAATTGACATAAACAA
GGCTTCCTACGAAGAGCTTTTGGTGTTACCTGGAATAGGTCCTACCAAAGCCAGGGCGATAGTTGAATAC
AGACAAAAGTATGGACCGTTTGAAAGTTTACCAGATCTGGCAAAAGTTTCTGGTATAGGGAAGAAAACTG
TGGAAAGATTGGCAAATTTTGTGAAGATTGAAGGAACGGTTTTCGTTAAAATGGAAGAAAAAAGAAGAAT
AAATGTCAACATTGCTACACTTGAACAACTTTGCGAACTTCCAGGCATCGGTGAAGTCAAGGCAAGTCAG
ATAATCAAGTATAGACAAGAGAACGGTCCTTTCAAAAAACCAGAAGATTTGTTGAAAGTTCCGGGGATAG
GTCCAAAGACGTTGGAAAAAATCAAAGATTTCATAACATTCTAAGGAGGTATGTGCGTGAAAAAGTTGAA
TTTACTTCTCACAATCGTTTTGATCGCACTTTTAGTTTTACTCCTTTACGGTGCCACCCAAAGTGGCCCA
AGGATAGTCTTTGTCGATGTCAACAGAATAACACAAGAGTATACCAAAATGGTGGAACTGAACAGAAGGT
ATTCGGCAGATGTGAGTTATTATCAGTCAAAGCTGGATGAGATGAGCAAGGAACTTGAAGAAATGAGAAA
CCGCGGGGCATCGCAAGCTGAGCTTGAACGAAAGCAAGCTGAAATTTTAGCCCGAAAGCAACAGTATGAG
CAGATTTTACAGTCAGAGTACGAGCCTAAGATGAAACAAATACTTGAAGAGATCGCTCAGAAAATAGATA
AATACGCGAAAATGATGGGATACGATTACATATTGAACAAAGCCGCTTTGGTTTATGGAGACGATGCGTA
CGACATCACGAATCAGTTGATAGGCTTTTTGAACGCTCAATGAGAGAGATTCGATGTGTTAATTTAATCA
AAAAATACGGCAGAAAGATTGTGGTTAACAACGCATCACTTGTTGTACATCAAGGCGAAGTTGTGGGACT
TCTTGGCCCCAACGGTGCCGGTAAAACAACTATTTTCAAGATGATACTGGGAGAAGTTGTACCAACGAGT
GGAAAAATCTTTCTCGATGAAATGGACATAACGCACCTGCCGATTTACAAAAGGGCTAGGTTGGGTATAA
CTTATTTGCAGCAAGAAACATCTGTTTTCAACGGTTTAAAAGTTTGGGAAAATGTTGAGCTGGTGTTGAG
ATTTCAAAATAAAAATCGTTTTGAGATAAACAAGATGGTCGAAGCTTTACTTAGCGAATTTGGAATAATT
GAGTTGAAAGACCAATACGCTATGGATTTATCTGGTGGAGAGAAGAGAAAGTTAGAGCTTGCAAGAATGA
TGGCTCTCAATCCTGTTTTTTTGCTGTTGGATGAGCCTTTTGTTGGAATCGATCCAAAAACCGTTAAAGA
TATCCAAAGAATGATAAGAAATCTTAAAGAGAAAAACATAGGTATAATCATCACCGATCACACTGTAGAT
GCCCTTGCACAAGTTGTTGATCGATTGTACGTTATCCACAAAGGCAAGATAATTGCAGAAGGTGATCCAG
AAAGTACCTTGAGTAGTGACATTGTGAAGGAGGTTTACTTGGGAACATGAACGTTGCAGTCGTCGGATAC
TCAGGAGATATTGACAAATCTCCTGTTAAAGAGCTGGCAGAGAAGGTTTTGGAACTTGGAAGAAGGCTTG
CCAAAGAAGGCCATGTGATACTGAACGGGGGAAGAGACGGTGTTATGGAACTTGTTTCAAAGGCTGTAAA
AGAGGCTGGCGGAACGGTGATAGGGGTTCTCCCAGCTTTTGAATATGGAAACGATTATTTAACCTTCAGA
GTGAAAACTCCTTTTGACAACGTGACAAGGTCTATCGTTTTGATAGAATCGAGTGATGTGGTGGTTTCAG
TTGGAGGAGAAGTTGGAACGGCTATAGAAATTTTGCTTGCCTATGCAAAATTCAAACCCGTGATCTTGTT
CGTTGGCACAGGTGGTTGGACCGACAGGTTTGCATCAGTCCTTATCGAAGGAAAGTATTTGGACAACAGG
AAAAACGTGGAAGTTAGGATAGCTCGCGATGTTCAGGAGGTAATCGATATAATCAACGAGATCGGGAGGA
TGAAAAATGAGTGAGATACGCCTGAGATTTGCACCAAGTCCAACTGGTTATCTACACGTTGGCGGAGCAA
GAACGGCTTTGTTTAACTGGCTGTATGCAAGAAAAATGGGAGGAAAATTCATCCTTAGGATGGAAGATAC
CGATTTGCAAAGATCTTCCAAAGAGTACGAATTAGCGATAATGGAAGCTTTAAGGTGGTGTGGTATTGAC
TGGGATGAAGGACCAGATGTTGGTGGTGAATTTGGCCCCTACAGGCAGAGCGAAAGAACAGCCCTTGGAA
TTTACAAAAATTACGCACAGATTTTGATTGAAAAACAAAGGGCTTACTACACAGTTTACGACAAGCTTGA
CAACAAAAAACCAATTCTTACAACGTACGATTATCCGAAAGAATATGTTGAAAACGGTCATGATGTGACG
ATTTCCTTCAAAGTCTTGCCTGGAAAGACGAGGTTCAACGATCTTTTGAAAGGCGAAATAGAGTTTGACA
ATTCCACAATAGAAGATTTTGTAATGATAAAATCCGACGGTTTTCCAACTTACAACTATGCCGTGGTTAT
AGACGATCATTTGATGAAAATAAGTCATGTTTTTAGAGGCGAAGACCACGTTTCGAATACTCCCAAACAA
CTCATGATCTACGAAGCGTTTGGTTGGCAACCACCTCAATTCATGCACATTCCATTGATATTGGGTTTTG
ATAGAACTCCACTTAGCAAAAGACACGGTGCAACTGCTGTAGAACACTTTAGAACTATAGGAATTTTGAG
CAGGGGATTGATGAATTATCTTGCGCTTTTAGGTTGGAGCGTTGAAGAGGAGATCTTCAACGTGAAAGAG
AAGATATCTTCCTTTGATCCGTACAAAATTTCAAACAAAGGTGTGATTTTTGATCCGCAAAAGTTGGAGT
GGGTCAACGGCAAGCACATGAGAATGATGGACACCGAAGAACTTTGGAATGAATTTGTTGAGTGGATTAA
ATATACGCAGAAAAGGATCCCTACGTGTGACAAGCAGTACGCTTTGAAAGTCATAAGGATCTGCAGAGAA
AAGGTGAACACGCTTTCTCAACTTTACGAAATGTCTTATTCGTTCTTTTTCGATGATTTTGAGTATCAAC
AAGAATTTGTGAATGAATATTTGAATTCTCCTTATGCTGAACGATTGCTGAAAGCTGCGTTGCTTACTTT
CCAACAACTTGAAAATTGGAGTGTTGAGGGCACAGAAAAAGCTTGTCGACAACTTGCTGAACTTCAAATA
GCTTCAAAGAACAAAACCTTTCAACTGCTTCGAGGAGCAGTGACCGGTAAACTGGTAACTCCAGGGTTGT
TTGAAACGCTTTCGGTTCTTGGAAAACAAAAAGTGATTGAAAGACTTGAAAAAGCTTTAAGCATGGCCAA
GGCGACCGTTTGAAGGATCGCCTTGGCCTTTGATTGATTATCATTTGTGAATTTGATCCAGAACCTCTGA
GAAGCTGTAGAAACCTCTTGACGCGTTGACTGCGAACTTGGCTGCTTTCAACGCCCCAAGTGCAAATGTT
CTTCGCGAAATTGCCCTGTGGTGGATTTCAACAACTTCCCCAGAGTTTGCAAGTATAACGGTGTGATCTC
CCGGTATTCCCCCAGCCCTTATTGAAAGCGTTGGAACATCTTTGCCTATAATATTTTTGAGTGCCAATGC
AGTTCCAGAAGGAGCATCTTTCTTTTGGTTGTGGTGAGCTTCTAAAATCCATATGTCCCAACCTTCAAGT
TGATCCTTTATGAAAGCAAGTATCCTTTTGACCAAATCTATCCCAATGGAAAAGTTTGCTGAGTACACAA
CTGGGACTATTTCACCAAGCATTTTCAATTCCTGAAGTTGTTGTTGGCTTAGACCTGTTGTGCCAACAAC
CACTGCACAGTTGAACTCTTTTGCGAGCGAAATCGTTGTCTGCAAAGCACTAGGAGAAGAAAAGTCCAAA
ATGACATCTGGTCTTGCTGTTATTTCCCTTTCGTTTACGTCTACTTTGACCACAAGTTCATGTCCATCTT
CCAAGAAAACTTGTTGCAATTCTTTACCCATTTTACCCTTGTATCCAACTAGACCATACCTCATACCAAT
ACCTCACTTCTCATTTTTTCGACGCATTTTCTGATTTTTTCCATGGTTGCTTCACTTGCCGGAACTAATG
GCAGGCGAAGCTCGTTTTCAATCTTTCCCATGACATAGAGCATAGCTTTGACAGGTATTGGATTTGTTTC
GATGAACAGCAGTTTTACAACATCCAAAAGTTGATAATGCAACCTTTGAGCTCTTTTGAGATCTCCTTTC
AAGGCTGCTTCTACCATTTCCACTGTTTCTCTGGGTAAAACGTTGGAAACAACTGATATCACACCGTGAG
CGCCGGCTGCCATCATGTGCAAAGTTCGATCGTCGTTTCCCGACCAAACCATCAGGTTCAGTCCATTTCT
TCTTGAAAGCTTGATTATTTCATCCGCTTGGTTTACATCTGGATTAGCTTCTTTAATGCCGACGATGTTG
GGAAAATCCCTGGCAAGTCTTACGACGGTTTCAGGCAAAATGTTAACACCAGTTCGAGTCGGAACGTTGT
AAATTATTATTGGGATGGAAAGTCTTTCTGCAAGGAACTTGTAATGTTGGTAAAGTCCTTCTTGGGTCGG
GCGGTTGTAGTATGGAGTTACCACCAAAACGCCGTCCGCCCCATCTTTTTGTGCAAGAAGTGAAAGATGC
AAAGCTTTTCTTGTGTCATTTGAACCTGTTCCAACTATAACTTTTGCTTTACCTTCGCAAAGCTGTTTTG
TCAACCTTGTTAGTTGACTTCTTTCTTCTTCCGTCAAAGTGGAACCTTCACCGGTGGTCCCAGCCACAAC
TATGGCTTTAACTCCACTTTCAAGCTGCCATTTGACCAAAGCTTCGTACGCTTGATAATCCACCTCCCCG
TTTTTAAATGGCGTCACGATTGCAGTACAGACACCCTCAAACATAAATCCACCTCCTAAAAACTTTTTTG
TTTTTCTCCTGGTTTCACCAGGATCAATTGATTTCTTAAAAAAAGCGGGCTAGTTTTTTACTAGCCCGCT
TCTGTCGAACGTGTGGTTGCGTTTATGCAAAAAAGCGCAACCACCACTCGACAGGCGGGCGGTTGCGCTT
CTTAATAATTATTATTGTGTTCAATTTGGTTGCAGAAACACCTTTATCAAGGTACTTTTCAAACATAACT
CCACCTCTAATAGCAACTTTTTACCATATTTTATACGTGAATATAATCTCTGTCAAGCAGGACTTTCTGA
AGTTTTGCAAGTAGGTCATTACACACTTAAGTGGAGTATTATAATTCTTGATACTTCTAGAAACAAGGAG
GTGGATGGTTTTGCAAAAACTTGGAATCATCGGATTTGGAGCAAGTGCGATTGGTTTTTTAAAAGGTTTG
GTGGACAGTGGCAAGATGGAAAAATATCAAATAGTGATTTTTGAAAAAGGAAAGGATCAGATGCACAACA
CAATCTCTGGGGTAAGAATGGATGGTAAGATATTCATTTCTCGAAGCATGGGTGGGGAAATCGATGTGCC
TTTGGACATTCAAGCCAAGATGGTTGAATTTTACCTTTTGCACTCTGGTTTTAAACCAACAATTAAAAAC
GAGGGAAATTTCATAGAGTACCTGCGATCTTTTGAAAAGGATGGTAAAAAGATTGAATTCGGTGAATCTT
TCGCCGACGAAGAAGTTTATCGGCGCTTTTACCATCAAGGTTTTGAACCTGTCAAAGCTTACTTCTTTCA
CCTAGGTACAGATATTCTAAAACAAACCAATCAAAGCATTTACGAGTACTTTTCATCCTTCAAAAATGTT
GAATTCAGATTTTCCTCAAAAGTGATAGACATTGAAATTGGAACACCTTTCAAAGTGGTGACGGAAAAAG
GTGAAGAGTTTTATTTTGACGAGCTTGTCATAGCCGTTGGTAGAAGTGGACACGAGCTTATGGATAGAAT
CAAAAAGAAATATCCCCACCTTGTCAGCGAGAATTTTTACGTCGACATAGGGGTGAGGTACGAACTTCCA
AATCACGTTATGGAGAAATATTGGGATATGTACGAGATAAAGGTTAGATACAAAACCAGAACAGGTTATC
TGTGCCGACTTTTCTGCCAAAATCCAGCAGGAAAAGTTACACTTGAGAAGTACGAGGATTTCACAACTGT
CAACGGTTTTTCTGATACTTTCGATAAAACCGAAAACACCAACTTTGCAGTTCTTGTGACAACAAGGTTC
ACCGAACCTTTCAAAGATCCCACAGGCTATGGAAAAAACCTGGCAAAATTGGCAAATATTCTAGCTGGTG
ACGACAGAAAGGTTCTTCTGCAAACTTATGGAGATTTCAAAGAATACCGAAGGACAAAGCGACTTGGCAG
GGTTCGGCCAACTTTGGACGAGAGAAGTTATATTTTGGGTGATGCAAACTTGGTTTTCCCTGCAAAGATT
CGAGAATCGATAATTGATTTCGTCGAGAACTTGGACAAAGTCATACCAGGTGTTGCTTACTGGGACAACT
TGATATATGCCGTTGAGGTTAAGTTTTACTCAAACAAATTCAACAACAACTTGGTAAGCGGTCTTCATGT
CGTGGGAGATTGCTCTGGTTGGACAAGATCAATTCAATACGCAACCTCGATGGGTTATCTGCATGCGATT
TCATCTGGCGGTTGAGTTGTGGTATAATGTTTGTGAAATCTTAGACAAAGAGGAGGGCTGCTGGTTATGA
CAGTAAAAGTGTTTATAAACGGAAAGCAGTACGAAGTTCCAGCAAACTCTACGGTATTGGAAGCTTGCAA
TCTTGCAGGCGTTTATGTACCAACGTTGTGCAACCATCCAAGGCTTGAACCAACTGGTGCTTGTCGAGTG
TGTGTAGTAGAGGTCGAAGGAAGCAGGAACCTTCAGCCAGCTTGTGCAACAAAAGTAGCTGATGGTATGA
GGATTATCACAAGAAGCGAAAGAGTTGAAAGAGCTGTTAAATTCAACCTTTCTTTGCTTTTATCAAGACA
TCCAAAAGACTGCATGACGTGTGAAGTTAACGGAAGATGCGAATTTCAGGACTTGATTTATCGTTACAAC
ATAAAAGACATCTTTGGTGGCGAACAACCATTGAGCAAGGTTTACGATGATAGCTCTCCAGCTATTATCA
GAGATCTTGAAAAATGCATTGTTTGTGGACGATGCGTCAGAGCATGTTCAGAGCTTCAAGGTATGGATAT
TTATTCGATGGTTGACAGAGGTTTTGAAAGTCTGCCGCAAACTGCTTTTGAAATGCCAGTCTATGATACG
GACTGTATAGCCTGCGGCCAATGCTCTGTCTTCTGTCCAGTTGGAGCCATCACGGAAAATAGCCAGGTTA
GAAAAGTCTTGGAAGAACTTGAAAAGCATGACAAGGTTCTTATTGTTCAAACTGCTCCAGCTACAAGGGT
TGCACTTGGTGAAGAGTTCGGGCTAGAACCAGGAAGCATTTCAACTGGGAAAATGGTTGCTGCCTTAAGA
AGACTTGGTTTTGACTACGTGTTTGATACAAACTTTGCCGCTGACCTTACCATAATGGAAGAAGGTTCTG
AATTTTTGGAAAGACTCAAAAATGGTGGACCATTTCCAATGTTTACCTCCTGCTGTCCTGCTTGGATAAA
CATGATGGAAAAATTGTATCCGCAATTCATACCTAATGTCTCGAGTGCAAAATCACCGCATCAAATGCTT
GGAGCCGTTGTAAAGACATATTTTGCAAAGAAAATAAACGTTGATCCAAAGAACATCTTTTTGGTTTCAA
TAATGCCTTGCACGGCAAAGAAAGACGATATAATCAGACCACAGCACATGATTAACGGTGTACCCGCAGT
TGATGTTGTTTTGACGACAAGAGAACTTGCAAAGTTGATTAAAATCAAGAAGATACCATTTGCAACCTTG
CCCGATGAGAATTACGACGATCCACTTGGAGAATCCACCGGTGCTGGTGCTATTTTTGGCGTGACAGGTG
GAGTTATGGAAGCAGCACTAAGAACCGCGTACGAGCTTGGGCTTGGCAAACCTCTTGGAAAAATTGAGTT
TGAAAGCGTTCGAGGTCTTGAAGGAATAAAAGAAGCAACCATTGACTTCAATGGCAAGAAACTTAAGGTT
GCTGTAGCCCACGGTGGTTTGAACGTAAGAAGACTTTTGGACAAAATTGTTGCCGGAGAGGTATATTACG
ACTTTGTTGAAATTATGGCATGTTCAGGTGGATGCATCGGTGGAGGAGGACAACCAAAGAGCTTGGACAA
AGATGTGCTGGTCAAAAGGATGAAAGCAATATATACCATCGACGAGCTGAGTGTAATCAGAAAGTCACAC
GAAAATCCTTCGATAAAGAAACTTTATCAAGAGTTCTTAGAACATCCTTTGAGCCATGTGGCGCATGAAA
CGCTCCATACCACTTACATGGATAGATCAAAAAAGAAAGGCAAAGTCGAAGTTTTAGAACACGTTTAAGG
CAAAAATATTCGTTCGTTTAGAAGGCGAGACTTATGTCTCGCCTTCTTTAAAGTAAAAATAAGGAGGTGA
CGTAAATGAAAAAGTTTTTTGTGCTGACTTTGATAGTTATAACTTCAATAACTATAATAGCTGCGAATGT
TTTGATACCAGTTGGACCTACAGTATTTGCCTTTGTTGGGTTGCTTGAAGGAAAAATTACAAGTGAAATT
CCTTTGAAAATTGATTTTTGGAGAAGCCTTGATCAAGTGAACGCACAGTTGATTGCCGGAACAGCTGATG
TTGTGGTTCTTCCGGTTTCAATAGGAGCTTCTTTGTACTCAAAAGGTTTAGGCTTAAAACTTGGTGGGGT
TTTCCTTTGGGGAGGATTTTACATCGTTAGCAAGGAACCTTTGTCATCTGTAGATCAGCTTTCAAGCAAA
GAAATCTACACACCGCAAGGAAAAGGTCAAACAGGTGATATATTGATTCGCATGCTCATTAGTAAGTATA
ACTTGCAAAACGTATCGATAAAATACCTTGCTCAAACGGAAATAGTTCCTTTGATGAGTGCAGGGAAAGC
CTCAATAGCAGTGTTACCAGAACCTTTTGTGACAATGGCTTTAAAATCAGCAGGTGCACAGATAGCTTTT
GATTTGCAGAAACTTTGGTTCGAAATGACAGAGCTAAGCGAAGAAGTTCCGATAACTGGAATTTTCATCA
GTACAAAAGTTGAGCCTTCGCAAGCAGTGAAGATTTTGCAAGCTATATCAAGTTCTTTGAAATATGCGCT
TGAAAACAAGAATGAAGCTTGTCAACTTTCAGCTAAATACCTTGGTGGTATTGGACAAGACGTCCTTTTA
CAGTCTTTGTCAAGGACAAAATATGAATATCGTTCTGCAAAGGAATCAAAACAAGCTGTTTTGACTTATC
TTAAGATAGTAACAGAGATAGAACCATCTGTTCTTGGTAAACTTCCCGATGACGACTTTTTTGCGTATTA
AGTGGTTTCTTCTAGGGTTAGCAGTAGTTTTAATTGCTTGGTTTGCAATTTCAAATTTTTTGATACGCTC
CCCGTTTATTTTTCCAGGACCAGATCTTGTTTTTAAAGAAATGTGGGAACTTGCAAAAACCGGGGAGCTT
TTTGTTTTGCTGTTCAATACTTTTGCGAAGGCAATTTTAAGTCTTTCGTTGGCTTTACTGGTTGGCACAC
TTTTGGGTTTTCTGATGGGAATTTTCAACTGGTTCAACCTTATGTTCAAACCACTTGCCATGGTTTTAAG
GTCAGTTCCAATCGTTTCTTGGCTTTCGACGGTATTGTTTCTATGGGGAATTGGATGGCGCAGCGTTGTT
TTTATCGTTTTCATGACACTGTTGCCGCAGATTATGTTCAACGTTGCTGAAGGAGTAAGAACAATCGATG
TAAAGCTGGTGGAAATGGCGAAAGTTTACAATGTTCCAAAAAGGAAGGTTTTCAAAACGATCTACATGGG
CTCGTTAGTGCCTTTCTTGGTATCGGCAATCAACGTCAGCATAGGTACAATGTGGAAATCTGCCATTGTT
GCAGAGTACTTACTCGGTGGAACTGGACTTGGTGTTCGAATCCAAGAAGCGAAGTTTTTCATCAACACTC
CGAGGGTTTTTGCATTAACTTTGAGCGCAGTTTTTGTGGGACTTGGGTTGGAATTTGTTTTCTCATGGCT
TTGGGAGAAAAAGTTGTATGGAAAAAGTGGTTAGTTTGATAAATGTTTCAAAGAGTTTTGGAAAATTAAA
GGTACTTGAAAACGTCAATTTGACCATACGCAGTAAAGATGCTATTGCCGTGGTCGGAAAATCCGGTTGC
GGCAAGACTACTCTTTTAAGGTTAATAGCCGGTCTTGAAACTCCGACGACTGGATACATAGAGAGAAACT
ATTCGAAGCTTGGATACGTTTTTCAAGAAGACCGCTTGATAGCCTGGAAAACAGTTTACGAAAACCTGGC
TTTTGTCTGCGAAGATGAGGTGAAAATAAGGGAAGTCCTTGATTTAGTCAAGCTAAAGGATTTTGCCTTT
TATAAGCCACACCAACTCAGCGGGGGAATGAGACAAAGAGTTAATCTTGCCAGGGCTTTGGTTTATCAAC
CGCAGCTTTTACTGCTGGACGAACCATTTCAAAGTTTGGACCTTTTGACAAAGGTGAGTCTTGTTGAAGA
ACTTTCGGATATTTTCAAAAAACTTGATGTTACCTATATCATCGTTACTCATGATGTTAGAGAATCCGTT
ACCCTTGCAAGGAAGATATACGTTCTTGCCGGATCACCTGCAACGATTGTGGATGAAATAGAGGTAGAAA
AAGATACCAATTTTCTCGACGTGGAACAACGAATCTGTTCAATCATAGCAAAGTACGAAAATCAATCACT
CTTGTGAAGTATACGCATTCGATGCTTCTGATTTTTGGAAAACCTTAGTATCAACCAGTCTTTTCAACAT
CAGCAAAGAACTTGTCAAATCTGCATCGACAACTATTACGTTCTCCGGTACAGCTAGTTTAACGGGCGTA
AAGTTCCATATACCGACTATTCCATTTTCAACGAGTAAATCGACTACTCTTTGGGCATCCTTCGGCAAGA
CGCACACCGCAGCAATTGAAACGGAAAATCGTTTAATAACCCTCCTTAGTATATCTGGTTCTAAGCTCAA
AATCACTAGATCTTCAACGAATTTTCCAGCATTTTCAGGATTGTTGTCAAATATAGCAACCACTCTCACA
CCACAGGATGAAAAACCATCATAAGTAACAAGAGCTTGACCTAATCTGTTTCCTCCAACGACTATTATGT
TCAGGTTTCTTTTCACAGCAAAAGTTTCGTCCAACTCTGTAAGAAGAGCAATTCTGTTGTATCCTTTTTT
CTTTTGCCCATTTATCTTCAAATACATGAAATCGCGTCTTACAAGATCGCTGCTGACGCCTGCAAGCTTT
GCTATCTCTTCTGATGTAACGTATTCACAGTCTAAATTGAGCAATATTTTTCGATATTCTTTAAGTCTTT
CCAAAACGACGTATGGTATGTAAATCATAGCAACACCTCTCAGATTTTTCAACAAAGTCACCGGGGAACC
CCCGGTGACTTTACAAACCTCATTTTACTTCACACCGTTTGCTTTTTGGTTTTGGCAATTTGTTTTACAG
CTTCGATGACTTTGTTCAGGTTGGCTTCACCGATGAGAATATCTTCTACCATCACATTTGGAGCTTTTCC
GCAGTTTTCGAAACAGAATGTTCCTTTGATTTCAAGGTTTTTCGCCCACTCTTCTTTGTCTGCCAAAGAT
ATGAGAGTGTTCAAAAGATCGTAAGAACCTTTCATGTAACAAGAAGTTCCAAGACAAACTTTAACCGATA
TTTTTTCATCTTCTTCCAGTGGAAGCGGTAATATGTCTATTTCCGTTTCCGTTACCCTTTTTCTATGTCT
GTAAGTTGTGTGCAGCGTTTCATGTGCTTCGTGACTTAGCGGTTTTTCGAAATATTTGTTGTAAAGTTCT
AGCATGTGATAGTTCTCCGTTGGGGATATCAAAACATCGGTACCCACTATGGCTTTGTGCAATTTTGCTC
TGTGTTCTCTTACCCTTGAATCGTTTGGATAAGGTTGTCCACCGCCGCCTATACAACCGTAGCTGCAAGC
CATAACTTCCACTATATCCGCTTTTAGTTCTTCGTTTTTGATCTTTTCAATAACTTTCTTTGTGTTTCCA
AGGCCCGAGACAGCTATTCCATAGATTTTTCTGCCATCGTTGAGTTCAACGGTTGTCAAAGCTACGAATT
TTTCGAGTTGTTGCTGCGTGACGTTTTTGACGATTCCTTTGCTTTCGATAACACTCACGACACTTCCAAG
AACGCCACCGACTTTTCCAAAGCTTATTCCACCCTGGGAGGACAAGCCGTATGGTCTATCGAACGGCATC
GGTTCAACTGTTTTGATGTTTATCCCAGTTGACTTTATGAAAAGCGCAAGTTCTCTTGTTGTAAGAACAA
CGTCAACTATACCTGCGTGTTCTTCTCTCTCCGCTTCGAATTTTTTGGCTGTACATGGCATTATGGAAAC
CAAGCAGATATCTTCCAGTCTTACACCGATTTCTTTTGCATAGTATTTCTTGATGACTGTTCCAAGAGCT
TGCTGCGGCGATTTCACACTTGAAATGTGACTCAAGTACTCTGGGTAAAATTGCTCGGCAAATTTCACCC
AAGCGGGGCAACAAGACGTAAACAGCGGAAGTTTCTCGCCTTTTTCAATTCTTTCAAGAAACTCGTGTGC
TTCCTCGTAGGCAACAAGGTCTGCCGCAAAGGACACATCAAACACCTTTTTGAATCCGACCATTTTAAGG
ATCGATACCAATCTGCCCGCTGTCACGTAATCATCGCCGAGATCAAATTCTTCTTGAATGGCTGACCTTA
CGGCTGGTGCTATCATGCCAATTACGTATTTACCTTCTTTGAGTGCTTTGTAGACTTTTTCAACGTCATT
TCTGAACGTCAAAGCTCCTGTTGGACAGTAGGCTGCGCACTGCCCGCAAAAAACACACTCGGTGTTTGCA
AGCTTTTCTTCAAAAGCTGGGACAACTTGTGCTTCAAAACCTCTGTAGGCAAAATCAATTGCAGCAACTC
CTTGAATTTCTTCGCATGCTCTCACACAGTCGCCGCACAGTATGCACTTTGAGTTGTCTCTGATTATCGG
TGAAGAATAATCGATGATGTTGTTTTTAGAAAGTTTTTCAAACCTAACTTCTCTTATGCCAAATTCTTCA
GCGTACTTTTGAAGTTTGCAATTTCCGTTTCTTTCACAAGTTGTACAATCTCTGTTGTGCGAGGCAAGCA
AAAGTTCAAGTATGGCTCTTCTTAGTTCATAAATTTCGGGAGTGTGAGTTTTTACAACCATTCCCTCTTT
CAAAGGAGTTGTACAAGCCGTGACTATGTTGCCATCCACTTCAACCAAGCACATTCTGCAGGCGCCAAAG
ATCGAAGCTTCAGAAAGATAGCACAAATTTGGTATTTCAATTCCAACTTCTCTCAAAGCTTCCAATAAGT
TTCTTGCGTTGTTGTTGACAGTTATTTCTTTTCCATTGACAATTATTTTCATCGATAAACACCTCCAGGT
CAGCTAACCAATTCTATAGCTTTGAATTTGCATTTCGTGACGCATACTCCACATTTGATGCACTTTTCTT
GATCGATTACATAAGGCTTTCCTCTTTCGCCACTTATTGCACCTTGTGGGCAAGATCTTGCGCATAGACC
GCAGCTTTTGCAAAGCTCTGGCTTGATGACGTATTTTCGGAAAGCCACACACATTCCGCTTGGACATTTT
CCTTCGATGTGTGCAATGTATTCGTCTTTGAAGTACTTCAAAGTGCTCAAAATTGGATTTGGAGCTGTTT
TTCCAAGCCCACAAAGCGAAGCGGTTTTGATCACCCTCGCAAGAACGCTTAAGTTTTCCAGATCTTTGTA
ACCGGCCTTTCCCTGTGTGAATTTCTCAAGAATTTGGTAAGCCTGCATTGTACCTTCACGGCAAGGTACG
CATTTACCACAGGATTCTCTTCTTGTGAAATCTAGGAAGAACCTTGCAACCTCGACCATACATCTATCTT
CTGTTATGGCTACGATACCACCCGAACCAACCATGGCATCAACGGATTTCAAAGTGTCGTAATCCAGGGG
TAGATCGAAGAATTCTTCCGGTAGACAAGCACCGGATGGTCCTCCGATTTGTACAGCTTTGAGCCTGAGA
CCGTTGGATGTTCCACCGCATATGTTGTGTACGATGTGTCTTAAGGTCGTTCCAAATGGAACCTCGATGA
TTCCCGTGAGCTTCAAAGGACCAGTTACTGAGAACATCTTGGTTCCAGGTGAATTTTCAACCCCGTTTCT
TCTGTATTTTTCAACACCATCTCTTATTATCCTTGGAACATTTCCATAGGTTTCAACGTTGTTTATCAAC
GTTGGATAACCCCGCAAACCTGAAATTGCAGGATATGGAGGTCTTGGTCTTGGAACGCCTCTTTTACCTT
CAACAGATGCAAGCAAAGCTGTTTCTTCACCACAGACAAAGGCTCCAGCACCTTCTTTCACTTCAAGGTC
AAATGAAAAACCTGTACCAAGAATGTTTTCACCAAGAAGCCCGAGCCTTCGTGCATCTTCAATGGCTTTG
TTGAACATTTGAACGGCTATTGGATACTCTGCCCTTATGTATGCGTAGCCCTTTTGAGCACCGACTGCGT
AAGCTGCTATGATCATGCCTTCAAGGACAAGGTGCGGATCTCTTTCAAGAAGGGTTCTGTTCATGAATGC
TCCTGGATCGCCTTCGTCGGCGTTGCACACGATGAATTTCTTTTCTCCTTTGGCGTTGTAAACGTATTCC
CACTTTAAGCCAGTCGGAAAACCTCCGCCACCCCTACCTCTCAAACCACTTTTCTTTATTGTATCGATTA
CATTTTCTCTGCTCATGGAAGAGAGCACTTTGGCAAGCGAGGAATATCCACCCCTTGCCATGTAGTCCTC
GATACTTTCGCATTCACTTGTTCCTATAGCTTCCATTATGTAGAATGTTTGGTTTTTAAAGAACGTGGCA
TCCTCCAGTCTTTGTACCTTTTTTCCAGTTATCGGATCGGTGATCAAAAGTCTTTCAACTATTTCTTTGT
TAACAAGGGTTTTTTCGACGATCTCTTCGACGTCTTCCACTTTCACACGAGAATACACGTATCCTTCGGG
CATTATCTTCACAAGTGGACCAAGTGAGCATAGCCCGCAGCAGCCAGTTTTTCTGACATCCTCGTGTTCA
TCTTTAACGACCTTTACGTTGAGGTTCTTTTCCCCTATAACTTGAAGGAATTTTTCGTAGACCTTTCTAG
AACCGTTTGCAGTACAACCTGTACCAACGCAGACGTAGACAGATGGTCTTTGAAGTTTTTCTTCCCTTAT
TCTTTTAAGTTCCTCAATCCTAGCAAGAAGTTCGGCAGGACTCTTAAACATTTTCATCATCCTTCCTTTC
TTTGTATTTTCTTATTATTTCTTTTGTTTTTTCAGCGTTTAGGTTTCCATAAACCTCTCCGTTTATAACC
ATTGCCGGTGCGAGTGCACAAGCTCCAAGACAACCGACTTTGTCAACGCTGAATTTAAGGTCCTGCGTTA
CCTCTCCTGGCTTTATTCCAAGTTCTTCTTCAAGTGCTTTGAGAACGGACATAGAGCCTTCCATATGACA
CGCTGTTCCGTCGCAGACTAATATGGTGTACTTTCCTTTTGGTTTAAGCGAAAATTGAGCATAAAAAGTT
GCAACTCCGTAGATCTTCGCGGGTGGTACACCAAGAGCCACACCGATGTAGTTGACCACGTCCTTTGGAA
TGTGCCTGTACTCTTTTTGAACATCGAGAAGAATCTTTACAAGGTTTTCCTTTTTGCGTCCATGCCTTTG
GATGATCTCTTCTACCTTTTCGAAATTTCTCGTCAAAGCCATCGTAGCACCTCCACAAGGTCAGTAGTAT
TCAATGTTGACGATTTTACCTAGTTCTCTTAATCTTTGCGCCAGATCGTTTATCAATCTGAATTTCAGCG
ATATATCGTGCGCAAAAAGAGGATTTTGATGAGCCGGGTTTATAGCACGGCCGACCAAAAAGTTTATTAC
ATCGGCATTTTCAAGTTCTTGAACAATAAGCCTTGCAGCGTAACCAATGTCTTTTGTTTGATTTTCAAAA
TATCTGAAAACCTGTGTAAGAGTTATTATTCCCTCGGTCACAAGATCTATCCCTTCCATTTTTCCAACCG
GAGGTGAGTCTTCGTATATTGTTTGGATGTCGATTTCTATCGGCTTTCCCAAAACCCTTTCAACGATTTT
TCCAGTCGTACCACCGCAGACGATCTTTTTTCCGGGAGAGTTGATCAGTTTGTTGACCACTAAAACATCG
TTTTCCTTTTTTTCTGGAGGACCGACCATTATCGTAACTATCCTTTTTTCTCTGATTTTCAAAGCCACAA
CTGTTGCATCATCTCCTTTGGTTCCTCTATCGAGTTTTTCGACAAGCTTGACAAAATGCTCTGCTATGCT
TTTGTGATCGACTTTGTTCTTCAAAAGATTGTCCAGCTCCTTTTTGACGTTCTCCAATCCAAATCCGAGT
GGGAATCTATCTGTGCCCATTCCAGCTTGAGTGATACCGTCGGTCATCAAAAAGATCGAAAAATCTGTAT
CCACATCAAATTCACTCGATTGAAGCTTTTTGCCTTCAATGTAAAAACTCTTTTTCGGAATATCCAAAAG
TTCCACGCCTTTGTAAACTAGAACAACCGGAAATTCGTATTCAAAGATGAAACATTTTTTCTTTGCGTAT
TCAATCTTGCACGTAGCCAGTGTTGCATAGCTTATACCACGCACTTTACACACAGGTAAGGTTTTGAGAA
TTGATTTAAAGGCATCTTCTATGCCGACGTCGTTGAACACCATTGTGGTGGCAATCGATGCAGTCAAAGT
TGCAAGAATGTTTGCCTTCACACCGCTTCCAAGACCATCTGATACGCTGACAACCATTTTGTTTTCATCG
TGTTTGTAATAAACTGCATCACCGCAGACAAGTTCTCCAGACTTGTTTTTCTGAGCGTAGTGAATCTCAC
AGGTTATCATCGGATTCCTCCATGATCTTTTTGAACTGTTCGAATCTACTTTTTGCTTCCGCTATCGATT
CACCAAGCAAACTTGCTATTTCCTGCGCAAGCAACATTTGTTTTTCAAGCACTTCCTCGATTCTTTTGAT
CGATTCGTTTTTTATCCTCGAGATTTCTTCTTTTTGTTTGTTTTCCCTTGTGACGTCGACCAAAACGATC
ACATTTCCACTTTCTTCAGGAAGTTCGAAGGTTTTGCAATAGAACGTGAAGTGTTTTCCAAAGAGCTCCA
AGTTTATTTTGTCCAAACGTTTTCTTTCGATTTCGCTTATAAATTCCATGATTTGATTCTCTGAAAAGTT
CAGAAAGTATTTCCTTGCCATTTTGTTTTTGTAAAGTATCTTTCCATCTTTGTGAATAAATATTATGTTC
GGTGATTCTTCGACAAGTTTGTTGCTCGCGCTTGAAACTTTTTCCACAAGGTATGGTAGACACATCTCTT
TTTCAGCTTTGCCTTCCAAAACCGCTACGGCTTTTTCTCGACAGGTGTTGTACCCACAAGCACTGCAGTT
GAGTTCCTTGGATGGATCAGTCTTTCCCATTGAAATTAACACTTCTTTGATGGCTTCCTCGCTGTAAGTG
GTTTTCTTGGATCGATCCTTAAACTCTCTTGAAAGTTTAAGATTTGAATCTATTTGAATTATTCTTTTTC
TCGTACTTTTCAACTCGTTTCTTATTTTCAATATCCTTGATTTTTTCTGGACAACGCTCAAATCCTTTCT
GATGGCAGGACCGTTTATACAACTGTTGTCGCATGCAGAAAGTTCTACGAAAATCTTTGTGGAAATATCA
AGATTCTTCAGAAATTCTGCGACGTTTCGAACTCCTGAAATCGAAATGCTATCCTCAAACTTTCTGTTGG
TGCTGAAGTTTATGCCATCTGTGATAGGATAAAAGGCAGCTTTCTCAGCGTACGGTGGATCAGGTAAAAC
GTCTTTAAAGCTGGAAAGATTGACCTTTGAGATTTTTATGTACTCATCAAGTTCCTCGAAAGTGAGAACC
ACGTCGTATACACCTTCTAACTCTTTCTTTTTCGCTATGCAGGGACCGATGAACACAGATGGAAATTTGC
CAAAGTAAGATTTCATGAACTCAAGGTGAGCCGCAGCTGGTGATACAACGTTTGCAAGGTATGGGATAAT
TTCTGGTTGATATCTTTCCACATAGTAAACAACGACAGGGCAAGCGGTGGATATGGTTGGTCCAGAGGAT
TTTTCGAAGATTTCCCCATACTTCATTGAAACAATTTCTGCTCCCACAGCTGTTTCACCGACGTAAGTTG
CTCCTAATGACTTTAAAAAGGATATAACCTTGAAGGGTTGATCGAAATGAGCATAAAAGGATGGTGCTAT
TGAAACCATAAAAGGTCGATTGAGAATTGAGGTTAATTTCTCAATATCTTTTCTGTAAGTCTTGGCTTTC
TGGGGGCATATTTCTATGCAATCTCCGCAGAGAATGCAATCTTCAGCCAACACTTTTGATTTTTCGTTTT
CGAACTTTATGGATTTTACAAAACAGTTTCTCAGGCATTTATAGCAATACTGGCAGTTGGCATCAACGGA
AACGATGTATTGACTATCAACCATTGTTCTCACTCTTTTCCGTTTCCATAATCTTCATGATCAATTCTTC
AATGTTCTCCTCGGTTATGTTGGAGTAAAGTTTTCCGTTGATTTCAACGTTGACACCGTTTGAGCAGTTG
CCCATGCACAGAGCCCCGTACAGTTTGATATTTGGAAACTTTTTCAGCTTTTCGACAATCTTATAAGCTC
CTTTCATGTGACACGAACTTCCCATGCATACTTTGATTACCATTTCCATCACCGACTTTTGAACCGTTGA
AAATTATCGTGAAGATTTTCACGTGATATTTTTCACAATATATACTACACCCAAAATGTGCCAATGTCAA
TCTCTTAACAATTCATTCACAAAATCGTTTGTTGTGATTATTGAAGTAATAAAATCCTTAACTTGCAAAT
TTGCAAACCTTATCAGTTTGTGATATAATTAACAAGGAGTCTGAGATGGAGGACCGTATGGTCTGACATC
GAGGACGGGGAAAATGTGTGTAATGCCTTTCGTTGTTTATGCCAACTATTCCCCTTCCTCGATGTCGAGG
AAGGGGTTTTTATTTGGAGGGATAATTGTGGAAAAGCGCTATTACATGATCAACATCGTTGTACTGGATC
GAGAAAGCGCATACAATCAAGTCAACGAATTGTTGCATCAATATGCAAACTTGATCAAGCTAAGGGTTGG
TTATCCTGTTGAAGAGGAAGGTTTTGCGGTGATTTTCGTCGTGGTAAAAGCAACCAATGACGAGGTTGGA
AGTTTTGCGGGAAAACTTGGTAAGATTCCAAAAGTTAAAGTGAAAAGTACTTTGGTTAAATGAGGAGGGA
TTGTAAAATGTATGTATTTTTAAAAGAAAGGCTAGAAGCCAAAAGTTTTATCGACCCGCAGAAAATATGT
GAAGAACTTGAAAAAGCAGTTCCTGAGAAAGAAAAAGTTCGAGCCATTATCCAGAAGTCTTTGGAAAAAA
ATAGACTATCACCTTCAGAAGTTGCTACCCTTCTGAATGTTCAAGATAAAGAACTTTGGGAAGAAATATT
CGAAGCAGCTAGGAAGTTGAAAGAGGAAATCTATGGTAAAAGAATCGTTCTTTTCGCACCGTTGTACATT
GGTAACGATTGCATAAATGATTGCGTTTACTGTGGTTTTAGAAACTCCAACAGAGAAGTTCAAAGAAAAA
CGTTGACTTTTGACGAACTTAGAAAGGAAGTCGAAGCTCTTGTAAGTAAAGGGCACAAAAGACTCATAGT
AGTCTATGGAGAACATCCCAAATACAGCCCTCAATTCATAGCTGAAACGATTAGGACTGTCTATGAAACA
AAGGTTGGTCATGGCGAAATTCGAAGGGTCAACGTCAACGCAGCTCCTCAAACAATAGAAGGTTATAAGA
TAATTCGCTCCGCTGGAATTGGGACTTTTCAGATTTTCCAGGAAACTTACCATCCAGAGGTTTATAGGAA
GCTACATCCAAAAGGACCAAAATCGAATTATAACTGGCGTTTGTATGCCTTGGACCGCGCAATGCTCGCA
GGAATTGATGATGTAGGGATAGGCGCGTTATTTGGACTTTACGACTGGAAGTTCGAAGTAATGGGACTTA
TTTACCACACGATTCATCTTGAGGAAAGATTTGGAGTTGGTCCACACACGATATCGTTTCCAAGGTTAAA
ACCCGCTATAGGTGTGGATTTCAAATCAAAGTACGCTGTAAGTGATGAGGATTTTAAAAAGGTAGTTGCT
ATAATAAGGCTCGCCGTTCCCTACACAGGTATGATACTCACAGCTAGAGAACCAGCGCAGCTTAGAAGAG
AGGTTTTAAAACTTGGAGTTTCTCAAATTGATGGTGGTTCAAGCATAGGAATAGGTTCCTACTCAAAATC
CGATCCAGAAACTCTCAAAAAAAGTCAGTTTACCCTTTACGACACCAGAAGTTTGGAGGAAATTATCCAG
GAACTTTTGAAAGAAGGTTACATACCATCTTTCTGCACCGCTTGCTATCGCATGGGAAGAACAGGGCAAC
ACTTTATGGAGTTTGCAGTTCCTGGTTTTGTAAGAAAGTTCTGTACACCAAATGCTTTGTTCACTCTCAA
AGAATATCTGCTCGATTACGCATCGGCTGAAACAAGAGAAATTGGAGAAAAGCTTATTGCAGATGAAATC
GAAAAACTTGAAATAAACAAAGAGATTGCTAAAAAATATCTTAAGAGAATTGAAGCTGGTGAAAGGGATG
TTAGATTTTGATACACTGAACAAGCTTCTTCCTCGCGTTGTAATCGAAAAGAACTGTAAGATATGGATAT
GTGAAAAAGTTGGCAAAAGGCTTTCTTGTATAGCAAAGTACGGAGAGGAGCATTACTGCGAAACTCGCAT
AATTTACGAAGATGAAAAATACGTTGTTTTTTCCCAAAACTTAAACGACGAACAAACTCAAAAACAAATA
GTTGAGGTGATTAAAAGTGCTCGAAAAGGATAGGATATTCAACTTTGAAAAAATAGATGTGGAATATGTT
GCACATATTCTTTCGACGGACAAGTATGATCAGGAGCTTTTTGAATTTGCAAATGAAGTCAGGGAAAAGT
ACGTTGGCAAACAGGTTCATATAAGAGGAATAATAGAGTTTTCAAACTATTGTGTTCAAAATTGTCTTTA
CTGCGGTCTTAGAAGGGACAACAAGAAACTTACAAGATATAGAATGAGCCTTCAGGAGATAATCGATAGG
GCGAAACTGATAGCAAGTTTTGGAATAAAAACTGTGGTCCTTCAGTCTGGAGAGGATTTTAGCTACACAA
CCGATGATATCTCATATTTGATTAGAGAAATAAAAAAACTGAATGTAGCCATCACTTTAAGTTTGGGAGA
GCGTTCCTTTGAAGAGTACAAAGTTTGGAAAGAACTAGGCGCAGACAGATATTTGATGCGTCATGAAACT
GCCAATCCCCAGCTTTATGCAGCTTTGCATCCAAACGACTCTTTTGAGATCAGAAAATCACATTTGTTTT
ATTTGAAAAAACTTGGCTACGAAACTGGTGCGGGTTCGATGGTTGGTCTTCCTGGGCAAACACCGTACGA
TCTTGCGCTTGATATAGCTTTTGTGAAGGAATTGGATGCTGATATGATAGGAATTGGGCCTTTTATTCCA
CATCCAGATACTCCTTTGGCAAACGAAAAAGGCGGCGATCTGAAAACTTGCTTGAAGATGATCGCGCTTG
CAAGAATTGCTGTACCTACTGCTAACATACCAGCGACAACTGCGCTTGGAACGATTAATCCCTTTGGAAG
GGAACTTGGTTTAAAATGGGGTGCCAACGTGATAATGCCAAACATGACCCCAAATCCTTACAGACCAAAT
TATTCACTTTACCCAGGAAAAATATGTGTGTTTGAAAACGACACAGCGTGTGCAAACTGCGTCAAGCAGA
TCATTAAGCGCGCTGGCTTAATTGTAAGTGACGACTACGGTTATCGCAAAAAAGAAGTAGTGATTGCACT
TTGAAAAAGGGGTGAAAAAACTGTGAGCTTGAACAAAACTCCTCGTTCTGAAAGATTGCACATAGCGATC
TTTGGAAGAAGAAACGCAGGAAAATCTAGTTTGATAAATGCAATCACAGGTCAAAACGTTGCTCTTGTTT
CACCTGTTAAGGGTACAACAACTGATCCCGTTTACAAAGCCATGGAATTACTACCGCTTGGGCCAGTTGT
TTTCATAGACACAGCTGGCATTGATGATGAAGGAGAACTTGGAGAACTGCGAAAGAAGAAAACTTGGGAA
GTTCTTGGAAAAACTGATGTTGCTATATTGCTCATCGATAACACAGAAGGTGTTGGAGAGCCTGAAGAAG
AAATTTTGAGTGCCATCAAAAAGCAGAAAATTCCAGCGATAGCTGTCTTTAATAAATGCGATTTAAAGAC
AATTTCTTCTGATATGCTCTCATTTTACAACGCCAAGTGGGAAATACCTGTTGTTCAAGTTTCTGCTGCC
ACTGGGGAAGGTATAGAAAAGCTCAAAGAAATACTCATGCAAACTGCCAAAGCCGATGAAGACCAAGTTT
TTATAGTAAAAGATTTGATCTCTCGTGGAGATTTTGTAGTTTTGGTTGTCCCAATTGATAAATCCGCACC
AAAAGGAAGGTTGATATTACCACAGCAACAGACGATAAGAGAGATCATCGACGCGGGTGGGATGGCGGTT
GTCACACAAGAAGATAGACTTAAAGAAACTTTGGATGCGCTCAAAGTCAAACCTCGTCTTGTCATAACCG
ATTCGCAGGTTTTTCACAAAGTTGCGGCTGATACCCCTTTGGATATACCTTTAACTTCCTTTTCCATACT
CTTCGCAAGGTATAAAGGAGATCTTGAAGAGCTTGTCAAAGGAACTCAAGCAGTTGAAAAGTTAAAAGAT
GGCGATAAAGTTTTGATTGCCGAAGCTTGCACGCATCATCGTTTGGATGATGACATAGCACAGGTGAAAA
TCCCACGATGGCTAAAACAAAAGACAGGAAAAAATCTACACATAGACATTGCGAGTGGTGGAGATTTTCC
AGAAAATTTAAAAGAATACTCCCTCGTGATTCACTGCGGAGCTTGCATGCTCAACCGCAGAGAAATGATG
CGAAGAATTAGACAAGTTAAGGAAGCCGGTGTACCAATAGTGAATTACGGTGTTTTCATAGCATATGTTC
AGGGAATATTGAACAGAGTTTTACAACCCTTTCGAAAATTGAGAAACGCGTTAAAAGAAGAAGAAGAGAC
AAAAGTTGTATAATTTTTCATAAGAGGACCTGTCAACTTAAGAAGGAAAACTGCACTAATAGAAGAAATG
GAAATAGCCACTTCACTATGTCCTCATCCCTCCTTTTGTACCATAACCTGCTTATGTTAAAACGCCTCAG
CCTGTACCTTGTTATCCCTATCACGCTCTCAACAAGACTTCTTTCCCCAAACCTCTCATGCTCGTGTTCC
CAATATCCCATATTCTTTTTTCTCGCTTCCCAGTACCATGGCCCTTGCTTTGCCTTTCTCTCGTGTCTTA
CTGACCAACGCATAGATCACTTTCTTCCTCTTAACCTCATTTATGTTCACCTTCATCTTGTCTATAGCTA
CTACTGCATTGCCTTCTATCTTCTCAGCATTCATCCTTGTCCACCATTTCCTCAAGGCTTCATGACTGAC
TCCAATTATGGCTGCTGCCTTCCTTAATGCAAGTTCATACTTTCGCCTCATGTGGAACTCTTTGTCTTTG
AAAAAGGTTTGGTATAATTTGGTATAGGTACTCGGTGATATTTGTTGTTGTAACTTTCATCTTTACGGGA
ACCTCCTTTCGGTGAGAAGGTTGGTTCCCGTTTATTTTATCTTATTCCCCAGCTTAAGTTGACACCTCCA
CAAACATGCCCATGTCATATTCCCTGTTGCATCGTTTTTGGAAAAAGATGGAACTTTCACAAACACAGAA
AGAAGAGTACAAAGAGTTAGAAAAGCCTTTGATCCAATAGGTGAAAGTAAACCAGACTGGCAGGTTATCA
TGGAACTTTCTAACAGAATGGGATATCCAATGAACTATAAATCTCCAGAGGAAATCATGGAAGAAATCCG
TTCCTTAACGCCGATATATGGAGGTATAACGTATGCAAGAATAAGAGGAAAAAGGTTTGCAATGGCCTTG
CAGAACCTTGGAAGACCCTGGTACATCGATACTTCATGTCTCAAGATTCAGCACACCAGATGGACTTGCA
AAGTTTTTCGCCGTCGAATACCGAGAATCTCCAGAACTTCCAGACAAAGAATACCCATTCTTCCTTACAA
CTGGTAGGTTGCTCTTCCATTTCCATACTGGAACGATGACAAGAAGAAGCACCATTGCCAAGTACATAAA
TGAACCCTATGTGGAGATAAATCCAAAAGACGCACAAGAACTTGGGATAAAGGATGGCGACGAAATCTAT
GTTGTTTCAAGGCGTGGAAGAGTCAAAAGCAAGGCAAAAGTTACTGAAAAAGTCCCTGAAAGAACTGTTT
TCAGCACATTCCATTTCTTCGAAACACCAATCAACGAACTTACTTTGGCAGATCCACTGGATCCGGTTGC
AAAAATTCCAAACTTTAAAGTGAGTGCCGTGAGGATAGAAAAAGCATGATAGCGGTGATTTTGAACGGCG
GGAGATCAACTAGATTTGGCGAGGACAAAAGCAACTTTTCCATAGGCAACTTGACGATGGTTGAAGTTGT
CTTTAACAAGCTGTGTGAAGTTTTTGAAAAAGTTATTTTGGTCGGCAAACCCCATCCAAAACTCCCTTAT
GTTGTTGACAAATATTTCAAAGGGCCGGTCGGAGGTCTTCTGACCGCCCTTGAACTTCTCGATGAAGATG
TCTTTCTAATCGGTTGTGATATGCCGTGCGTTATGCCTGAGGTTGTCAAAAGGATGTTGAAGTTCTTCAA
CAACGATGTTGACGCAGTTGTGCCAATGCTTTCTGATGGGTTTCACCCACTTCATGCGATTTATTCAAAA
AGGATGGAAAAGCATCTGCGCAAAAGTCTTCTTGAGGACTGTTCTTTCAAAACAGCCTTCAAGTATGCAA
GAGTTGTATTTCTCACTGAGGAAGATTTCAAGGATATAAAAGGGTGGCAGAAAAGTTTTATAAATATCAA
TACCAAAGCCGATTTGAAATTGCTGGAGGTAATATGAAGGTAAAAATTTTCAAATGCTTTACCGAAGGAT
TTTGTGAATGCTTTGAAGATTTGGTAATCGACGATTCACTGATAAGAGTTCATTTGAACGGTGAATTTCT
TTTTGAAACCCACTGTTTAGCAGAGGATGTAGAAGAGTTTGTGCTTGGATATATGGTCTTCAAAGGAATA
AGGCCTGTGAAGTGGTCCTTTTCCTTCGATGGAGTGAATGCCAATTTGAACCTTCACGAATTTAAACTTT
TCAAAAGTCCGATGCTTGTCAAATTTACCCCTTGTATGAACGCGATAAAAGAACTTCAGGAATTTCAGAA
TTTTTCACTCGAAGAATTACCTTTCAAAACCAAAATTAGAACTTCAGCAGTTTTGAAAGCTATGGATCAC
CTTTTGAACGATGAGCTTCACAAGAAAACCGGAGCGGTTCACCTTGCTGGTCTGTACGATAGTGCTGGAG
AACCATTGGTGAAATTTCAAGACATAGGAAGGCACAACGCTGTGGATAAAGTCGTGGGATGGATGGTTAA
AAACAATGTTGATCCAACTGGTAAGATCCTTCTTTCAAGCGGAAGGTTGCCGTACGACATGGTGGTGAAA
GCCGTTCACGCTGGCGTAGAAGTTCTTGCTTCAAAAGCACCTGCTATGGCAAGTGCGATTCAATTGGCTG
AAAAACTGAATTTGACTTTAATTGGTTTTGTGAGAGAGGGAAGAATGAACGTTTACACACATCCTGAAAG
GGTTGAGGAGGTGGAAGGATGAAAACCCCAGCGGAAGTACAAAAGGTGATTGTAGAGGAAGTGTCGGTCA
AGAAGGCTAACCTTTCGATCCTACAAATGGTCTTATTGGGAATCCTTGCAGGTATGTACATCGGTTTTGG
AGGGATACTCATGCTCACAGTCTCAACACAAGTCGAACCATTTGGCTTGAAAAGGTTTTTAGGAGGAGCT
GTGTTCAGTCTAGGACTGATGTTAATCGTCATAGCTGGTGCGGAGCTTTTCACCGGCAACGTTCTCATGC
TCACCTCTCTTTATGCCAAAAAGATCACGCTTGGTAAGATGCTGAGGAACTGGGGGGTAGTTTACCTTGC
AAACTTGGTTGGTTCTATTCTCATAGCTTGGATGTACGTTCAAACTCATATTTAGGGAAATGCCAATTTT
GTAAACGATCTTGGAAAATTCGCCGTATCAGTTGCAAACACAAAAGTAACTTTGTCTTTTGGAGAGATTT
TCTTCAGGGCTATTTTGTGTAACATTTTGGTTGACCTAGCAGTTATACTTTCCCTCGCAGCAGACAGTGT
TGAGGGTAAAATCCTTGGCATTTTCTTCCCGATAATGGGATTTGTTACGATGGGATTTGAACATAGTGTT
GCGAACATGTCTTTGATTCCAATTGGGTTGTTCATAAAAAGTGTTTCAAACTTTGGCCCAGATACCTTAA
CATGGGCAGGCTTTTGGAAAAACATAGCAGCAGCAACACTTGGCAACATCGTCGGCCCTGGTATCCACTT
TATGGTTCCAAACCTCAAAGTTGAAATACCGTTTTAAAAAGCCCCGGTTTTTCCGGGGCTTTATTTTTTG
TTGAGACCAAGGGAACAGTTACATTAAACATGTAAACACAAGATTACTTACAACGTTATGCGCGTTTTTA
GACTATTTATACGCTTTTGAAAACTTTTTCTTTCTGGTATTTCTGGTTTGGATATTTTTAAACTGATGAA
ATATAATTTTACCAGAATATTCAGCGGAGCGAATACGTTATGGAAACGATACACGTTCCAGTTATGGTAA
ACGAAGTTCTCCAGAGCTTTAAAGGCTTAAATGGAATTTTTTTAGATTGTACTGTTGGACTAGGTGGTCA
TGCTGAGGCTTTGTTGAAAAATTTTCAAGAAAGTGTAGTTGTTGGTTTGGACGTTGACGAAGAAGCTTTA
GCAATAGCGAAGCAAAGGTTAGCGGAGTACGAAAAGCAAGGTAGAGTATATCTTTTCAATTGTTCTTACG
TTGACGCAGTAGATGTTCTAAAGACTTTAAAAATAGATAAAGTCGTAGGAATTTTGATGGACCTAGGTGT
GTCAACACTACAACTTGTCAAAAGTGAACGTGGTTTTTCTTTCTTGATGGATGGACCGTTGGACATGCGA
ATGAACAAAAACCAATCTTTAACAGCGTACGACGTTGTGAACAAATGGGATGAAGACGAACTTAGAAGAA
TTATTTTTGAGTACGGCGAAGAAAAAAGATACGCACGACGTATAGCGAGTTTTATAGTTAAAAACAGACC
AATATCTTCAACGAGTGAACTTGTAAAAGTTATAGCGAAAGCCTTGCCGCCGGAAGCAAAACGCAATAGA
AAAAGACATTTTGCCACAAAAGTTTTTCAAGCGATAAGAATAGCAGTGAACAACGAGCTTGAAAATTTAA
AAAGATTTCTTTCATTTGCGCCAGAACTTTTGCAAGTGGGGGGAAGAATAGCGGTAATTTCCTTTCATTC
GTTGGAGGATAGGTTGGTTAAACAGGCGTTTAAGACCGATTCAAGGTTGAGAGTTTTAACTAAAAAACCA
ATGGTTCCAAGTACTGAAGAAATAAAGAATAATCCAAAGTCGCGTAGTGCAAAGTTAAGGGTAGCGGAGC
GAATTTGAAAGGAGGTTAAGGATTGGCTTTAGTTAAGTCACAAGTTAAGCGGAGCGTTAAAGCCGGCACG
CGTACCCTTGTTTTAAGTCTTCCAAAGTTTATGCTCCTTCTTCTGTTCGTTACCGTGGTTCTAGCCATGG
GAATACCAACTGTCAAACTCGTTATTGAATCTGCAAAGTTAGCCCAAGAAAACAGGGTACTTGAATCGCG
CATCAACGAGATGCAGCTGCAGTTAAAGCAACTTGAAGAACTTCAAGCTCTTTTGCTTTCAAAACATGAA
ATTGTCAGAGTGAAAGATGGCGAATAACCCAACAGGTACGCGGGTAAAATTCATATTTTTCCTTTCCTGT
GTTTTTGTGGGGGTAGGAATATCAAACCTTATTCTGCAAGGTTTAGGGTTACCTGCTGTTTATTCGTTGA
CCTTCAAAGTTCCATCCACCAGAGGTAAGATTTTCGATGTGTATGGAAGACTTTGTGCATACGACGAGAT
TGTTTACAGTGCTTATCTTGATGTCGATTTTCTCAAATCGCGTTTCAAAGAGCGATTGATGCCACATTTA
AAACTTTTGATTGCTAATTTTTCTTTACCATACTCTCCCGAACAGTTGCTTTCAAATTCTAAGAGGTTTG
TAAAACTTGGCCAAGCTAAGGAACGTGATGAATTACTTTCAAAAGTTCCAACGGAGTTGATACCTTTCGT
TTCAATTGAATATGAAACTGTTAGAAAGCGCTTTGAAGACTATGGGATGGGAAAAATTCTTGGAAAAGTT
ATTGATGGAAAGGGATTTGGAGGAGTTGAAGAAGCTTTGAACTCAACTTTGGCAAGGCAAAAAGATGGAA
AGATCAGAATCAGGTATAAAGGTTTCTTAACCACAACTTTGGTGATTGAGACGATTGCCTCACCGCGAAA
TGGTAAAGATATCAGCTTAACCATAGATTTGGACCTACAGAAAATAGCTTACGAAGAAATTAAAAATGCT
GTTCAAAAAAACAGAGCAGTATCTGGTGGAGTAATAATCTTAGAAACAAAAACAGGTAAAATTCGTGCTA
TGGTTACCACAAGAGAATGGAACGATGCAATCATGGGATACTTTGAGCCAGGGTCTGCAATAAAACCAAT
TGTTTATGCAATAGCTCTTGAAGAAAAAATTGTAGATTTACAAACAATTTTTCAATGTGAAGGAAAGATA
AAGCCCATTGATGATGTGGATATTGTCGTTCGAGATTTGTACGTTCACGGTAAAGTTGATCTGACCGAAG
CACTTGTTGAATCCTGTAACAGTGCAACGATCCTTTTAGCAAGGCAAATCAAAGAAAAACTAGGAGATTA
CAACTACTACCAGTGGCTTGAAAAATTTGGTTTTGGAAAACCAACCAAGGTTCAGCTTGCCGGAGAAATC
TCAGGAGTACTGAGAAAGCCAGAGAGTTGGTCAAAAATAGACTTTGCCATGATTTCGATAGGTCAAAGCA
TTGGAACAACTCCGCTTCAATTTGCCGCAGCTTTCAACACGATTGCCAACCGAGGAGTTTACGTTGCTCC
AACAATAATTGAGGATTTTGAAACAGAAAAAAGAAAAGTTTTAAGCCCAGAAGTTTGTGACAAAATCGTT
CAGATTCTTCATCAAGTTGTAGAACGTGGTACCGGTGTTAGAGCAAAAGTTCCAAACGTCGGCATAGCTG
GAAAGACTGGCACTGCCCAAAAAGTTGCCGCTGGTGAGGATAAGTATTATTCAATTTTTGCAGGTTTTTT
TCCGTATGAAGATCCGCAATATACCATTTTGGTTTGGTTGGATGAACCTTCGGCAAATGCATATTTAGCT
GGTGAAGTGGCGGCGCCAATTTTTGCAAAAATTGTTCAAAGAATAACTAAGCTTTCAAGGGAACAAGTGA
TAAGCTTTCAAGAAGGTTTAATGCCAGATTTAAGAGGTTTAACCGTTAAGGACGCTTTGTTCATCTTAAA
GCAGCTGAACGTCGAGGAAATAGAAATAGTTGGTACAGGCATCGTGAAAAATCAATACCCACCTCCCGGG
TCAGTGGAGCTTGAAAAGGTCATACTTTTCCTAGGTTATTGATTTTGCTCAGCTTGTTATTCAGAGCTTT
TCAAAAAAGCAAAGATTTCGTCCAAGTTTGGAAGTTCCTTTATTGGATAAACCTTGAAAAAGACAATTTT
TCCCTTTTCATCAATCAATATGTTCGCTCTTTCCGAAAACCCATCCTTTTCTCTGAAAATTCCAAACAGC
TTTGCCACATTTCCGTGTGGCCAAAAATCCGACAAGAGCTTCAGCTTTGATATACCAAGATTATCTGCCC
AAGCTTTTTTACTTGGTATTGGGTCAACACTTAAGCCAAGTGGAACGACGTTGAATTTTTCAAATTCTTC
AAACCATTGTTCCAAGGAAAGCATTTGTTTTGCGCAAACACTTGTCCAAGCTAGAGGATGAAAAGACAAC
AAAACTTTTTTACCTCTTAAACTTGCCAATTCGACGACTTGACCATCTTGATCTTTCAACGAAAAATTTG
GAGCAAAGTCGCCCACGTTCATAACTCTTACCTCCTTTTTCTCTCGATAAAACCAAGTATTTCCTCTTTT
ATATGCTTTCTAAAAACAATTGGTTTGGATGACTTGGTATAAACTGGTTGGAGTTCTTCAAAGGTTGGTT
TTTCTTCGATATAGAAAATGCCAAGCGGATATGGTTCTTTTTGCATTGCCTTCTCAAAGGCTTTAACGAT
ATTCTTTGGGTCATGGTCAACCAAATAGTACGTGTTCTTTTTGAACCATTCGTACGTGTTCAACTTGTTG
AACGTGACACATGGTTGAAAAATATCTACCAAAGCGAAACCTTTATGCTTTATAGCAACTTTGATTATTT
CCTTTGTTTGCTCAAAGTCTCCACAAAATGCCCTTGCGACAAAAGATGCTCTTAAAGCTATGGCGACGGC
AATTGGATTGAATGGTTCCAACAGTGAACCGAAAGGTTGCACGGGTGTCATGAAACCTCTTTGACTTGTT
GGAGAAGCTTGCCCTTTTGTCAAACCGTAAACCATGTTGTTGTGTACAAGTACTGTAATATCCGGGTTTC
TCCTAATTGCATGTATGAAATGATTTCCACCTTCACCGTACATACACCCATCTCCACTTTCAACAATCAC
TGTGAGCTGGGGGTTACAGACTTTTATGGCGGTCGCAACTGGAAGGCTTCTTCCATGTAAACCGTTGAAG
TAGTTGCACCTTAAATATTGTGGGGCTTTTGCTGCTTGCCCAATTCCCGAAACCAGCACAAGGTTAACTG
GGGCGATATCGAGCTCTTCCAAGGCTTTTTTAAGGATGTTATGTATCGAGTAATTTCCACATCCTGGACA
CCAAGCGATGTCAACATCTTTAACGTTGTATCTCACAATATCTACCCCCTGAAAGTGTTTTTGAATACGT
CCAAAATCTCTTCAACTGAAAACGGTAGACCATTGTACTTGGTGTAAGTTTCAAATCTATCAAAACCGGT
TTCCTGTTTTATCAACTTGGAGAGTTGTCTTGTGAAATTTCCTTCTACAACTATCATTTTCTCAGCTTTC
TTTGCGTATTCAACAAATTCCTTTGGGAATGGAAAAATTTGGACAAAGTGGAGTACAGCTAAGTTTTCAA
ACTTTTTAGCAGCTTCAATTGCTGCGTTTTTTGTCGAACCAAAGCAAACGCACAAATATTTGTAATCTTT
TGGACCATAAAGCCTTAAGGGAATTTGATCTGAAAAATTTTCAAGCTTTTTCCATCTTTTTCGAACCATT
TTTCTACGCATTTCAAAATCTTCCGTTATTCTCCCATATTCATCATGTTCATCGCTGTCAACGCAGACTA
ACCCATCTCCATACCCAGGTATGCCTCTTAAAGAAATACCAGAATCAGTTAATTGATACCTCTTATAGTC
TTGATCAGTTTTAACAATATGGTTATTAAGCTCGTTAAAGTTTGGCAAATCGGGTACGTCATAGATTGAA
TCGATCAAGTACTGATCTGTAAGTATTAAAACCGGTATTTGATATCTGTCAGCGACGTCAAAAGCTTTGT
AAGTCAGTTCAAATGCTTCTTCCGTATCACCTGGTGTGTAAATTACCCTTGGAAACTCCCCGTGACCTGC
GTAAATTGCAAAAAGAAGATCACCTTGTTCTGTCCTGGTGGGCATGCCAGTCGCAGGTCCAGGTCTTTGC
GCAAGATGAACAACCAAGGGACTTTCTATTGCTCCAGCTAAACTGAGCGCTTCCACCATCAGTGCAAAGC
CACCACCTGAAGTTGTAACCATGGCTCTAGCGCCGGCATACCATGCACCCAAAGCCATGTTTATCGCAGC
AATTTCGTCCTCTGCTTGTTCAACGATGATGTCGAACTTCTTGGAATATTCTGCCAAAGCAGTCAAAACA
GGTGTGGAAGGTGACATAGGATATGATGATATGAAATTACATCCAGCGTACAAAGCTCCAAGTGCTACGC
CTTCAAAACCCGCAAGTAAAAAGCTTGATTTTACAATATCATCTTCTTGGAGTTTTTCTAAGCTAAACTT
TGTTTTTAATCCTTTACCCAACTCGTATCCAAGCTGCAAAGCTTTTAAATTACCACTTAAAACTTCTTCA
TCTTTTCCAACCAGCCTATCTCGGAGTACCTGTTCTGTAACTTGCTTTGGTATGTCGAGCATTGAGCAAA
TTGTTCCCACGACAACTGTGTTTTGGAAAATTTTATTGCCGGCTTGAGTCGCACAAGCTAAAATTGGTAG
TCCAATAACGTTTTTTTCTTCTTTTAACATAGAAAGGAAAGTTTCGTCAACAAAGATGGATTTGAAATTC
TTGTACAAATCTCTGAGTCTAGAAATATGTTTTTTAGGGTCAGAAAGGATGAAAACAAAATCCACGCTTG
ATTTGAAGGCTTTGACGTTTTCATCCGATATTCTTATGAGAGTGGAATTGCTACCACCCCTGATCCTTGA
CATATACTCTTTGTAGGAGAAAACATGGAAACCAGCTTTTTTGGCAATTATCGGTACTAAACTTTCAACG
AATTGAATTCCTTGCCCTGCTTCTCCAAAAATCGCAAAAGAATATTCCATAGACTTAACCTCCTTTTTGT
AATTATATCATTTTTTCAAAAACTGAAAACATTGAAGAAAACCTTGACCTTTCATTTTCTCAAGTGATAT
AATTTTAAAGGTAATTGGGAGGTCGTCTAACGGTAGGACAGCGGACTCTGGATCCGCCGGTGGAGGTTCG
AATCCTCCCCTCCCAGCCAATTTAACTCGAAAAGCGCCTCTTTTAAGAGGCGCTTTTTTGATGTAATATA
ATACTTTATGACAAAAAAACAAGGAGGTTATACAACGTGGAAAAAACAGCAAAACTGCAGGACAAAAACT
TGGTGGTATTCGATTACGTTTTCCAAAAAGACGAGGTTGACAAAATTCGACAGATAGCTATAAAAAATGT
CGCAGCGCGCGTAGAAATTCCAGGTTTTAGAAAGAGTAAAGCCCCACAGAGGTTGATCGAAATTAGATAT
CCTGAAACGATCAAGGTTGAAATGGTTGAAGCTTTATGGCAGGAGGTTTTAAAAGATCTTTCAAACGAAC
GAGTTGTTTTACCACCTATCCTTGCGGATTTTGACTTGTCAAGCGATACGGCAAAATTAAGCGTCGAGGT
GCATCGTGTACCAGAAGTCATCCTAAAACCCTTTGAAGAAATAGAGCTTAAAAAACCTGAAAAAGATTAC
ATAGTTTCCAGCTACGTTGAGCAAAGGTTGAAAGAGCTTCAACAACTTCATGCAATCGTTGAGCCGAAAG
AAGGACCAGCTGAATACGACGATTTGGTTAGGGTAAAGTTGACCATCACAAAAGATGGGAAAGTTTTGGT
AGATCAGAAGGAAACCGAGTACATCCTTTATAAAGACGACGATAGACCGATCGTAACTGAAGTTGCTGGT
AAAAAAGCCGGCGAAGTTGTCGAATTCGACAAAGATTTTGGTTCTGGAAACGTTTATCACTACAAAATAG
AGATTGTTCAAGTCAACAAAAGAACTTTACCGGAAATCTCCGATGAACTGGCAAAGATGGTCAGCGCAGA
ATATGAAACGCTTGAACAGTTGAAAAAGAGCATAGAAAAAGAGGGAAGCGACCTTTACGAGCGTGATGTA
AAAGAATTTTTGATAAACCAAGCCATTGATACTCTTGTTGATACAGCCCAACTTGAAATCTCTGACCGCA
CCTTAGACGAACTTGTTCAGGCGGCGTATGAAAAAATCAAGAAAGATCGCGCAGAGTACGAAAGACTTAT
TAAGGAATATGGGAATGACGAAAAATTGAAAGAAGCTTTGAGAAAGTTCTACATTTCCGATCTAAAACAA
ACTTACGCAATTGAAAAAGCAGCCGAGCAAAACAACATCACTGTGAGCGAAGATGAAATACTCACACAGG
CTGAAAACCTTGCTTTGAGTTGGGGTATATCGGTTGAGAGGGCTAAATCCCTTTTGAAAAACCGTGAGGA
CCTGAAAGAAGATGTTCGCTGGCACATTTTAAGGTCAAAAGTTGGAGAATTGATCTTAAGCAAAGCGAAG
ATAATGGAGGTTCATCCACAAGAGGCCGAAAAGGAGGCGAAGGAGGATGAACAGAATAGAGCGTGACCAA
TATGTACCCATCGTCATAGAGACAACTGGACGATACGAAAGAGCTTACGATATATACTCAAGGCTTCTCA
AAGACAGGATAGTGTTTTTAGGATATCCAATCGATGATCACACGGCAAACTTAGTGGTTGCACAACTTCT
TTTCCTTGAAGCAGAAGATCCAGATAAGGATATCCATCTTTACATAAACAGCCCTGGTGGCTCTGTCACG
GCAGGGCTGGCAATTTACGATACAATGCAATACGTCAAGTGTGATGTTGTGACGATATGCATTGGTCAAG
CCGCGTCTATGGCTGCAGTCCTTTTGGCAAGTGGAACCAAAGGCAAGCGTTACGCTTTACCAAATGCCAG
GATAATGCTTCATCAACCGTTGGGCGGTGCCGAGGGACCTGTCAAGGATGTTGAGATCATAACCAAAGAA
CTTTTGAGGATAAAGAACCTTATAAACAAAATACTGAGCGAAAAGACGGGGCAGCCAATTGAACGGATTG
AAAAGGACACAGATCGAGACTTTTTCATGGATGCTTACGAAGCTCTTAACTACGGTTTGATAGATAAGGT
GATTGAACCCAAGAAGGTGATCTGATTTGAAGCTCACTCCAATGATGCAACAGTATTTGCAGATAAAGTC
TCAATACAAAGACGCAATACTTCTGTTTCGCTTGGGAGATTTTTATGAAGCCTTTTTTGAAGATGCCTAC
ACGGTTTCAAAGGCTTTGGATCTTGTTTTAACCCAACGTCAAGGAGCACCGATGGCCGGTGTTCCTTATC
ATGCTTTGAACAGTTATTTGAAAAGACTTGTACAACTTGGGTACAAAGTTGCCATATGTGAACAAATGGA
AGATCCAGCAACTGCAAAAGGTTTGGTCAAACGACAGGTCACAAGAATTGTCACGCCTGGAACGTTGGTT
GAAGATGAGCTACTTGAAAGCGATTCAAACAACTATTTGGCTGTCGTTTTGAAGGATCAAGAAAAATACC
ATGTTGCTGCCGTTGATGTTTCAACCGGCGATAGTTTGGTTGCTTGTTTTAACGATCTAGAATCGGTTTT
CGATTTTCTCAATTCTATCAAGGCAACTCAAATACTTTGTGATCCTTCGCTCAAATCGACCTTCCAAAGT
GTTTTCAACGTCCTTGTAGAACCTCTTCAAGATTGGCATTTGAATCCGCATGGAATGGAACAGGATGTGG
CAAAAGTTTTCAACGTAGTGACGATAGATCATTTGGAACTTAAAGAAAATTTAAAAGCCTTTGCTGCCCT
GGTTAGATATCTTCGCTACACCATGATGGTGGAAAACCTCATGCTCAAGCCCCCAAAGATCATCAGGGAT
GAAAGGTTCGTCATTTTGGATTCAACAACCGTTGAACACTTGAACTTGATAGAGCCGAAGGGAAAGAGTC
TTTTCGATGTTTTGAATTACACCAAAACCTCTATGGGATCTAGACTTTTGAAAAGTTGGATTCTTCAACC
TTTGAGAGACCAGAAGGAAATAACAAGTCGTTTGGACAAAGTGCAGGCTTTCGTTGAGGATCAAATACTT
TTAAGTGAATTGAGAGAATATCTTCACACTGTCAAAGATCTTCACAGAATTGCCAGCAGATTGCGTTATG
GCAAAGCAACCCCAAAAGATTTAGTAGCCCTTAGAACCACCCTTGAAGTTTGTCCGCAAATACAGCAGCT
TCTTTTGACAAACGATGCCTTTCTTGAAGCGGAGAATTTGGACTGCTTGACAGATTTGTGTGAAGAACTG
GCAAAGGCGTTGGAAGATGAGCCGTCGAACGTAATAGGAGAAGGAAAGGTGATTCGTCAAGGTTACGACA
AAGAATTCGATGAACTCAAAGACTTAGTTTACAACTCCGAAAAATTTCTTGCAGAATACGAACAAAGGGA
AAGGGTTTTGACGAATATACCGAACTTAAGGGTTGGATACAACAGTGTTTTTGGTTACTACATAGAAGTT
ACAAAGTCTCATTTGTCAAAAGTTCCTCCTCATTACATTCGCCGCCAAACTCTTGTGAATGCTGAAAGGT
TCGTAACAGAAGAGCTAAAGCAATTTGAGGAGAAAATGCTTCACGCAAAAGAACTTCTAGAAAAGAAAGA
AAAAGAGCTCTTTGATTCTCTTTGTCAAAAAGCCCTTGAAAAAGTTGATAAAATAATAGCCATCGCCGAT
TTCATAGCCAACATAGATGCTCTGCAAAGTCTAGCCTATGCTGCAAACCTAAACAAGTACACCAGACCAA
AATTCAGCAACGATGGAAAACTTGTTCTTGTAAAAAGCAGGCATCCAATTGCCGAAAAATTCACCGAAAA
TTTTGTACCAAACGATCTAACTTTGTCCAACCAGGAAAGCTTCGTGATCTTAACAGGTCCGAACATGAGT
GGAAAATCCACTTTCGTTAGACAAGTTGGACTGATCGCTTTGATGGCTCAAATTGGCAGTTTTGTTCCCG
CCGAAGAAGCTGTTCTGCCGATCTTTGACAGAATCTTTGTGAAAATGGGTGTTCGCGACGACATAATAGG
TGGTAAAAGTACCTTCTTAACCGAGATGAACGAAATAGCAAAGATAATTTATCAAGCAACCAAAGACAGC
TTAGTTCTTTTAGACGAAGTTGGTCGTGGCACGAGCACTTTCGATGGAATAAGCATAGCCTGGGCCATAT
CGGAATACCTTCACACAAAGATCAAATGCAAATGTATCTTTGCAACTCATTTCACCGAATTGACTGAACT
TGCCAACCTTTACGATGGGATCGTCAACAAAACCATACAAGTTATGGAGCAAGGTTCTCAAGTTATCTTC
TTACACAAGGTGGTGGACGGAGTTGCGGATAAAAGTTATGGGATAGATGTTGCCGCGATAGCTGGAATTC
CTGCAGAAATAGTCCAAAGAGCCAGAGAAGTTTTGGACGTGATAGCATCGAAAAGCGAACTGGAAGATCG
TTTAAAGGTTGTTAGTACCGAAAGACTTAGAAAAATTGGTAGAAAGAAGGTGAATCCGAATCAAACAACG
CTTTGGTAATATGCCAATTTTGCATGTTACTCATCTTAGAGCAGACGCCGATGGGTTTGCTAGTGCTTAC
TGGGGATATAAAGTCTTCGGTGGAGGGCTTTACATACCAGAACCAGACTCAACAGTTCAAAATTTGATGA
AAAAGCTAAAGGTGAAAAACGTAATTCCTCCTGTGGTGGTTGGTTTTCACGTTTACGACACGTGCGATTC
GAAAAAGCTACCGTTTTTTGTTTTCAACTACAGTGTTTTCGACCATCACAAAGTTGAAGATGAAGACTTC
CTGAAAAGCTCAGTCTTTTCATACGTTAAACCTAGAACTGCCAATGTCATGAACCTTTACGATTTATCCG
AAGGAAAGCTTGAGGATGATGTACTTTTTGTCTTTGCAGTTGCTCTTGTCACTGACACCGGTTTTTTAAA
AACAGCAAAAGAGGAAGAGCTTTTTTATCTTTCAAAGTTTTTGAAAAAAAGACCACTTGAAGAAGTTTTC
ACCGTTGTATTTTCCGGGAAAATCAAAAATTGGCAAAGTTTTGTAAGACATTTGAACAACATGAAAATCT
TTTCAAAACCAAAAATTGCCTTTGTTGAATGTGACGATGATGATGAATTTTTGATCATCATTGATACGTT
GATGTATCCCTTGGACATAGCCGTTTTCGTTGGCAAACTTCCTTGGGGACTTTGGGTTTACTGTAGAAAA
GACATGATGCAGAAAATTTATCAGAAAGTTTTGAGGGATTTTCCGAATCGTGATGCTGGCAGGCTTTACA
ACCAACACAACGTGGACGATTTAATTGAAAGAATAGAAAAAGCAATCGAAAGTTGACAAATCACGACTTG
TCAAGGTATTTTTTTGAACTTCTTCCCCGTTTTTTCTGACTAATTAATGAAGACATTGAAAGCATGGTAT
AATAATTAAGAAGCTTATTGATTTAAAACATAGTTTTTTGGACGACTTCAGGGGGATTTTCTATGACCAG
AGAAGAACTGATGAAAATAGTCTCTGAGCGTGTTGAAAAATGTACAGCATGTCCTTTGTGGGAAAAAAGG
ACAAACGTTGTCGTTGGAGAAGGCAGTCTTTTTGCGCCGATAATGTTCGTCGGAGAGGGGCCTGGCGAGG
AAGAAGACAAAACTGGGAGACCTTTTGTTGGAAAAGCAGGTCAGCTTCTAACAAAGATATTGGAATCTGT
TCAGCTTAGACGTGAAGATGTTTACATATGTAACGTTGTAAAATGTAGGCCACCTGAGAACAGAGTGCCA
ACTGCAGAAGAACAAAAGGCGTGTGGACATTTTCTGTACGCCCAAATAATGATAGTCGATCCTGTTTACA
TAGTACCGCTTGGAAGTACCGCGCTTTCTTTTTTTCTTGGTCAAAACGTTTCGATCACAGAATACAGGGG
AAAAGAGATCGAATGGAAAGGTGGTAAAATTCTCTTTCCGATGTTTCATCCAAGCTATCTTTTGAGAAAT
CCATCCAAGGAAAAGGGATCTCCAAAAGATTTAACATGGCAGGATATAAAAAAGGTGAGAATGTTTTACG
ATAGTTGCAAAAGGAGGTAATAGGTATGCCAAGGGGTAGGAAAAAAGTTTTAACACCAACTTTGGAAGAC
TACTTGGTGGTTATTTACGAAATTCAGCAAAAACAACCTGCGGCACGAATAAGTACGGTGGCAAGAAAAG
TAGGGGTAACCTTTCCGAGCGTTACAAACGCGGTTAGAAGATTGGCAGATCTCGGATACGTTGATTACGA
AAAATATGGGTTAATAACACTCACTCCAAAGGGAAAAAGAAAAGCCCAAACAATGCTTGTTCTTCAAAAA
AGGATTAAGAACTTCTTCCACTATGTTTTGGGCGTTTCAATGGATGCTGCCGAGAAAATTGCTCGTCACC
TTTCACACTATCTGACCGCTAGAACAAGAGAAAGAGTTAAAGAATTTTACAGAATCATCATAAACTTTGA
CAAGTCGAAGGCAGAAGAACTTGAGAAATTCATAAAGGAAAGCAGGGAACTTGTCAACGCGCCAGAACTT
CCACAAGAGGTTTTGGATGACTTGGCCGCAATTGAAAGAGGTGAAAAAGAAGAGGAAGAAGAGGGTGAAT
GAAAATGGCAAACGTTTTGGTTACAGGTGGAGCTGGCTTTATAGGTTCACACCTTGTTGATGTCTTGCTT
CAACAAGGTCATAAAGTTGTCGTGGTTGATAACCTATCTGCTGGAAAGATAGATAACCTCAATAGAGCCG
CACTTTTTTATCAACAAAGTATTCAAGACTCTGAGATGATGGAAAGGGTTTTCCAACTTCACAAGTTTGA
CTATGTTTTCCACCTTGCCGCACAGGCAAGCGTTAGCGTTTCTGTTAAAGAACCATCCACCGATGCACAG
ACTAACATTTTGGGAACGATTGTTTTACTTGAAAAATCTGCCAAGTATGGCGTTAAAAAGTTCATCTTTT
CATCAACTGGTGGAGCGATCTACGGTGAAGATGTTCCTATTCCAACCCCAGAAACAGTTGAACCTAGACC
GATTTCTCCTTATGGAATAGCCAAAAGATCTGCCGAAATGTACTTGGAATTTTTCAAACGGGAGTACAAC
TTGGACTATGTTTCCTTAAGGTACGGTAACGTCTACGGTCCCAGGCAGGATCCAAACGGTGAAGCCGGTG
TGGTGGCGATTTTTACAGCCAGGATGCTGAAGAATGAAGACGTTATCATCTTCGGTGATGGGGAATACGT
TAGAGACTACGTTTACGTCAAGGATGTTGTTCAGGCAAACCTTTTGGCCATGAAGGATGGCGTCAGCGGT
GTTTACAACATAGGCACTGGGATTGGTACGACCGTCAACCAGTTGTTCAAAATGCTGGCAAGACTTACTG
GATATCAAAAACAACCTGTCTATGCTCCTCCGCGCAAAGGTGATTTGAGAAAAAGTATTCTTGATCCGAC
GAAGGCAAAAAACGAACTTGGTTGGAGCCCGCAGACAAACTTGGAAGAAGGCTTGGCTTTGACCATTGAA
TATTTCAAATCTTTATGAGCGAGGGGATAGCTATAGGTGGATCAAAGGCCAAGTGATGCTCCCCTTGCAG
AGCGCGTTAGGCCAAAGGACCTAGACGATTTGGTGGGACAAAGCCATGTGATGGGAAAAGATGGAATACT
TCGCAAGGCCCTTGAAAAGGGAACAATATTCTCTTGCATACTTTACGGTCCTCCTGGTTGTGGTAAAAGC
TCCATAGGTGAGTTGATAAGAAAATATGTCAATGCGGAGTTCTACATGCTCAGCGGAGCATTTCATGGTG
CGAACGAAATAAAGCAGATTTTGACCAGGGCTCAAGAGATGAAAAAATACGGCAAGCAAACAGTACTTTT
CATCGACGAAATACACAGACTCAACAAATCCCAACAGGATGTTCTTTTATCCAAAGTTGAAGATGGCACA
ATAATTCTTGTGGGAGCCACCACGGAAAATCCGTCCTTCGAAATAATACCCCCGCTTTTATCAAGATGTA
GGGTCATCTTTCTTAAACCACTTTCGAACGATGAACTTGTTCAGATAATGAAAAGGGCTTTGCTTGTAGA
TGAAAAAATTTCAAGCTACAACATAACCGTTATTGACAACGCTTTGAAGGCAATTGCCCAGATGTCCCAA
GGAGATGCACGTTTTGCTTTAAACACCCTTGAGATGGCTGTGGAAAACGCCAGGATTTTCAATTTATCCG
TTGTAGATGTTGAAAACCTTCAAAAATTGATTGGTTCAAAAGCTGCGAGTTATTCAAAGGAAGATCACTA
CGATTTTGCATCTGCTTTTATAAAAAGCTTGCGCGGCAGCGATCCAGATGCCGCGCTTTATTACATGATC
AGAATGATTGAATCTGGTGAAGATCCGAGGTTCATAGCAAGAAGAATGGTAATCCTTGCAAGTGAGGATA
TAGGTTTGGCTGATCCAATGGCACTATTGGTCGCCATAGCTGCCGCACAAGCTGTCGAATACGTGGGGCT
TCCAGAATGCGTACTTAACCTTGCGCAAGCTGCAATTTACCTTGCCGCCGCTCCAAAGAGTAATTCTGTT
TACCTTGCTGTAGAACGTGCAAAAAGGATCGTCAAACAAACAGCAAATGTGCAAGTTCCGCTGTTTTTGA
GAAATCCTGTGACAAAGTTGATGAAAGAAGCTGGTTATGGTGAGGGTTACATTTATCCCCACGAGGCGGG
TGGATTCGTAAAAAGAAACTATCTTCCGGATGAATTAAAAAAGGTGAAGATATACATTCCTAAGGAAATT
GGAAAAGAAGTCAAAATAAAAAAGCGTTTGATGGAACTCTGGGGAGAAGAGAAGTACAAAGGGGAGGATC
AAAGTGAAGATAGTCGATAAGAAAAATTTGATACACGCTTTTTCACCGAGCATGAAAGCCGTTTTATCTG
CGAAACCTCAGGAAGTGGTGGTTTTTGAAACTTTGGATGCCCTCGGAGGACAGATTCAAAAAGAAAGTGA
TGTCGTGCAGCTTGATTTTTCAAAGGTCAACCCGGCCACCGGGCCTGTGTACGTTGAAGGGGCAAAACCT
GGCATGACTTTGGTTGTGAAGATCTTGGACATAGAAATCGACAACCAAGGTGTCATAGTAGCCGAAGAGG
GATTCGGAGTTTTGCAAGATGTCGCAAAAGGCTTTGTCGCAAAGATTTTGAAAATAGAAAATGACTTTGT
AGACTTTGCGGGTAAAAAACTTTTGATCAACCCCATGGTTGGCGTCATTGGTGTTGCACCGGAAAACGAA
GAATTTCCAACCGGCACCGCACACAAACATGGTGGAAACATGGATACAAAAGAAATATCAAAAGGAAACA
TTCTTTATCTTCCAATTTTTCAAGAGGGAGCACTCCTTGCGCTTGGAGACGTTCACGCTTTGATGGCAGA
TGGAGAAGTGTGCGTTTCGGCATGTGAAGTTAACGCAAAGGTCACGGTGAAAATCGATGTAACCGCTGAA
AAGATCGAATGGCCAATCGTTGAAACAAAAGATTCTTTCTGCATCATAGTTTCCCTTCCAACGCTGGATG
AGGCTGTCAAAGAAGCAACGCACCAGGCTGTAAGATTTCTTAGTCAAAAGCTCAACATGTCCACACTCGA
AGCCTATATGCTGGCGAGTTTGGCTGTGGATATAAGGATAAGTCAACTTGTAGATCCAAACAAAACAGCA
AAAGCGGTTATACCAAAAACACTTTTAGCTTAAAAATTCAGCTGTTCTTCAATAACCCATTCCGCGAAGC
TTTCTAGAAGATCCAATTGATCAAGCACATCTAAAATGTTGTATCGATCGCGCGTCATGTTCGTTAGAAT
AATAACTTGCTTGAGAAAATCTTTATCATATCTGTTGAAAAACTCGTGTACACTAATCTGTGAAAGTGCT
TCGAACGCAGATTTTGAATATTCTTGGTAAACTGGCTTAATTGTTTTTACAATTTCTCTTAGATTTATTT
TTTCTGCTCTTCTTTTTGTTTCATAAATTTTACAGAATTCATCTGCTATCTCGGTGTTGAAAAGCGTTTT
CAGTTTTTCCTTTTTGTAGTCCAATGGGATTCTTTTTTGTTGAAGCTTTACGTTGTTCATCAAAACTTCG
TATGCTTTCAGCGTTATGAAAGTTCCCATTGCAACCGTGATTCCATGGAATGGTGGATATTCACCGTGAA
ATTCGTGGTACATCTCTATAAAGTGCGATATCACATGTTCTGCACCGGATGCAGGTCGAGAATGTCCTAC
CGTTGCTATGTTCAGTCCAGAAACTAAAAGACCTTCCATAAGACTTTTGATCGAAATTTCATCTCTATCC
AATATCCGGTTTGGATTTTTCAGAACATCCACCAAATAATCCTTGAGATTTTCCCAGGTAAAATCGCAAA
TGCCTTCATCTAAAAGCTTGTTTGCCACCATCCAATCGAGTCGTGCCGTAACTTTTGCCGCGATATCACC
TATACCTGCTTTCAAAAGATCGATTGGCGCATTTTTCAAAATTTCTAGGTCAATTAAAATAACCGTTGGT
GTTTTGGCAGGTAAAGTCTTCTTTATGTTGTTAACAAGTAAGGGCGCAACGGAAGATGTGTAACCATCCA
CCGATGGTGCAGTTGGAAAGGCTGAAAATGGTTTTTTCAAAAGGTATGCGGCGTATCTAACGACATCGGT
GATCGAACCAGAACCGATTGAAACCAACGAAGGATAATCTTTTGCCACTTTTAGAAGTTTCTCCACATTT
TCCATGCTTGCCAAAATTCTGCTTTGTTCGAAAACAAAAAAATCCTCAGACGGTTTTACTAACTTTGCAG
TACTTTTGTCTGCAACAAGAAGAGAGTCTTTGAAAAACTCAACAATATTCTTGGCTGAGTTGACCTTCCA
GACAATCTTTACATCAGGCACCTCATGGTCCTTGCCACATCCGCATTTGATTGTTTTTGGCATAATATCA
CTCCCTTTGTTGTATTTTAAATCAGATAAAAACGCAACGAGTATAATCGCATGTGAGTGTGTTCAAAAAA
AGGGTCTGATTATTCCGAAGATGAGATATAATCCTTAAAAACACTTCACCGAAGGAAGACTCTGTATGAC
TAAGAAATATTCACTGAAAAGATTATCCGTGAAGATGATTAAGAGTTTACTGCAACTTATTGAGGATGAG
CTGAAAGAGACTTGTTGTAAGAAGAAACGTGGCAGACCAAGAGAATACTCTGAGAGAAGGTCGTTTAGAG
ACACGGTTTTTTATCTTGAAGAGATATTCAAAAATAAGATGCCGGCGATTTCAACGCTTCACTATAGGTT
TTCCAGGTTATGAGAAGGTTATTGAGAAGTTATTGGTAGGCGATAAGCTTGAGCAGATAAGTAGTTGATG
GAACAGGATTTGGATAGTACGACAAGCAAAGGCTGAGTTGGATGAGGGGAAGGAAGAAAAAGGGGAAGCG
AAAGTTGTAGGGGTGATGATGGGGTCTGCATACATCGACGAGGAAATAAAGACTCGATGTGTGATAGGGA
ATGCGCTTTACAGGATGAGTGTGGAGTTACTGGAGAAATTACTTGAGAGGGCGGAACTTGTGCTGTTTTT
GGTGAGGGATACATTGCACCAATAAGAGAAATGGAAATAACCACTTCACTATGTCCTCATCCTGTATCTT
GTTATCCCTATCACGCTCTCAACAAGACTTTTCTTTCCAAACCTCCTTGTCCACCATTTCCTCAAGGCTT
CATGACTGACTCCAATTATGGCTGCTGCCTTCCTTAATGCAAGTTCATACTTTCGCCTCATGTGGAACTT
TTTGTCTTTGAAAAAGGTTTGGTATAGGTACTGGGTGATATTAGTTGTTGTAACTTTCATCTTTACGGGA
ACCTTCTTTTGGTGAGAAGAGTTGGTTTTTGTTTATTTTATCGTATTTCCCAGCCTAAGTTGACACCTCT
CGAACAGACTCATCGCATGTTGACAATCTGGTAATAAAAAAGCTAAAATATCAGTGGATTTGTTAACACA
TCTAAAAGGAGGTGGGTTTTGTGAGGAAATTTGCGGTAATACTTCTTGTGGCTCTTGTAACCTTGATTTT
TGCTCAGCAAAAACTCGTCATATGGTGTTCGGAAAAGCAGGTCGACATCCTACAAGCTCTTGGTCAGGAG
TTCAAAGCAAGGTACGGGGTTGAAGTGGAGGTTCAGTATGTTCCATTTGGAGACATCAAACCTAAATTCT
TGACAGCAGCTCCTCAAGGTCAAGGTGCGGATATCATCGTCGGTGCACACGACTGGGTAAGTGAACTGGT
TGCCAACGGTTTGCTTGAACCAATCTCAAGCTTTGCAGAAATCAACCAATTCTTTGAAACGGGTTTGGAA
GCGTTCTCCTACGGTGGAAAACTCTATGGTCTTCCGTACGCTCTTGAGGCAATAGCGTTGATCTACAACA
AAGACTACGTGCCGCAACCTCCAAAAACGATAGATGAATTGATCGCGATTGCAAAGCAGATTGACAAAGA
ATTTGGTGGAGAAGTTAGAGGATTCATTATCCCAGCGACTACTTTCTACTTCGTAGTTCCATTCATTTTT
GGATATGGAGGATACGTCTTCAAGAGCACACCAGCTGGTCTTGATGTAAAAGACATCGGTCTTGCAAACG
AAGGAGCAATAAAGGGTTTGGAATTGCTCAAAAGGTTCGTCGATGAAGGCATCATCACACCAGGCGATAA
CTATGAAATAATGGACTCGATGTTCAGAGAAGGCAGAGCCGCTATGATAATCAACGGCCCGTGGGCGATA
AAAGCTTATGCCGATGCAGGTATCGATTACGGTGTCGCACTTATTCCAGATCTTGCACCAGGGCTTGTCG
CCAGACCATTCGTTGGTGTTCAGGGCTTCATGGTCAACACGAAATCTCCAAACTTGGCTCTTGCAAAAGA
ATTCTTGATAAACTACATTGCCAAAAAGGATACCATGTACCGCATTTACCTTGCAGATCCAAGACTTCCA
GCAAGGAAAGATGTTCTTGAGCTTGTGAAAGACAATCCAGATGTTGTTGCGTTTACACACAGCGCGGCAA
ATGGTATTCCAATGCCAAATGTTCCACAGATGGGATTTGTCTGGGGAGCTATGGACGACGCTTTGAATTT
GGTTGTCAACGGTCGAGCAACGCCTGCTGAAGCTGCAAAAACAGCTGTAGAAAGAATCAAAGCTCAAACA
CAGTGAAAAACCAAACCCGGGGGCTTCCCCGGGTTTTGCCTAATTCAAAAAGGAGGCAATGGGATGAAAA
AGTTTATCAAAGCCTTCCTTTGGTTTTTATTCTTAATACTCAACGTTGCTTTTTTTTGGATGGCAGTTTT
TTTGATTCAAAACAGGTACTATGAGCTCGGAATAACTTTTGCAATTTTGATATTTCTGATAGATTTCTTC
ATCTTCAATCCGAAAGGTTATCCGTATCGTTACATCATTCCTGCTTTGATATTGCTCTTCATCCTTGTTT
TGTATCCAATTTACTTCACGGTGAAAACAGCCTTTACGAACTATGGAACAGGTCATTTCATGCCAAAAGA
AGAAGCAGTAGAAAGACTTTTGTACAGTTCAAAATACACCTATGTTGTTGAAAGCGGTGAAAAAATCTCT
TACAAAGTATTTGTAGTTTACGATGGTATAAATCCCACAGATGATTTTTTGATACTTTTCAAAATCGATG
AAAAAATTTTTGTTGCTTCAAAACCAACACCAGTCAAAAGAAAGGGAAGAGAAATACTTTTGAACGAAGG
GGTTTTGCAAAAGATTGAGACAGAATCTTTCCTTTACCAAGGTCAAAGTTTTAGAATCATTCCTTGGCCA
GCGACGTTTGAGGATATCAAGTTGCTTGTAACCGTTGGGAAATCTTACAGGTTGTTTTACACCCCAGACG
ATCCACTCTTGGACGTAAACGCTTCTTACTTTAAAAGCCGTATAGCGCAAGTTTACCTTTGGAACAGCGA
TTTTGTTGAACCATCAACTGGTAAAAAATATACCTTGAGGATCCTTCCCGATGGCACGTGGGGATTTGTT
CAAGTGGAAAGACTATACAGATTGGCATACGAAGAAGTTTATGAAAATGGCAGAACGAGATTGAAAATGG
TTCTAGTCAACAACCTGACCAATCGAAAAGTGATCGAAAAAGATGGGGCTTTTTACGATATAAACGAAAA
AGGCGAAGAGGTTTTCTTGGTTGGTTTCATAGATTACGTTGGTTGGAAGAATTTTCTTAGAATAATCACG
GACAAAAGGGTTACAGGCCCTTTCTTGAGCATTTTTGCATGGACATTCACTTGGGCTGCTTTGAGTGTTG
TGTTATCGCTAGCCGTTGGTTTGCCTTTTGCCCTTGTTTTGAACGATCCAAGGCTGAGAGCAAGGAATCT
TTACAGAACCCTTTTGATAATTCCATGGGCTATTCCGGCTTTCATATCGGCACTGGTTTGGAGAAACGGG
CTTTTGAACGAAACCTATGGGCTTTTTAACAAATTCCTTCTGCCGTTGTTTAAACTGGGACCCATTCGAT
GGTTTAACGATCCATTCTGGGCCAGAGTGGGCGTTTTACTTGTGAACATTTGGCTGACCTTTCCGTACAT
GATGACCATTTCCCTTGGGGCTTTGCAGTCGATACCACACGAACTTTACGAAGCAGCATCGATCGATGGT
GCTGGCAAGTTCAAGAGGTTTACAGCCATCACCTTCCCGCTTTTGATGACGGTTATCGGGCCACTTTTGG
TGAGCAGTTTTGCTTTCAGCTTCAACAACTTCACCATCATATTCTTGATTACCGCGGGTGGCCCACCGAT
CCCTGGTTCAGTTACACCCACTGGTTATACCGACATACTTATGTCTTACGTTTATAAACTCGCTTTCCAA
GCTGGTACCGGTCAAGACTTCGGCTTTGCGAGCGCCATATCGATATTGATCTTTTTCCTTGTTGGAACGA
TAAGTTTCTTCAACTTTAAATTTTCTGGTGCATTCGAAGAGGTGGGAAGATAATGGTCCAAAAAAGGATA
ACCTTTCTCACCCATGCCATATTGATTTTTTTGATAGCGATAATACTCTTCCCCGTCGTTTGGGTCGTTT
CTACTTCGATAAGAAGAGACGAAGCGGCATTTTCGACAAAACTTTTCACCTCTCGGGTGACACTGCAAAA
TTACGTGGATCTCTTGATGCCAGAAAAGAACATACCTGTACTCATTCAAGAATTGCAGAACATCGTTTCA
AAAGTCAAACCATACGACAAAATCTCCCAACAACGCGCAAGGGAATTGGTAGAAAAGTACATCCAAAAGC
TGGAACTTTATCTTGACGAAACTGACAAACGTTTTGAGCTTGCAAGACAATCTTATTCGAACATAACGAC
AAAAATGCAGCAAAACGCTGAAAAAATCAAAGAAAATATAGTTAAAGATCTTGAAGAACTCAAAGCAGTG
GTTCAAAACAATTTGCCAAAGCTTCCAATCGATGATTTGTACGCGGTGGCGCTTTACGAAAAACTTCAGA
ATGAAAAGTTCGGTTCTTTAGTTTTTGCCGCTTTAAAAAAGGATCTTGAGGCTTACGTAGGTCGTCAAAT
AAACGATGCAGATACTTTCAAAGACGCTTTGGCGAAGTTGAACGAAGTGTACGAAAAGATCATCGGTTCT
CATCTTGAAAAACTTAGATACCACGAAAGAAGAATTTCTGAGCTGAATTTTGCCGCAACGCAAATTAGAA
ATAAGATAGTGAGTGTGCAAAACGAGGTTATCACGGCAAATCTGTTCATAAACGAAGTTGTTCTTCCTCA
GCTAACATCTCTTTCCCAGTCTTTCGATAGCTTGCTTAGATTGAAAACGATGGTTGATTCTACAAAGATC
TTATCTCCTTTTTCGATTGACGATTCAAAAATGCTTTTGGAAACTCAACAACTTCTTTCACAGGTTTCAT
TTCTTCTAGACTTGGTTCAAACTTACAGCGATTACAAGCAGTTGGAAATAGCTTTGGCAAGCTTGGAAAA
ATCTTTGACTGAGCTTTTAAAGCGCGACGAATCCATTGTGAGAAAATCTCAATACCTTCAAGTTGTGAAC
ATATTTGAAGATTTAAAGCCAAGGCTTGAAAGAGTGCTTTCACAGCTAGAAGAAGTTTTCCTGCAGACTG
GAGAGAAAATCGTCATTTTGAAGAGTATAAACGACCAACTTGTTGATCTTCAACGTGAGATTGAAAATGA
AATGGCAAACAAGAATAGCGTAGAAATTTTGCTGAAAAATTTAGACGATTCTATGAAACACTGTAGAACG
GTTGCCGAACTTAAAATTTTCGTGAACCAGCTTGAAGACAGGATCAACACGATCAAGAACATAAGATCGT
TATCTTCAGCCGATTTGACAAGGTATTCTGCTGTCTTAACATTTCTCAGAAACTTTGCAAACTCATACGA
GGCAAAGGATCAAATTTCGTTACAACTATCGAAGGTTGTAAAGAATTTGAGATGGATAGAGGAGTATAGA
GATTTTATCAGAAGATTTGAAAATGTCTCTAAGAATTTGAATGAAGTTCTTTCAAATTCACGTACCTTGA
TCGATGATTTTAAGAAAACCTACGATGGTTTGTTGGCGATTTCTTTCGCCGGTGTTTTTGTCAGATCAGA
TGTTTTAAACAGGTTTTTTGACCTTGTTAAAACTGATTTTGTCAGCAAAGTGAAGGCAGATATGGCAGTT
GTCACCAGAAGATCCGGCAATTTGATGGATTTGGATCCAACGAATTCGCTAAAAGCTGATTATAAAAATA
TCGACAAGCAACTTTACAGGATCGACAACATATGGAAGCAAAAGCCAAAGCATTACTTCTTGAATTGGGT
TTTGAATTCTGTTATCGTTGCCACCGTTGTCGGTTTGATAACAACCGCTGTTTGTGCTGTGGCAGCTTAT
CCGTTCAGCAGAATGAGATTTTTTGGAAGAAGGTATGGTTTGCTCGCATTCCTTTTGATTCAAATGTTCC
CAGCCGTAATTTTCATGATAGCGATATACAACCTGCTCAACTTTCTTGGAAAATACGTTCCTTTCTTGGG
GATCGACACGCTTGGCGGTCTGATCTTTTCTTACTTAACTGGCATCGCTTACAACATGTACTTGATGAAG
GGTTTTTACGACACAATACCACCTTCTCTTGAAGAAGCTGCAATTGTCGATGGAGCCACAAGATTTCAAA
GCTTTTACAAGATAATTCTCCCGCTTTCAAGGCCTATTTTGGTCGTGGTATTTTTGCTTGTTTTCATAGG
AACATTCAACGAGTTCGTCGTCGCAAGAATAGTTTTGCAAAACGTTAGGAACTACACCTATGCCTTGGGA
TTGCAAACCTTCGCAGTAGGTCCATATGAAACCGAATGGGGTTTGTTCACAGCCGCCGCTTTGCTTGGTA
TGACACCAATGGTGATCTTGTTCTTATCGATGCAAAGATTTTTGGTGAGCGGTTTGACCAGGGGAGCAGT
TAAAGAGTAGCAAAAAGCACTATTGCTTCTAGAATATTTTGTTGTAAAATTGTTAGCGATAAAAAGTTTT
AAGCAGAAAAGAAAGGTGATCGGATGAAGCACAACCACATTTCCATGAAGGCCGGTAATAAAAGAAATTT
AATAGAGTTGCTTATAACTACTGGTCCCAAAACAAGGGCAAATTTGGCACGTGAATCAGGTTTGGCACCC
AGTGCAGTTACCAGATTGATTCGAGAACTAATGGAAGACGGAATAGTTTCGGTCATCCAATTTGAGGAAA
AAAACGAACCAGGACGTAAGGGAGAAGTTCTCAGTTTGAGCGAAAAACCTGTCGCTGCTGTTTTCGACAT
TGGAGTTACCAAAACGTCTTTGGGTATAGCGTTTTTGAATGGAAAAATAGATGTGGTTTCACATTTCAAA
ACACCGCGCTCTGTAGAAGAGTTTTTCAATTTTGCACTTGAAAAAGTCAACACCATGAGAAATGTCTACA
ACTTTGACATCGTTTCTTTTTCCGTTCCTGGCATAGTCAACTGTGAAACCAAGGAAATCATTTTGGCTCC
GAATTTGGAATGGTACAACGTAAAGATTACGGAGCTGTTCAGCGGAGATTTTGAAATCCTTGCCGACAAC
GAGGCAAATTTGTCGATGATGGCTGAAGCAAGATATGCCACGGATCTTTTGAACGTTGAGAATGCGGTGT
TTGTAATAGTACGAGAAGGTGTTGGTACAGGCGTAATGATCGATGGGAAGGTTGTCAGAGGTAACAACTT
TTCGGCAGGAGAATTCGGTCATATGATAGTTTCAATCGATTCGCAGCAACTTTGCCATTGTGGAAACAAA
GGTTGTTGGGAACTTTTTGCAAGCATTAGATGGGCAAACCAAAGGTATGGACTGTTAAACGGTAACAATC
ACATCGACAAATTTGAAGAACTTTTGAGCTTAACAAAGCAAGGTGATGAGAAAGCCAAATCTGTGCTTAT
GGAACACGCGTACAACGTGGCAATCGGTATAGTAAACATTGTGAACGGGGTAAATCCAGAAGTGGTTATA
ATTGGTGGTTCTCTTTCTTCCGCCCCTGATTGGTACTTTTCCAAGGTTGAAGAGATAGTAAAAGAAAGAG
CTCTTAAGATGGCAGTTAAAGATCTAAAGATTCGCCCGACCATTTTCACCGAACCTTCAAGCAACTTGGT
TGGGGCGGCTGTGTACGCAATAGAAAGGTATTTGGATAAAGTCGTGAGCTATTCGGTCTCTTGATAAAAT
TTAAGCGGGGAAGTAACTCCCCGCTTTGGTTTATGTGCACATAACAAATTACTCGATCTTTGTATTTGTG
AAGAAAACTCTGTTGTCTTGAACCAATCTTTTTTCTCCAACGACTTTGAAGTTTCCTTGACATCTGATAT
CCTCTGCAGAACTTCCAATTAGAACCTTGTATTCACCAGGTTCTACAACAAGTTTCATATCTCTATCGTA
GTAAGCAAGCACATCTGTGTGAATTTCAAAAACAACCGTTTTTGTTTCCTTTGGTTGTAATTTTACCCTT
GCAAATCCCTTTAGTTCCTTCACAGGCCTTGTAACACTTGCATGCTCTCTTGAAATGTAAAGTTGTACAA
CTTCTTCGCCGTAGATTTCCCCTGTATTTTGAACATCTACTTTGAGTTTTACCGAACCAGCGATTGGAAT
TTCTTGTTGTTCAATCCTTAAGTTTGTATATGAAAATGTTGTGTAAGAAAGCCCGTGACCAAACGGGAAC
AAAGGTTTAACGTCCTCATCGACGTAGTTTCCATGCCAGCAGGACCGTCCTCCGGATGGTTTGACATAGT
GAAACACAGGTATTTGACCTGCACTCGCAGGGAAGCTTATCGGAAGTTTACCGCTTGGGTTAACTTGACC
AAATATTACCTCCGCAAGGGCTTGTGCACCTGTCTCACCGGGCAGCCAAAGCTGAACGATTGCGTTTACT
TTGTTCACAAAAGCTTTCAGAGAGTATGGTCTTCCTGTGACCAAAACAACAACAATGGGTTTGCCAACTT
TTGTCAGCTCCAAAATGAACTCTTCTTGAACCCCTGGCAGCTTCAAGTTGGCCATATCCCTGGATTCACC
ACTTGTGCATTCAATCGTTAAACCTGAGCGATCGCCAACCACCGCAACCACAACATCGGCTTTTTTCGCT
GCTTCTAAGGCTTCTGCAAATCCCTCTCTTGATGGATCAGTGATGTCACATCCCTTTGCGTAATAGATCT
CTTTAGCTCTTTTTGCAAACTCTGCAAGTATGCTTGGAATTTTCTTCAAGTGAGCTTCAACAAGTTCTTC
CACTTTTTTCAAGTTAAACTTTGGCGCGTTGAAAGTGGTAGCGTTGACATTTTCAAGAAGTGTCTTTATA
TGTACTAGGTAAGAGTAATCTCCAAGTAAATTTCTCACATCATTTGCGGTTGGTCCAACTAGCGCTATCT
TAACATCGTTTTTTAACGGCAATATTCCATTGTTTTTTAAAAGAACTATTGACTTTCTTGAAGCTTCCAA
AGCTATATCATTATGATCGTTGAGACTACCACCTTCTGCGTATGGATTTTCGAACAGTCCCAATAGGAAT
TTCAAAGTTAATACCCTAAGAACTGCTTCATCCAACAGTTTTTCTGAGATGATGCCATTTTCAACCAGGG
ATTTCAAATGTAGATAACAGTCTGTTTTTGGAAGCTCAATATCTATGCCTGCTTCTAACGCATATTTTGC
AGCTTCGGCTTTATTCTTTGCCATCCTATGATAAGCGGCCAACATATCCACAGCAAAATAGTCTGAAACA
ACTATTCCTTCAAATCCCCACGTTCTTCTTAAAATATCAGTCAGAAGTTCTCTATTGCTGGCACATGGAA
TCCCATCTATTTCACTATAGGAATTCATTATAGATAACAAACCTGCCTCTTTAACAGCTGCCTCGAACGG
ATAGAGAAAAACTTCTCTTAACTCCCTTGGAGGTATGTTGGTTGGTGCCCAGTTCTTACCACCTTCCGAA
GCACTGTAACCAGCAAAGTGTTTCCCTGTTGCTACCACACCTTTTGTGATATCACTTCCTTGCAATCCCT
TTACGTATGCCACACCCATTTTTGCAACAAGGTATGGAGATTCACCAAACGTTTCTTCAGTTCTACCCCA
TCTTGGATCTCTGGCAACATCAAGTACTGGGGCAAGACCTTGAGTGATACCAAGTTTTCTTAGATCTTCC
CTTATAGCTGATGTGATTTTTTCAACCAATTCTGGATCCCATGTGCTGGCCATTCCAATTGGTTGTGGAA
AGATTGTTGCTCCAAGTCCCATGTATCCTGCAAGGCACTCTTCGTGCATTATCGCTGGTATTCCCAAACG
CGTGTTCTCAACCAAAAATTTTTGAATTTCATTTACCAATTTTGCCACTTCGGGAGGCTCAAAATTCGTT
GCGCCACCAGGACGTGTGATCTGTCCTATACCATGCTTTAGAATTTCTTTCGCTTTTTCTACTGAAAATT
TTCCATCTTCTGTGAGCAACTCGTAACTCCATACCGAACCAAGTTGGGCTATTTTTTCTTCCAAGGTCAT
CTTTGACAGAAGATCTTTTGCCCTTACCTTTGCTGGTACATTTGGATTCTTGTAAAGATCCATTTTCCAA
CCCCCTCTTTAAAGTTCAATTCATTTATAAAGAAAACATTTTACAAGCACATCGTTGACCTTAAAGTACG
GCGGGTTATTTTTCTTACATTTTTCCATAGCAGAAGGACACCTTCCAGCGAACTTGCAACCGATTCTCAA
GTATTCTTCATGTTCTGTGTCGGCAAGCACAACTTTAGTGCCCCATCTTTTCTCTGGATCTGGTTCTGGA
ACAGATTCTCTCAAAAGTTGAGTGTAAGGATGTTTTGGATTAGAAAGCACTTCCTCTGCTGGCCCCATTT
CTACTATATTTCCTCTGAACATGATTGCAATTCTATCACTCACGTAATAAGCTGTTGTCAAGTCGTGTGT
TATGTAGATAACGCTGACTGAGTATTTTTCCTTTAAATCTTTGAACAAGTTAACAATGGACATTCTTAAA
GAAGCATCAACCATTGAAACTGGTTCATCCGCAACGATTAATGACGGATCGGTCAACAAAGCCCTTGCTA
TGGATAATCTTTGCAGTTGGCCACCGGAAAATTCGTTTGGATAACGTTGAGTGAACTCTTCGAACGAAAT
ACCAACGGCAGCCAATTTTTCTTCGATTTTCTTTTCTGCTTCCTTTTTGCTTGACACAATTTTCAAGTTT
AGCAACGTTTCGTAAAAGTAGCTGTCAACAGTTCTCAAAGGATTGAAAGTCGAAAATGGATTTTGAAAAA
CAGCTTGAATTTCTCTCAACATTTGGATTTTATCTTTTTTTCTTAACTCGTTTATCGGTTTGCCTCTGTA
AAAAACCATTCCTGAGGTTTGTTCTTCAAAACCAAGAATTATCTTAGCAGTAGTTGTTTTCCCACAACCA
CTTTCCCCGGCAAGCGTGAATATCTCAGGCTGCATGACTTCAAAGTTAACATCCTCAACGGCTGTTATCT
TAATTCTGGAAAAAATACTTCCAAGTGAGTAAATCTTTGTTAACCCCTTCACCTCAAGTAGTTCCCTCAT
GCTATCCTTTCCTCCATTAACCAGCATGCAACTTTGTGGTCTGGTTCGTATTCTCTCAAAGGAGGAACCT
CAACTTTGCATTTTTCAAAACAATAAGGACACCTCGGGTGGAAACTGCAACCTGGTGGCAATGCAGCAAG
CGATGGAGGACTTCCTGGGGCACTTGTCCTTCTTGATTTGTCTCCAAACCTTGGAAGAGAATTTATCAAG
AATTTTGTGTAAGGATGCTTGGGATTTTTGAAAAGTTTGGAAGTTGGTGCTTCTTCTATGATCTTTCCAG
CGTACATAACGGCTATTCTAGTGGACAAACTTGCGTGAACTCCCATGTCATGGGTTACTAACACAATTGT
GTTCATGTAAGTGGATTGGATATCTTTGAGAAGTTGAATAACCCCTCTTTGTGTCACCACATCAAGAGCG
GTTGTTGGTTCATCAGCAATGATAACCTTAGGTTTTAAAAGAGTTGCAAGCGCTATCGTGACCCTTTGAC
GCATCCCACCTGACAACTGATGAGGATATGCCTCTAAGATCGTCGGTGGAAGTCCCAACCCTTTCAAATG
CTCTTTGGCAAGCTCGTAATATTCCTCTTTCGTTCTGCCTTTCAGATGACTGTTCAAAAAGTCCTTAAAA
GTTTCTTTTATTTTTACCACGGGATTCAAAACACTCATTGAACCCTGTGGGACGTATGAGACAAATTTCC
ACCTTAAGCTGCGCCTTTCAGTTGGATCTAAAGCGTATAAATCGTATACCTGTCCATCGTGGTGGTACAA
AACTTTTCCGCCAATTAGCCTAAGTGGAGGATCAATAATACCAAATATAGCTCTTAAAAGAGTCGTTTTT
CCACACCCACTTTCTCCGGCTATACCATATATTTCGTTCTGGTGTATTTTTATGTTCACACCGTCAACAG
CTTTTACCACTTTTTCCTTCCCAAAAACATCGAGAATATAGTAGCTTTTCAAATCCTGTGTTTCAATCAC
TGTTTGCATCCTATCACCTCGTGCTTTTACCTATTCTTTGTATTCTCATGCGTGGATCAAGGTATTCACT
TATGCTTATGGAAAGCAAATACAAAGCTATGAAAAGCATGATTGAGGTTACAACGGGTGTTCCTATCCAC
CACCAATATCCAAGCAGCAAAGCTTGATAATTCAAAGCCCATTGAAGCATTGTTCCAAGACTTGGAATTT
CAACTCTGAAAACGCCAAGTATTGCGAGAGTTATCTCCATGCCTATTGCCCAAGAAACGTTCCCTATGAA
AGTGGCGAATATCAAAGGTGTTAAAAATGGCATATATTCCTTGAAAACCAAAGACAAAGTTTTTGAACCG
CTGAGAAGAGCAGTGTATGTGAAATCTCTTTCCCGTAAGCTTAAAACCTGAGACCTAATAACTCGAGCGT
CCCAAGCCCAACCAAAAACACCTAACAAAAGCCCCAACGAAACCAAACTTAATCGTGCTTTTGCCATCGA
ACCTATCAAAACGATTATCAAGAAAAGAGGCAACACCAAGAACGAGTCACTGAGGAACATCAACAATCTA
TCGGTTTTTCCACCTTTATAGCCAGCTATCATTCCAACTAGGATAGCTATAATTCTGGAAAATACACCTG
CTATTAAGGACATAACTAAAGAATTTCTCACAGCAAAACAAAGTTCCCAGAACACATCTTGACCTCTAGA
ACTTGTTCCAAGAATGTGAGGCCATCTTGGAGGAAGGTCTCTTGGAACAACATTCCACCTGTAAGGATCA
TAAGGTGAAAAGAAAGATAAGATAGCCAAGAAAACCAATACTACCAATACAAAAAATCCGAATGCAAACT
TTCCATCTCTCAACAAGTCTTTCAAAACTTTCATAGTCTCACTCCTTCATTATTTGTATCTAACTCTTGG
ATCGAATAATGGGTAAAGAAGATCTATAACCAAAATGCTGGTTGTAACCACCAAAATTGACATCGTTGTT
ATCCCCATCAAAAGGTTATAGTCACCCGTGAATATAGCATTGTACAAAAGTGTTCCTAGTCCCGGATAGG
AAAAGACCATTTCTGTGATTAAAGCACCACTGAAAATCTGACCAAGCGAAAGTGCCAATCCTGTTATTTG
GGGCAACATTGCATTTTTTATCACATATTTCCGAGCGATTGTTGCCGGTTTTATTCCCCCAGCTTCAGCA
TATTTTACAAAATCATCCGTTTTGACACTCTGAACCACCAATTTCATAGCTTGAAACCAAACAAAGATAC
CGATCAAAAGCAACGATAAAGCTGGCAAAAATGCGTGTTTTAAAAGAGTTACAATCGTATCCAAATTGAA
AGTTAACCGCATACCAATTCGATAACCCCCACCCAAAGGAAAGACTGGAAAGATGTAAGCTAAAAGTATC
AAAAGTCCAAGAGCAAGAATGTAATATGGCATTGGTCTTATAATCATAGCTATGTAATCAAGAACTCTAC
CCCATTTGCGATTTGAAAAATAACCTGCAAATCCGCCTAAAACATTTCCCAATATCCAAGAAAGCAGCGT
TGTAGTTAAAAGTAAAGCAATTGTCCATGGCAAAGATTGTTTTATCAAAACTATTACAGGTGTTGGAAAT
TGAAAGTAAGAAGGTCCAAAATCGCCGCGGAGAAATCTATTCCAGAATTTAATATATTGCTCCCAAATGC
TTCCTTTTAGCCCATAAAGTTCTTGAAGAGTTTCAATGGTTTTTTGCATGGCTTCTGGATCCATATAAGC
TCCTTGAGCTCTTATTCGAGCAATTGTTTGTAATACAGGATCAGTTGGGAGAAAACGTGGTATAACAAAA
ACCATGGTTATTCCAATGAAAATTACTAAAAAGTAGATTATTAATCTTGGTAAAAGATATCTTTTGACGA
AATTCAATCTTGAGCCCTCCCCAGTTATTTGTGCTTGTCAATAGCAATTCTAACAAAACCGGGGGGACAG
ACCCCCCGGTTTTGCTTGTTTTTTTACAACTTTCATCATTTCTTTCCAGTTGGTTTGAGGAACGGCAACA
TGTACTTGAAGTTCGGCCAGTGATGGTATGGTTGTGCGTACATATTCTCGGCTCCAGGATAATTTGTCCA
GTAATATTCGTCCCAAGCTATGACTCCTGGATAGTTGAAGGTCGGGATCGACGGCATTTCTTCTACCAGC
AATTTCAAGCCTTCAATACCAAGTTTTATGATATTTTCTGTATCATTCCAGTCGGTTACCTTAAGTTTTT
CGACGATTTCATCCATCTTCGGGTTCATCCATCTTGCATAGTTACCCCAAGCTGCGTTTTCACCAATTGG
TACCATGTATTGTGAGTGGAATGGATTCAAGACTCTGTAAAGATCAGGGTGACCACCCCATGGTTCTGCT
GCTGGCCAGTCCGAACTCACTTGGAAATTACCTTGCTGCACAACGGTTGGTTGATCGAAAACCACAACAT
CCACATCTATACCGAATTTTCTCCATTCTTGTGCAACTGCAAATGCGTTCCTGTACGCTGGATGAGCTGG
GTTAGTGTTGGTGCAGTAAACCGTTATCTTCCAAGGTTCACCATTTGGTAACAGCCAACCACGTGTTCTT
GGATCTCTCTTGAATCCGTTCTTGATCAAAAGCTTTTCAGCAACATCGGGTGCGTACTTCCACCAACCAG
GACCAAAGATGTATTTAATTTCGTTTGGATCTTTTGGTACTGGATAACCTCTCTTTCTCGCATACTCTGC
CAGTCTTTGACCAGCTGTTGGATCATATGGCTTGAACTTCTGTCCACCACCAAGATCCAATTCAAATTCT
TTCAACCAAGGCTCTAATTTGTTGAAGTACCAGTCCATATAAGCTTTGGTTAATGGTATATGTATTGGGC
TCAACGTAACGGCACCGTCGAATGCATTGGCAGCATATTCAACTATATCAATGGCAAGAGTTAAAGCCCA
TCTAACTTCTTTGTTGTTGAATGGTTCTACCATGTTGTTGAATGTTATACCTGTGATGCATGGGTCTATG
TTGACAGTCCATGGATAATCTTTTCTCCAAGCTCTTGCAGTTGTATTTTTCATAAGGACTGCTCTAAGAG
TTTCCATTGTAAGGTCTGCTGCGTCAAGCTGGTGTCGAACCATTGCAAGCACTTGTTTGGCTGGATCTCC
GTATGTCACAAATGCCACATACTTGGGTTGTGGCATACCATAAAGCATTCCTGTTGGTGTTCTTTGCCAG
TCTTCTCTTCTTACCCAGATTGTCCAGTAACCTCCAGCGTCATAACTATGAAGTACATATGGTCCTGTTC
CAACTGGTGGGTTGAATTCAAAAGTCAGTGGATCTGCTACTTTCTCAAATACATGTTTTGGAAGAGGTCT
AAATCCACCCCATCTGTCAAGAAAGTAAGTATGGAATCTTGAGTTCGGCTTGTTAAGCTCTACAACAACG
GTGTAGTCATCCACTTTTCTAACGCTCTTAACTTCTTGCATTTGCGAGTTGTATGCAAAACCAGGCGTAT
TTTTAGAAAGTTCAATTGAGTAAACCACATCATCTGCCGTGAATGGCACCCCATCGCTCCAATACACGCC
TTTTCTGAGCTTGATCGTGAGTTGCGTGAAATCTTCGTTATAAATTGGTGGCTCTGCCGCTAGTGCGTTG
ATGATTTCACCAGTTGCGTATTCGACACACCAAAGAGGCTCAAGCAACAAGTTGTGCAATCCTCTGTCAA
ACCATTTCCAACCGACCCACAAGTTAAAGTTACCAGGTGTTCCAACACGGCCGGTCAGTTGGTTGGTGAT
GAAAGTTTCATGGCGTGGAACATCTAATTGGGCAAGTGCTAACAGTGTGTAAGAAATGATCAAAAGAGCT
ACTAGCAGTTTCCTCACCTTGATACACCCCCTTTTAATTTTAAGGATCGTTTACAATTATAGATGTCCAC
TCCAAGCTAAGCAAGCCTGATTATCTGGAATTATGGTTGAGCTGACAAAATAATTCTGAAATTTTCCTAG
AGATACTGCCTAAATCTTCCAAAATCTACTTTTTTCTTTGAATTTCTCGTTTTTTCTTTCCCGAAAATAA
TTAACATATCACAAACAAAGCACCCCGGTTGGGGTGCTTAAAATCAGCATTTAACGTATTTTGTGCACAT
TTTATCTACAGCTTCCCACAGTCCAATTATGTAAGTTATTCCAAGCGCTCTGTCATACAATCCATAACCT
GGTATCGATTTTTCGTTCCATATCGTTCGTCCGTGATCTGGACGGATGTATCCATCGAATTTAATCTCAT
ACAGCGCTTTGATTATTTCAAACATATCATAAGAACCGCAAAAGGATGGATGAGCTGTTTCGTAAAACAC
TTTTTCCCCAACGATTTTGACATTTCTTAGATGTACAAAGTGTATTCGTCCCATGCTACCAAAGTACTTT
ATCATATCTACCAAATTGTTGTCCTTTCTCACACCGAGCGAACCCACACAAAAAGTCAAACCATTGTATG
GACTATCCACCGCTTTGAGTATTCTTTCAATGTTTTCCTTACAAGTGACGATTCTTGGTAGTCCAAAAAC
AGACCACGGTGGGTCATCTGGATGAATAGCCAACTTGATTCCAACTTTTTCACAAACTGGTATCACGTTT
TTCAGAAAATAAACCAAGTTTTGAAACAACTTTTCTTCATCGACATTTTCGTACATCTTCATCACTTCAG
CTAGTTTTTCAAGTCTTGACCATTCCCAACCAGCCAAGATAAAACCTTGCGAGCCACTTTTAACTTCTTC
CACAAGTTCTTTTGGCCCGCGCCCTGCTATGAATTTATGATCGTATTCCATAACCTTTGAGCCATCAGGT
AATGTTTTGTGCAGATTTGTCCTTACCCAATCGAAAACTGGCATGAAATTATATACTACAACTTTAATTC
CTATCTTTGAAAGGTTGATCAACGTTTGGCAGTAATTTTCGATGTATTTGTCCCTCGTTGGTAAGCCAAG
TTTGATGTCTTCATGAACGTTGACGCTTTCAATTACTTCAAGCTTCAAACCAGCTTGTTCCACTTTGTGC
TTCAGCTCAACAATCTTTTCAAAGGGCCACACTTCTCCAACCGGTATGTCAAAAAGTGCTCCAACAACTC
CTTCAACACCTGGGATTTGTCTTATTTGTTCTAATGTCACCGTATCAAATTTCTCTCCAAACCATCTAAA
AACCACGTGCATTGTTTTTTCACCCTCCAAAATATTTTTCCAAAGTAGCTTTTACAGCTCCAGTACCAGC
TATCAAGGATTTAAACATTTCTTCAATTTTTTCACCAATTCCTACTTGGTAAAGATTAACTGCAAACAAT
CTTTCGTTGCTTAACACATCTTTCAAATTATCTCCAACCGTTTCCGGATGACCAAATGAAACTTTACAGA
CATATTTTCTCAAATCGTCCAACAATGGATCGGGACTTAAAGTCAACGGATTTCCATTATCGTCGATTCC
CATCAAATATCTCAACCACCCTGCTATCGCAAGTGGTATGCACCTAAGTTGCCTTGGATTCAAATCTTTT
CTTGTTGCGTAAGATTTTATGGTTTCTCCAAATCTTATGGGAACCTTTTGAGAGGTATCTATCAAAATCC
TCTGTGGTGTATCCGGTATGTGTGGATTTGACAATCGTTGGTTTAAAACCTCTTCTAAAAACTTTCTTGG
AGATATCACCCCTGGATCTGGTGTAACCACAAGCCCTTCTTCTCCCACACCTTTTGCCAGTTTGAATATC
AAAGGATCTTTCATACATTCTGCAATTGTTTTGTAACCCAACAAATGACCGTAGATTGAAATTGCTGTGT
GCAATGGATTTAAGCATGCTGTAACTTTCATCCTTTCTGCCTTTTCAACGGTTTCCCTATCGGTTACAAA
GACATTTTTTCCAGATTTTTCAAAAATAGGTCTTCCATTTGGGAACATATCTTCTATCAGCAAATACTGT
GTTTCTTCCATGTTCACAAACGGTGCAATGTGAGTATTTTTTTCTGTCAGTATTGGTTCCATGCCCTCAA
TTCCCAAACTTTTAAGATGTTCCTCAACGATTTTAGAAGGGCCAGGCACGATTTTATCTATCATCGACCA
AGGAAAAGCAATTTCGTTGGACAAATAATCCAAAAATTCTTTTTCAACTAATTTCTTTTGTACCCAGCCT
TCTGCAATTTCCCTTAAAGATGAGAAAAGTTTTTCCCCATTTCTTGCAAAATTGTCCAAACTCAAAAGCG
CAAGTTTATACTTACCTGCTCTAAATCTTTCGTACAGCAGCGCTAGAACCTTTCCCATGGAAGATTGCGG
TTTGCTCGGCCCATTGTTCATATCTTCGGCAACTTGTTTGTAAAAGTTTCCAGCTGCATCTTTCAAATTG
TACCCTTTTTCGGTGATAGTGAAGGAAACGACTTGCAAGGATGGATTTTGGAAGATTTCTGTTAACCTGC
TCCAATCCTTTGTAGCTGGATTTGCCTTTAAAGCTTCTGTGATGCTTGCTATGATTTCTTTATCCATAGA
ACCGTCATTTTTCAAGGTAACTGCTATTGCCAAATTATCATATGGAACAAAAATTCTGTCGATTATTTCA
TAATCAAAGAGTTCGGCAGCAATCACACCTTTGTTGGATAATTCTTGCTCCAAAAGATTTTGCGCAAGTC
CAGCTATAAAACCTCTGAAGATGTTGCCAGCCCCAAAATGAAGCCAGGTTGGTTCTTTCATCGTATTCTC
TTTAGTTTTTTCAACATCGAACTTTGGTACTTTTACACCAACTTTTTCCCAAAAATCTGCATTCTTCAAG
GAAGACTTGTTCAGTCTCATTCCAATACCCCCTCCTTTTATCACCAATTGAAATATTTTCTCATTTCTTC
GTTGAACGGTTGTTCCATGATTTCGTCTAGAACTGCAACAGCTTGTTCATACGATTTCGTTCTTGGATCT
CTTATCAACGCTTCAATTAACACATTTTTATCTCTTGAAACTATGGCTTCATAGGCAAATTCCATCGCTA
TTATTTTTGGATACAAATAAAAATACACAATCCTATCTGTCAAAGGGGGATCAATTTTTTCAGCTCGCAA
ACCATTTTTATCAACCCAAACTGGAACTTCTACTATGAGATCTTTCGGAAGTTTTTCTATTGAGGAATTG
TTCAGAACGTTTAGAACTAATCTAGTTTTTTTATCATATGTGATGGCACATATAAAAGGTATATGTTGTT
CACCACTTAATGTTCCTTTTCTAAAAACCTGTGGCCAAATTTTGGTAAGTTCTATTTTTGGATCTTTCTC
AACTTCCTTTGCAAGCTCGATCATTTTCTTTCTTGCCTCTCTCATTGCGTCGTGAAATCTTGGTCTTTCC
ACTTCGTTATCTATAGCACCAAATTTTCCATACCATTTTTTCTTTGTCTCAAGGTTGTAATGATATTTCC
ACGAGCCATTCCTGACGGTGTCACCTATCGGAAGCATTCCATAAAACTTGTACATATCTATTGCAGCTGG
TGAAAGTTGCGTATCCCAAGGATTTTTTGGTTCCCAGTTTTTTGATTTCTTTTTGATCCATTCATCGAAA
AGTTCATATGCGTTTTTTCCTTCGTACAGAAATCTGTTTAACCATATGCCGTGATTTACACCTGCTACCT
GCCAATCCACTTTAGTTGGGTCAAGTTCAAGGGCTTCGAATACTGCGTAGACTCCAGCCACACCATGACA
AAAACCTACAATTTTGACGTTTGTAAGTCTCGTAACAATTTGAGTGATGTCGAAAACAGGATTTGCAGTT
TGCATCAACCATGCGTTGGGTGCCAATTTTTCCATCTTTCGAGCTATTTCCAAGGCCAGCATCACATCTG
GATAAGAAGCCAAAACGTAAGAATAGGTTGAGACCATGTTGAACTCGCGACTGTCTATACCTCTATAATA
TCCATGTTTCTCTCCTATTTCTGTTACACGGTCCCAACGTTCGTAACCGTCTTTGAGATATCTTCTGTCA
TAAGGATAAGCAGTGTTGATTATGAAATCTGCGCCATCAACAGCTACATCAAGTGACAGGGTTTTTTGAA
TGTTTATCGTCGAACCAAGCTCACAAGCGTATTTTTTGGCAAGGACAAAAGAGGTGTTAAGCCTTTCTTC
ATCGATATCCATAAGGCAAACCTCAGTTTTATCGTTTGAAAGTTCTTCAGTTTGCGCTATGTCTCCAACC
AACTGCAGGGCAAATCTAACACTTCCCGCACCAATTATGGAGATTTTCACACATATCCCTCCTGATGGTT
CAACCGACATCAAATTGATGATATCATCTTTTATGAAATTGATGAATATGCTAAACTAATAGTTAAAACC
GAAAATTTAAATTTTTTCAAGGAGGGCTGTGTATGCGCTTTGCCAGCTTTGAATGGAAAGGCAAAAAGCT
TTGGGGTATTGTCGATGCTGAAAATCAGTTGGTCTGTCCAGCGGAAAGACTGTTTGAAGGAGCTTATCCG
TCGACTCTTCTTGAGTTTTTGGCAATCAGCCATGGTGATCTTTCTAAAATCAAGATTCCAGAAGACAAAG
GCAGTTGGATCAAATTTCAAGAAGTAAAATTTTTTGCTCCATTTCCAAAACCTGTGAGAAATGTATTTTG
TGTGGGAAGAAATTATCAAGATCACGTAAGAGAATTGTCCAAGAAAGACCTTGAGATTAAGCATCCTCAA
TTTTTCACTAAGGCAACAACAGCCGTTACAGGACCTTATGATGATGTTTACATTCATCCCGAGGTTACAT
CTCAAGTTGATTATGAGGCAGAGCTAGCCGTTGTCATAGGTAAACCAGGAAGGAACATACCTGAGGATAG
AGTTTATGAATACATATTCGGTTATACGATAATAAACGATCTCACCGCAAGGGATCTTCAAAAGAACCAC
GAGCAGTGGTTTAAAGGAAAAAGCTTGGATAGCTTTTGCCCAATGGGACCATGGATTGTAACAAAAGACG
AAATAGGATGGCCTGTAGAACTTGATATAAAAAGTTTTGTCAATGGGGAGCTTAGACAAAATTCGAACAC
AAAACACATGATTTTCTCCATATCTAAGCTAATAAGTATCCTTTCACAGGGTATGACCTTGTTACCTGGA
GATGTGATTGCAACAGGAACACCAGCTGGTGTTGGAGCAGGATTTACTCCTCCAAAGTTTCTCAAAAGTG
GCGATGTTGTAAGGATAGAAATAGAAAAAATAGGATTCATTGAAAACAAAATGGTTGGATGAAAGACATT
TCAGGAGGTTGGTAAATATGGTCTTTGAAATGCCATTTGAAAAACTGAAAACTTACATGGGGACGAATCC
TTGCCCGCCAGATTTCGATGAATATTGGCAACGAGCGTTGGAAGAAATGAATAGCATAGATCCAAAAATT
GAACTTATAAAAGAAAAATCTATTGAAGCACCTTATGCTGAATGTTATAATCTTTTTTACACCGGGGTTC
GAGGGGCAAGGATCAGAGCACAATTTATTAAGCCAAAGAAAATCGACAAACCTTGCCCTGTTGTAGTGCG
ATTCCACGGTTATCAACGTGAAGCAGGGGACTGGTCCGATAAATTTGCATTAGTTGCAGCAGGGTTTATA
GTTGCGGCTATGGATGTACGCGGGCAGAACGGATTGTCAGAAGATGTTGGTGGTCATAAAGGGAACACTG
TTTTTGGTCACATCATAAGAGGGCTTGACGGAGATAAAGACAATTTGCTTTTTAGGCATGTGTTTCTGGA
TGCAGCCGAACTTGTCAAAATTCTTGTTAATTTTCCAGAAGTTGATAAAGAAAGAATAGCAACCTTTGGA
TTTTCGCAAGGTGGCGGTTTAGCGTTGGCGTGTGCAGCTTTATCTCCCTATGTTTCACGAGTAGTCTCAG
TTTATCCATTTTTAAGTGATTACAAGAGAGTTTGGGAAATGGATCTTGCAAAGGATGCTTATGAGGAAAT
TCGAATGTACTTTAGATTCAAAGATCCGCTTCATGAAAGAGAAGATGAGATTTTCATGAAGCTTGGATAT
ATAGATGTTCAGCATCTTGCAAAATGGATTAAAGCAGAGGTTTTGATGGTGACAGGTTTGATGGACACTA
TTTGTCCTCCATCAACACAATTTGCGATTTACAATAAGATCAAAAGTAAAAAGAAAATGCTTATCTATCC
TGATTATGGTCATGAAAACATACCTTATTTGAACGATAAGATCTTCATGTATTTCATGGAAATGCTTAAA
TGACCCCCATCTTGCGGGGTCGTCTTTTTTGTTTAAATGTTTAAATAATCATTCCCAGAAGGAACAAAAT
TTCATGCAAAGAAAAAGAAAGATTTCTGAAGCAATAACAAGCTACACAAAGCTAGAAAAAGCTGACCAAG
GTTGATCTGCCGATAATTGGGAATCTTTTTAATTAATTGGGAATTATGGCCTTTGACTATTCTGATTATC
ACCAGTATAAATACTTATGAACTAAACGTAAATATCCTTAACAAAATCTGTTAATAACTTGGGGGGCTGA
TAATGCTTAGATTCATTGGAAGAAGAATTCTTGCGGCGATACCTACTTTGTTCGCAATTGCAGTGATATC
TTTTATAATCATCGAACTGCCGCCAGGTGATTATCTCACGACTTATGTAGCAAATTTAAGAGGCAGCGGT
GAACCTATAGATGAAGCAGAACTAGAAATTTTGAGGCAAAGATATGGCTTGGACAAACCCTTGCTAGTCA
GGTTTTTCAAGTGGTTTACAGGTTTATTCAAAGGTGATTTTGGTTATTCTTTCATGTGGGAAAAACCTGT
GGCAGATTTGATTGGACCAAAGATTTGGTACACCGTTCTCATATCTGTGTTGTCAACAGTTTTTGCTTGG
GTTACAGGTTTTCTCATAGGTGTTTACTCAGGTACGCATCAATATTCAATAGGTGATTATACGTTCACCG
TTCTTGGTTATATTGGGCTTGCAACTCCAAACTTTCTTTTGGCATTGATTTTACTTTGGTTTGCCTTCAC
CACATTTGGTGTGACTCTTGGAGGATTGTTCTCCCCAGAGTATGTTAACGCTCCGTGGAGTTGGGAAAAG
TTTGTGGATTTGTTAAAGCACATATGGATACCTGTAATTGTCATAGGTACGGGAAGTATGGCAGGGTTGA
TACGAACGCTTCGAGCAAACCTGCTGGACGAGCTTGAAAAGCCCTACGTTACGGCTGCAAGAGCAAGGGG
TGTTCCAGAAAAAGAATTAGTTTGGAAATATCCACTTAGAGTAGCCGTGATACCCTTTGCCAGTACCGCT
GGTTGGGCTTTACCAGGTATTGTTTCAGGTGCTGTTGTAACTGGAATTGTTTTGAATCTACCAACGGTTG
GAACAATTCTTTTGGATGCTTTGATGTCGCAAGATATGTATTTAGCAGGAAGCTTGGTGATGTTCTTAAG
CATTTTCACCGTTATAGGTACAGTAATTTCAGATATTCTTTTAGCCTGGTTAGATCCAAGAATACGCTTG
GAATGAGGTGAAAAAGCGTGGCAAGAAAAGATCTTGAAGAAAGATCAGAAGAATTATATCTTGCTCCAGA
ATGGAAACTGATGTGGTGGCGGTTCAAAAAGAACAAATTAGCAGTGACTGGTTTGATAATTCTGTTTGTA
CTTTATGTTTTAGGAATTTTCTGTGAATTTTTTGCACCTTATGATCCTAATAAAACGTTCGCAAGATATG
TTTATGCACCTCCACAAAAAGTTCATATCTTCAGAGATGGTAAGTTAGTAAGGCCTTTTGTGTACGCCTA
TAAGATAGAAAGAGATCCTGTAACTTTGAGGAGAATCTATACAGAAGACAAAACAAAGCCTTTGTCGATA
AAATTTTTCGTTAAAGGGGATCCATACAAATTTCTTGGCATTTGGAAGGTAGATGTTCACTTCTTTGGGG
TTGAAGAAGGAACAATTTTCTTGTTTGGAACTGACAGAATGGGTCGAGATATGTTTTCAAGGATACTCCA
CGGTGCAAGAATATCCACGACAATTGGTTTGGTGGGTGTTGCAATCAGTATGATTTTGGGAATAATAGTC
GGGGGCATTTCTGGTTATTATGGTGGTATGGTGGACAACGTCATTCAAAGAATTATCGAGATCATCATCA
GCATACCAACTATACCACTTTGGATGGCGTTGGCAGCGGCTTTGCCAAGACATTGGTCCCAGGTAAGAGT
TTATTTTGCTATAACGGTTATCCTTTCTTTGGTTGGATGGACTGGTTTGGCAAGGGTTGTTAGAAGCAAA
TTCCTAGCTCTTAAAGAGGAAGATTACGTTGTAGCGGCGAGGATTGCGGGTGCAAGTGAGTTTAGAATAA
TTTTCAAACATATGCTTCCAGCTTTAACAAGTCATTTGATCGCTTCTGTGACTTTGGCGATACCTGGGAT
GATTCTTGGTGAAACTGGTTTGAGTTTCCTTGGTTTAGGTTTACGTCCACCAGCCATCAGTTGGGGCGTT
CTTTTGCAGGAAGCACAAAACATCCGAACACTAGCTCTATATCCATGGCTTTTGATACCTGCTTTGTTCG
TGATAGTGACTGTGCTTTGCTTTAACTTTGTTGGCGATGGATTGCGGGATGCAGCAGATCCTTACAAGGT
ATAAGGAGAGGTTGGTTTTATGGAAACGCAGAAAGTTTTGAAAGTAAAGAACTTAAAAACTTATTTCGAA
CTTGACGAAGGAACTGTTAAAGCAGTTGATGGAATTTCTTTTGAGGTAAAAGAAGGAGAAATTTTTGGGC
TGGTTGGAGAATCCGGTTGTGGAAAGAGTGTAACTGCTTTATCGATAATGCGTATACTTCCAAAAACCGC
AAGGATCTTAGAAGGAGAAATACTTTTTTCTCCAAACGGTTCAAATACGTTGAATTTGGTGGAATTTGAT
CAAGAAAGTGATGAATTGAGGAAGATAAGGGGAAAGGATATAACGATGATATTTCAAGAACCTGCAGCTT
CTTTCTCTCCTGTTTACACTGTTGGAGAACAGATAATGGAAGCAATTTTATTGCACAAGGATGTGACAAA
ATCTAAAGCAAGGCAAATGACGATAGAAATGTTGAAAAAACTCAGGCTGCCAAATCCTGAGAAGATCTTC
GATGCATATCCTTTTGAACTTTCTGGTGGGATGCTTCAAAGATGTATGATTGCTGCTGCTTTGGTTATGA
ATCCAAAGATATTGATAGCAGATGAGCCTACGACGGCGTTAGATGTGACTATCCAAGCTCAGATACTTTA
TTTGATGAAACAACTGCAAAAGGAATATGGAACTTCCATAATCTTGATCACCCACGATATGGGAGTAATA
GCTCAGATGGCAGATAGAGTTGCTGTGATGTACTTAGGTAAGATTGTCGAATGTTCTGCAGTTTATGAAA
TCTTTTCCAATCCACTTCATCCATACACCAAAGCTTTGCTTGCTTCCATCCCAGGACTTGGAGCGCGCAA
ATCGAAGTTGGAGACAATCAAAGGCAACGTACCTGATCCGTACAATTTACCTTCAGGTTGTCGTTTTCAT
CCAAGATGTCCGCAATTTATAAAAGGATTGTGCGATGTAGAAGAACCGCAGCTTGTTGAAGTAAAACCCG
GACATGTGGTTCAATGCTTTTTGTACAAGGGAGTGAGATCGTGAAAAATTCATTGCTTGAAGTAAAGAAT
CTGAAGAAATATTTTCCAGTGATGCGTGGCTTTTTCAAAAAAGTTGTTGGTTATGTAAGGGCTGTAGATG
ATATCAGCTTTGACATAAAAGAGGGCGAAACTTTGGCTTTGGTTGGCGAATCTGGGTGTGGAAAGACAAC
AACAGCCAAGTGCATTCTTCGTGCAATTGATCCAACAGAAGGTCAGATCATTCTTCGAGTGGATGGGAAA
GAGGTTGATCTGGCCAAACTATCCAAGAAAGAGTTGAAGCCTTACAGAAGGTATATGCAAATGGTTTTTC
AAAATCCTTATACCTCTCTCAATCCAAGGATGAAGGTAAGGGATATAATAGCTGAACCATTGGTGGTGAA
CAAAGTAGCCAGCGGTAAGGAAATAGAAGACAGAGTAGCAGAGTTAATGAAAGCTGTTGGACTTCATCCA
GACTACATGGTTCGATATCCGCATGCTTTCAGCGGTGGTCAAAGGCAGAGAATAGTTATAGCCCGTGCTT
TGGCTTTGAATCCAAAACTTGTTATCTGCGATGAACCTGTAGCAGCTTTAGATGTATCAATAAGATCGCA
GATACTTAATTTGCTTGCTGAGTTACAAGAAAAGTTTGGTTTAACTTATCTTTTCATCTCACACGATTTA
GGAGTGGTGTACCACATAGCAGATCGTATTGCAGTGATGTATCTTGGAAAGATAGTTGAATTTGCCCGCA
CAGAAGAACTTTTTGAAAATCCAAAACATCCTTATACAGAAAGCTTGCTTAATTCTGTTCCAAAGCCTGA
TCCTAGTTTTCGAGCAGAAAATCTTCGACCTATCGAAGGCGAGGTACCAAATCCCATGAATCCACCAAGT
GGATGTTACTTTCATCCAAGATGTCCTTTTGCGCAGAAGGTTTGTCAAGAAGAATCACCAAAGTTTGAAA
ACCTTGGCACAGCCGAAGAACCACATTTTGTTGCGTGCCATTTTGCTGAAAAGCTTGCCTTGAAGGGAAT
GTCTGTTAAAACACTTTGAGGGGGAGGTGTTGGTATGAGGGTTAAGTTGTTGCTGATTTTAGCCTTGGCT
GTTTTGGTGGTCTTGAGTTTCGGTTGGAGTGTTTACGCCACGCCAGAGGAATACTACAAGGCTACTGGCA
AGAGGATCACACAGTACAAAGAGTCACCGATGCTGACAGAACTTGTAAAGCAAGGGAAGCTTCCACCTGT
TGAGCAAAGGTTACCAGAAGAACCGCTTGTGATCGTGCCGGAAGAAGAAGTTGGACAGTTTGGAGGAACT
TGGAGAAGAGTCTGGAAAGGTCTAGGTGACAGATGGGGGATTTTCAAGCTTGCAGAACCTCACCTTGTTT
ACTGGAGCGCTGATGGTGGAGAATTCTTACCAGGTCTTGCCAAGTCTTGGGAAATACTTGAGAACGGAAG
GATCTTCATTTTCCATCTTAGAAAAGGTGTGAAATGGTCAGATGGTCATCCTTACACAGTTGATGACATC
ATCTTCTGGGTTGAAGATCTTGTCGGTAACGACGATATAACACCAACAAAGCCTGCATGGTACAGACATG
GTGGTCAAACTGTCAAAGTAGAAAAGATAGACGATTACACAATCAAATTTGAGTTTGCAGCGCCAAACGC
TTTGTTCATGCTACAAGTTGCCTATAGCACAGGCTTTACAGGTGCGCCCAAGCATTATCTGAAGCAGTTC
CATCCGAAGTACACGCCGATGTCTGAGATAGAGAAGGTCATGGCACAGGAAAAGCAAGACACATGGGTGA
ACTTGTTCAATTTGAAGAACGATCCGATAAGGAATTTGGAGTTACCAGTTCTTTGGACGTGGAAAGCGGC
GTCTGATCCATCTGGACAGTTCTTCATAATGGAGAGAAACCCGTACTTTTGGGCAGTTGACATTGAAGGG
AATCAACTTCCGTACATTGACTATGTGAGGCACGAGTATGTGATGAGCGATGAAATGATTCTCTTGAAAG
CCATAGCCGGTGAAATCGATATGCAGCACAGGCACATTGGTATGCTTGGAGCTGGTGCAGGTAACTACAC
GCTGCTGAAAGAAAACGAAAAGAAGGGCGACTACAGGGTGCTTAATTGGATAACCGCAAATGGTTCTGTC
AGCCAATTGATGTTCAATCCGAATCATCAAGATCCAGTTTTGAGGGAGTTATTCAACAACAAGAAGTTCA
GGCAAGCTTTGTCGTTGGCGATAGACAGGGAAGAGATAAGCGAAGTGTTGTTCAATGGTATGGCGAAGCC
GAGGCAAGCGTCGTTTGTCAGTGGGTCGGCGTATTATGATCCTCTTTGGGAGAAGGCATATGCTGAGTAT
GATGTGAAGAAGGCGAATCAACTGCTTGATGAACTTGGGTTGAAGTGGGATGCAAAGAAAGAATACAGAC
TCAGACCGGATGGAAAACCGTTGCAATTCACAATACAGGTTACAAGACAGGTTGATGTTGACGTTTGGAC
AATGGTTAAGGAGCATTGGAAAAAGATAGGAATCAAAGTAGAGGTTCAGAGCTTAGAAAGAAGTCTTTAT
GAATCAAAAATAGGTTCAGGCGATTATGACGCTCAAGTTTGGTCAATGGATAGAGCAGTTATACCGCAAG
CTGAACCTGTTTGGGTTATACCAGGCAGCACAACCTACGCGGCTGCATGGTGGGCTGCATGGGGAAGCTG
GATTGATGCTTACAAGAAAGGTGAACAACCACCTGCCGATGCAGCTGTACCACCTGAGGATGTCATAAAA
CTTGTCGATCTATGGGAACAGGCCAAAAAGGAGACTGACCCAGCAAAGTTCAAACAGATCATGGCTGAAA
TAACGAAGATTCACAGGGAAAACATTTGGATGATTGGAACAGTTGGAGAGGACATAGCACCAGTTGTGGT
TAAGAACAACTTTAAAAATGTTCCTGCAAAGATTGTGTCTGACGACATCCTTAGAACTTACATCAACGCA
ATGCCAATGCAGTTCTTCATAAAACAGAAATGACAAAAACTCCGGGGGCAAAAAGCCCCCGGTTTTCTGG
AGGCATGTTATGATGCCAAACGGTTATGAAATGTGCTGGTTGGATTACAAAAAGCACTGCGATGTTGATA
AAAATGAGCTTTCCAAATGGTTTTCCTACATTTGCCTTTTTGATCCGACAGACGAGTTTCAAGTGGTCAA
AGAGGAGCTTGCAATCTTTGTAACTGATTTTCTTGGATTTCGTCCCAGGTTTTTCAAAGTTTTTCCAAAG
CAAGGTAGACATGTTTTGATCGGCAAACTTTCCGACTTACCAGTTGAAGTGAATCTTGATGAACAGTTGT
CTGAAGAAGGATTTGTGTTGAAGTACGTAAAAAAGCAAGACGCCGAATTTGTCATCATTACAGGCATATC
GGCTGCTGGTGTACTCTATGGTACGTTTGAGTTCATCAACAGAGTTAGAGTTGGTGAAGATTTGAGAAAA
CTGAACGTTGTTTCCAATCCAAAGATCAAACTTCGCTTTCTCAATCATTGGGACAATTTGGACGGCACAA
TTGAACGTGGATACGCTGGAAAATCTATATTCTTTTCAAACAACAAGATTTTGCTGAACCAAAGGACTAA
AGATTACACTCGTTTAATTGCCTCAATTGGGATAAATTCTGTTGTGATAAACAACGTGAATGTTCGTCAT
GCTGCTTTAAAACTGATAGAACCAGCTTACTTGAAAAGATTATCGCAGCTTGCACAACTGTTTCAACGTT
ATGGCATAAAGCTGTTTTTAAGCGTCAGTTTTGCTTCACCCATTCATCTTGGAGGTCTTGATACAGCTGA
CCCGCTTGACGAAAGAGTAAAGAAGTGGTGGAAAGAGAAAGTCAAACAAATTTACGATTATATACCGAAT
TTTGGTGGATTTCTCATAAAAGCTGATTCCGAATTCAACCCCGGACCGCATATGTATGGAAGAACTCAAG
CTGACGGAGCAAACATGTTAGCGGAAGCACTCGAACCGTTTGGCGGTTTGGTTATATGGAGAGCATTTGT
TTACAACTGTCAGCAAGATTGGAGAGACTACAAAATTGATAGAGCTAAAGCGGCTTACGATATTTTCAAA
CCATTGGATGGTCAGTTTGCTGATAATGTTGCAATTCAAATAAAATATGGTCCAATGGATTTTCAAATAA
GAGAGCCTGTTTCCCCTCTCTTTGGTGGCATGGAAAAAACCAATCAAATATTAGAGCTTCAAATAACTCA
AGAGTATACAGGTCAGCAAATTCATCTTTGCTACCTTGGAACGATGTGGAAAGAAATATTGGATTTTGAT
ACTTTTTCAAAGGGAAATAATTCCTTCGTGAAAAGAATAATTGATGGTACACTTTATGGTAGAAAAAACA
ATGGAATAGCAGGGGTGGCCAATATAGGTGATGATCCAAACTGGACAAGTCACGATCTTGCCCAAGCAAA
TCTTTGGACCTTTGGGAAGCTTGCTTGGGATCCAGATGAAGATGTGAAGAAAATCGTGGAAGAATGGATA
AAACTCACCTTTGGAGATGATGAGTTAGTGGTTAGAAATATCAGTTATATGCTTTTGAACTCAAGAGAAG
TTTATGAAAGTTATACAACACCCTTTGGTCTTGGATGGATGGTAAATCCAGGACATCACTACGGTCCAAA
TCCGGAAGGGTATGAGTACTCACATTGGGGTACCTATCATCGAGCCAATTGGGAGGCAATAGGGGTTGAT
AGAACTTCCAGAGGGACCGGTTTTACCTTGCAGTACCACGAACCATGGCGAAGTATTTACGATGACATCC
ACAAATGTCCTGAAGAGCTATTGCTGTTTTTCCACAGAGTTCCATACAATTTCAAGATGAAAAATGGAAA
AACGTTGCTGCAAAACATCTACGACTTACACTTTGAGGGTGTTGAAAAGGTGCAAGAATTTATCAAGTTG
TGGGATGAACTCGAAGGTAAGATCGATGCGGTAAGATTTTCAAGAGTAAAGAAAAAATTGCAACTTCAAT
TAGAGCATGCAATTGAATGGCGCGATGTTATAAACACGTACTTTTATCGAAGAACAGGTATAAAAGACGA
AAAAGGTCGCAAAATTTATCCATAATTTTTGGAGGTGAAAATGTTGAAAATATTCCAAAACAAGCTGATT
CAGAAAAATTTGTTTGGTCTATCGTCCAAAGGTAAATCTGTTTATCAGTATACCTTAAGCTCTGAAAGTG
GTTTGGTATGCAAAATTCTAAATTATGGTGGAACGATCAAAGAACTTTGGATTCCAGATAAAAATGGCAA
ATTGATCGATGTAGTCTTGGGCTTCGATACTTTAGAAGAATATGAAAAATTTAATTCAAGCTACTTCTTT
GGCAGTATTATTGGAAGGTATGCAAACAGAATAGCAAATGGAAGGTTTCAAATTGACAATAAAATTTATC
AACTGCCTTTGAACGATGGTGATAGGCCCAATACACTTCACGGCGGATTAAATGGTTTTCACAGTGCTGT
TTTTGATGCTGCTTTTGAGGAAACAAATTCCAAACAAGCGGTGTTAGTTTTGAAATATAAAAGCTCAGAT
GGTGAAGAGGGTTTCCCAGGAAATCTTGATGTTACTGTGACTTACACTCTTGCCGATTTGCAGCTTGTTG
TGGAATACTTCGCGACCACTGACAAACCAACAGTTGTCAATATGACGCAACATTCTTATTTCAACCTATC
GGCAAAAGACACTATTTTGGATCACTATTTGGTTATCAATGGTGATTTCTACACGCCTGTTGATGAAAAT
CTGATCCCAACAGGTGAAATAAAACCTGTTGAAGGAACCGCACTTGATTTTAGAAAACCGAGAAAAATTT
CAGATGGTATATCGCAAATACTTCAAGAAGGTTTTTTAGGGTACGATCATAACTTTGTCATCAAAGGCAA
AGTGGGCGAATTGCGATTTGCAGCTGCTTTATTTGAGGAAAGCACCGGAATCTGCATGGAAGTTTATACT
ACACAACCTGGTTTGCAACTTTACACTGGTAATTACCTGTCAAATGTTCGTGGCAAGCATGGTCGAATCT
ACAACAGATATGCTGGTTTATGTTTAGAAACTCAAAACTTTCCAGATGCACCAAATCATGAAAATTTTCC
ATCCGCTTTGTTGTTACCTGGACAAGTTTATCATCACAAAACAATTTATAAATTTAGATATTTTGACAAA
TTGCCGATGAATTTTGAATAAAAAAAGAAAGGAGAGGTGAACATGAAATTCTTCAAGGAATTTCCAAAAA
TTGAGTACGAAGGTCCAACAAGTACAAATCCTTTGAGTTTTAAGTATTATAATCCAAACGAGATCATCGA
TGGTAAATCTTTGAAAGATCATCTTAAATTTTCCGTTGCCTTCTGGCATACCTTTGTTGGTGCAGGCAGT
GACATGTTTGGCGATGGCACTTTTGATAGGCCTTGGAATCGTTTCAGTGACCCAATGGACAGAGCTTTCG
CAAGAATAGACGCGCTTATTGAATTTTGTGAAAAGCTTGGTATCGAATATTTCTGTTTTCATGATCGCGA
CATAGCTCCAGAGGGAAAAACACTACGTGAAACCAATCAGATGCTTGACAAAGTTGTGAATTATTTAAAA
GAAAGGCTTAAAGGAACCAATTTGAAACTTTTGTGGGGAACTGCAAACTTGTTTTCTAACCCTAGGTACT
GCCAAGGTGCTGCCACATCACCTTGCGCGGATGTTTTTGCCTACGCTGCTGCGCAGGTTAAAAAGGCACT
TGAGATCACCAAAGAACTTGGAGGCCAAGGTTACGTATTCTGGGGCGGAAGGGAAGGCTATGAAACTCTT
TTGAACACCGACATGAAACTCGAGCTTGACAATCTTGCAAGGTTTTTGAGTATGGCTGTTGACTATGCGA
AAAAGATAGGTTTCAACGGCCAATTCATGATTGAACCAAAACCAATGGAACCGACAAAGCATCAGTATGA
TTTCGATGCAGCACACTGTTTGGCATTTTTGAAAACTTATGGTTTGGATCCTTACTTCAAATTCAACATT
GAAGCAAACCATGCAACCTTGGCAGGTCATACTTTTGCGCATGAACTAAGATATGCTAGAATAAATGGTA
AATTCTGTAGTATCGATGCGAATCAAGGTGATCTAATGCTGGGGTGGGATACTGATCAATATCCAACAAA
TATCTACGAAACAACTTTGGCAATGTACGAAGTAATAAAAGCGGGAGGATTTACAACAGGTGGTTTGAAC
TTTGATGCAAAACCAAGAAGGGCATCGTACACCTTACGTGATCTTGTACTTGGGCACATCGTTGCCATGG
ACACCTTTGCACTAGGATTTAAAATTGCCCATAGGATTATCAAAGATGGAAAGATAGATAAAATCATAGA
AGAAAGATATGCAAGTTACAACGAGGGAATAGGTTTGAAAATAAGAAACAACCAAACGAACTTTGAAGAA
CTTGAGCAATACGTTTTGGACAAAGAAGTTGGGGTACCTGCTTCTGGAAGGCAGGAAGAACTTGAAATGA
TGTTGAATTATTACATCCTTACAACCGTAAAATGTTGAGGGGATGAGAAGATGTACGCTGGAATAGATGT
TGGTACAACTTCGGTAAAACTTATAGTTTTTGATTGGGAAGGGAACATAGTTTTTCGCCAATCGCAAGAA
CTTCCAATCAGTTCACCAAAACCTGGGTGGTATGAGCAAAATCCAGAGGACTGGTGGGCAGCTGTCAAAG
TTTTACTGTCAAAATTGGCAAAAACCAAAATTGAACCCAAAATTATAGGCCTAACAGGTCAAATGCATTC
TCTTGTTCTAGTTGATAAAGCTGGGAATGTTTTAAGACCTGCAATTCTTTGGAATGACCAGCGCTGTTAC
CTGGAAACCAAAATTTTAACTGATCAATTAGGCGGAGAAAAAGTCGTTATTGAAAGACTTGGAAATCCAA
TACTCACTGGATTCACCGCTCCGAAGCTTCTTTGGGTTAAAAACAACGAACCTGAGGTTTACAAAAAAGC
AAGTACATTTATGCTTCCAAAAGATTTCATAGCATGGAAATTAACTGGTAAAATTTGTACTGAACCAAGC
GATGCGTCAGGTACATCCCTGTTCAATGTCAAAGAAAACAAATGGGACGAAGAAGCCTTAAAGGTTTTTT
CAGACTCGCATATACAACCCCCACAGGTTGTTCCGTCTCAGGCCGTGGTGGGGGAAGTGGTGGGGGGTGT
GACGAGGGAGATCGGGTTTAAAACTCGGCCCCTCGTCGTTGCAGGAGGGGCAGACAACGCCTGTGCTGCA
CTTGGAATGAACGCCTTCATTGAGAATGTGATGGTTATAAGTGTTGGCACAAGCGGAACGGTAATATTAA
CCAACAAAAGTTATGTTCCAGATTTAACCGGAAGAGTTCATACCTTTAGACATGTGATCAACGATATGTT
CTATCATATGGGCGTGGTGCTGTCTGCTACTTTTTCTCTCGATTGGTTTGCACGGTTGGTGAATAATCAA
GATGTAGGATCGTTGATAGAGGAGCTCGAGAACACCAAACCCTGCCATAACGGAATCTTTTTCTTACCGT
ATCTCAGTGGTGAAAGAACCCCGCATAAAAATCCTGATGCGCGAGGAGTATTTTTCGGCCTTTCCGGAAA
CACGGATAGAAAAGCTTTGACCAGAGCAATTTTGGAGGGCGTTGGTTTTGCTTTGAGGGATTGTAGAGAT
GCTATACAAGATCTAGTCAGTACACCAAAAGTTGCGAAGATCACCGGAGGAGGTTCAAGAAGCGAACTTT
GGATTAAAATCATTGCAAGTATTTTGAATGTTAAACTTGAACGGCTGACAAAGAACGAAGGAGCTTCAAC
AGGGGCTGCAATGCTAGCAGGAATGGCAGATGGTGCGCCCATCGAAAAATGGAACCAAGTTGAAAGCACA
TTCTTACCAGTTGAAGAATGGACAAAAGTCTATGAGGAAGGAATAAAATACTACAGAGAACTTTATTCAT
CGTTGAAAGAACTAATGTCAACAACAAGAAAGCTTGAATAACAGGTGAAGGATATGCAGCTACTTTTTGA
TAGCAACATGAACCACTGGGAAAGGATCGATATATTACACATTAACAGGATGCCAAGTAGGTCTTATTAC
ATACCATATCATGATCTTAGTATTGCTTTAAACTTCCAGCCTGGCTGTTCCAGGCTGGTTCAATTCTTAA
ATGGAGCTTGGAAATTTAAGCTTTTGAACACGCCGTATGATACACCAGAGGATTTCCCAAAAGAAGATTT
TGATGATTCAAATTGGGATCAAATCAAAGTTCCTGGATGCTGGCAAATGCAAGGTTTTGGTAAACCTCAT
TACACAAGTTTTCTTTACGTAATTCCATTGAACCCTCCAAAGGTTCCGGCCGAAAATCCAACGGGTTTGT
ACAGAAGGAAGTTTTTCATCCCAGAGGACTGGAAGGACAAAAACATTTGGTTGAGATTCGAAGGAGTTGA
CAGCGCCTTCGATGTGTGGATCAACGGACAGATAGTGGGTTACAGCACGGGAAGTAGACTTCCTGCGGAA
TTTGATATAACCGATTTTGTACGTTTTGGTGAAAATACGATAGCAGTTAGAGTTTTCCAGTGGTCAGCAG
GAACCTTCCTTGAAGATCAGGATATGTGGTGGTTGAGTGGTATTTTCAGAGATGTTTATCTTTTAGCAAG
GCCAAAAGGGCATTTATATGATATATTTGTGCAGACTGATTTAGATGAGGAATATAAAGATGCAAAGCTG
AAAGTCAAAACACTTTGGAAAAATCCCATAGGTAAAAAGATTTGTTATCAGGTTGAATATAAACTTGTTG
ACGAACAAATGAAAGAAGTTATCAAGCCTGTGATCTGGGATGAATTTATTTTGGATGCAGAGCAAAAGGA
ATTTGAAATTTCCGTTGATGTGGAAAATCCAAAGAAATGGACCGCCGAAACTCCAAATTTGTACACTCTT
GTTGTGATTGTAAAAAGCCAAACTGGACAAGTTTTGGAAATCATACCAATTAGAATTGGCTTTAGAAAAA
TTGAGATCAAAGATGGTTTAATGCTTCTAAACGGTGTACCTATAAAGTTGAAGGGTGTTAATCGTCACGA
CTTTCATCCTGATCTTGGTCGAGCTGTTCCAATCGAATGGATGATTGAAGATGTTGTGATGATGAAAAAG
CACAACATAAATGCAGTTAGAACCTCTCACTATCCCAACCATCCGCTTTTTTACGATCTTTGTGATCTAT
ATGGTTTATACGTTATAGATGAAGCAGATCTTGAATGCCATGGTTTTGCGTTAGTGGGAAAAATAAACAA
GTTAAGCGACGATCCAACATGGGAAAAAGCCTATCTTGATCGTGTTGAAAGAATGGTTCAAAGGGACAAA
AATCATCCATCTGTCATAATGTGGTCGCTTGGAAATGAATCGGGTTTTGGAAGAAATCACGAACAAATGG
CTAAACTTTGTAAAAGCCTGGATCCAACACGCCCTGTTCACTACGAGCCAGATCAGCAAGGAAAAGTTGT
TGACATTTTAAGTACAATGTACACACACGTTGAAAAACTTGAAGAGCTTGTTAAGACTGATTCAATGAAA
AAACCTGGAGGTGTCAACTTAAGCCGGGAAATACGATAAAATAAACAAAAACCAACTCTTCTCACCGAAA
GGAGGTTTCCGTAAAGATGAAAGTTACAACAACAAATATCACCGAGTACCTATACCAAATTATACCAAAC
CTTTTTCAAAGACAAAGAGTTCCACATGAGGCGAAAGTATGAACTTGCATTAAGGAAGGCAGCAGCCATA
ATTGGAGTCAGTCATGAAGCCTTGAGGAAATGGTGGGCAAGAATGAAAGAAGAGATATTTGCTGAGAAGA
TAGAAGGCAATGCAGTAGTAGCTATAGACAAGATGAAGGTGAACATAAATGAGGTTAAGAGGAAGAAAGT
GATCTATGCGTTGGTCAGTAAGACACGAGAGAAAGGCAAAGCAGAGACTTAGGGTGAATTTTGTGTCTGG
ACAAAATACCTCAGTTGAAACATCTGGTTCAGCTCATACATACATCCCTTTACCCTCATTATCCCGTTCC
TCCATTTTGTCTCCCTCAGGTTCTTCCTGTGCAAATATACGCTTAACTCCAATAGCTCAACACTCCCAAA
ATATCCCCCACTTTTAATCCTTACTCGCTCTATCTTGCTGTTTATGCTCTCCACCGCATTCGTCGTGTAT
ATGTATCCCCTCAATTCCTCAGGATATTTCGTATATGCCACGTATTTCTCTTTCTTACCCTCCAAATATC
TCACAAAACTCGGATACTCCTCTTTGTACTTCTCAAGCAGCTTCCCCATCTTCCCTAATGCCTCTTCATA
GCTGAGTTTCTTCAATTCGTCCAACCCTTCCTTGAACCCCTTCGCATCCTCTCGCTTCATTTGCCTATCC
GCATTCCTCTTCAAATGCTTCACACAAAGCTGGTGATCCGCTAATGGATATACCATCCTTATTATCTCCC
CTAAGCCACTTAAATCGTCGCTTACTACTACCATCACCCTCTTCAAGCCACGTCTCACCAAATCCTCAAA
TACCTTCCCCCATTCCACCCTGCTCTCCTTACCCAAATACGTGTACAAACCGTATATGTCCTTCTTCCCC
TCCATGTCTATCCCCAATACTATGTAACATACCCCATACCTTACTTTCCCTTCTTCCCTTATCTCACTGT
GGTAACCATCTATTATTAGCGCAAATGCCTCACTCGGTAGCTCCCTCTCCTTGAACCATCTCAATTCTTC
CTTCAACCCTTCCTTTATCCTCTCAAGCTCCTTCTCCGAGTATGGTAACCCTAACCTCTTCAAAACACTC
ATTATCTCAGACTCCGAAAACCCACTCGCTATCATCGATTCCAATAACTTAACATACGATTCGTCCAGCC
TCTTGTACTTTTCCTTCAATAAATGTGGCCTAAAACCGCCTTTCCTCGTCCTCGGTACTTCAAGTTCCAA
AATTCCATACGTGCTGTAAAGATCCCTTTCATACTTCCCGTTCCCTTTGTCCCCTTCCTCAGTCTCAAGA
TATATCTTTCTCTCTGAAAGCATTATCGTGTTCAAAAGCCTTTCAAACAAATCTGCAAGTGTTTCCCTTT
GCTTTTGATCAGAATCATCCGCATATTCCTTAAGCAACATCTCTAAAGACCTTTTCTTGACTTGTTCAAA
GTATTCCCTGTCCTCCAGAAATTTGTTCGACATACTTGACACCTCCTTATTGTACAATAATCTTACCACC
AGACACAAAATTATCCGAACTCCCATGGGATTAGCCAAGCGCAGTATTACAAATGGAGAGACAGGTTTTT
GGAAGCTGGTAGAAGTGCATTGGAAAGCCCAGAGAATGCCAACCAAGTTCAACAACTTGAGAAGAAGATC
CAAGAGCTTGAGCAGATCATAGGTAAGCAAGCCATAGTAATAGAGACATTAAAAAAACAGTCATACAGAA
TGGAGGCGGAGGAGTGCGGGGTTTTAGGGATAAAGCAGGTATTTACGAGCTACAACAATCCGAAAGGGAA
CGCACTAACGGAGCGGTATTTTAGGACGTACAAGGAGGAGGTGGTATGGGCAGAGGGGGAGATGAGTTAT
ATGGAATTGGTGAAGAAGACGGAGGAGTTTGAAGGATTTTACAACGGGAGTTATCCACACAGCAGTTTGG
GATACAAGAGTCCGAGGGAGTATTATGAGAGCTATGAGTTTAGCGAAAGTGCGTAAAAGACTGTCTAAAA
ATTCGGGGAGCATTACAGGTAATTGTCCTCCAAGAAAAGGCTGCATATCAACAACAGCCAAAAACAGCCA
AGCCGGGATTCCAATGATGTTGTCGTCCTTGAATATAATGTCTTTTGTTATGACTATCCCTTTTCCAAAA
ACGTGCCTCACCGTGGAATAATCGGATTTGTTTATCGTGTTTTGATACTTCAGCTCTATGGGTATCAGCA
AGTTATCTGTTTCGCATACAAAGTCAATTTCTTTGCCCTTGTCCGAATACCAAAAGTACGGTCCGCTGTA
CAGGTTCAGTCCACTAATAGTATCGCTTTCTTTCAACAAATGTCTTAAGATCAACGCTTCCATAATTTTC
GGCATTTCAATGGTCTTACCGCTGATTTCCATCACGACTTCTGCTATCATCCTATCAATCGGGTAAGTTT
TTTCTGTTTCTTCATCCTCACCGTCTTGCTTGATATGTCCACGTAGAAGACGTTTGCAAGAATAAAGCTA
TAACCAAGGTATTCAAAATACTTTTGAATAGTTTCTTCACTCTGTATCCTTCCAGAAAAAACATCTTTTA
AAGAATTCCATGAAAACCTTTGCCCTACGATGTCTGGTAACTTTTTGAAGATTTCCAAAACACTTGTTCG
AGAACCCAAATACTTTTGTGCGTCACCTATCAAGAAATCTTGAAATGCAATCTTTGTGACCTCACCGATG
CGTCCCTCTTTGAGAAAATCGGCTATCGCTTTTGGAAAGCCCCAGTTGTCGTGTATTTCAGAAAGTACTC
AACAACGTGTCCATACCTTTGGGTAAAAAAAACAAATCTCTGTTGTAACCCTTTCTTCCTGGAAGTCGTT
CGCTTGAGATCTTTAAATCATACGCAGACGATCCGGTTAGAACCACCAAGCAATCTTCCAAAAGTCCGAT
ATCCACAAGGTACTTTATGCCGCTCTGCCAATCTTGAATCATCGTTATCTCGTCGATGAACATGTAAGAT
ATCCCGCCGCTTTTTCCGTACAGTTGAAAGAAGTTCTTTATCACTTCTATTAACTCAAATCTATCCTTCA
AATCATCGCAGGTTAAAAACAAAATTCTTGACGGTGGAATACCGCTTTCAAGCAATTTTTTGATGTAAAG
TTTCAAGAAGGTAGTTTTTCCAACCTGTCTTGGTCCTCGAATGGTGTATTTTGAAGTAACCTTGTGCAAA
GACGTTTTGTCACGAGTATGCAAATATAAATCGGTAAATATGGCCAAATTTACCGATTACGATCGGTAAA
ATTGGAAATCGACAACATTTCATTTGCCGTTCGAACTTGGAACATGTCACTTAATCTTTTCCTTACCCCC
GTCCAAACTTTGTCGCTTTTGTCATTAGTGTCGAAATTAGAATCTGCGGTATAATTGAAGCAAATGACTA
AAAGGAGATGAAAAGATGAGCAAAGTTGAGCTTTTGAAAAGACTGAGCGACAAGCCATTGAGCAGAAAAG
AAACGGATTTGTTCGTCAACAGGGAAAGTGAGATGAATTTGCTGAAGGAAATAGTTGAATATCACTCTTT
TGGCATCTTTGGACTTTGTGGAAGAACTGGCTCTGGAAAGACCACACTGCTCAACATGGTGTCTTCCAAA
GAGGAAAAAATAGTTCCCATATCTTTGGTTTACCGTGAAAGTTCAGATTCAATTTTGTACAACATGCTTT
ACTCTCTTGCTGAAAATTTTTTGAAAACCAAAGGTTTGGAAAAACTTGCAAAACAAATAAAAGAATGGAT
TACCAAAGAAGTGTCGACGGTGAGGGGCTTTAGCCTAGGAGTTTCGCTTGTAGGTTCTGCAAACCTTGAC
AGTGGAAAAACGACCACCCCGCGTTTCAACATTTTCAAAGCGCACGAATATCTGAGAAAGATTTTGATCC
AGGCTAAAAAAGAGTTTGGAAAGGTAGTTCTGTTGATCGACGAGCTGGACAAAGAAAAGAAAGAAGAAGT
GATAAAAATTTTGGATTCTTTGAAGTTTGAACTTCTTCAAGAAGACGTGGTTACCATAGTTACTTTACCC
CAAAGCATTTACAAAGAGTACATACAAGACAGGTTGAGGATGAACGGAGTGGGAAATCTTGAGAACGTTA
TAAAAGACGTGGTACTTATCAAAGATTTGCAAGAACATCACATCAAAGAAATGCTGATAAGAAGGTTTGA
CAAAGATCTAGAATGGCTTGAAGATACATCCATATTGGACGTTCTTGCGAATTTTTCCGATGGAAATCCA
AGGGATGCACTTTGGATAACCCAAAAGGTTGTGATTAAACATATCAAAGACAAGAAACTAACTTATGACA
GTGTAATAGAAACTATTAAAGAAGTGTCAGAGGAATTTTTGCGAATGCTTTCTCTAACCGAACTTCAAAG
AAAAGCTTTAAACGTGTTGAAAGGTTTTTCTGGAACTCGTGAGGAATTTGTCAGTTTGCTGACATCAAAA
GGTTTTGCACGATCCACCGCGTACGACATCTTCGAAAAATTTTTGACAAACGGGCTTTTGGTTCAAAAAG
AAGGTTATGTCAAGATAACCGGGAAAATAGTTTAAACGACCTTGCAAACCCTTGTGCTATGGTTATTTCA
AAGATCTTCTTGGATCAACTACGAATACTGCAAGAAACGCAAGTGAGGCTGTGGTTAAAATCAACGAGAA
CACGAACAAAAGTTCGTAGCCAAATCGATCGGCCACAAATCCGCAAATCAAAGGTGCAACGAACGAAACA
GGTGAAAGGATAAAGTTTTGAATTCCCACATACAGTTCCTTTCTTTTGCCGGAAACCAAATCTATTGTCA
AAGCCAAGCTGCTGACATTTCCTGAACTGTTGACTATTCCAAGAAAGACAAATACAAAGTAAGCAAGAAA
CAAATTGGTGTGGAACAACAAGATTATCGTCGCTGCTATTTGGGCAACTTTACCGATTGCAAGACTGATT
TTGTGTCCGTTTTTGTCACCAAGAGGTCCCAACAAAAAAGAAGATACGGCCTGAGAAACCATAAGAACGG
CTGTGAATTCTGCCGCCCTGTAGTCGGGTATGGAGAGTTTCCCGGTTATGTAAACTGCCACAAAAGCATT
TGAACTTAGACCAAAAACGGTGATAGCTCTTTCTATTATGTAGTTTCGATAATTTGTATCTCTCAAGATA
TCTTTGATAGCCGCAATGTATTCTGAAAATCTTTTATGCGATTCGATTTTTACTTCATCGGGTGGTTCTC
TGTTCAAACAAAGGAAAATGAAAGAAAGGCCAAAAGCCAGCGAAGCATAGAGAAAGCAGTATCCAAAGTT
ATACGGAAATCCATACCTTTGCAACAAATACCTTGCGATTGCAGATCCTCCTATGCTGGCTATGGCACCA
AGACCGCTTCCCATGGCAAACACGGTGCCACGTTGTTTGGGATCTATAACCTTTTCGATCATGCTCATCC
ACGGGGGTCCCAAAAAACCCATCGAAAAGGTTGCAACGGCAAGCAAAAGGAGTACCAAATAAATGGCAAG
CTTTTGGTTCAAGCCAGCTATGAAAAAGCTGGTCAGAGCCATGAAAAAGTACGGCAGCCTTTCACCAGCG
GTAACACGAAGAACAAGATCAAGCTTTCTAGGATATCTTTCTGCATACCTGGCACCGATCAAAGCCGGCA
AGCCCCATCCAAGATTTGCTATGGCAGGAACAAGACCGATTTCAAAGTTCGTTCCACCAAGGTTTTTTAT
GTACAAAGGAAGCAACGTGGATATAGATGCCATGGTCATTCCCACGTTGAAAAAAGCCATGTCTATCGAG
TTGACGAAAAAGTTCCACTTGTAATCTTTTTCGCTCAGCTTCATGTCCAATCCCTCTACAGCCAAATAGC
ACTTCTAGTCTAAAACATCACTAACGGCGCAGTCAAGAACAAAGGCAATCAAACAGCAAATCAAGCATCA
AACAAAAATCGATGTAGAATATGATTGATGTTAAAATTCAACGTGAAACATCAAATCGTTTTAAGGGAGG
AAACAGACTTTTTATGGCCAACTTAACTGAAAAAGAAGTTTATGAAAGATCAATTTTAAGCTTTATCTCA
CAACTTTCATCCATTGAAAGTGTTGTTCAATTGCCAATAAAAGTGATTGTCGAGATCAAGGGAAATTTCT
CAAGTGAATTTATCGCTGGTTTGAATGATATTTTGAAATCCAGAGAAAACTTTCATGGACTTGTGGATGA
AAACGAATGTGAGGTCAACCTTGTTTTGGAGTATGGATATGGTTTTCCATACGTTGTCAAAATAGTTTCT
AATTCTGATGAAAAAAATTACCAAAGTAAAATCGGTAACCTAAACCGCTATGTGATGGATATTCTTTACC
TGATGCACATTTCAAGAATGCTCTACAAAGATTTTCAAATGGAAATGATTATGATGCAAAAGTTACAACA
AGGACTAGAAAAAGAGTTTACCGATTTCGATGAAATTTAAAGGGACAGCCTATGAAACTTGGAAAAGTTT
CTGAAAAGCTTTTGAAAGAAGTGATATTTAAACATACCGGTTTTAGAAGAAACGAGGTTGTTCTGCACGC
CGAATACGGTGAAGACTGTGCTGCCATAGACCTTGGACAAAATCTAGCTGTTGTTACGACCGATCCTATA
ACTTGCGCCGATGCAAAAAGTGGTTATCTTGCAGTTCACGTGGCATGCAACGACCTTGCAGCTTGCGGTG
CAAAACCTGTTGCCATTTTGACGACGATACTTTTACCACCGGAACTTGAAGAGAAAGATTTTGTCGAACT
TATGGAACAAATCGACAAAGCTTGCAAAAAACTTCAAATAGAAGTTGTTGGAGGACATACAGAAGTCACC
GATGTCGTTCGCAAACCTTTGATCTGTACAACAGCGATTGGCAGTGTTGAAAAAGGCAGACTTGTGAAAT
CTTCAAATGCCAAACCAGGTGATTGGATAGTCGTTACAAAACACGTTGCGTTGGAAGGAACAGCTATATT
GGCTTACGATTTTGAAGAAATACTTTCAAAGAAATTTTCAAAGGATTTCATAGAAAACTGTAAGAAACTT
TTAGAGCAAATAAGTGTTGTCGAAGAAGGGTTGATAGCTTCTCAATTGAACGTTTCTGCAATGCACGACA
TAACCGAAGGAGGCTTAATCGGGGCACTTTGTGAAGTTGCAAAAGCGTCGAAAGTTGGGTTTGAAGTTTA
TCAAGAGAAAATTCCAGTTCTTTATGAAACCAAAGCTGTATGCGAATTTCTTGATATCAATCCTTTAAAA
CTTATTTCCAGTGGATCAATGTTGATATGCACTTTCGAGCCGGATAAGCTTGTCGAAACGCTTGAAAAAC
ATTCCATAAAAGCGACGGTGATAGGGAAAATCATCGAGAAAGGTTTCTACTTGGTCGATGGAGTACACAA
AAGAATCATTTGCGAGGATTTAACCGACGAGATTTACAAGGTTAGAGAAAGATTTCAAAGGTGATAAACA
CCTTGTTGATAAAAATGCGGGGGATGCATCCCCCCGCATTTTTGTATCTATAAACTTCGTTATTGTTTTG
GATAACCTACTGGTGTTATGTAGATGAGTGTGTATTTTTCAGGTATCTTGAGTACAGCTTGGGCTTGTTC
TGCTCTGAATCCAGCTGTTACCACACAACCAAGTCCAAGAGCTGTTGCCTGCAGATAAAGGTTCTGTGCA
GCGTGACCGACTTCTAAGTACACGTATTTTGGAGCAACATCAGGATTACCAAGCACCTGTGCTGCTTTCT
CCATGTCTGCAGCTATAATAACGCTTATTGGGGCTACTCCTATTGCAGCGGATCCTGTGCGAGCAAGTTG
AGCGCGTACATCGCCTTTGAGAATCTGCTTCAAAGAATGCTCAATTGCATCATATTGATAGACACCAGCT
TCAAGACCCACTACACCGTTTTCAGAAACCATAACGAAAACTTCCAGTGGGTAAGCCCTTCTTCCAGAAG
GCGCTGTTCTAAGCTTTTGCTCAGGTTCAGAGATTCCATATGTTGCCCACAAAAGTTGAGCAAGTTGTTG
AAGTGTTAGAGGCTGATCAGTGTAGTCTCTGATAGACCTTCTCAGATAAAGAGCTCGTTCAAGAGACATT
GTTCCATCAAAAGCTGGATCTGGAAGCTTGATGACTGTGGCACTTGCAATAGCTGCGAAGACAAAGATCA
TTACTAGAACTGCCGCAAAAACCTTTTTCACCTGTTATCCCCCCTTTAAAAATGTTGTTTGCAATTTGTG
AAAAAATACACTTTTCCTGTGTATTAATATACATGAACTTTCCACTTTTGTCAAGCTATTTCTTCAGATA
TTCTCATAAGCCCACCATAGGCGGATTGTCCTATCTGGCAGAAAAATTTTGTCTTAGCTAAAAATCTTTA
AAATATTTTTACCGCAAAAGATGTTTAACAAATAAAAACAATTTTTCATCTTTCATTAACGCGGTTATTC
TTCAATTGCCAAAACAAACAATAGTTACAGAAAAATCGAGAAAAGTTTGAAAAATAAGAAGATGATTCTA
AAAAATTTTTAAAATCTTCTCAAATGGCTCTCTTTGTCTTTCTCCAAACTCACGCTCCAAATGTTTCTCG
TTTAAACTGTCAAAATTGCCTCGTTTCCCAACTGCTATCAAAGTTATCACAATGCCGTCGATACCAAAGA
TTTCCTTGACTTTCAATGGATCGTACCCTGCAACGGGGTGAGCCACCAAATTCATTCTCGTGGCTTGTAC
CATCAAAAAGCCTACGGAAAGTCCTGTGTCAAAAAGTGCATAATTTCGATTATCGCTGAGTTTACAGTCA
AAATCCTCCTTTGTGTAGACAACTATCATTGCCGGTGCGTTTTTCATCCAATAGTTTCCACTTGTCAAAC
TCTCCCAAAGTTTTTCAAGCGTTTGTTTGTCGGTCACAATAATGTACCTCCAAGGTTGGTTGTTAAAACA
AGAAGGTGCAAGGTGAGCCGCTTCTATCAATCTAATTAGATCTTCCTTTGGTATTGGATCACTTCTCAAA
CCTCTGTAAGCTCTTCTTGCCAAGATATCTGGGCTTATCTGTTTGTCCTCTTGCTTTATCCTTTTGAACT
CTTCAAGAACTTCTTTCACATGGCCTGGTACTTTGACCTTTAACCAAGATTTTCTTATCCTTCCAAGTGG
ATCAACGATGAAGGTTGAACGAACTATTTTTCCATTTTCCACCACACCGAATTTCCCCGCAACGGCTTTG
TCTGGATCGCTCAAAAGTATTACTTTCAGCTTTCTCGAATCGATGAACCTACAAAGCGCAGGCTGCTTGT
CTGGCGAAATTCCCACAACTTTTCCTTCGAATTCTTCAATGTGTGAGGTAAAATCAATTGCTTCCATGCT
GCAGCCAGGCGTACCTGCCTTTGGATAGAAATAGATCACCCAATAATCGCCGAATAGGTTTTTGTAGCTA
AATTCTTTTCCATAAGCATCCTTTAAAACAAACTCTGGAATTGTTTTCATCGTTATACCTCCTTTTTTTA
TAAAAAATTATAAAACCATTGTCGCAAAAGAAAGAGGCAACCTGCTCACTGTTTTCTTTTCATGAAAGCC
ACGCATTCCACGTGGTATGTCTGCGGGAACATATCGAAGGGTTGGATGGATAGAACATTGTACTTTTCGA
TGAAGAAGGAAAGGTCTCTAGCAAACGTTGAAGGTTCGCAGGAAATGTAAACGACCTTTTCCGGTTCAAG
CCTGAGTATTTCTCCAACCACCTTTTTGTCCGCACCTGTTCGTGGTGGATCTAAGACTATCACGTCTGGC
TTTTTTTCGAAGTTTTTCAAAAACTCCAAAACGTCGGCTTCTTCAAACCTTATGTTTTTCAAGCGGTTTA
TGTTTGCATTCGCTCTTCCGGCTTTTACAGCTATGCGGGAGTTTTCCACAGCCACAACGTATCTTGAAAG
CATGGCAAGTCTTATAGAAAAGGTTCCAACTCCAGCGTAAAGGTCAAGGATAAGCTCGTTGCCTTTCAAT
TCCAAAATTTTTGAAACATAATCCACCATTTTTTTCGCAACGAAGTAGTTGTTTTGAAAGAAAGCAGTTG
GAGGAATTTGCAACTTTTCATAGTCGAACTCCACTGTTAAGACACCTTCACCGTAAGCTGTTTTGTAAGG
TCCCCTTAAGACCACACTGTCTGAAGAGTTCATGACGTGAATTATCGAAGTTATCTGTGGAACTTTCTTC
AAAAGGGAGTTTTTCAGCTCTTTGAGTTCGGCAAAACCTTGGGTTTTTGTCACAAATATCACCATCGTTT
CATCGTTGGAATGGGAATGTCTTAAAACCAAATGTTTCAACTTTCCCTGACCAGTTTGTCTGTCGTATAT
GCTCACGCGATGCAGGTCAACTATTTGCGGAACTTCTTTTAAAAGCTTCGAGAATATCTTTGGCGATATT
GGACATTCATCGATGGCGACCAATTCGTTAGACCTTCTTTTGTTCACCCCAAGAGATGTTTTTCCTGCGT
AAAAGAAATCAAACTCCATCTTGTTGCGGTATTCGAATTCAAGATCACTTGCGACCGTTTCGGCAACCGG
TATATCTAACTTTGCAATTCTTTTTATCAGATCTTCAACCATTTCTTTTTTCAACTGCAACTGGTATTTG
TAATTTACATCCATCATGTGGCATCCACCGCAGATGCCAAAGTACTTGCAACGCGGCTTAACTCTCTCCT
TTGATTGCCTTATCACCTCAACAAGTTGTCCAAAAGCCACGTCGCTTTTTTCTTCGATTATCTGAACCTT
AACAAGTTCTCCAGGGTAGGCGTTTTCAACCAAAACAACTTTTCCGTTTGAAAGCCTTCCAATTCCCTTC
GCACCGTGAACTATTTTTTCTATCTGCAAAATTTCAACTTTGGCCATATATTTCTCCTCCTTGAACAACA
CTGCCAACAACATAATTATGGCATATTTTCGTGTATAATCTATTCGTGAAAAGAATAACAAATGAGGGGG
GAGGAAAGTTGCAGGAAATTCCAAAACCAACGATACGAAGACTAGCTGTTTACTATCGATGTTTGGAAAG
ACTGGAACAAAAGAACGTTGAGAAAGTTTCGTCAAAAGAATTGTCAAAAATGTTGAAAATAAAAGATTCA
CAGGTTAGGAAGGACCTTTCTTATTTTGGAACTTTTGGACGTCGTGGTGTTGGATACAACGTCAAAGAAC
TTAAGGAAAAAATCAAGGAAATACTTGGTTTGAACAAACAGTGGTCGGTGATAATCCTTGGGGCTGGAAA
CATCGGAAAGGCCATAGCAAGGTACAAGCAAATTGAAAAAGACAATTTCAAAGTTGTGGCAGTCTTTGAT
GTTGACAAAAGAAAGATAGGTACTCAAATCACACCAGAGTTAACTGTTAGAAGTTTGGATGAACTTGACG
AATTTGTCAAAAAGAACAAGCCTGAAATAGCGGTTTTAGCCGTTCCAGCCGATGCCGCCAATCCACTTGC
AGAACGTTTGGAAAAACTTGGTATAAAGGGTATAATATGTTTTGCTCCGGTTACGTTGACCTGTTCTATA
CCCGTTGAGTACGTGGACATAACCGTCTTTTTCAAGACCTTGGTCCACTTCATTTCCCGTGGTATACAAT
AGATAGTAACACAATATATAGTATAATTTACCCCCGGAAGGGGGTTTTGATTTTTATGTACAGACAGTTG
ATCGAAAGGTACAAGCAAAAGCCTTTGTCGGAAAACGCACTCAAGATATTGAAGGAACGTTATTTCTTCA
AAAAACCTTCGGGGGAATTCGTTGAAAATTCGTGGTTCGATGTCTGTCGTAGGGTTGCACGTGTTGTTGC
AGCTGCCGAGCTGATAAACAACCCAAGACTTGAGAAAATGACAGCTGCAGAAAAGCTTGATTTTGTAAGG
CAAGTTGAGTCAGACTTCTTTGACCTTTTGGCGAGCAGGATCTTTTTGCCAAACAGTCCTACGCTGTTCA
ACGCCGGCATAGGAGCAGATTACGAACTTTTGTACAAGCCACTTGAGCAGATGAAACTAGAAGATTACCA
AAAAATTCTCGATTCAAGAAACCACTTACACATGCTTTCAGCGTGTTTCGTCGTACCAGTTGAGGACAGC
ATAGAAGGCATTTTCAACGCTGTCAAAGAATTTGCGCTCATCACAAAAGCTGGAGGAGGAATAGGAAGCA
ATTTCAGCGCACTAAGGCCTAAGGGAAGCTTTGTGGCCGGAACGCATGGCAAGGCAAGCGGACCTGTTAG
CTTCATGCACGTTTTCAACACAGCTGTTTCAATCGTTGAGCAAGGTTACAGACGAAGAGGCGCTTTGATG
GGCATTTTGAACATCGACCATCCAGACATAATGGAGTTCATCGATGCCAAGAAGGGAAACGACGGTGAAA
GGGTTTTGAAGTTCTTCAACATCTCTGTTGGAATACCGATGGACAGGCTGGAAATTTTAAGAATGTACGA
GAATGACGAGGAAATAGAGTTAAAACATCCAAAGTGGCATCATCCGACGAAGGTTAAGGTTCGCGAAATT
TTCAAGAAAATGGCGCAGAACGCTTGGGAAACTGGAGATCCCGGTATGGTCTTTCTAGGCGAAATGAACA
AATACTACGCACTTTATCCGTACAGAGAGATCATATCCACAAACCCATGCGGTGAGATAGGTTTGAGTGC
ATACGAAGCCTGCAATCTGGGCTCGATAGATTTGGCAAAACTGTGCGACGATAAGGGTGTATTCGATTGG
GAAAGCTTTGCAAAGGTGATAAGAACGGCCGTTCGTTTTTTGGATAACGTCATAGACGTCAACGTTTTTC
CAATAGACAAGATAACCCAAGCTGTAAAGGAATCAAGAAGGCTTGGGCTTGGAATAATGGGATTTGCCGA
CATGCTTTACAAAATGGAGATCCCTTACAACAGCGAGCAAGCTCGTTCTTTGGCAAAGAATTTGATGGCT
TTCATGGCTCTTCATGCGCATGAAGAGTCTTCAAGGTTGGGACAGGAAAAAGGCAATTTCCCGCTTTTTG
AGTACAGCAGATATCCAAACGGATTTATTCCGTTTTCGATGGATGTGAGCGATTACGACGATGAAATACG
CGAACATTTCAACACGATTGCAAAGAAATACAAAAGAAATGTTGCTGTTTTGGCCATAGCACCGACTGGG
TCGATCTCAAACATCGCGGACACTTCAAGTGGTCTAGAACCGAACTTCTTGCTTGCTTATGTGAGGTATG
TCAACAAACTTAGCACCAACGAAAGAGAACCTCTTTTCTACGTGAACGAAGTTCTTGCAAAAAAGCTTCC
AGAAAATGAGCTTTTAAGGATAAGAGATAGACTGATCGAAGAAGGTTCTTTGAGGAACATAGACATCGAT
GAAAGGTTGAAAAAGATTTTTGTCGTCGCGCACGACATAGATCCTTTGGATCATCTTCTCATGCAAGAAG
CTTTCCAAAGCTACGTGGACAACAACATATCCAAGACGATAAACGTGCCAAACAGCGCAACAGTGGACGA
TGTTTTGGAGATATACGTTGAGGCTTTGAAGCACAAGATACGTGGGCTGACGGTCTACAGGGATGGATCA
CTTCAAACCCAGGTTTTAACCTCGGCAAAGGATTTGAAAACAAAGGAAGCTCCAAAAGTTCAGTTCTTCA
TACTCGACGAGAAAAAACGCTTGAGAGCCAGACCAAGGAAAGAAACTTTGAGAAGCGTGACTAGAAAGTA
CAAAACTTCTGCTGGGACAACCTACATAACCGTTTCGTTCGACGATACCGGCGAAGCCATAGAAATCTTT
CTTTCAAACGGCACAGAAACAGCTGAAGCAATTGGAAGGCTTGCTTCAACTGCTTTGAGAGCTGGTGTAT
CCGTGGAAGAGATAATAGAACAGCTTTTGAAGGTGAAAGGGGAATACGTAAGAAACGTTGGACTTGAGAT
TAAAAAGGCAATAGAAGATTTTGCAACGCTTTGGAACTTGAAACAACCCGTTGAGCACCAGATTATACAC
ATCGACGGAACGATGAAATCACCGGAAGAAGTTGAAAAATTCGTTCTTGCAAACAAACTTGAATGGCAAG
AGGGATACTATGTTGATCTTGATGGAAACACTTATTGTCCAAGTTGTCTGTCGAAAAATTCCTTGATAAG
AAGCGAAGGATGTGTTTCTTGTAAAGTTTGTGGATGGTCAAAATGCAGTTAAAGCGGGGCTAACTGCCCC
GCTTGTTTTTTGGTTTCAAAGATGATGAACTTGCTCAATTGTAGCTTCAGGATGATAGTACAACAAGCTG
ATTGCAACAACTTTGCCAGAGTAATCTGAAAAAACGAGAGTTCTTTTTATTCCAATCGTTTCTTCTGCAA
TCTGAAGGGATTTGCAAATATTCTTGTTGATCTTCTCAATTGAGATTTTTTCGTTGATTACCGCTATTTT
GTCTGACTGCGAGAGAAAATCAGTTGGATGCTGTGTCAATTGCTTTTGGTTTAAAAGCTTTAAAACGTTT
GGACAAGCAACTGGATCTACATGACATTTTTCAAAGCAAACGGGTTTTTCGTCGCTCAACCAAAGAATTT
CAAAGGTTGCAATGGGAATTTCTTCGTCGAACATTTTGTCTTCCAATTTTTGAACGTCGCTCAAATAACT
CTTCAGCAATTTGAAATGCCACAAGTTGCTCATAAAACCAAGCAGAACCTTTTTTGGTTCAAAAACAACG
AAGGTACCGCGCCCTTTGATCCTGCGCACGATACCTTCGTCAGCAAGCTGCTTCATAGCTTTTCTTACCG
CTTGCCTTCCAACTCCATAGGATTGAGCAAGTTTTTCTTCTTCGGGAAGTTTTTCACCTTTTTTGTAGAA
ACCAAGCTCAATTTTCTTCTTCAAATCGGAGTAAATAGCCTGCGATAGGTCCGCTCGCAAGCTTCATTAC
TCCTCCTCTTCGTCCTCGTGATGTTCATGATCATGTTCATTGAGGAACAACATGCTTTGTAGTTCTTCGT
CTTTTTCTAGTAGCTCATTCCAAGCTTTGGAAACTTTTTCGAATTCTTCCTCAGATTCTATTGAATCTAC
GAAAATTCCACCATTTTCATCCTCTCTGACTGCAAACGGGTAAATTTCTCCAAAATCTTGGATGTTTCCG
TCTTCGTCAACCATGATTTCTTCGCAGATCCAATACTTTTTCATGCCATCGTCGATTTCCGCAAGGATGA
CGAAGTGATGCTCTTGTCCATCTTCGTCGGTCAGGACAAAGACTTCAAAATCCTCTCTGTTCATACAAAC
TCAACTCCTTTCAGACTAAACTTTCCCCACAAACTTTGTGGGCGACAATTAACGCAAACAATAGGATATC
ACAAAAACCAAAATTTTGTGGGAATATTTGCTGTTGTAAAACAATGATAACACACTTTTTGAAAAAACGC
CACTTGATTTGGAGGAAGATTTTTATAAAATAATTTCGGATGGTATCGAAAAAATTTCGAAATCCTAGTA
TTCCTACACATTTCATTATACAGGAGGTGGTGTTGTGAAAAAACTGACGGTTTTTGCTGTCCTTCTTTTT
GCCATCAGTACCTTTGCATTCCGTGCGGCTTTGTTGATCACAGGGGAAGTTGCAGGTAACGCCATTTACG
AGCTTGCCGTCGAAGGTGCCAAGAAAGCTTCGCAGGAATTTGGCTTTGAGCTGCAAGTTGTCGAAGGTGG
ATATAACATGGCAAGGTGGGAGCCTACTTTGCTCAGTTTGGCGGCAACGGGCAAATACGACGTTATAGTT
ACGTTCACCGAGGGTATGCCAAAGAGTGTTGAAAAAGCTGCAAAACTTTATCCGAAACAAAAGTTCGTCC
TTGTGGATGGGGTTGCACCAACTCTTCCAAATGTTTTTTCGCTTGCGTTCAAGGATGAAGAAATGACCTT
TCTTGCAGGATACTTTGCCGGTTTGGTGACAAAAAGCGATATGCCAGGCGCAAATCCGGATTTGAAAGTA
GGTTTGATAGCAGGGGACATTTATCCAGCTATGGTTAACAAGATGAAACCAGCCTACGAAAGAGCGGCAA
AAATGGTTGATGAAAGGATAGAGGTTGTCTTCTCGGTCGTTGGAAGTTGGGCTGATCCTGCCAAGGGGGC
AGAACTTGCACGAGCTCAATTTTCTCAGGGTGTTGATGTGATATTGTTGATATGTGGTGGAAGTGGAATG
GGTGCGATACAAACGGCAAAGCAAATGGGTAAATACGTGATAGGCGTTGATGCGAATTATATATCCGTTG
CACCTGGAACAATTTTGGCCTGCGCTTTGAAAAAGATTGATCGAGCCGTTTACGATGTTTTGAAAAGAGC
ATACTTGAACAGTTTGCCGTATGGAACTGTAGAAATCTGGGGGGTTAAGGAAGGCGCAATAAGCTTTACT
TTCGACGATGAAAACTACAAAAAATTCGTGCCGGAATACATACAAAAGGAGATGATCAGGGTTTACCAAG
ATCTTGTTGAAGGAAAGATTTCTGCCTTACCATGAAAACTTACGCCGTTGAAATGCTGGATGTTCACAAG
ACTTTTTATTCTTCTGGAGTGAGGGCGCTTTGCGGCGCCTCACTCTTTGTTGAAGAAGGCACCGTACACG
CTCTTCTTGGTGAAAATGGTGCTGGCAAGACGACTTTGATGAGAATCTTACTTGGTCTTGAAAGACCAGA
CAGAGGTATCATTAGGGTTTTCGGTAAAGATTTTTCAGCGAAAAGTCCAAAGGATGCCTTTAAAATGGGG
ATAACCATGGTTCATCAAAACGTGTCGTTGGTCGATGAATTGACCGTCCTTGAAAACATCGTGGTTGGGC
AAGAACCAACGAGATTTTTCTGGAACGACAAAAAATCCAGGCATATTTTGCTTGAAACAATGCGAAAAAC
AGGGCTTTACATCGATGTAGACGAACGTGTGGGAAAACTGTCACTTGCGGAAAAGCAAAAAGTCGAGATT
CTCAAGGCTTTGTACCGTGGTGCTAAAGTAATCGTGCTGGATGAGCCAACAGCTTACCTTTCGGAGGAAG
ACAGTCTTAAGTTTTACGAACTTATCAGAAAACTGAAACAATCAAACCACACCATAATCTTGATAACCCA
CAACGTTGACGATGTTCTTGCCGTTGCCGACAAAGTGACAGTTCTAAGGGGAGGATTCAGTGTACTTTCA
GAAGATGTAAAGCTTTTGACAAAAGAGCAATTGATCAACGCCATGGTGGGAGAATACGAACCAGTGCATA
TTCAAAGAGTTTCACAAAAAGGTCCTTTGCTTTTAAAAGTGGAAAAGCTTTTCAACGAAAAGCTGAAAGA
TGTTTCCTTCTCAATTCATTTTGGCGAGATAGTTGGCTTGGTTGGTTTTACCGGTAGTGGTCAAAAAGAA
CTTTTTGAAACCATTATGGGTTTAAGAAAGGTTTCTTCGGGTAAAATCATTTTTCAGGATGTGCAAATAG
AGAATCTTTCAACGTCGAAGATTCGAAAACTTGGCATATCCTACATTCCAGAAAATAGAATGGAGGAAGG
TCTTTCGCTCAAAAATTCAATCTTTGACAATGTTATAGCCACCAAGTACGAGGATTTTGAGAAAAATGGT
TGGTTAGTTCAAAGTGAGTGCGAAAACTTTGCAAAAAATGTCGTAAACTTCTTCGATGTCAAAATCAACT
CGCTCAAGTTGCCTGCCAAAGTTTTATCTGGAGGAAATCTTCAAAGACTTGTGATAGCAAGAGAATGCTA
TGTCAAACCAAAGCTTCTTTTGGCCCATGAACCAACGGCTGGTTTGGATGTGAGATCAAGTTGGAGGTTT
TACAAGATTTTGGAGGAATTGAAAAGCTCAAATAGTGCAGTTATGATCGCCTCTTCTGATTACGATGAGA
TGATAAAGATATGCGATAGATTTCTTTTCATCCATCAGGGTAAAATCGTTGGAGAACTTGAAAACAAGAA
CCTGACCAAAAAAGATCTTTTCACGACTCTTTTAAATACCACGACAAAAAGCGGGGGAAAGCCTTGAGAA
CTTATCTAACGAATTTGATCACGCTGCTTTTGGCCATCTTTTTTGGAATGGTTGTGCTTTGGACAGTCAG
CAAGGCACCAATTATTGCCATAGAATCTTTTTTCTTACTTCCTCTTCGAAACTTTTACTTTCTATCGCAA
ATTTTAGTTGGAGCAGTTCCCTTGATTTTCACAGGACTTGCCGCCTTCTGTTCATTTTCTGCCGGTGTTT
TCAACATAGGATTGGAAGGGCAACTTTACTTTGCAACGCTTGCAGGCACCTTTGTGGCGCTACATTTAAA
GGGTTTCCAAGCAGTTTTTTTCGCACTTTTAGTTGCTTTCATCGTTGGATCTGCTGTTGCCAGCCTGTCG
GCCTTTTTGAAGATAAAACTCAACATCGATGAACTCATAACGACTTTTTTAGTAAGTAACGGCTTGATAC
ACGTGACAAACTTTCTTTTGAACACTTATCTGAGAGATCCAATGGCTGCTCTGTCTGCAACAAAGTATCT
TCACGTTGAAGTTTTGACGATCCCAGGGCTTAACGTTCACGTTGGATTTTTGGTGGCAATTCTTCTTGCC
ATCTGGCTTCAAATGGTTTTTGAAAAGAGTGTGCTTGGCTATCAAATGCGGTTGGTCGGAGGAAACGTTG
TTTTTTCAAGATATGCCGGAATAGATGTTGAAAAAACGTGGTGGATTGCCTTTGCGTTGAGTGGGGGCCT
GGCTGCACTCGGTGGAATGGTGGATGTACTGGCTGTGCATGGAAGGATGATAAGAGGTTTTTCGTTTGGC
TATGGTTGGAACGGTATAGCGGTTGCGCTTCTTGCCAAAAACAAACCGTTTTTTGTGATTTTCAGTGCGC
TGTTTTTCTCTTATCTTGAAACGGGAGCCCAAATTGCCTCGATATTTGCCGACGTTACACCGGAGATAGC
AAGACTGGTTCAAGCCAGTGTATTTTACCTTGTTACCGCGGAGGCTTTGGCGAGTTTGAAAAGGAGAGTT
TCAAAATGATGGAGCTTTTAAAGATGACTTTCACCGCATCGGTGCCGATTGTTCTTGCCGGACTTGGTGG
GCTCTTCACAAACGTGACAAACACTTTGAACATAGGTTTGGAAGGTTTGATGCTTCTTTCTGCTTTCTTG
ACACTTCTTTTTGCTCAGAACACATCGAGTCTTTTGGTTGGAATACTTCTCAGCTGCTTGGTTTGTGTAG
GCTTTTCCTTGTTGATGATTTTTCTTCACTTGAAGTTGAAAACCAACCTTTTCGTTGTCGGTTTGGCGAC
CAACCTTATGGCAGCAGGTTTGACGGTTTTTCTTGCCGCTCAAATTTTTGGAACAAAAGGTACAATATTC
TTTGAGAAATTGCCGGATGTTCCGACTTTGAAGTTGAAAGGTATTCCGATTTTGGAATTTTTCGATGGTT
TTGGGGTATTCGAAGCTGCTGCCGTACTCTGTACGATAATGTGTTGGATAATTTTGAAAAAGACAAACTT
TGGATACCGCATGAAAGTGGTGGGAAAAGGTTTTGAGCTGGCAAGAAGGTTTGGAATAAATCCAGAAAGT
AACTTGATCTGGGTGTACACGATCTGTGGAATCTTGTGCGCACTTGCTGGTGCTTCTTTGTCTTTGCCGA
TCAAAGCTTTTGTAACGGGCATGACCAACGGTAGAGGTTGGATTTCACTTGTGGCAGTTATAATAGCCAA
GGACAGTGCTTGGAAGCTTTTTGTGGCAGCCGTTGTATTTGGATTCGCCTCGGCACTGACGAACTTTCTT
CAAGTTTTGTCTCATCTTCCGCAGGAGTTCTTACTTTCCTTCCCGTTTTTCTTCACACTGCTTGTTTTGA
TAATTTATTCAAAAGGAAGTGGATCGAAATGACAGGACAAAAAAGCCTTTTTCAGGTTATACGCGATCAA
CTGCCAAATTTGAGCGAAAGTTTGAGAAACATAGCGACGTTTTTCATACAAAATCCAGACTTGGTTTTGA
AGATGAACATAGTTGAGCTCGCAAAAGCGGCAAATGTTTCTCCCTCAACTGTTTTTGACTTTGCCAAAAA
GCTTGGTTACTCTGGATTTAGAGAGTTGAAAATAGCGCTTGCCCAAGAACTTCAACTTTTCCACTCTCTG
AAGCTCGATGAAGAAAAACTATCTTCGGTTGCAAAGAATTTTTTGCCCTTTGTCTTTGAAAACATCTCAG
AATCCTTTCAATTGATAGAGAAAGAATCGATAGAAAAAGCGGCAAAAGCGATATTGAAAAGCAATGTGGT
TGAAATTCTTTCATACGGTTTTGACTCCATAGCCGGAAAGGATCTTTTTTTGAAATTGAAACAACTTGGT
TTTCAAGTTAACTTCTTTGACAACCCCTTTCTCCAGAGTATTTCCACCTCTAATCTTCCTGAGAACTCTT
GCGTGGTTGCGATATCCAGCAGCTATTCTTCGACGGATATGCTGGATGCAATGATGTTTGCAAAAAAAGC
CAAAGCAACTGTCGTGGCAATTGCTCCACCTGGTTCAAAAATTGCCGAAAACTGCGACATATTGATTCCA
TCGTATGTTCAAAACGAACTTCTTTCGGAAGGTGGAATTTTGACAAAATATCTTCAACTTTTCATCGTAG
ACACCTTGTTCATAACTTTGATGGAGTTGGAAAAGGAGAAAATGGTTCAAAAATACAAACACTTTGAACA
AGTGCTTTTCTTCAAGCGCCAAAGAAGGGGAGATAAAGGTGTCGTCTGAGCTTTTTGCTGCTGTCGATAT
CGGAACAACAAATGTAAAACTTGCCTTTTTCGATGAAAACGGTGAAAAGGTTTTCTTTTGTCAACAAAGG
TGTTTTTCAACGCCGAAAGACGGCGTCAGCGAAGTGAAACCTGAAAAATGGTGGGCAACAGTTGTTCAGT
GCTTTCACAAAGCCGATCAACAGTTGAGGAAAAAAGTTGTTGCGATTTGCGTAACTGGTCAAGGTCCAAC
GACGGTTTTGGTTTCAAAATCAGGTTCGACCGTTGGAAACGCGATAACATGGATGGACAAAAGGGGCATG
GAAAAACTTGAACAAATAACATCTCAGGGAATCGACGAACAAACAGCCGTAGGTTTGTCGCACCTTTTGG
TTTTGAACGATCTTTTGCAAGAAGAAGTTTTTTTACTTCAACCAAGTGATTATATTGTCTTTAAACTCAC
AGGTAGATTAATCAACGCAAGTTTTCCGAGGCGAGGATATTTACCGTGGTATCAGGAAGATCTTGAGAAA
TTTCGTCTACACGAAAAGTTTTTACTACCAGAATTTGTTCCAACAGGACAGATAGTTTCACAGCTGGAAA
AAAATGTTGCCAAATCGCTTGGGTTGGATCACACGGTGAAGGTGGTCGCAGGGGCACCGGATTTTGCAAT
GGCTTTGATTGGAACTGCAACTGTGGAAGATGGATATTTGTGCGACAGGGGTGGAACTTCACAAGGCGTA
ACGTTGTGCAGTCTTGTAAAACCAGAAAACAAAGGATTGATAGTTACACCGTTCATGTTCGGTGATCTGT
GGAAAGTCAGCGGTGTGATGAACACGACCGGTGCTGCTTACGAATGGATGTCCAAAAACATCACAAGGGC
AAGGTTGGTGGAACTTTCAAAACTTTTGACGGTCAAAAGACCAACGAATCTGATTTTTCTTCCACATTTA
AATGGAGAGAGAAGCCCATACTGGAATCCAAAGATGAAAGGAGTTTTGTTTGGCTTAACACTTGAAAACG
ATTGGAAAACGCTTTTGGTGGCAGTGATCGAAGGTGTGGCTTTTTCGATAAGACAAATCATGGAATTGAT
GGAAGAATCTGGATGCAAAGTTAAAGCGATAAGGGTAACTGGTGGACAAGCTCTGAACGATCTTTGGAAC
CAAGTGAAAGCAGATGTTTTAAACAGGCAAATAGAAGTTCCAAAGATTCACGATTCAGAACTTTTGGGAT
GTGCGATAAGCTGTTTAAGCGCACTAACCGGTGAGGATATTGCAGAGCTTAGCAAAAAGTCGGTTAAAAT
AGAAAAAAAATTCTATCCGGTGGCTCAAAGACAACCGGATTACGAAAGACTTTATCAACTTTACAAATTG
CTCCATGAAAGGACCATGGACCTTCACGAGAAATTGTGATCATTCCAAAGCAGAGAAGAAATTCACGGCA
CTTGCCGCATTTGCTTGCGGGTTATATCCTCCCTCTTGAATGACGAGCATTGGGATCTTCAACTTTGAAA
GTTGCTTTGCCATCTTTGAGTAATCTTGATCTGTTAGCAAGAAATCTCCGACTGGATCGTCTTTGTGTGT
GTCGAATCCAAGAGAGACTATCAAAACATCGGGGTAATAATCTCTGATTTCGTTCACCGCATAGGCAAGG
GCTGCAGAATACTCGCTCCAATCGGCTTTTGGAGGAAGCGGTAGATTCAAGTTGAATCCTTCACCTGGTC
CTTCGCCAACCTCACTTTCCCTTCCGGTAATCCACGGATAAAAGTACTTTGGATCCCCATGGATGGATAT
GTAGTAAACCATGTCGGTATCGTAGAAAATTTCTTGTGTACCATTTCCATGGTGAAAATCCAAATCGAGT
ATTGCTACCCTCTCGGCTCCCCTTTTTAAAAAATACATTGCACAAATTGCAGCGTTGTTGAAGTAGCAGT
AACCTCCACAGTAACCTCTGGTTGCATGATGTCCAGGTGGTCTGATCAAAGCGTACACAACGTTGTTTGA
ATCGATCAATCTTGCCGCGGTTAAAGCAGCGTCAACAGCCCTTTTGGCAACCTCAAAGGTGTTTCTCTTT
ATGGGTGTACCTGTGTCGAAGCATTTGTCGTAACCGAAAACTTCCGTGATGTACTCTTCGTCCTCCGACA
AAGATTCACATTTGGCTTTGAGCCAGGAAACGTATTCTTCATCGTGAACAAGATAGATGTAGTTTATAGG
AAACTTCGAGGGCGGGACGAAGTTGTCAAAGCCCTTCATTATCAAAGCGTCTTTTATTTGGTTTATTCTT
TCAGGCTTTTCGGGATTTTCGATGAACCTTCCTTTATCTATCTCTTTTGTTGGATAGTGCGATACGTGCG
CGGGATCGTAGACTATTTTCATCAGCCCAATTCCTCCAATTTTTGAATTCGTTTTTCGTGTCTTCCTCCT
TGAAACCCCTCTGTTAAAAAAGCCTCGACTATCCAATTCGCCAACTCAGGTCCTATAAGTCTTCCAGGTA
AAACCAAAACATTTGCGTTGTTGTGAGATCTGGCAAGTTTTGCCATCTCTGGGAAAAGGCACAGCGCGGC
TCTTATGCCTTTTATTCTGTTGGCGGCTATACTCATTCCAATACCGGTTCCACAGACCAAAATCCCAAAA
TCCGCAACGTTGTTTTTCAAATCCTCGGCAACTTTTTTTGCAAAATCTGGATAATCCACCGATTCCTCAC
TGTAAGTGCCTTCGTCGATGACTTTGTAGCCTTTTGAAATCAAATAGCTCTTAACACTTTCTTTCAACCT
GAAACCGGCATGGTCTGCGCCAAGTGCTATTTTCAACTTTTTCCCTCCTCAAGCAAGGCTTTTATCGCGT
CTTCAACGTTGGGAAAGATTCTAAAAACAGACACAAGAGAAGTTATTTGAAAAATTCTCATCAAGTTGTC
GTTTAAACCACAGAGTACCAAAGTCCCTCCGTTCAGCCTGCAAGATCTTTGAAGTCCAACCAACACTCCC
AAGGCGGAACTGTCCATGTACTCAACGCTTGAAAGATCTATTATCAAATTAACCTTCCCTTGGTTTATGT
ACTCGTTTTTGACCTTCTCCTTGAAATCCGACGAGTTGTACAGATCAAGGATACCTGTAGGTTTTATGAT
CCACAAATCCTTCACGTTTTTTACCGTGAAAAGCTCATTGCCCATAGATTCTTATCACTCCCACAACTTT
GCCGAGAATTTCGACCTTGTCAGCCGGTAATTCCATTGGTTGCATGTGTGAATTTATTGGCATCAAGACA
AGTTTGCCGTCTTTTATGTATACCTTTCTCAACATTCTTTGTGTATTGTTCAAAAGAACTACTGCAATGT
CGCCGTTGTTTACAGTATACTGTTTTCTCAAAATGAGATAATCGCCGTTGACGATATGCTCGCTCATCAT
GCTTTCATCTCTAGCTTTCAGAACAAAATACTCAAAGATCGATTTTGCCATGTTCAAGGGTACATCTACC
GTCTCCGTTGAATCTTCAATATTTTCTATGACGTTCCCGGCGACTATTTCCCCAGCGATGGGAAGTCTTA
TCGCTTCAGTTCTGTACTTTATCTTGATGGCTCTTGCCTTTTTCGAACGGGTTATGTAACCTTTTTTCTC
CAAAGCCACAACATGAAGCATGGCGCCTCTTGGGGTTATGCGAAAAGCTTTTGCAATATCCCTTATGCTC
GGTGGATAGCCATGTTTGTTTATGTAGTTTTCTATGAACTCCAAAACCTCTTTCTGCCTCTCGGTAAGCT
CTTTACTCATGTGTCAAACACCACCTTTAATTTTAGAATATTTTTCTCTTCAACAATCTGCAAACCATGG
TAAGTCAACGCTTTAAACTCCGTCCCGTGAATTTTTTGAACCTTGCAAAATCGAACAAGAAGTTTCTGTT
GTACTTCGCATTCTTTTGGAAAAAGCTTCTTTGCATCGATCATGTATATCCAGTCGTTGACCACGTCGAA
GACCAAGTCTTCGATCGATTTGTTTATGTCGTATTCGACAACTGTACATTCATCCAGAAAAACTGGACTG
TAGTGATCTTTGAATATCTCTATTAAATCTGAAAATATGCATTTTAAAGAATCGCAAACTATTTCATATC
TCACATCTGCCGTGTGGTCTAGTTCTCTGTACATTTTTCGATCACCGCAAAGTGCGAAACCTCATCGTCG
CCGTCTAGTTCCAATATTTTCACACCCTTGGCAGTCCTTCCAAGGACACTGATCGCAGAAACGCTGAGCC
TGATCGACTGACCATTTTTCGTCATGAGCAAAACCTCAGATTGCGGATCGGTGACGACGTCTACTCCTGC
CAAGGTACCGACTTTTTCAACTTCCGACAAAGTCTTGATGCCAATTCCACCACGATTTTGAAGCCTATAT
TCAGCAACAGGCGTTCTTTTTCCAAAACCCTTTGTTGTTACAGTTAAGATTTCACAGTTTTCGTTTGGAA
TACTTACCATTCCAACAACTTCATCGTTCTCCCTCAATTCTATACCTTTGACTCCCATGGCTGCTCTGCC
CATCGGTCTAACTTCGGACATAGAAAATCTGATTGCCATGCCGTTTTTCGTGGCCATCAAAACTTGTTCG
GAATCGCTGTAACAAAGTTTTGCTGCGACGACACAATCGTTGTCCTCAAAAGTTATGGCTTTGATACCGC
GACTTGCGGCATTTTCGAATTCTTTCAACGGGGTTCTTTTGATTTTTCCCTGCTTTGTCACCAGCACAAG
ATCTCCCTTCCATTCGTCGAAAGGAAGCATCGTCACAACAATCTCATCTTCTTCGAGGTTTAAATACGCT
CTGATAGGCTTGCCTTTGCTGTCACGACCGGTTACTTCTATTTCGTAGTTTTTCAAAACGAAGGCTTTTC
CTTTCGATGAGATGAACAAGGTTTGGGCCAAACTTCTTGTACTGCAAACCATTGTTATTTCATCGTCTTC
AGATGTTTTGACTCCAATGACACCTTTACCACCGCGTCTTTGCGTTCGGTAATCCCTCAAGCTGGTTGCC
TTGAGATACCCCTTTTGTGTCAAAGTCAGCACGATTTCCTCGTCCACGACATAGCTTTCTGGACTGTGAT
CAAGCTCTTCTGAAAGATCCATTATCTGCGTTCTTCTCTCATCTTTGTATTTCCTCTCGATCTCTTCGAG
TTCTTTGTCCATGACTTCGTAGACTTTTTCGTCTTTTGTTATTATTTCTTTAGCCTCTTCGATGTTTTTG
ATGAGCTGAGAATATTCGCTTTGAAGTTTTTCAACCTCAAGGCTGGTAAGTCTTCCAAGCCTCATGTCCA
AGATCGCTTTTGCTTGCTCTTCGGTGATCGACAACGTTTCGATCAAGTTTTTGATGGCTTCTTGGCTGTC
TTTGCTCGTTCGAACTATGTCTACGACAACTCCTATTGCGCGCGCGGCTTTTATCAATCCTTCTATGATG
TGTGCCCTTTTCGAATAAACTTTGAACTGATACTCAGCCCTTTTTCTGATAACTTCAAATCTGTGGTTTA
TAAAGGCTTTGATGAGTTGTTGAAGGTTCATCAGCTTCGGTTTTTTCGCATCTATGACAAGCATTTGAAC
GTTGAAGCTGTCTTCAAGCTTTGTGTTTTTGAAAAGGTTGTTCAAAACAACCTGTTTGTCTGCGTTCTTT
GCAAGCTCTATGACTATTCTCAGACCAGTTTTGTCCGACTCGTCCCTCACGTTTTTGATCATAAGCTTTG
GTTCTTTGGTTGCGTAATTTGCTATTTCTTCAACCAGACTTGCCTTGCTCACAGTGTACGGTATTTCGGT
TATGACGATTTTGTTGAATTTCTTGTCCTCTTCAAAATGCGTTTTTGCACGTATTATTATTCTGCCTTTT
CCCGTGGCGTAGACTTCAGGAAGCTCTTTTGCGTTTACGACTATTCCTCCGGTTGGAAAATCTGGTCCCT
TTATGAACTGAAGTAGCTTCGAAATGGTCGCATTTGGATTTTTGATAACATATCTAATCGCTTCGACAAC
CTCTGCAAGGTTGTGCGGCGGTATGTTCGTCGCCATGCCAACGGCTATACCACTTGCACCGTTCAAAAGA
AGGTTTGGCACTTTAGCAGGTAGAACTGTTGGTTCTTCCAAAGTGTCATCGAAGTTTTTGGTCATCGGAA
CTGTTTCTTTGTCAAGATCTTCGAGCATTTCTTCAGCCAGCTGTGAAAGCTTGGCTTCGGTGTATCGCAT
TGCCGCAGGAGGATCTCTGTCTATGGAACCAAAGTTACCTTGCCCGATGACCAAAGGATATCTCATCACA
AAGGGTTGAGCCATTCTCACAAGAGCATCGTAAACAGCCGCATCTCCGTGTGGATGGTATTTACCTATGA
CCTCTCCAACGATTCTTGCAGATTTTTTGGTTTGTGCATTGTGAGTCAAACCAAGTTCGTACATGGCATA
GAGAATGCGCCTTTGTACTGGCTTTAGACCGTCACGAACATCAGGTATTGCGCGTCCTATTATGACGCTC
ATCGAATAATTCATGTAAAGCTCAACAAGTTCTTCTTCTATTGGTCTTGTCAAAAGCTCTGTCACCATGT
TTCCCTCCTATGAAACTGTTGCGCCAGGAGCTATCTCTCCATCAACTGTCAGTATTCTCAAAGTATCGTT
GAACTTTGCAGCAAGAAGCATGCCTTGAGATTCTATACCCATGAGCTTGGCAGGCTTAAGGTTTGCCACG
ATGATGATGGTTTTACCAATCAAATCCTCCGGCGCATAGTACTTGGCAATTCCAGCAACGATTTGTCTGG
TTCCAAGCTCACCGACGTCGACAACGAGTTTTAAAAGCTTCTCGGATTTTGGAACTCTTTCCGCTGAAAT
AACCTTCGCGGTTCTAAGTTCGACTTTTTTGAACTGGTCGATGTCTATTAGGTTTTGAACATTCTCCATT
TTATTCTCCTCCTTTTGAACCGTTGGAACGTATTCTTTTTTCTCAAAAAGCGGTGCTCCTTTGTAAACGC
TTGAACCAGGTTTTAAAACCGCCCAATTTTTCAAAACAGATTCGTTGATTGGGCCATCGTACCCAAGCCT
CTTGAAAACCTCCGAAGAAGAATCAGGCATGATCGGATAAAACATCGTTGCAACCTTCAAAACGGCTTCG
CAGACGTTGTAAAGAACTGTGGAAAGTTCATCTAGTTTTCCTTCTTTTGCAAGTACCCAAGGCCTTTTTT
CATCGAAGTATTTGTTGGCTGCGGCAAGGATTCTCATAACGCTTTCCACAGCCTGGGTCAAAGCGTAGCT
TTCCATGTTGTTTATGTATTCTTCAACACCGTTGAGAACTTGTTGTTTGAATCTTTCATCGATTTCATCG
TATTTCGAAGGTGAAGGAAGCTTTCCGTTGAAATGTTTTTCAACCATTGCAAGAGTCCTATGCAGAAGGT
TTCCGTAATCGTTTGCCAAATCGCTGTTGAGTCTTTCAACCAAGTTCCTTTCAGAAAAATCCCCATCTTT
TCCAAAGGTTATGTCGCGCAGAAGGTAAAATCTCAAAACGTCGTTTCCGTATTTGTCAACAAAGTACTTT
GGATCTATGGCATTTCCCAAAGATTTTGAGATCTTTTGGCCATCCACGGTCAACCAACCGTGTGCGTATA
TCACCTTCGGCAAAGGAAGGCCAACTGACATCAGCATTGCTGGCCATATTATCGAATGGAAGCGATTGAT
TTCCTTTCCTATTAGGTGAAGGTCGGCTGGCCAGTACCTGTTGAATTTTTCCATATCGTACGGATAACCT
ATGGCAGAGACATAGTTTATCAACGCATCAACCCAAACGTAGATGACGTGGTCTGGATCGTCTGGCATCG
GAACGCCCCACTTGAAAGTGGTTCTGGTTATGCTTAAATCCTTTAACCCGCCTTCTAAAATCTTCAGCAT
CTCGTTTCTTCTAAAATCAGGTTGCACAAAATCTGGATTTTCCTCAAAGTGTTTCAAGAGAGCATCTCTG
TATTTTGAAAGCTTAAAGAAATAGTTCTCCTCTCGGACAAATTTCAGTTCTCTTCCGCACGATGGACACA
ATTTTTCTTCTCCAATTTCATCTTCGCTCCAATAGCTTTCACACGGTACGCAGTACCAGCCTTTGTACTC
TCCTTTGTAAATATCTCCGTTTTCCTTCATCTTTTTGACAAAGTACTGCACCACTTCCATATGCCTTGGA
TCGGTTGTCCTTATGAATCCATCGTTCGTTATCTTCAACTTTTTCCAAAGTTGCACGAACTTTTCTGCAA
GTTCATCACAAAAAGTTTGTGGATCTTTACCTGCGTTCGTAGCAGCCTGTAAAATTTTTTGACCATGTTC
ATCGGTTCCTGTTAAAAAGAAAACATCATACCCCATCATTCTTTTATACCGAGCAATGATATCGGCAATT
ATAGTCGTATAGGCACTTCCAACGTGCGGTTCTGAATTAACGTAGTATATCGGTGTGGTTATGTAAAACT
TTTTCAAGTTGTTCACCTCCACATACACCTAAGTATACCACATGTTTTTCAATATGATCTTTTCTTTTCC
CCATCTTTCAACGAACCATTCTTTTTCTTCTGTATGAACAGGCAAGATGTAATCAGGTTCAAGGGAATTT
ATGAATTCTTCAAGATCTTCGGCAGATATGTGCCCCGACGCGTGAAATTCTTTTGTGAAAACGGCTTCGC
CGTCTTCAAATCTAATCCCAAACGGTTGTATGAAAAATTTCTTCAACCAATTTCCAAGCCTTTTGGTATC
TATCAATTGCTCTTCGGTGTAAGCTTCACTCGTTGAGTGTATGTAGATCGAACCTTCAAGGGCGCTTGGA
TCAAGATCGAGCAGCATGGGGATTTCCCAATAACCTGCGCAGACAATGTATTTTGACGGATTTGATTCTA
TTTGATCAGGACCAATCAAAATACCTTCTTCTATGGCTTGCTTCAAAACCTGTTCCTCAAAGCTTGAAAA
CTGAACCTTCGCAACGTGGTAAACTTTGATTTGCTTCCTTTCTTCTTCGGAAAGCTTCCAAGCCGGTTCT
ATCTGCTCCATCATGATCAAATATGCGTAATCTTTTGGCATCAAGACCAGATACCTTTCCGTTTTGCAAG
CGATCAAAAGAAAAGTCAAAAGTCTTTCCAGATGCCTTACGGGAAAATCTGCTATGACGAGTTTATTTGT
TTTACCAACAAGTTCCAAAGCTTTTTCGTAAACATCCTTTTCCGTGGTTTCGCTGTCTGTCTTTCGAGCC
ACCCTTGTGCCTTCGGTTATCAACAGCAAAGGTTTTTTATCGCGAAGAACATCGAAGAACAAGCTGGTCC
TTTTGGCAAGCTCTAACCTGGTTGGTCCAAAATGCTCAAACCAAAAGCTTTCCTCTTCTTTTGTTCTTGG
ACCTAGTCTGAAATCTCCTGTGTACGCGACCCAAAGCCCGTCAACTTTGACTATCAATCCAGCAGCGCCT
ATGACTGAATGGTAAGCACGTTGGACGATCAGCCGATCGTCCCACAAGTCTGATGGATCTGTGAAAATAA
ATCTTTCTTCAAGTTGATCTTTCGTGTTCAAAGAACCTATTATGCAAACCTTTCTTTTTTGAAATTTTTC
CGACTTGCTGCGGGTTATTTCGGTCAGATCCGATCGAATCAAAGGATCACTGGGTTTAACGCGTTTTCTG
GGATAAAGTTCTGCGATCAAATCTTGCTTTAAATCAGAATTTGCCTTCATGATAGCCAAAGTTTCGTTGG
TCATCAAAAGTGGAATGTCTGGTTTTATCAATCCAATCATTCCACAGTGATCCGCATGCGCGTGGCTGAT
GAAAAGAAATTTCACGTCAATTGAATCATCAAAACAAGGTGGGTTTAGATCCTCTCTGTAAATATCGAGC
TTTGGTATCAGTTCAAGCTTGCTAAGATCAGCCAAAATTCTGCCGGTTCTTGGCTGAACGAACTCTTCAA
AGAACAAAGACCAAAGGGTAAAATTCAAGCCAAAATCCAGTAAAAACCCTTTGTTAGATTTATCTGCAAC
AAGAATTTTGTTACCACCAATCGTTTCATGACCGTCGAGAACTTTTATAAGCAAAAAATCACTCCGAAAA
TTGATTCTACCACGAATTTTTTAAACAGCCAGTTCGTTGAAGAAATTCTCAATCATATCTGCAAGACCTG
CGACGATCAAAACATCGTTTTCCTTTAGAACGTGGTTATTTTTATCGTCATCTTTGAGTATCAGCTTTCC
TTCACTTTCTATTGCAATAACGGTGATCTCATACTTTTTAAACAAATCGCACTCTGAAACCTTTTGCCCG
ATGCACTTGAAATTTTTCTCAACCTTTAGGTATTCGATTTTCAACGTCTTCTTTCCAAAGGCCTCGAAGC
TGAAAACCATCCTTCCAGTTTTCTCAAGGGCAGATTTTGCTAGTTCAAAGCCGGCTATCTCGGAAGTGGC
TATCACCACATCGGCACCAGCATAGTAGAGCTTTTTCACATCCTCGATATCGGTTGCTCCAGAGATTACC
TTGATGTTCGGATTTATTGACTTGGCAGTTAGAGTCACAAAAACGTTCAACGTATCATCCCCATACGCTG
CCACAAGGGTTTTGGCTCTTTTCAATCCTGCCTCCAGTAAGGTGTTTTCATCTCTGCCGTCCCCAAGAAC
GTAGTAATACCTACCGTGCCTTTCTTTTTCTGGAAGCTGTTCTACTATTTTCCTTATTTCCTCTTCGTCT
TCCCCAACGATCACCACGTCAACATCATGCCTGAGAAGCTCATAAACCAAATACTTTGTCGCTTTCGTGA
TATCAACTACGATTATGTGATCGGTCAGTTTTTCTATCATCCTTTTCATTCGCCTCCTTTTGAAATAACT
TCTGGCACTTTCTTCAAAAAATATCGCCGCAATGTTGGACAATCCGTATGTGAAAGCACTTATTCCAGAA
ACTATCAGAACGGACGTGAATATCTTCGATGCGTTGGAAAAATTCTCTTTCGGGAGTGTGTATCCAACCG
TGGAAACACTGATTATCGTGAAGAAAAACGAATCAATTATCGGCAAATTCTCGGTGTAATGGTAGTAGAA
GGTCCCGATCAACAGGATAATCAAGATTAGCAAAATCAGTTTTGTTATTCTTTGAAAAAGAAGTTTTTCA
ACCTTTTGATTCTTGTTCTGCATGACTTTTCCTCCACCAAACAATATTCGACACGTATATATAAATCCTA
TCAAATTCACGTTTTCAAGTCCACGCTTTTTAGAAAACCCAAATAACGTTGCAACATCGTCATTAAACAA
CTCGTTACAAAAGATTAGATTCAATTTTGAAAAGATCAAGTTAAACTCAATGTGAGGTGGTGCAACCTGC
AAGGCAAAAGGGTTCTTCATCCACCTGCGTGGATAGGAGTTGTCGGCGGGGGACAGCTTGGAAGAATGCT
TGCCATGGAAGCAAAAAGAATGGGATATTCCGTGGTGGTTCTTGATCCCACTGAAAACTCCCCCGCAGGA
CAAGTTGCAGACTTTCAAATTGTCGCACCTTTTTCGGACAAAACGGCTCTGCGAAAACTGGCTGAGCAAA
GTGATGTCATAACCTATGAATTTGAGCACATAGATGCTGAAGCACTTCATGAACTTGAAATTGAAAATCA
CACAGTCATTCCTTCGAGTAAAACGCTGAAAATCATAAAAGACAAATACTTGCAGAAAATGACCTTGTAC
AATGCAAATTTGCCTGTTCCACCTTTTTGCAAGATAGAAAGCAAGGAAGATTTGGTCAAAAGAATAGGCG
AATTCGGCTTGCCCGTTGTGTTAAAAGCTCGCCAAGGTGGATACGATGGTAAAGGCAATTTTGTCATAAA
AAGTGAATCCGACGTTGATTTGGCGTATGAAAAACTTGCAGGAAAAGATCTGATGCTTGAAAAATACATC
CACTTTGTCAAAGAGCTGTCAATTTTGGTTGCCAGGAATTTTGAAGGTGAAGTAAAATTTTATCCTGTGG
TGGAAAATATCCACGAAGAAAATATTCTGAGAATAACAAAAGTACCAGCGCAAATAGATTCGTCGATAAA
GTCCAAAGTAGAACAAATCGCACGCAAAGTTGTCGAAGTGTTGAACGATTGCGGTATCTTTTGCATAGAA
TTGTTCTTGGATTCAAATGGTCAAGTCTTTATAAACGAAATCGCCCCAAGACCTCACAACTCAGGTCATT
ACACGATAGAAGCCTGCGTGACGTCCCAATTTGAACAGCTTGTCAGAATACTCACTGGAATGCCACTTGG
TTCTACACAGTTGATCTCACCTTGCGTAATGGTGAACATTCTTGGAAACGACGAAGTTTTTGGTAAATAC
ACTGTCGAAGGACTTGAAAAAATATTGTCCATGGAGAAAGTTTATCTTCATCTGTATGGAAAATCCACAA
CTAGCAGACTGCGAAAACTTGGCCACATAACGGTTTTAGACGAAAACGTAGAAAAAGCGGAGCGCAAAGC
ACTTGAAACACTTTCACACTTGAAGATTAAACCTCTTTGAAAGGGGGATTAATCCATGAACATGGATGAC
AAACCAATTCGCCGACCAAAGGTGGGAATAATTATGGGAAGCCACTCTGATTTTCCCGTTATGAAAGAAG
CCGCCGAAGTTCTGGAAGAATTTGGGATAGAGTATGAAATAAAAATCGTATCTGCACACAGAACTCCTGA
TCTCATGTACGAGTATGCCAAAACAGCCGAAGCTAGGGGGTTGAAAGTCATCATCGCTGGTGCGGGTGGA
TCTGCACATCTTCCTGGAATGGTTGCTTCCTTGACACACCTTCCGGTGATTGGAGTGCCTATCAAAACTA
AAAGTTTAGAAGGATTAGATTCGCTTTTATCAATAGTCCAAATGCCAGCTGGAATTCCCGTTGGAACGGT
GCCAATCAACGGAGCAAGAAATGCGGCTTTGCTAGCCGCAAGAATATTAGGAGTACTTGATCCAAAGGTG
AAAGAAAAACTACAACACGCAGTGCAGTGAATCCCAAAGCAAAAAATATCATTGTAAAACTTTTGGTCGC
TTTTTTGATATCACTCCAGTGATCAACTTGTCGCTGTTGAAGATTTTGATAATCACGCTCATCAAAAACA
CTGCCAGTATCGTGTTGTAAAGAATCCCAAGCATCGTGAATGAATAGTTATCGAAAAGCATGTTTCTTAA
AGAAAGCATCGGATGCGTAAAAGGTATTGCAAACACGGCGACTTTTAACGGTGTACTGAGAGTGCCAAAA
TCTTTGAACATCGTCAAAAACATACTCACCAAAGCAAGGGCAACCAGCGGAAAAGTCATTGTTTGAGCGC
TTTTGTAATCCTTTGAAAGAATTCCAAGCAGCATACCCAATGCTATTCCGCATATTAAAGCAGAAAACAA
CGACAGACCGACCAAGCCGTATTCAAAGGGTGTAACACTTAATCCAAGCTCCTGCGGGATAGACATCGAA
ACAGCACGCATGTAGGATGAAAAACCTATCATGTATATACCAGCCATTATGACACCTGATATTGCACCGG
CCAAAATCTTTGCAAAGACGATATACCCACGCTTGACAGGCATCGTCATCAAAGTTTCCAAGGTCTTGTT
CTCTTTTTCCAAGCCCATCGATGAAATAACGGTTGTTCCAGCCATGATTATGAGCATCATCACGATAACC
GACGTCGTCGTTGACTGAGAAGATGCAATGTTTACAAGTTGCGATGGAGAGATTTTTTCGTAGACTCTGT
CCTGAAATATCACCACAGGTTCTTGAGCTATCGGCTCGAGTAGAAACGCTGGATCAGATACACCATGTTG
AATTGCCATGGAATAGGTGAGCTGTTTCTTAATGCTTTCTACAAGTCCACTGATAACCGCAGACGATACC
GTGTCCATTATCCCCAAACCTCTGATATAAGAAACGATTTTTATTTTCCCTTGCTTGTATGAAAGAATGT
CGTTAGAAAAATTTTCTTCGATCACTAAAACGGCTGCCCCATTGTTTTGCTTCACAGCCTGAAGCGCTTC
TTCGTAGTCTTTTCCAAGATAAACAACATGTGCAGCATTGCTTAGAGCCTCTTCCACCGCCTTGGCATAA
TAACCTTCGTCCAAATTGACGATAGCTATCGTAGGCTTTTTGGTAACTTGCTCTTCAATATTGCCAATGG
TTTTACCTATGAAAGCGTAAACCACAGACAGAGCAACTATGCTAACAATACCGGATATGGTTAAAACCTC
TTTCAACTCTTTTTTCAGCAAGTTCCAGAACATCGTACCACCTCGATGAAGACTTCCTCAATGTTGGAAG
CTTTGTATTCTTCCTTAAGTTGATTTGGTGTGCCCGATTTCACTATCTGACCGTTGTTTACCAAGGCAAT
TCGATCACACAAAAAATCAACTTCAAGCATGTTGTGAGAGGATAATAGAACCGTTCCTCCGTTCTTTGCG
TAATCTTTTATCATTTTTCTAACGTCCTGTGCGTTGAGAACATCCAAACCGGAAGTTGGCTCATCTAATA
TGGCAAGCTTTGGGTTAACCATCAAAGCTCTTGCTATCAAAAGTCTTCTTGTCATACCCTTGCTGTAGGT
TGCAACTTTGGCTTTGATTTTTTCACCAAGGTTTGCCATTTGCACTCCTTTTTCAACCATCTGTTTGAAT
TCAGATTCGCTTTTTGCGAAGAACCTTGCTATGAATTTCAAATAATCCAAACCTGTGAGCTCTTTGTAAG
CTCCTGCATCCTCAGGAAGGTAGCTGATGCATTGCCTGACGGAATCTGCCTCTTTTACAACGTCGTATCC
GAAAATTTTCACAGTACCAGATGACGGTTTGAGTAATGTTGCAAGTATCCTAAGAGTTGTGGTTTTTCCT
GCGCCGTTTGGACCTATCAAACCAAAGATCTCGCCTTCTTGAACCTGGAAGCTAACCCCTCTCAAAGCTT
GGAAAGAATCATAGTATTTCACAAGATCAATTACCTCAACAGCTTTCAAATGAACACCCCTGACAAGATA
ATATCATGATGCCATCAGAATGCTACTTTGTATAGGATAAGCTCTTAGAATCACACGATGGTGCAAAAGA
GTCCTTTGCAGTAGCAGATAAAGTTAGGAAAAAAATTTATTAAGATTGACTCATCAACAAACCAAATTTG
TAATCAAAGCTCGGCTGAGTTCTGTGTCCTTCAATGCGTTAAGATAAGCAGTAAAGATCACATTATTAGC
CCTGGTACAAAAAGAGGAAGGTAAACCACCAGCAAGAAGACCAGTATAAGCCCAAACAGATACGGCACAA
CCGATTTTGAGATTTTTTCCATGGATAAACCAGTTATGGAAGTAGCGACGTATAAGTTTATAGCCACAGG
AGGCGTTACCATGCCGATTGCAAATCCTACCGTTTCAATAATTCCAAAGTGAATCAAATTGACACCACAT
TGCTTAACAACTGGCAAAAAAACCGGTGTCAGTATCAATATAGCAGAAGCTGTTTCCATGAAAACTCCGG
CAATTAAAATGATCACGGCGATGAGAAGCATTATCACATACCGATTGTCTGACAAAGACAAAATGGCATT
CGCAATAGTCGAAGGAATGTTCCAATTTGCCAGCACCCATCCGAAAACACCGGCTACGGCTATCAGAAAC
ATAACTATCGACATCGTCATCGCTGATCTTATTATCAGTTTGATCAGCTCTTTCGGTTTCATCGTTCTGT
AAACAAAAAGAATCAAGATAAGCGTGTAATCAACGGCTACAACTGCCGCTTCAGAAGGCGTGAAGAACCC
CGAAAAAATTCCACCGAGAATGATTATCGGTGCAAGAAGACCAAAGAAGGCTTTCTTGAAAGTTAACCAG
ATGTTTTTTAAAGAAAAAGCCTTACCTTTGGGATAGTTCCTCTTATGAGCTTCTCTCAGTGCAATGAAAA
TCAGTATCAAACCCATTCCGACACCTGGCAAAAATCCGTTCAGAAAAAGCTTTGCAACTGATTCGTTCGC
GACAACAGCGTACAAAACCATGGGAACTGATGGAGGTATGACAACTCCTATCGTTCCGGCTGCGGCTGTC
AATGCGGCGGAGGAAGCAGTATCATATCCTCTTTTTTTCAATTCAGGAATCAAAGATGTACCCACGGCAG
CGGTGGTTGCAGCTCCAGAACCTGAGATAGCTGCTATGAACATCGATGAAAAAACGGCTGCTACAGAAAG
GCCACCTTTAAGAAATCCAAACACGGAATCGGCAAGTTCAATCAACCTTTCGGATATTTTTCCCTGCGAA
AGCAGATCCCCTACAAGTATGAAAAAAGGAACGGCAATCAAGGGAAAACTGTCTGTTGCAGCAAACATTC
TTTGAGCAACTATCGCGATAGGTACACCATTCTTTAACAGAACAAAAAGAGCAGAAAGTCCGATAGCCAC
TGCTACTGGTAAACCAATAAAAAGGAACACAAAGAGCAATGCAAACAATATCCATGCCACAATTATTGCC
CCCTTAGATCCTTTTTTGACAAATTCTCAAGTAAAAGTGAAACACTGTGAATTAGCATCACCGAAAAACT
TATTGGAAGTGCTAAATAAACAAATCGCATTGGTAGTTTGAGAGCTGGGGAAATTTGAAATATTTGAAGA
GATATCAATTTGAAGGCAGCAAGAAACGAGGCAGCAAAAAAGAACATACAAAGCAAAATACCAACAATCA
AAAGAGTTTTTCTTGTCAGTTTAGAAGATTTTTCCAGCAAAAATTGCACAGAAGTATGCATACCTCGTTT
GTAAGCCATAGTAGCGCCAAGAAAAGAAGCCCAAACCAAAAGATACCTGGATAACTCTTCTGTTCCAACG
ATAGCTCGGAAAAAGACCCTTGATATTATTTGCAAAGTAACTATAACAATCATACCAACGATGCAAGTAA
AAACTATACCACCGATCACTTTATCCAAAATATCACTGAGCGTTTTAAATAACTTGGAAAAACTCACAGC
TATCTCTCCTCTTTATGTTGTGATGAGGCTAACCCTTGCAGGATTAGCCCCAAAATTCAAGCAGAGATGC
TTTACTTATTACTGCGAAGTTCCTCCAACTGTTTTTGAATTTCTTTCAGATATTTTCCAAATCTTGCACT
GTATTTATCGTAAACAGATTTCACGGCTTCTCTAAAGGCGTTGAGGTCTGGTTGAGTAACCTGCATACCA
AAATCTATTAGTTCTTTCAAAAGTCTTTCTTCGTTTTCACCGTTGACTTTTCTCGCATATTCAGCAGCTT
GTTGCGCGCACTCTTCGAAAATCTTTTGTATGTCGGATGGTAAACTCTTGAAGACCTTCAAACTCATGAT
AATGAGCGCTGGAGCATAAGTATGTCTTGTTAGAGACAGGTATTTTTGAGTCTCATACAATTTGAAAGAG
TGTATAACAACAATTGGATTCTCCTGACCATCTATTGTTCCCTGCTGCAATGCTGTAAGTGCCTCAGTCC
ATGCCATTGGAATCACGTTGGCTCCTAAGGCTTTGAAAGTATCAATATAAACAGGATTTTCCATAACGCG
TATCTTAAGCCCTTTCAAATCTGCCGGAGTCCTAACAGGGCGTTTGGAGTTTGTGATATTTCTAAAACCT
CTTTCTGCATAGGCTAAACCTTTCAAATTGACTTTTTCAAGCGATTTTAATAGGTCCTTGCCAACTGGAC
CATCTAAGACTGCATAAGCTTCCTGCGCATTCGCAAACAAGAATGGCAATTCGAAAACTGCGATTTCGGG
CAAAAAGTTCGCCACAGGTCCATTTGTTATGACTCCCATGTCGATTGTTCCAAGCTGCATTCCTTCAAGA
AGGGTCCTTTCGTCTCCCAAAACTGCATTGGGATATATATCAATCTGGACTCGACCATTTGTCCTCTCCT
CAACAAGCTCTTTGAACTTGACTGCTGCTACGTGGAAAATATCCTTTTCGTTGACAACATGTGCAAGGCG
AAGCTTAATTTCTGAAACAGAAGCAAACAAAGCTGATGAAACGAACAAAAGGCAAGCGGTTAAGAGCACA
AACAAAACTTTTCTCACTTTACATACCTCCCAATAATGGTATTTTTACCCTTCAAGTACAGCTCCTTTAC
TTGCAGATGTAACTAACTTGCTGTAACGCGCCAGGTATGTGCCTTCTGGAGCCTTCGGTTGCGGTTTTTT
CCATTTTGAAAGGCGGTCTTTGATTTCTTGCTCGCTAAGCTTCACATTCAAAGTTCGATTGATTAAATCT
ATTTCTATGATATCACCGTCTTTCAAAATTGCTATCGGTCCCCCCTCTGCAGCTTCAGGAGAAATGTGTC
CTATACAGGGACCTCTTGTGCCACCTGAAAATCTTCCATCTGTCAAAAGTGCAACAGATTTATCAAGACC
CATTCCAACTATCGCTGACGTTGGGCTTAGCATTTCTCTCATCCCAGGACCACCTTTTGGACCTTCGTAT
CGAATCACAACTACATCTCCCTTTTGGATCTTCCCATTCATTATTGCTGCGAAAGCTTCCTCTTCAGAAT
CGAAAACCTTTGCTGGGCCAGTATGACGCATCATTTCTTCACTCACCGCTGAAATCTTAACTACAGCACC
TTCTGGCGCCAGATTTCCTCTCAAAATAGCTATTCCACCTTCTGGACTATAAGGATTGTCCAACGGTCGA
ATAACTGAATAGTCCAAAACTTTTGCATTTGAGATATTCTCTCCAAGAGTTTTTCCAGTTACAGTTAAAG
TCGTCGGATCAATTAGCCATGCTTTTGCAAGCATATTCAAAATAGCAGAAATTCCACCAGCTCTATCCAG
ATCTTCTATAGCGTAAGGTCCTGCTGGACTAAGTCTTACAATGTTTGGCACCTTCCGGCTTATCCTATCA
AATTCGTCCAGTTCAAGCTTTACACCAGCGGAGTGTGCTATTGCCATAAGATGTAATACACTGTTTGTCG
AGCCACCTAGAGCCATATCAAGAGCTATTGCATTTCTGAAAGCATTTAGCGTTAGGATATCCCTTGGTCT
TATGTTTCGCTTGACAAGCTCTACTATTTGCATACCAGCGAGCTTTGCAAGTTGTTTTCTTCTTCCATAA
GGTGCAGGTATTGTCCCATTTCCAGGAAGCGCTATTCCCAAAGCTTCTGCCAAGCAGTTCATGGTGTTGG
CAGTGAACATCCCCGCACAACTTCCACAAGTTGGACAGGCAAGTAGTTCCATCTCCATCAGTTCTTCTTC
GCTTATCTTTCCACTTTTGTAAGCACCAACAGCTTCAAAAACACTTATAAGATCAACCTTCCTTCCTCTG
TAATTTCCAGCCAGCATAGGACCTCCACTTACATAAATCGCAGGTATATTGAGTCTAGCAGCAGCCATTA
GCATTCCTGGAACTATTTTGTCGCAGTTTCCTATCAAAACCATCCCATCAAACTTGTGAGCCATGACCAT
CGCTTCAATGCTATCTGCTATTAGTTCTCTGCTTGCCAAGGGATATTTCATACCACTATGGTTCATGGCT
ATTCCATCGCATATACCTATGACAGGGAATTCAATTGGAACACCCCCGGCCGCGCTAATACCAAGTTTTA
CTGCTTGTGCAATGTCTCTAAGGTGAATATGCCCCGGTATAATCTCGTTATAAGCATTGACCACAGCTAT
AAGAGGCTTCTTCAAATCTTCGGGTAAATAACCCATAGCGTAAAACAAAGATCTGTGAGGAGCTCTTTCA
ATACCTTGCGTAACTTCATGGCTATTCACTGGTTCTACCCCCTCTTAAATTCTCGAATGGTATTTGTCAA
GAGGATGACTTCATCCAAGGCATCATTTTTCTAAGCTCTCTACCAACTTTTTCAATGAGAAGTTCTTGTT
CTCTTTTTCTAATTGCGTTGAATTGTGGTCTTCCAGCCATGTTTTCCAAAATCCATTGTTTTGCGAAAGT
TCCATCCTGAATCTCTTGTAGAATTTTTTTCATCTCTTTTCTGGTTTCCTCGTTTATGATCCTTTTGCCA
CTCATGTAATCTCCATATTCTGCGGTGTCAGAAACGGATTGTCTCATGAGAGTAAGTCCACCTTTCCAAA
TCAAATCAACTATCAATTTCAATTCGTGCAAACACTCGAAGTACGCTACTTCAGGCTGATATCCAGCTTC
AACTAACGTGTCAAACCCTGCTTTAATCAGTTCACTGATACCACCACACAGGACAACCTGTTCACCAAAC
AAATCCGTTTCCGTTTCTTCCCTGAAAGTTGTAAGGATTACTCCTGCTCTTGATGCTCCAATACCTTTTG
CGTAAGCAAGGGCAATATCCAACGCTTTTCCAGAGTAATCCTGGTGAACCGCCACCAGCGATGGCACACC
TTTTCCTTCCAAAAATTGACTTCTAACCATGGTGCCTGGTCCCTTTGGAGCAACCATTATAACGTCCACA
TATGGTGGGGGAACTATCTGCCCAAAGTGGATGTTGAATCCGTGGGCAAAGGCAAGAACCTTTCCCTCGG
TCAAATTTGGTTCAATGCTTTGCTTGTAAAGAGGAGGTTGTTTATCGTCACTGACAAGTATCATGATTAA
ATCGGCAACTTTGGCGGCTTCGTCTGCGGTCATAACTTTAAACCCCATACCTTCTGCCTTAACCCAGGAC
TTGCTGCCGTGGTAAAGCCCCACCACAACGTTCAATCCAGAATCTTTCAAATTTAGCGCATGAGCATGCC
CCTGGCTTCCAAAACCAATAATTGCGATTATTTTGTCCTTCAAAAGTTCGAGGTTACAATCGTTGTCGTA
AAATATCCGTGCCATCCTATCCCTCCTCACTTGTGATTATTTTTGTTCCCCTTTCCAACGCGATGGGACC
AGTTCTAGCCATTTCAACGATTTCGTATTGTTTTAGAAGCTCAATCATCGCGTTTATTTTGTCCTGATCG
CCAAAAACCTCTATCGTTAAAGTTTGATTTGACACGTCTACAATGTTTGCTCTAAATATTTCTGAAATTT
GTATGACATCCGACCTTGTTTTGTGATCAGCTTTAATTTTTATCAAAGCAAGTTCTCTTTCCACAGTTTC
CTGCGGATTCAATTTCTTTACAGCTATGACATCGATCAGTTTACTTAGTTGTTTGGTTATTTGCTCTACA
ACGTACTCATCACCCTTTACAACAATTGTCATTCTGGAAATCGTTGGATCCGTCGTTGTACCAACGGTTA
GGCTGTCGATGTTAAAACCTCTTCTTGTGAAAAGTCCTGCAACCTTTGAAAGCACTCCAGGATGGTTTTC
AACTAACACGGAAAGGATATGTCTCACTTTAATTCACCTTCCTTGAAAAACAAAAATCTTCTACAGCCAA
ATATTTGGTCTTGAAGGAATCGAAGGTTCGTCAGGATCAACAATTACTTCCAACAAAAACGGCGCTTTTA
GGTTTTTCATCTTTTCAACGGCAAGCTTGATTTCATCTTTTTTGGTGATACGCTGTGCTTCAATTCCATA
GGCTTTTGCCAGAATTGTAAAATCCGGATTGGCATCGAGAATGGTGGCGCTAAAACGTGCGTTGCATCTT
TGTTTTTGAAGCTCGTAAACCATCCCAAGTCGTGAATTGTTGAATAGCACTATTTTTATTGGTAATTGTT
CTCTTTTTATAGTTGCAAGTTCCTGGAAAAGCATTTGGAAACTGCCATCACTTGTTATGGCTATGACTTC
TTTATCTGGCCTACCGAATTTCGCACCAATTGCAGCTGGAACCCCAAATCCCATCGTTCCAAGACCACCG
GAGGTGATGAAAGTTCCTGGTTCCTTTATGTAGACGTTGTGAGCAGCCCAAATTTGGTGTTGTCCAACGT
CTGTTGTAATTATGTAGTCACCGTTGTAAACTCTTGAAATTTCCTTCAAGACGTCTTGTGGATGAAGTTT
TTCATCTTGAAAAACATAGTCTTTGATTGCAAATTCCTCCGCCCAGAAATGGTTTCGTTTGGCCGAAATC
TTCTTGTTCATTTCAGCAAGGACTATTTTGGCATCCCCAACTATTCCAATTTCGCTTTCAACGTTTTTGT
CTATTTCTGCTGGATCTATATCTATATGAACAATCCTTGTTTCGTCGCTTATCTTCATACCCACCAAAGT
TCTATCGCTGAATCTTGCTCCAACTATGACAAGCAAATCGGCTTGTTTCAAAGCCATGTTGGCTTCGTTG
TGTCCAAACAGTCCCACTATTCCAAGGTAGTAGGGATGATTTGTCGGTATGGCACCGACACCCATCAGCG
TACAAACCACAGGAATCTTTAGCCTTTCAATCAGCGTTAAAAGCTCGTCTGAAGCTTTGGCCCAAATCAC
GCCTCCACCGGCACAGATAATGGGCTTTTTGGCAGATTCTATTGCTTCAACGCACTTTTCTATTAAATGT
TTGTCTGGTTCTTTATGTGGTTTGTATCCTCGAATATTTATTTTTTCTGGAAATTCAAATTCAATTTGCT
CTAGTTGAACATCCACCGGAACATCTATAAGCACTGGCCCGCGTCTTCCTGTGGAAGCGATGTAGAAAGC
TTCTCTCAAAATTCTGATTATGCTGTTTGGATCTTTAACTAGATAGCTATGCTTGGTGAATGGCAGTGTT
GCTCCAACGATGTCTACCTCTTGAAATGAATCTTTGCCGATCAAACTCCTTTTCACCTGACCAGTTATGA
CAACTAGTGGAACAGAATCCATGTATGCAGTTGCTATACCAGTTATAAGGTTGGTTGCACCTGGTCCAGA
TGTTGCGGCACAAACACCTACCTTACCGGTTACGCGTGCGTAGCCATTGGCTTCATGCGCTGCAGCTTGT
TCTTGCCGTACCAAAACGTGTTTTATGCCAGAATCGCACAAAGCATCGTAGAAGGGATAAATCGCCCCAC
CGGGTAGGCCAAAAATTATTTCTACACCTTCTCTTTTAAGAACTTCCACCATCGCTTGAGCAACGGTTAA
TTTCCTTTTCCCCATATTACCACTCCAAAACTTTTTTAAAATTCTTTCAATTTTTCAATCACATTTTCGC
AGAATTGCTCAGTTGTAGCAGTTCCACCTAAATCTGGTGTCAAGTTCTTTCCTTCTTGCAAAACTTCCAA
AACGGCTTTTTCAATTCTTTTTGCTTTTTCGACTTCTCCGATGTATTTCAACATCATGACTGCGGAAAGT
ATCATTGCAGTTGGATTTGCAATTCCTTTTCCAGCGATATCCGGTGCGCTGCCGTGAACTGCTTCGAATA
CAGCTACGCTATCTCCTATGTTTGCACTGGGGGCCAAACCTAATCCTCCAACTAAACCGGCACACAGGTC
GGAAATGATATCACCATAAAGGTTGGGACAAAGTATTACATCGTATCTTTCTGGATTTTTCACAAGTTGC
ATGCACATGTTATCCACAATGACTTCTTCGTAGGCTATCTCAGGATACTCCTTTGCGACATTCCGTACAC
ATTCCAGGAAAAGGCCATCGGAAAGTTTCATTATATTTGCTTTATGAACAACTGTGACTTTTTTTCTGCC
TTCTTTTTTGGCAAAATCAAAGGCAAATCTTGCAATCCTCGTTGATGCCTCGGTAGTTATGAGTTTTATA
CTTATCGCAGCGATATTCCCTATCTTTTGCTCAAGACCTACGTACAAATCCTCTGTATTTTCTCTTATCA
CCACAAGATCTACATTCTCATATCTTGTTTTGACTCCATTGATGGATTTGACAGGCCGAAGATTGGCAAA
AAGTCCAAGTTCTTGCCTTAAAGTTACGTTAACGCTTCTATGACCTGATCCAATTGGTGTTTCAGTTGGG
CCTTTTAAGCACACACCGTTCTTTTTTATCAATGCTATAACTTCATCCGATAAAACCGGTTTCCCTTTTT
GTAAAGCGGAAATGCCAGCTTCCACCACTTCCCATTCTATTTGTGCACCGCTTGCTTCGATAACGCGTAT
CGCTGCATTGACAACTTCAGGACCAATACCATCACCTGGAATGAGGGTTACTCTTTTCATTTCTTCACCC
TCTTTCAAGCTTCTTCTTTATGTAGTTGAGCAAACCGCCTTCAAATAAGAGTTCTACCTGTCTTTTGGTA
AGGTCGATGTAAATGGGGATTTCAACCTGCTTAGTCAGATTTTTCACGATACCTTTGCCACTTTTCAAAA
GTTGTTTGACATTTTCTATCAACAACACATCTTCCTGTTCAATTTTTTCGTAATCGTCATGGTTTTCAAA
GATGGCAGGAAGAATTCCGTAGTTGACCAAATTGTCCTTGTGTATCCTTGCAAATGATTTGGCAATGACA
GCCTTTATACCCAAATAAAGCGGCACCAAAGCTGCGTGTTCTCTGCTTGAACCTTGGCCGTAGTTTTCCC
CAGCAACAATTATTCCGCCACCGGCTGCTTTTGCCCTTTTGACAAAGTCCTTATCTATGTTCACAAAACA
ATATTCTGAGAGAGCGGGTATGTTTGACCTTAACGGTAAAAGTTTTGCGGTTCCAGGTATTATGTCATCA
GTACTGATGTTATCCGAAACCTTTATCAGAACCTGACCTTGTATCGATTCACCTATCTTGTTGGCAACGG
GAATTGGTTTGATATTGGGCCCGTAAAAAACCTCAACTTTTTCATCGGTTGCAGGGGGAATGATCATATT
GTCGTTGATGTAATATTGTTTTGGTTCCGCTATTTCAGGCATCTCCCCAAGTTCGCGTGGATCAGATAAC
ACACCGTTAACTGCGGTTATTGCTGCTACTGCTGGACTTGCAAGGATTACCTGTGCATCTGGTGTTCCAC
ATCTTCCCTTGAAATTGCGGTTGAAAGTTCTAACAGATATCGCGCCAGAACCTGGTGCTTGTCCCATACC
TATGCAAGGCCCGCAGGCACATTCCAGAATACGTGCACCCGCTGAAACTATGTCAGAAAGAATTCCTGTT
TGGATCATCATCATTAACACTTGTCGCGAACCAGGCACCACTGCAAAGCTTACATCAGGATGAATTGTTT
TCCCTTTCAATATCTTTGCCACCAGCGCCATGTCCTTGAAAGAAGAGTTTGTACAACTTCCAATTATCAC
TTGATCGACTTTTATGCCCTTAACCTCGCTTATAGGATGAACATTATCTGGGCTGTGAGGCATCGCAACT
AATGGTTCCAACTTGGAAAGATCTATCACAATTTTTTCGTCATACTGAGCATCCTCATCAGGTTCTATTC
TTACGAAATCTTTTTCTCTTCCTTGTGCTTTCAAAAATTCATAGGTAACATCATCGCTGGGAAAAATGGA
GGTAGTTGCACCAAGTTCAGCTCCCATGTTGGCGATCGTTGCCCTTTCAGGTATTGAGAGGGTTTTAACA
CCCTCACCGGTGTACTCGAAAATTTTTCCAACCCCACCTTTAACGGTTAATCTTCTTAAAAGTTCAAAAA
TAACGTCCTTCGCCGTGACCCAAGGTTTTAGTTTCCCTCTTAGCTCAACGTTTACTATTCGAGGCATTTT
CAAATAATATGGATAGCCAGCCATTGCAGCCGCCACATCCAATCCTCCAGCACCTATAGCAAGGCATCCT
AAACCACCAGCTGTTGGTGTGTGACTATCTGAACCTAAGAGAGTTTGACCGGGTACAGCAAACCTTTCTA
AATGAACCTGGTGGCAAATGCCGTTTCCTGCCTTGGAATAATACACCCCATATTTCTTTGCAGCTGTAGC
GATGAACTTGTGATCGTCAGCATTCTCAAAACCAACTTGAAGGGTATTGTGGTCTACGTAGGCGACAGAT
TTTTTCGTTTTCACCTTACTTATACCCATTGCTTCCAGTTGAAGATAAACCATGGTACCAGTGGCATCTT
GCGTCAAAGTTTGATCTATTTTTATGGCAATTTCTTCTCCAGGTTTTAGCTCTCCTTCGACCAAATGTTC
TAAAAGTATTTTTTGAGTTATGTTGTAACCCAAATTGAATCACCTCTTAGCTTGCTCTTTTTCTGCAATC
CACTGATGGTAAAGAAACAGAAATTCTTTTTCACTCAATGCTCTCTTCATCGAAATAGATGCCTTACGAA
CTTTGGTCAAAAGATCCCTTACATCATCTTTGCCAACTTTGATACCGTACTTCTCCAGGACATACACCAA
GGCAGCTGTTCCAGAATGTTTTCCAATGATTATTTTTCTTTGAAGTCCAACTTCTTCTGGGCTAAATATC
TCATAAGTTTTTGGATGCTTTAATGCGCCGTCAACGTGGATTCCAGACTCATGGGCAAAGATGTTTTCAC
CAACTATAGGTTTCCAAGATGGCACTGGTCTCCCGCTTGCTTTTGCAACATAATCAGAAATTTCTTTGAA
CATTTCTTGCTTTAAGCCGTGATCAATTTTCAAAGTATATTTCACAGCCATTGCGACTTCTTCTAAAGCG
GCATTACCAGCCCTTTCACCCAAGCCATTTACAGATACACTTGCATGAGTTGCTCCACCCATTATGGCAG
CAACGGTATTTGCAGTTGCCATTCCAAGATCGTTGTGGGCATGGATTTCTATATCCATAGAAGTTTGTTC
TTTGAGTTTTTTAATTATCTCGTAAGTTGTTATTGGGTCAAGAATGCCAACTGTGTCACAATATCTAAAA
CGATCCGCGCCAGCTTCTTTCGCCGCCATAATGAACTGAACCAAGTAATCAAAATCAGCTCTAGAAGCAT
CCTCTCCATTAACTGATACATACATACCCTCTTTTTTGGCAAATTCGACTGCCTTTACCATTTGTTCGAT
GACCTTTTCTCTTGTTGATCTAAGTTTGTATTCAATGTGTAAATCTGAAACAGCTATTGAAATAGCAACT
GCATCTACTCCGCATTTTATTGATTTTGCGATATCTTCTATAACAGCTCTGTTCCAGGCCATCACGCTAG
CTTTTAACCCCAATCTTGCTATTTCACATACTGTTTCCGCTTCTTCTTCACCCATGGCGGGTATGCCTAC
TTCAATTTGGTCAACACCAAGCTCATCTAGAAGCTTTGCAATCATGATCTTTTCCTCACGGGCAAAAACA
ATTCCTGCGGTTTGTTCTCCGTCTCTAAGGGTGGTATCAACCCACACCACCTTCTTCGAGTTTCCTTCAG
TCACATTATCCCCCCTTCGAGCTCTTGTGATATTTTGGCTAAGATTATAAAGAAAACATAGGATGGAGTC
AATCGAACGGAAAAATCTTTTAAACTTTTGTACCATTTATGACACCAAGAAGACAAGAAGGTGTAACCTA
TCCTGAGCTATTTGCAAGTGGAAAAACGAAATAAAAAAACGCAGAGCTTTGCCCTGCGTTGTACCAAAAA
TTGCTTTAAAACTAGAAGAGTCCCATTTGTTCTTTCTCCGGTAGATTTTCAAGCTCGACGTACTTTCTTA
TGACTTCCAAATGAGCTTTGTTAACTTTAGTTCTTGCAATCAGGTCTTCTATGGAAGTGAATGGTTTTTC
TTCTCTTGCTTTTACGATGGATTCTGCGACGTTGTTACCAAGGCCTGGCAGCTTGTTAAACGGTATTCTA
AGTTTGCCATCTTCTATCAAGAACAACTTGGAATGAGATTTTTTGATGTTCACAGGTAGGAAGGATATAC
CTCTCAAGAACATTTCGAGCATGACCTCAAGGTTTGTTTCTTCGGATTTTTCACGCACATCTTTCTTTGT
AGATTTTGCCTTTTCCTGAAGCCTTTCTCTGACAACTTTTATACCACCCAAAGCCGCGTCGATGTCAAAC
TCGTCTCCTTTCAAAGTAAAGTACGCCGCGTAGAATGCAAGAGGATAGTGCACCTTAAAGTAAGCTATTC
TGAAAGCCATGCTGACGTATGCTGCTGCGTGAGCTTTCGGGAAAAGGTATTTGATCCTTTTACAGGATTC
TATGAACCATTCTGGAACTTTGAGTTCTCGAAGATTCTTTTCCTCTTCCTCGCTCAGCCCTTTTCCTTTT
CGTACGTTTTCCATTATCTTGAAAGCCTTGGAAGCTTCCATTCCTTTTTTGATCAAATAATTCATTATGT
CGTCTCTACAAGAAATAACTTCCGAAAGTGTTGCTTTTCCTTGTTCAATCCAATCTTTTGCGTTGTTCAA
CCAAACGTCTGTACCGTGTGACAAACCAGAGATCCTAACAAGTTCAGCAAAGGTTTTCGGTCTTGTTTCC
GAGAGCATTCCGCGTACAAACTGTGTACCAAATTCTGGTATTCCAAGGGTTCCAACATCCATACCAAGTT
CCTTTGGATCGATTTTCAAAGGCTCAAGTGAAGAGAAAATTTTCAAAGTGTCAGGATCATCCATTGGAAT
CGTCATTGGGTCGATTCCAGTGAACTCTTTTAGAAGCCTTATGAAAGTGGGGTCATCATGTCCAAGTGCG
TCGATTTTCACAAGATCCTCATGGATTGCCTCATAGTCAAAGTGCGTTGTGAAAGTTTCTGCCGTTTTAA
CGTTTGCAGGATATTGTATTGGTGTAAAGTCATATACCTCGTACTCTTTCGGAACGATTATCAAACCGCC
TGGATGTTGTCCTGTGGTTCTTTTTACTCCCATCAGTTCGTTGACTAATCTTTCCACTTCGGCTTTTCTA
AGTTTTTGATTGATTTTTTCTTCGTAATTTTTGACAAAACCGTACGCAGTTTTCGAAGCTATGGTGTTTA
TGGTACCTGCACGATAAACGTGGGATTTTCCAAAGAGTGTTTCTATGAATCGATGTGCTTCATCTTGGTA
TTCTCCAGAAAAGTTCAAATCTATGTCAGGAACCTTATCACCCTCAAACCCCATAAAGGTTTCAAACGGT
ATGTCTTGACCATTTCGTGAAAGTTCATTGCCGCATTTTGGACACTTTTTCCTTGGAAGATCATATCCAC
TTCCATAGGATGAGTTTTCAACAAATTCGACGTATTTGCATTGATTGCAGAAATAATGTGGTGGAAGTGG
GTTAACCTCGGTGATACCAAGCAGATATGCAACCAAAGAAGATCCAACCGATCCTCTTGAACCAACTACG
TATCCATCGCTGAGAGATTTGTCAACCATTTTTTTGGCTATCAAATACAAGACCGCATAACCGTGGTTTA
TGATTGCGTTCAACTCTTTTTCAAGTCTTTTTTGGATAAGTTCAGGTAAAGGTTCACCGTAAAGTTCTTT
GGCTCTCTGAATTGCAAGAGTTTTTATTTGTTCATCAGCCTCTTCAATTTTTGGTGGGTGAAGTTTTTTC
TCAAGAGGTACGACCATTTCTATACTGTCGGCAATCTGATTTGGATAATCGATCACAACTTTCCTCGCTT
TGCTTTCATCCTGGAAGATTTCCATAGCAGCTTGCATCATCTCGTTGGTTGTGCGAAGGTAAGCAGCAGG
TTGTTGAGTTAATTTGTCTTTCTGTGGTGCTTCCAAAGCGTCTCTGACTTTTGAATCCTCAGGATCAAGG
AAATGAACATCTCCAGTCATGACGATAGGTATGTTCATCTTTTCAGCTATTTCAAAGAGTTTCAAGTACA
CTTCTTTGAGTCTTTCACGGGTTAGTCCAAGATCGTTGTCTTCAGGTAAAAGATCCAACGGCATTATTTC
GATGAAATCGTAAAAGGAAATGGTTTGCTCTATCTCTGACATATCAGCACCGGACAAAAGTTCCTGAATC
ACTTCCCCAGAAACACAGGCGCTTCCGATAAGTAGTCCAGCCCTCAGAGCTTGAAGGTCACTCTTTGGAA
TTCTTGGCACACTGTGGAAATATTTAATGTGTGCATCAGATATGAGTTTGTAAAGGTTTTTAAGACCTTC
TTTGTTTTGAACCAGTATCGTTGCGTGGAATGGTTTTGACTGTCTTACAACTATTTCCTTTTGACTTATT
TCAATTTCGGAGAAAGTCTTGAAAGATTTTTTCTCCACAAGCTTCAAAAGTTCAAGGAAAATTTTCGCAG
TAACTTTTGCGTCCTCCAAAGCCCTGTGGTGCGAGAAAGACCCCATCTTGAAGTGAGCTGCCAATTTTTC
AAGGTTGTAGCCAGAAAGCTTTACCAACCTTTTTGAAAGTGCAAGCGTGTCCACAAAAGTAACGTTCCAA
TCTTGACCTGTGAGTTTTCTTATCCAATAACGCAAAAAGCGATAATCAAAAGAAGCGTTGTGGGCAACCA
AAATGGAATCTTTGCAGAAATCCAAAAACTTCGGAAGAACTTCTTCTATTGTTGGCATGTTTTCGAGGTC
TTCTTGTTTTATACCAGTTAAGTACGAAGTGAAATCGCTTAGTTTTTCTTTTGGTTTGACCAAAGTGTGA
AATTCGTCGGTTATTTGGCCTTCTTCAATCTTCACAGCACCAATTTCTATGATCTCCGAAAACATAGGGT
GCAAACCTGTGGTTTCCAGGTCAACAACCACGTAAGTGGCTTTGGATATATCGAAATCTCTTGGGTTGTA
CATTATGGGTTCCGAATCGTTTACGACGTAAGCTTCTACACCGAAGATAGGTTTTATTCCAGCATTTTTA
CAAGCTTCGTAGAACTGCGGTATCGCCTGAACAACTCCATGGTCAGTTATGGCGATGGCTTTCCATCCCC
AAAGTTTTGCACGTTCAACGTAGCTGCTTATATCAAGAACGCTGTCAAGATCGCTAAACTTGCTGTGAGC
GTGTAATTCAACCCTTTTAACTTCTGATTCATCCATCCTGATCCAAGGTTCTGCCTTTTTGTATTCCTTA
ACGTACAGAATCGGTTCGTCTTCTTCAAATTTCAAGTCTCCCTCTAAAATGACGCAATCTTTTTCTGAAA
GTTCTGCTTGCATTTTTTCAGCAACGCTGTTGAACGCCAAACAAAGCAAGGAGTCTTTTTTATCGGTGAT
ACAGACTGCCAGAACTTTTTTCTTTCCACCTCTAATCTCCATCTTAAAGATTTGACCTTTTACTTTGACT
GTTCCCTGCTGAGTGGTTATCGTTGAAGGTGTCAAAAAGTCGCTTTCTTTTATTTCAACTTTTTCTTTCT
CAACCCTGGTTGAACTTCCAACAATTTGTAGATTGGGTTTTACAGTTTCTATTTTTGTTTCTATCTTCGG
TTCTTCAACCACAATTTCTATATCTTCAATACTCAGTTTTTGCCGGATGTAGCTTCTTATAAGAGGCTTT
TTGCTTTCCACTCTTTCTTTACCAAATTCCGAGGTAACTTTCATCACGACTTTATCTCCGTGGAGCAAAA
CGCTTTGTATGTATGGAAAGGTTCCGTTTAATTCTTTTGCTATATCGTCAAGGCTTATCAAAGCATCGGT
TCGAATCAGCTTAACGTCAGTTTCTAAAAATTGCCTAAGCCAAGACTGCAAAAGATCAACTTCGGCGCCC
AAACCGTTGGCTTTTAAAACCAACGTGTTGGTTGTCCAATCAAAATAAGCTGACTCTATAGTGCCATCGG
ATTCAATTTCAATCCCAACATTTTTTGCAAACTCTCTCACGTTCAAGTTCAAATTTTCGATCAACGTGGT
TTTCATACACCCAACCTCCGTATGTTCCTTGCAAGTGCATGACACCAAGCTATAGCCAAAGCATCAGCGG
CATCGTCTGGCTTTGGTATTTCCTTCAAGTTCAAAAACATCTTAACCATCCTTTGTACATCTTTCTTCGT
TGCTTTTCCGCTGCCTGTTATGGCCTTTTTAACTTCGTGGGGCGTGTATTCGAAGACTTCGATATTCTTT
TGAGCAGCCAAAAGCAAAACTACACCCCTGGCTTCCCCAACCGATATGGCAGTTGTTACATTTCTAAAGA
AAAACAATTTCTCAACAGCCAATTCCTTTGGTTTGTACTTTTCAAACAACTTGACCAAATTCTCATAAAG
GATTTTCAATCGCAGAGACATTTGAAGATCTTTCTCTGTTTCAATTACACCGTGAGCCACGTGTTCAACG
ATGTTTCCTTCGACCTTCAAAACCCCATAGCCAAGAATCCCAAAACCAGGATCAACACCGAAGATGATCA
ATTTCACACCTCGGTTTCTTTTTCTTTTTGGCAGGCAAAAATGATTATAAGTCAGGCAAGGACCGACTTG
GTTACCCTACGTTTAAAAGTTCGGCAAAAATTCCAAGCGACTACTTCAATCCTTTTCTTCGTCTATCCTC
AAGATTGCCAGGAAGGCTTCCTGTGGGATTGTAACCTTTCCTATTTCTCTCAGCCTCTTTTTGCCTTCTT
TTTGCTTTTCAAGAAGCTTCATCTTCCTTGTCACATCTCCACCGTAGCATTTTGCAAGAACGTCTTTTCT
AAGCGCTTTTATATCGGCTCTCGCGATGATTCTACCAAAGGCTTTTGCCTGAATTGGTATTTCAAACTGA
TGACGTGGTATCAGCTCTGAAAGTTTTTCCACTAGCTTTTTTGCAACTTGATAGGCTTTGCTCTTGTGAA
CAACCGTGGAAAGGGCATCTACTGGTTCTTTGTTGACCAAAATTGTTATCTTGACGACATCTGATTCTTC
GTATCCCAAAAATTCGTAGTCCATCGAAGCGTATCCACGACTTACGGCTTTCAACCTGTCGAAGAAATCG
GTTATTATCTCAGCCAGCGGCGCTTTGAAATACATCACGACTCTGTTTTTACCGGCGTTCTCTGTGTGAA
GCAAGGTCGCCCTTCTTTCGTTCTGCAGTATCGTGTATATGTCTCCAACGTAATCCGTTGGTGTTATGAT
TGAAAGTTTGACGAAAGGTTCGTACACTTTTTCAATTTCTCCTTCGTCCGGGAATTTTGCAGGATCGTTC
ACAAAAATTGTTTCACCGTTTCTCAAAACAACCTTGTATTCAACGTTAGGTGCAGTCAATATAACTGCGA
TTTCAAATTCCCTCTCAAGTCTTTCTCTAACGACGTCCATGTGAAGAAGTCCCAAAAAACCACACCTAAA
ACCAAAGCCAAGTGCAGGAGAGCGAGTTGGTTCAAAGGTTAAAGCCCAATCGTTGAGTTTTAGCTTTTCA
AGAGCTTTTTTCAACTCTTCAAAGTACTCTGGTAAACCTGGAAAGATGCTGGCAAAGACCATTGGTTTTA
TTTCTCTATAACCAGGTAGCGGTTCAGCCACCGGATTTGTGGCACTCGTTATCGTGTCACCAACCTTCGC
ATGCCCAATTTCTTTGATTCCTGCGATTATGTAACCAACTTCACCTGGTCCAAGAACATCGGTGGGTTTC
ATATCCGGTGTGAAGATACCTACTTCGCTTACCTCGTACTGCTGGTTTGTGGACATTATCAAAATTTTGT
CGCCAACTTTAACCGTTCCATCGAAGATTCTCACATAGACAACTATTCCACGGTATTTGTCGTACTTTGC
GTCGAAGATCAAAGCTTTAAGCGGTTTATTTGGATCGCCTTTTGGAGGTCTAACTCTTTCGATTATCGCA
TCCAAAACTTCCTTGACACCTTGGCCGGTTTTTGCGCTGATTTTCAGGATCTCATCTTTCTTAACCCCAA
GAAGACTGATTATTTCGGTTGCAGTCTCTTCTATGTTTGCGTTCGGAAGATCGATTTTGTTTATTACTGG
TATGATATCCAAATCGTTGTCCACAGCCAGGTAAGCGTGCGCAACAGTTTGAGCTTCCACACCTTGCGAA
GCATCGACGATCAAAACGGCTCCCTCACATGCAGCCATGCTGCGGCTTACTTCGTAAGAAAAATCCACAT
GTCCAGGCGTATCTATTATGTTTATCTCGTACTCTTGCCCGGTGTAGTTGTAAATAACCTTCACCGGGGA
AGCCTTAATGGTTATTCCCCTTTCCCTTTCTATATCCATCTGGTCGAGGAATTGTTCGTGCATTTGCCTC
AAATCAACGGCTTTTGTTAACTCCAAAATTCTATCGACAAAAGTCGTTTTCCCATGGTCTATGTGAGCTA
TTGTGCATATGTTTCTTATAAAGTTTGTATCTTTCAAATCTCACACCTCCTACCCTAACAACCATTCAAC
AGGCATTTCTTCAACTGTTCCCGAAAGTCCTTTCATCGTTTCAGCACAGAACAAAGCATCGCATATCGCT
TCATAGGTGCATTCAACGGCAGCTCTGAAAAGCAGATCGAATGTTTTTCCTTTTTCCTCAATCGATCCTC
TTTGAGTGGAAAAGGCTATGCAAACATCTCCACTTCCATGATAACCTGCCGATCCCAGCATGCCAAGCGC
AAGGAAAGAATGTCTTGCTATCCTTTTCAATTGCCTTGAATCCAAAGGTACATCGGTCGCCAAGATTATT
ATTATCGATCCTTCACTGGACTTCTTTATCCCGCTTTTTACATAATCACTAGCTTTCTTTCCAAGTATAA
TCAAATCTTCAAAAGCTCCAAAATTCGCCAAAACCAAAGCTCCCATGGTGTATCCGTCGAAAAGCTTCCT
TGAACTGCTTCCTATTCCACCTTTAAATCCAAAAGTTATCATACCAGTTCCTGCGCCAACGCAGCCCAGT
TCAAATTCTTCTTTTGCAGCTTCTATCGCCTCAAAAACGTGGTGTGATTTGATTGCAGGATAAAGTATAT
CGTTCAAAAAACCGTCGTTACACTCACAAACCACGGGGTTCAACGTGCGAAATCTTTTCTTCTTCGACAT
GTATTCCACTAGTCCCTGAAAGGCATATCCAACGGCAAGTGTGTTGGTCAAAATTATCGGTGTTTCTATT
TCACCGAGTTCTTCTATCTGCATCAACCCAAGGGACTTTCCAAAACCGTTCAAAACAGCGCAAGCTGCAG
GCAAAGGTTTCTCAAAAACCTGCTGTGGAACGACCGCAGTGACGCCGGTTCTCACGATCGTTGGTGTATC
GTTGATCAAAGTCACATGACCAACTTTTATCCCAGCTACATCGCTTATAAGATTTCTTTCACTTGTTTGA
AGCTTTCCAAATGTTAAACCGTATTCTCTAAACCTTTTTCTCATAGGCCTCACCTTATTAAGATTTTACA
GGATCATCATGGAACAGTATGAAGGAGGTTATGCTTGACTTTTTTTAGCTGTTTTTAAACGATCTGTTAC
GAATAATGTATGATCGTATGATCATATAAGAATATAATAAGTGTGGTGGTCTTGGTGGATATTGTAGAGC
TTTTCAAAGTCTTGAGCGATCTGAATAGACTGAGGATATTGAATTTGCTACTTAGAGAAAAACTGTGCGT
TTGTGAACTTCAGACAATCCTTGGCATGACACAGTCGAACACCTCGAGACATTTGAACAAGCTGAAAGAC
GTTGGAATCATCGAGGCAGAAAAGTCTGGTCAGTGGATGTTTTACAAGATTTCTGAAAGATTTCTCGAGG
AAAATGACATTTTGCTGGAATTTCTTCGACAAAGATTTGAAACCGAGCAACCCTTCTGCAAAGATTTGGA
AACTTTGAGAAAGTACAAATCCAGCTTCACCTGCAAAGATATTCGTGAAAGAAAAGATGTTGTGAAAAAG
TTGATTTACCACAAGGAGGGAGAAAGATGAAAAAGAAGGTTGCTTTCATATGTGTGAAAAATTCCTGCCG
CTCCCAGATGGCTGAAGGTTTTGCAAAGCACTATGGTGGTGATATCATGGAAGTTTACTCGGCTGGAACT
GAAGTTTCAGGAAAAATTGACCCTGTTGCGATAGAAGTGATGAAAGAAGTTGGAATAGATATTTCAAATC
AAAGAAGTAAGCCAATCAGTGAACTTCCAGAAAAGATGGACATAGTCATAACCATGGGTTGTGGTGTGGT
TTGTCCCTACATACCTTCAAAGCACATGGAAGATTGGGGGTTGGACGATCCTGCTGGAAAGCCGATAGAA
GAATACAGAAGAATAAGGGATGAAATAGAACAAAAGGTGAAAAAACTCGTTGAGCGAATCAAAAGCGGCG
AGTTTGACCAACAAAAAACGACTTTCATGGCGAATCAAGATTGAAAGGAGTTGGTAATACGAGTGAATTG
AAGAGGTTTTTTCCTTCTTGTGTTCATCTTTGTCGTCTTTTACTTTCTCCCGTTTTCAAACTACCGTGTT
GCATCCGCCACGATGGAAGCTTTCCATTTGTTTCAAGAATATGTCAGAGAACATGTGCTTTTCTGTCTTG
TACCTGCCTTCTTCATAGCCGGTGCAATTTCAACCTTTGTCACCCAGAAGGCTGTTATAAAGTACTTTAC
GGATAAATCGAAAAAATGGATCTCTTACCTTGTGGCATCGGTTTCTGGAGTTATACTTGCAGTTTGCTCT
TGCACAGTTCTTCCGCTTTTCACAGGAATATACAAAAAAGGTGCGGGAATTGGTCCTGCTGTGACTTTCC
TTTACTCAGGACCAGCGATCAATTTGCTTGCGATCGTTTTGACCGCAAGAATACTTGGTTGGAAAATAGG
CGTCGCAAGGGCTATAGGAGCTGTCGTGCTTTCAATATTCATCGGTTTGATAATGGAAATACTTTTTAAA
AAAGAGGAAACAGAGCGTATGAACCGGGTGATGGTCAATCTGGATGCAGAAGCTGAGAAACGAAGCATGC
TGCAAAACTTGATCTTCTTTTTAAATTTGATTGCAATTCTGATCTTTGCTACCTGGAGCAAACCAACCAG
CATTGGTGGGGCTTTTTCTGTTGTTTACGCAATCAAATGGTACTTGGTTGGTGCTTTGACTGTCTTGGTT
GTTTTGATCACATTCAAATGGTTCGAAAAAGACGAAAGAGTTTCTTGGATTTCCTCAACATGGGATTTTG
CAAAGCAGATAGTTCCGTTGCTTTTTATAGGAGTTTGGATCGCTGGATTTTTGCTTGGAAGACCAGGAAA
AGATCTTGGAATAATTCCTGCAAGATTTGTTTCAATGCTTGTGGGAAGTAATTCACTTCTGTCAAACCTT
TTTGCCTCCGTTGTTGGAGCCTTCATGTACTTTGCAACGTTAACAGAAGTTCCAATAGTCCAAACGCTTC
TTGGAAGTGGGATGAACCAAGGACCTGCTTTGGCGTTACTTTTGGCTGGACCTGCTTTGAGCCTTCCGAG
CATGCTCGTGGTGGGAAGTGTTCTTGGAACAAAGAAGACTTTTGCTTACGTGACTTTGGTGATCATTTTC
TCAACGATTTCAGGGATAGTATTTGGATTTCTCCAATAGGAGGTGTTTGGTGTGGAAATCAAGATCCTTG
GTAAGGGTTGTGCAAAGTGCAAAGCTCTTGAAGCGAATGTTTTAGAAGCAATCAAAGAACTTGGCGTTGA
AGCGAAAATCGAAAAAGTCACCGACGTCAACAAGATAGCAGAGTACAACGTGATGATGACACCTGGGCTT
GTTATCAACAACAAAGTCAAGTCCTTTGGTAAGGTTGCAACAAGAGAGGAAATAAAAAAGTTCATTCAGG
AAGAACTTTAAAAGGTTCTTTCAGCTTGCCTTCCTTGCGATATACTATACTATGTCGCAGGGAAGGTGGG
CTTTTGATGACTTGTGAATGTATAAAGGTAAGACTTGGATACATCTGTGTGGCTGAAGAAAACGGAAAAG
TAGTTTCGATAGAATTTCAAAATCAAGACAAAACAAATGGTAAGATACAGAAAGAAATTAAAGATCAAAT
ACTCGAATATCTTGCCGGCAAAAGAAAAATCCCCGATTTTCCCGTCGATCCAAAGGGTACGGACTTTCAA
AAGAAAGTTTGGCAAGCTTTAAGGGAAATCCCATATGGAACTGTGATCTCTTATGGTGAGCTTGCAAAGA
AATTGAACACTTCTGCGCGCGCGATTGGTCAAGCAGTTGGTAGAAATCCATTGCCAATCTATTTCCCATG
CCATCGGGTTGTGGCGAAAAATTCTTTGGGTGGTTTTAGTTCTGGCATAAAATGGAAAAAGTTTCTTCTT
GAAGTAGAGGGATACAGCTTGTGAGAAAAATAGCTTTATTTTTAGGAATCTGTCTTTCTCTTTTTATGCT
TACTTTTCTTTATAGAGAATCGACAAAAGGGCTTGATTCACCTGAATCTCGCCTACCGACAGGGTTGATA
ATTTACTACTCCGATGGCGCGCCAATGGTTCTTTCAAGATCTTTTTGGAAAAACTTGGACGAGATTCCTC
CGCATTTAATCAATGCTTTACTGGCTTCTGAAGATAAGCATTTTTACGAACATTTCGGTGTCGACATATT
TGGAATAGCTAGGGCAATAGTTAGAAATATAAACCGCGGAACAATAGCAGAAGGTGGAAGCACAATAACG
CAACAACTTGCAAGAACTTTGTATCTTTCTCCAGAAAGATCGTGGAGCCGAAAAATAAGAGAAACTTTCA
TAGCCCTTTGGCTTGAAAGAATAAGGACTAAAGACGAGATACTCGAGATGTACTTAAATTCTGTATATCT
TGGGAATGGTTTGTACGGTTTTGCAAGCGCCTCAAAATATTATTTTGGCAAGGACCTTTCGCAGATAAAT
TTACAAGAAGCTGCGGTACTTGTAGCAACTGTTAGATCGCCAGGCAATTACAATCCATTCAAAAATCCTG
AGGTGAGTAAAAAGGTAGCCACAACTGTTATAAACGCGATGGTCAGAGAAGGTTATCTTGATCAACAAGA
GTCAAGAAAAGTCATAGAAGAGCTCAAAGAAATGACCTTTGCAAAATCCGTCAATACTAGTGTTGATGAA
GAAGTTTTCTGGAGAGTAGTCAGAGAACTCAAGGAAATTGGCTATGGCTTGAGTGAACTAAGGCAAGGAT
ACAAAATCTACACGACTTTGGATAGAAAATTGATGATGGCCTCTTTTGGCTATGATGATAAAACAGCTAT
AGAAGCAATTAACCCAATAACTGGCGCGATCTATGTTTATAGAGGAATCGGCCTGACCTATCCGGAGGGC
CAAAGACAAATAGGTTCTGCCATTAAACCACTTTATTATTATCTTGCACTTTTGGAAGGTTGGCAGCCAG
ACAGCAAATTGTTCGACCTTCCTATAAAAATTGGCGATTGGACTCCAGAAAATTTTGACAAGCAATACAA
AGGCACAGTTACACTATCCCAAGCTTTGATAGAATCGAGAAATATTCCATCTGTCAATTTGTTCATGCAA
CTTGGTATGGAGAACGTTGTGAAATTTCTGCAGGATGAGTTAAAGTTAAATGGTTATTACCCGTCGGATC
TGACTATTTCTCTTGGAACACTTGAAACATCTCCTGAGGAAATTTTAAAATGTTATGCGGCAATTTTCAA
CGGCGGAGTGGTCGTCAAACCGTACGTCGTTGAAAGAGTGGAAGATCCTCTGGGAAGAGTTGTCTACCGA
GCGACCCCGAAAGTCCTTGGTGTAGTGCGTTCAAGAAAAGTTGACACTTTGACGGCTTCAACGATTCTTC
TTGACATAATGAAACAGGTAGTCGAAAAAGGAACAGGTGTTCGGGCAAAACAAAAAGTTCCCGTTGCCGG
GAAAACGGGTACTTCAGAAAAAACTGCTTGGTTCATTGGCGGAGATTTGAAAATTTTGCTCTCAGTTTCT
GTCGATGGAACAGAGTTGACCGGAGGGGTTCACGCAGCTCCGATTTGGTCGAAGATAATCTCCTATTATG
ATTATACGGGTAATTTTCCAAGCTGGAAAGTGACAAAGCAACAAATTGCAAGAGTCATTCCAACAGGTTT
CATAATAGATTCAGAAAGAATCATTCAATGGATAGAAGACGGAAGTCTTTCAGAAGATGCTTTGCTAAGC
CTTCTTGATCAAATGGACAACAAAATGGTATTGGAAGTTCTAAGTGTTTTAAATCAACGATCCCCCGAAT
TTGCAAGAAACCTTTGGGACAAGCTTAAGACCAAAAGAGTTTGGTGAAGAAAAATTCCCCGGCTTTGCCG
GGGGACAATTTTTCGCTACAAGGTCCACTTTTGTTCTGTCTCACTAGCTCCCTTGTAAGGCGCGGGTATG
TATTGCACCGAAGGTCTTCTTTGTTCAGTTTGCTTGTAAAGATCCATAAGCTCATAGATTTCTTGTGGCA
TCTCTTCTGAAACGTTTAAACCCATTTCTTTGAGCTTATCCACAGTTATTGGGTAGTCGTGTGTCCAAGT
ACCACTTGTAAGCATTTCCGCAATTTGTTTTGCTTTTTCTTCTCCCACTTTTGGTTTTATGAGACATTCA
ACAAATTCTCTAACTTGATTCATGGCTTTCTTGGCAACATCAGCAAGAATCAACGTTTGATCGTCTATTT
CGTTGATATTCTTTTTCTCAAGGACTGAAAGAATCGATGGGGCAGGATATCCTGCTATTTGAGGATCAAG
TGGTCCAAGAACAGCATTTGGATCCATCACAATTTCGTCGGCTGCCAAGGCTATTAAAGTGCCACCTGAC
ATGGCGTAATGTGGCACAAAAACAGTAACTTTACCTTTATGTTTGCACAAAGCTCTTGCGATCTGTTCAG
CCGCCAAGACAAGTCCACCCGGGGTGTGAATTATCAAATCTATTGGCATATCTGGCGGGGTTAACTTTAT
AGCCCGCAGTATTTCCTCTGAGTCCTCAATTGTTATGTATCTACCAAAGGTTAATCCAAAGAAACTCATA
GACTCTTGCCTGTGAATCAAGGTTATAACTCTGCTTTTTCTTTTGATCTCAAGCTGTCTTATCAATGCAA
GCCTGTGAGACCTTTCCATTTGCGCTTTCAAAAATGGGATGAAAAAGCTGAGGATCAAGATCATCCAGAA
TAACTCGAAAATGAATCCCATCTAAATCCCCCCTCTTTAGCTTAATATAAGTATATCCGGCCTTTTGATG
ACAAAACCATCTATTTTGAATTCAACACATGGCCAGCCGCTGCTAGTTGGATAAGACAGTATTTCAAATC
CTTCCTCGGTTATCGCTACGGTGTCTTCGGATTTGGTTCCAGTTATCGTCGGATTCCACGCAGCGACGTT
GTTTGGCCTGAGAACGTAATCTGTCATTTCGCTGGCTATGATTTCTCTGGCTTTGTATCCTGCCAAACCT
CCTTGATGATGTAAAGACCATTCGTAGGGGACACCTACTTCAGCGTACGATTTTCTGATTGCCTCAAAAA
CCTCGCAAAGCTTTTTTCCTGGCCTCGATCTTGCTATAGCACACGCTTCAACGTAGCAATTTCTTCTGTG
TTGTTCAATCCACTTTTCATCGCGCTTGAACAAAACAGTCCTTGTTGCTGAGACAATCAATCCTTTTCTT
CTTGCGCAGATACTCACAAACACCTTGTTGCCAACTTTGACATTTCTTGGTAGATTGTGCCTGTAAAGCA
TCGAGCTTTCCTCTCCAAAAACTAGTATCAACAAAGGTTCTATGTCTTTGCTCATAAGCTCCAGAGAAAT
CCGTGCCGCAACTTCAAGTTCGGTCATCTCTGGCTTCAACGTTGGCATAACCTTTGAAAAAACTTCGTCG
CAATCTTTCCCAAGTTTTCGGTAATTTTCAAGTTCATATTCGGTCAAAACAAGTCTCATCTGATCTATTT
CGTTTGAAACGTCGGTTGTGCCAAGCATACCAGTATCAGAAAGGATTTTCTTTCCACTTATGAAGGCTTT
GAAAACATCCTCTAGCCTTTTGTACCAAATGTACTCGACAAGCTCTATTTCCGGAAGAATGTCCTCATCA
AGCTCGATCTCTTCTATCCTTCTTTTTTCGATGTTGTTGGTCATCAGATAAATTCGATCTTCTATCAAAA
GAACGTGGGCTACGCCAACTTCACTGTTTAAAAGAACTCGGTTTCTCGCACCAAAGGTAACCCACGAAAA
GTTTTCACAGCGGCTGAACAAAAGCCCATCGTATCCTTTTTGAGCAGCATAATTTCTGAGCATTTCAATC
CTTTGCCTGAAAAGTTGTTTAATCATGTGTATCCCCTGAAAAAGATTATACACGTTGCAACGGGAAAAAT
CTTTAGGCCTGCAAAAAGCGATTTGGAAAATTTTTGGTAATCTTGAATTAATTTGCGTTAAAATACTGTT
GGTGATTCGTATGAGGGTAAATCAAATAACCAATTCGTGGGCAATCCAAAGACTTTGGCAGCTTCAAAAT
GTACAAACAAATCTTGCAACACAACTTTCCACAGGCAGAATACCACTTGCGGCAAACGTTGCTTCTGCAA
CTATAGCTGAAAAGCTTCGCTCACAGATTGCTGGTTACAGGGAAGCAATGAATGCTACTTACAATGCCAT
CGGAATGCTCAACGTTGCTGAAGGTGGTCTTAGCTCAATCACCATTGCTTTACAAAGGATGAGAGAACTA
GCAATTCAAGCTGCGAATTCAACGCTCACTGAATCTGAACGAGCAGCTTTGCAGCAGGAGTTCGATCAAC
TTTCCAACCAAATAAACAAGATTTCTCAACAGCTGAACTACAACAACATAAAAGTCCTTGCAGGAGATGT
GGAAAACTTTCAAGTTCAAACCGGTCCAAACGCAGGACAAAACATCAGCATAACAATACCAAAAATCACC
GTGGAAACCCTTGGATTGAGCAATGTGAATATATCAAACGTACAAAATGCCCAGCAAGCCATTCAAAGGA
TCGATCAAGCACTTGAGATGGTTTCAAACGTGAGATCTTACGTTGGATCTGTCACAAACAGGTTGGAAGC
AGCGGCAAGAGAACTTGGGAACACAATGATCAACACCATTTCAAGTCTTAGCACGATAAGCGACGTGGAT
ATGGCAAAAACGGTTATGGAATTTGTGAAAAACAGATTACTCACGCAATCAACAGTTGGTGTGATGGCTC
AATCCAACGTTTCGAGGTTTTCGATTTTGAAAATTTTGCTTGGATGAAAAAAAGTTTCTTATGCTAACAT
TTATTGTGGTAACCTCAAGCAAAGGAAGGAGGTTTGGTTGTGCTTGGTTATTCGCCAAAGAACCTTTGGT
TGATTCGTTCAAGAGACGAAATTGAAGCATTTGCAAAAGAATATGCTCGCTTTATGGATTTGGCAAGAAC
AGAGAGGATGGCGATAAAAGAATGTGTACTCATGTTGGAAGAAGCAGGATATGTCCCTTTGGAAAAGTTC
GACGGCAGTACCGACAAAGTTTACGCAGTCAACCGTGGCAAATCTTTGATAGCCCTTCACATCCTTGGAA
AGATTGAAGATGGTTTGAACCTCGTTGCTGCGCATATTGATGCTCCTAGACTTGATCTGAAACCAAGTCC
AATTTTCGAGGATGAAAGGATAGCCCTTGGAAAAACTCACTATTACGGTGGCGTCAAAAAATACCAATGG
TTGAGCCTTCCGTTGGAACTTCACGGATACGTTGTGAAGGACTCAGGAGAAGTTGTAGAAATACACATCG
GTCAATGTAAGGACGATCCAGTTTTTGTCATAGCAGATCTTCTCCCACATCTTGACAGAAAAGATCAGCT
TGTAAGCGAAAAGTTTGACGCAGAAAAATTAAACATCATACTGGGAACAATACCACTTGCTGGAGTTGAA
AAAGAAGCTGTGAAAACGTACATTTTAAAGCTTTTGAAAGACAGATACAGCATAACTGAGGAAGACTTTG
TTAGCGGCGAATTCCAATTGGTTCCAGCGCTTAAAACAAGAAGTGTTGGATTTGATGAAAGTTTAATCGG
AGCATACGGGCAAGACGATAGGATCTGTGCTTTTACCGCAGTTAAAGCTTTGATCAGCTTGAAAAATCCG
CAGAGATCTTGTGGGGTTATTCTGTTCGATAGAGAGGAAATCGGAAGCGAAGGTAACGCCGGCGCAAAGG
CAAGCTTTTACATGCTATTTTTGAAAAAGATCTTAAAACTTCAAGGTTGTCAAGATACATCACTTGGAAT
TGACGAGCTTTTCAACAAAACCTATGTGATATCTGCAGATGTGTGTGCTGCTGTTGATCCAATGTACAAA
GATGTCGTCGATATTTCAAACACTCCAAGACTTGGTTATGGCGTTGGACTTTTGAGGTACACCGGAAGCG
GCGGAAAATCCGGTGCAAACGAAGCACACGCTGAATTTGTCGGTAAAGTTAGAAAAGTTCTAAAGGAATC
TGACGTAGTTTGGCAAGTTGCAACCCTTGGCAAAGTTGACCGAGGCGGTGGTGGAACGGTTGCAAAATTC
TTAGCTGAAAAAGGTGCATGTGTAATCGACATGGGACCAGCGTTGCTTGGAATGCATTCGCCTTTTGAGT
TGGTCTCAAAAGCAGATCTTTACGAAACTTACAGAGCCTACAAAGCGCTTTTGGAAAAGCTCAAATAAAA
AGAGGGCGCTTTTGCGCCCTCTTTGTTTGTTTCTATTGGAACTCAGAATTTCGAATCAAAAGTGAGAATG
TACTTTTGCTCTCCCATCAAGCCTGCGGCATTTGAATATTCATATACATATGCCACAAAACCGATGTTGA
CAAACGGTATTTCGAGCTTCAAACCACCTGTTAACCAACCTGCATGAAGCCCACCAAACAGCTTGATAAA
TCCGAAATTAGTCTCAACACCAGCGTTGAGTTTTCTAAGCCATGTTTTTTCCATGTTGAGAATGTCTTCA
ACCTCAAAAGCAACTGTTAGGAACTGCCATGTGTATGAAAGACCTCCGGAAAAGATTCCTCTGAAATCGG
TACCGTTCAGAATATCCGGCGCCGTCATGAAGTATGAAGCGCCAAATCTCCAGCCTTCAAGCTCGTATAT
TCCGCCAACACTTGCAATGAAGAAAGGTTTGTTGATTTGCTGGAGTATCTTGCTTGGATCATCGGGCAAC
AATCCAGTAAAGGGATCTTCGGCAGTTATATCAATCTTAGCAGGATACTGTGTTGCTGTGGCGGGTATCA
AAAATCCTGCCATACCTCCACCGACGGAAGCACCGAGTTTGAAACCGTCGAGAATTTCAAATGAAGCGCC
GAGAACTCCAAAGTAGCCTGCCCAAGCCCCGAGCTCAGCGTTACTTGGGTTCAGAAGAGACAGATTCCAG
AACGCATCAGCTTGTAGAGCCCCCATTCCACCTATGGTAAAACCAAGCAAATTTGCACCATAACCGACGG
CGAAATTCATGCCATAGGAATGTACCCCTTGCATGGCATTCAGAAACTCAGAATCTGTGAGTAATTCGGT
GAACGAGGCTGGATTTGTTATCACAGGAAACAGTTTTGGTAAAATTGTGACGTTGTTTGACATAACAATT
TGACTGTTTAGATCGAAACCACCTTTGTACAACGCTGGGTTTAAAAGCAAAGCCCCCAAACCTTCGCTCG
TTGTAACGTAGGTTCCACCCATCCCAAGGTTTTTCAAAGGTTTAAAAAACCCCGGGAAAACTTCCCATTG
GTAAGAAAAGGCAAGGATTGTTGAAAGAACAAGCAAAAGGATCAAAATTTTTTTCATGTTTGATCACCTT
CCAAGAGATATTCAAAAAGATCTTTAAGGTTTTCCTTGTCTTTTAGACCATCCTCACTGATGGATGGAAG
ATCAATTTCAGCATCAACCATTCCGAGTATTTCCTCAAGTTTTTCCGATGCCCACACGAATTCTTCGCAG
TCTTCTTCGTCTTCATACAAACCACTGATGGTTTCCTGTAAAAGTTGATCAAGGTTTTCAGCTGTCACGT
TTTTGATGAAATCCTCATCACTGATATTTCCATCGTCGTTCGTATCAAGAATCAGGTTCAACATAAATCC
GATGTCATACCATGCCGCAAGCGCAGCATAGAACTTTTTTGTTGGTTCGTCGCCGTTTTCAGCTAATGTG
AGATATCCGACTGTTAGGAACTTCAAAATCACTCGGTTGTCAAACATCTTGGCGAATTTTTGTGCAATTG
TTGGAAGATTCTCTTTGATTATTTCCCATAAATCTTCTTCATTTTCTCCATTCTTCAAACCAGGAATCTC
AATTCCAAGTTCCGTTAAGAGATCCTCCAGATCTTCTGCTACCTCGACGATTGATTTGCCAGATTTTGCA
GCAACAGCTTCAACAAGCACAGCAAGCGCTGCTAATGCATCTTCATTCAGTTCCTCACCTTCCAAACCAT
CAATCAATTTCTGGAGCGTTTCCTCTTCAAGCAGATTCTCGAGCTCTTCCGGTGTCAAATCCAAATCCAG
AAGCTCGTTCAACACCGAACCAGCCAAAGTTATCGCAGCATCGTAGTTTTTCCCGCTCAAAGCTTGCTGT
GCGGTGTTCAGACGTTCTTCCGGCGTACCGCTTTGAAGAAGTCTGTTGAGTTCAAAATCTACAAACAAAT
TGACAGCACAGGACGACAATATGAAAACAGCCAGCAAAGGCAAGACGAGCCAGGTTAACTTTCTTTTCAT
CTTTTCACCCCCTTGTTTTGACTATATTCTACCACTTCCTTAGAAGAAAAAGAAAGCCCACATCCTTGTG
GGCAGATTCTCAAGATATCCTTTTCAAACCCTCAGATCAACTTGTTGTACTGTTCCTGGTTTACCATTTT
CGCTTAGAAAGACTCCGCTGTTTTGAAGCCTGCCGACAAATTGCTCTGAGTCGTATACATCGAACCCCGT
TCTCACAAACCCCAAATATATCGCTCCGACGTTCTTTTCAAGAAGGTTGAACAACTTTGGTTCACCGTTT
TCATCCAGTGACCATATCTTGAGCTTAAAGAAAATCGGATCAGCTTCGTCTATCCATCCGTTTTTGTCAG
AGTCGTATACTGCAAGTTCTTTGAAACCGCTCCCGGTGGTTGGTCCAAAAAGTTCTCTTCCATCATCCAC
AACGCCGTTGTTGTTCAAATCCAACACAAGAAATCCAGAGTTTTCCGAGACGAACTTGAACTCGTCCAAG
ATTCCATCCAAAGTTATATCCAGCTTGACAATCTTGTCTGAAAATTCCACGTGAGAACCCTCGAAGTTCA
GAACCAGCGGATCTTTGAGAGCTTCTCCGAGTCTAAGCTCGAAGTTTTCATTGTAAGCAAATGATCTGCT
CATATGGAAATTCAAAGAGAATTCTATTCTTCTGCCATCTTTTGTTGTGATAACACCCTTTGTTTCAAAA
CTAACCTGTTCTTGCTCGCTGTAACTTTCACTTTTGTTGTAAATCAACCCGAAACCGTATTCGTACAACT
TTGGCTTGTTAACGCTTGCAACTGCTGTGGTTCTCTCTGTATCGTCGGCTTCACCATCTTCCTTGTCTTT
GAGTTCGAGTACGAGCAATCTAACTTTTCTGCCCGTGAACTTTTCAAGAAGCATCTTGATTATCCTCAAC
TTCAACTCGTTTTTTTCATCCAGTTTTATCTTCAGCGAAGCGTTTGGTTTCTCTGTTGCTACAGGTTTTT
CCAAGGTTTGCTGAGTTTGTGGTTCGATCTCTCGTTTGCTAAGCCAAAGTTGTAGTTGTTCTTTCTTCTC
ATAAACACTTTGGAAATAATACTCGCTTTTCATATCAACTTGATAGCTATCAATTCGCACAAATATCACC
GTATATAACATCGACCAAAAATGTTGAGTTTTTAGAATTTCAAGAAAAAAGGGTACCCTATAGGGTACCC
CAAACAACTTTGAAAAAATGACTATGCTTTTGCAAATTTGGTTCTTACTTTTTCGATGACAAACGCCAGG
ACAATCAACCCTGCTCCAACAAGGTCGGTTGTCATCTCCGGGACAACCAAAAGTATCCCACCGACGGAGT
AACAGATTCTGGAAATGATACCGAGTTTGTCGAAAACATACCCAGCAAGACCACCAGACAGGACAAACAA
ACCCACAACGCAGGTTATCAATGCCCAGATCAAGTGGATGGGACCTTTCATATAGAAAATGAGAAGATCA
GGTGAGAGAACAAAAGCATACGGAACCAAGAAAGCGGCAATCGCCAACTTCGAAGCAGTCAACCCAGTTT
TGAACGGGTTTGCTCTTGCTATTCCAGCTCCAGCCATCGCCGCTAGGGCAACGGGTGGCGTGACATCAGC
TATGATGCCAAAGTAGAAGACAAACATGTGAGCAGCAAGGATTGGTACACCAAGCCTGAGCAAAGCAGGC
GCAGCTATAGTGGATGTTATGACATAGTTTGCTGTCGTTGGAACACCCATTCCAAGGATCAGCGAAGTCA
ACATTGTGAAAAAGAGCGTTATCAAAAGGTTTCCTTTTGCTAAGTCAACAAGTGCGGTACCAAGTTTTAA
TCCAACACCTGTGAGAGTCACAACACCTATGATTATCCCTGCGCAAGCAGTTGCCGCAACAACACTCAAA
GCACCTCTTGCGCCAGCTTCCAACGCTTTTGGTATATCGATTAACTTTATCCTCGTGTTCTTTCTTAACA
TGGACGCAACCACCGAAAGAATTATTGCAACCAAAGCTGCCCTCATAGGCGTGTATCCACTCACCAAAAG
GTAAATGATAGCCACAAGCGGTATGAGCAAATGTCCTCTTTCAAGTAGCACATTTTTGATATTTGGAACC
ATTTCTTTTGGTAAGCCTTTCAGTCCCAATTTTTTGGCTTCCCAGTGAACTCCCATCCAAACCCCAAAGA
AATAGAGTATGGCTGGTATTGCAGCTGCGATGATTATCTTTCCGTAAGATATTCCAGTAAATTCGGCCAT
CAAAAACGCTGCAGCTCCCATAATTGGTGGCATGAGCTGCCCACCTGTTGAAGCTGCAGCTTCAACTGCA
GCAGCAAACTCTGGTTTGTAGCCTATTTTTTTCATCATCGGTATCGTAAAACTTCCCGTACCGACGGTGT
TGGCAACAGAACTTCCTGAAATCGTGCCCATCAACGCACTTGAAAAAACGGCAACTTTGGCGGGTCCTCC
ACTCGCACGCCCAGCTATTGAGTTTGCAAGATCTATGAAAAGTTGTCCTAAACCAGTTTTCTCCAAAAAC
GCTGAAAGCAAGATGAACAGAAAAACAAAAGTAGAAGAAACCCCAAGTGGTATGCCGAAAATACCCTCAG
TTGTGTAGAAAAGATGTCCAACAAGTCTTTGAAGTGAAACGCCTCTATGGGCAAGCAAACCTGGAAAGTA
TCGACCGTAGATGGCATAGACAATGAAAAACCCTGCTACTATCGTTATTGGTAGTCCAACCACCCTTCTT
GCTGCTTCAAGGACAAGAAGTATTCCAATCAATCCCATAACGAAATCCATTCTTGTTACAATCCCTGCTC
TTAGAACCAATTCTTTGTAGTTCACAACCCCATACATAACGCAAAAAACTGCCAACGCAGCCAAAGCAAC
GTCTATTAAATGAACCTTGTCTCTTCTCCATTTTTTGCTCATTGGATAAAGCAAATAAATTAACGCTAAA
CCAAACGCAAGGTGAACAGACCTTTGGATCATCGCGTCAAGTACACCAAAAGCTGCTGTGTAAAGTTGAA
AGATCGAAAAAGTTATAGCGATCGCAATTATCAATTTTAGGAAAAAACCTTTTGGTGTTCGCTGAATTGC
TTCTTTATCGTACTTTTCAAGAATTTTTTGTACTTCTTCACTCGTTAGCTTTTCTTTGTCCAAGTCTATT
CCCCCTTAGACAAACATTTTGGTATTTTTAAAACCACGGCGCGAAGTATTATCAATTCATTTTCTTTCGC
TATGTCTTTAAACATAATGACCCCATCTTTAAAGAGAATACCATGTCCGTCAAGGTGAGAAACCCGAAGA
GGGATCTTCTCAAACTTTCTTGTGATCTTCAAAACAAGCTGATTATTTTCAATTCGAAATCCCTCTTCGG
GTTCAGAAGGTAATCCTGCCCCATAGGAACTATATCTAGCCTCGTACAAGTGTAGGTAACCATCGCGATC
AATTTTGTAAAACTCGTAAACTGGTGTTTTCTCAACTGAATGAACATAGGTCATCGTAAATTTTCCATCA
AAAATTGCTTTTGCCCATACAACTCGCTGTCCTTTTAGTATCTGCAGTATTGGTACAACCTGTGCATCGG
TTGGTAAGAACGAAATTACAATCAAAACAGCTTTTATGAAAAGCCACATGCTCCAGCTTGTTTAGAACCC
CATTTCTTTGAAGAATTTCTCCGCACCCGGGTGCAAAGGTATTGACATGCCTTCTTTTGCCGTTTCGATC
AGAATATACTCAGCTCTTGCATGTGCTTCTCTGAGTCTCTGCAAGTTTGCATACATTGTTTTCAACAGTT
GATAAGCCAAATCCGCTGGCATTTCCTCTCTTACCGCAAGCATTGCTTTAACAGCAAGGGTTTGTACATC
CACGCCAACACCTTTGTAAGTGCCTGCGGGGATTACCACCTTTGTGTAGAATGGATACTTTTCCTGAAGT
TTCTTGATCAGTTCATCATCGATCGGAACAATCGTTATCTTTCTAACGGCTGCAAGGTCAACCACTGCTG
GCGTTGGATGTCCTGCGGTGAGAAATGCGGCATCTATGTTTCCATCTTTCAAGTTGTTCGCAGCCTCTGC
AAAACTTAGATAATAAACTTTGATATCATCGTATGTTATACCAGCGGCGCTCAAAATGTGTCTTGCGTTG
ACTTCAACTCCACTTCCGGCGGCACCTACGGCTACTCTTTTGCCTTTCAAATCATAAACAGAGTTTATGT
TCCTATCGGCAAGGGCGACGATTTGAACTGTCTCGGGATAAAGGCAAGCCAAGCCTCTGAGCTGTGGGAA
TGGTTGATCTTTGAAAAACTCAATTCCTTGGTAGGCATACGCTGCAACGTCGTTTTGAACGAATATCACA
TCGACATCTTTGCTTCTAAGCAAGTTGATGTTCGCAACCGATGCCCCTGTTGACTGAACAGAAGCGTTCA
TTCCTTTGATGTTTTTGTTCCAAATATCTGCCAGCGCTGCACCCAGTGGATAGTAGACCCCTGCAGTACC
ACCTGTTGCGATTGTCAAGAAAGTCGCTGCCACTGCGAATGTTGCCAAAACAAGCAACAAAATTCCCAAC
AATTTCTTCATAAGAACACCTCCTTGTAAATCTATAAAATCATTATAGCACGATTCACTTTGTTTTGTTA
TTTTAAACCTGCGTTGATTGCTAAACAAGCCCTGAAGACTTTGTAAGCTTCCAGGTAATTTGAAGCTGTA
TAAACGATTGTTTTTGCGTCTTTTCTTTCAACACCGGGAATAAGACATGGAAGTTCAGCGAGTGAAGAGT
TGATAAATGTGATCTCCAAATGCACCGGCTCTTTCTCAACTGTTGGCTTGAGGTTTTTCAAATTCATAAG
AGCTTGTTTTACACCATTCTTTATTCTTTCCTTGACTACCTCAAACGGATAAACCTTTGCAGCATACCTT
CCAACAGCCTCTTTGACAACAACAGGGACAAACTCGTTTATCTCTTCTTTAGCACAAGCGATTGTTTTAT
CGTCTCCAGAGACAAGAACAACTGGAACGCTGAAAAATCCTGCAACTCTTGCGTTCAACCCAGCTTCGCT
CAAAGGTTTACCGTTGACTTTCACACAAAAAACTCTTCCTGCAAACGTGTGATCCATTATGGCATCGACA
GTTCCAGTTCTTGCGTGGTAACCAACGAAGAACACTGCGTCAAAAGTTTCATCGATTCCTTGCATCATAG
AAAGTGGTTTGGGACTCCCACTTATCAAAGTTGCCTTTGGATGTAGTTCTTCGATCAAAATGTTATCCAT
GTTTGCGTGAGAATCGTTTACAACAACTTCAGTTGCACCGAATTCAAAAGCTGCTTCAACGAAAGCGTTA
ACTTCTCTTGTCATCATCTTTCTGAATCTTTCATAATCTTTTGTTCCTGGGTCAACATGCTGAAGGTTTA
CAACACCACAAATTCCCTCCATATCCGCCGAGATGAATATTCTCACAAAGCCACCCCCTTTTTAAGTTCT
TTCACCTTTTCGACGAAAGTCTCAAACAATCTGAATTGTTGCTCATTTCTTTGAAACATCCTTTCAGGAT
GCCATTGAACCCCAACGATGAAAAAATCTTTATCTTTGCTTTCAACGGCTTCAATTATTCCATCTGATGC
TCTTGCCACGACTTTCAAAACCGGTGCAACTTCTTTTATCGCTTGATGGTGAAAACTGTTCACCAGTATT
TCTCTGTTTTTGAAGATTTCAAACAACCACGAATCTTCATCGATGAAAACTTTATGCGTTCCATACCAAC
TCGGTGCTTGCTGATAATGTTTTAAAACCTTCGGCATATGGTTGATATCTTGATAAAGCTTCCCCCCAAG
TGCAACGTTTATCAGTTGGATACCACGGCATATACCAAAGATGGGTTTTTTCTTTTTGAAAAACATCTGG
CAGAGATTTATCTCCGTAAAATCCCTTTCTGGAGTTATTTCACCTAACTCTTTTGCTGGTTCTTCCCCGT
ACTGAAGTGGATCGACGTCCACTCCTCCGCTGAAAAGAATTGCATCGGCAAGTTCGCTGATTTTTTCTAA
ACCATCAAAACTTGAAATGGCAGGAACGATGAACGGTACACCATTTGCTTTTTCGATGGCTCTAAAATAA
TCTTCAGGTAACCTTGCCGCACCTTCAACCTGTGAACAAGTTATCGCTACAACAGGTTTACAACCTTGCG
ACACATTTTCACCTCCAACTAAGAAGATTCTATACAATTTGCCGAATTCAAAGCAAAAAGCCCCCGCGTG
TGCGGGGGCAAAGGTTCAAATTAAAGAAGATTGAAAAATTCATCCGTCGTCGTTTCCACTATCGCAGCCC
TGTCTTTCACATACCCTTCCGGTAAGGCCTTTTGTTCTATAAGCTGGTCCATAACCTGACTCACATACTC
TGCCGTCAAACCTTCCTTCGGCTCAGGTATCACTATCCTCCTTCTTTTCCCATCCAAAGTGTTTACAAAG
TCAAGCAAAAGTCTTTTCATCCTTTACCTCCTTTCATCAATAAACCTGTTCGACTATGACCATGTGTGCT
TCTAAGGCTGTGTACTTTGTCAATGAATCAAGAAGTTGAACTATTTGTTCGCAGTTTTGAGCTGTCGCTT
CGTCGGATATCACAAGTGCTGTTCTTCTTCGAATAGGTCTTGCGTTTTGGCCTAATTCGCCTGTGTCATA
GACTATGCGCAGCTGTTTCATGCTCAGCCTCCTTTCAAAAGTTTGTTTTCCCTCAGACAGCGCTGTCCAT
TAATACAGTATACGAAGATGGATATACCAAAATGAAAGCTACCTTGCATGTGACCTCCTCCCATTCCTTA
AAAGGAATGGGCTTCCTGCTTCACCGTGGTTTCCCACTCCACAGGCGTTACTTCAAGCCGACCCAACCAT
AAAGCTTGTTCAAAACTCAAACCAAGCCCTTTCTTCAATATCACCATCGCCGCGTTCACGTCCTTGTCTA
TCTTTAAGCCACACTCAACACATACCTTTTGATAAACAACCACTTTGTACATCCTCAAAAAAGCAAACAC
TTTGTTGATCGCATCACTACGCCAATTCGATATCTTCTCATACTCTTTGCGTATCAATCGAAGTGTTTTT
TCATAGTTCTTCGAACCTTTCTTCTTCCTTGTTAGCCTTCTTTGCAGCTTTTTCAACCTTCTTGCTTCAT
GTATCTCAAAGACTATCTGCATACCATTCGAAAACGTTAGCTTCGATTTCACCCCAAAGTCTATCCCTAT
CGCTTTGTCTATCACCGGAACATGCTCTTCTTTTGGAAGATAACACGTCACGTGTAGATAATACCCAGAT
GGCTTTGAAACCAATACCGCATTTGCTATCTCTGCGTTGAAAGGTATTTGCCTAAGTCCTAGGACTCTAA
AGCTTCAAAGTTTTTGAATCCTCACCCTGTTCCGCTTCAAGTCAAGCTCGTACGTCACACCATACTGTTT
CAACGGTATCGAGTTAACATACCTCTTAAACTTCAATGCACCAACTTCATAACCATTAGCCTTAAGTTTT
GCAAGTAAACGAAGGTTATCTTTTATCCTGTCTGATATCTCCTGTTTTATCTGTGATCCGAGTAGACTCA
ACTGTCTTTGTTCAAACTTGTCTTTCACCTTAACTTCAACAACTTCTATCTTGTTGGCAGGTTCATTCAA
CCTGTTCAAATCAGCTACAAGATAGTTGCACAACCACTTGGATTGGATGAAGACTTCCTTCAAAAGCTTT
CTCTTTTGCTTTGATAGATTCTGCAGTTTTAGTTGGTACACAACGGGCTTTTGGGATTGTCTTTTCAATT
TTGTTTCAGCTATTGCCTGTTTGATTTGTTCAGATTTGTTCAAAACCAATGCGCTCCTTTCAAACAAAGA
TCTGGTATGCTTTGATTATAACCTACATGTTGTATAATGAAATCAAGCCATTCATCACAATCCATTGAAA
AAATGTGCTTTCTGGCTAAATTTCTGTAAAAAGGATCAAAGGCATTCCAGTTAGAAAAAGCTCAGCAAAC
AAGCGGGAAAGTTAAAAGTTACCCTTTTCAAACTCAATATTGTTACTTTAACTTAAGAAGGAATTGAAGA
AATTTGGATACTTTAAGGTTGTAGAAGTTTAGCATACCACACAAGAGATTTAAAGCTAATTTTGTCGGTA
TCGTCTGAGCAAATATCTTCAGCGGCAAAAGAGATAGCGATTTCAATCGAAGAAATTTCCTTGATTGCCC
AAAGATTGACAGAATTACTCAACAAAAGCACTTTCAAATTTAGATCAGTTTCAAATGTCGATTCAGCATA
ACTAATGAATTCAGACTACGAGAAATACTTTGTTTGTATTGAATACTACATATAAGGAATGGAAGAAGGA
ATGAGAACATTATGCGAAAAGATTATGTATTAAAACGATTGGGACAGAGTGCTGTACAAACAGGTTTCTT
CGCTGTACTATTGTTCTTTTCCGCTGGCAGTTTAACCTGGCGTTGGGCTTGGATTTACCTTGGTACTTGT
GCAATTATGGCTATGTCCACTGTTTTTATATTGCCTGAAGACTCACTCAAAGAGCGCAACAAATACAAAA
CAACTATAAAAAAATGGGATAAGCTCATTATGTTTCTTAATTTCTTTACAATTTTGAGTGCATTCGTGGT
AGCAGGATTAGATTACCGCTTTCAATGGTCTCCAAGGTTGAACCTTTGGATACGGGTAACAGCTTGGTTT
TTGATGTTTTTTGGTAATTTTCTTACCACTTGGGCAATTGTTTCCAATCCGTTTTTTGTCCCAGGAGTTC
GTATTCAATCTGAACGTGGGCATTATCCTGTCACAAATGGTCCTTATCGTTATATACGTCATCCAGGGTA
TGCTGGTTCTATCATTTTCAACTTAGCTACATTCATAATGCTTGGTTCCCTATGGGCGCTGATTCCAGGT
GCAATTATGATAATGCTTTTAATTGTTCGAACAGCTCTGGAGGACATCACTCTGCAAAAGGAGCTAGATG
GTTATAAGCAGTACGCAGAGAAGGTTAAGTATCGGTTGATACCGGGAATATGGTAACTGTAATTGTACCT
CGTTTAAACTTTTTGGATAGCAACAGAATGCTAAAATTGCCTTGGGTGATGAAAATGAGGTTTTTCGATG
CACATTCGGATATTTGGTACAACGTTGGTATGAGGATGGAAAAAGGAGAAACAAACGTTTTGGAAAACTG
CCATTTGCCTCAACTGAAAGAAGGAAAGGTAATTGGTGTAAACGCGGCCCTTTGGACAAAACCAGACAGT
AAAAACCCTTCAGAAAGGTTTATCAAGCTTTTAGGAGCAAGGTCAAAGGAACTGACAAAGATAGGCAAAG
AAAGCGAAGATTTTGTCATCGTTACAAAAAGCGAAGATATCCAAAAAGCCGTCGAAAGAGGAAAGATATT
CTTGATTTCAAGTGTAGAAGGTTTGATAGGCATAGGGAAAAATCTGAATTTTCTTTACACACTCTACGAG
CTTGGATTTAGGGTTGTAAGTCTCACTTGGAACGAAGAAAACGATCTTGCCGCAGGGTGTGGAACGAAGG
ATGAAAACAAAGGTTTGACAAATCTTGGAAAGCAGGCAGTTAAAATCATAGAAGAACTTGGCATGGTGCT
TGACGTTTCACATTTGAATGAAAAAAGCTTTTGGGATGTGGCTAAAATATCTGAAAAGCCTTTTATAGCA
ACTCATTCAAACTGCTACAGTTTGTGCGAAACACCGAGAAATTTGAAGGATGAACAGATAAAAGAGATTG
CCAAAAGAGGAGGAATCATTGGAATCAGTGCCCTACCCAGGATAGTAGATAGAGAAAATCCAACAGTTGA
AAAATTTGTGGAACATATCAAGTACGCGGCAAACTTCGTTGGCGTCGATCATGTTGGCCTTGGACTTGAT
TTTTCCGATTACTTGGAAGAATTTTTGAACAAACAGTCGCACGAAAAAATGTCAACCAAAGATCTTGAAG
ATGCTACGAAACTGCCGCAAATCATCCCGCTTCTTGAAAAAGCCGGCTTTACAAAAAAAGAAATCGATAG
AATATGCTTTTTGAATTTCGTTGAATTCTTCAAAGCTGTACTTTAATTTCATAAAAGCCGGGGTATATCC
CCGGCGGTCTGTAAAAAGATTGCTATGAAGTTTGCTGTTGACTCTTTTCAAATGCCTCAAGCTTTTTCCC
AAGCTGTTCTAGTTCTTGTTTTAGCCAATCGACGTACTCTCTGAGCGATTTGACATCCACGTCTTCTTCG
CATGTACAGCTTTCATAGTGCTCTTCATGACAACTACAAGATCGTTCATGATGTCCTCTTCCATGATGCT
TACAGCAACAACAATGGCAACAGCAACAATGAAAACAGCAGCACCCACAACAACACATACTTTCATCCTC
CCTTTTGAACGAATTCGACTAGCTTTTGTAAAAACACTATGTAATGCTTTGAATTTTCAGCCCATTGTTT
TAGAAACAGTTCGCCTTTTTGCGTGATTTTATAAACGCGTCTAGCTGGTCCTGCTTTGAACGTTTGCCAT
TCGGATTCAAGCAATCCCTCAGCTTCAAGATTTCTCAAAATGCGGTATATCACGCTTGGATGGTATTTAG
AAATGTCAAAACCAAGCTCTTGAAGGTCTGATAACAATGAATATCCGTGGGAAGGATTGTTTTTGACAAC
AGCCAAAATTGCCGCTTTCAAAACATCTTTACCATAGTCATTCCAATGACAACAGCCGCAGTTTGCCTTC
ACAACCATCACCTACTTGGTTTCACATTTATTTTACTGCACATATGTGCAAAATGTCAATATATGGCATA
TGATAATAAAACCATCGATTAACTTTCGTATAATCAAGTTGAACTGATTGTCAAAAAAGGGGGAATTTCC
ATGGGAGATTGTATTTATTGTGGAAAACCAGCTGGTTTGTTTAAAACCCGGCACAAAGAATGCGAAGAAA
GGTACAAAATGGCATGGAGATCGATGGTCGAAACCTCGAAAAACGCAGCATTGGGTTTGTGCTCATTGGA
AAATTTAACAAATGAACTTCATCAAATTGCTCAGCAAGGTTTTGTTCCAACTGGTAAAATAAAGAATGCT
TTGGTGGCAGGCTGGGAGCAAGCAGCTTTGCATTTTTTAAGCGATGGGAACCTTTCAAAAGAAGAGGAAG
AGAAACTTTACAACTTTGCCAAGTTCTTCAACCTTGAACAAAAAGATCTGGATAACAATGGTTTTTACAC
AAAAGTTGTTCAAGCTGGTGTTTTGAGGGATATCATGGAGGGAAAATTACCAACGAGAGTCGTTTTAGAT
ACTCATTTACCTTTCAACTTTCAAAAGGGAGAAACTTTGGTTTGGGTTTTTCAAAACGTCAAATATTTTG
AAAGTAGGGTTAAGCACGAATACGTTGGTGGAACGCAAGGAGTGAGTATCAGGATAGCAAAGGGAATTTA
CTATCGAATTGGTGGTTTTAAAGGTTATCCAGTGGAGAAAACCGAGGTTGTTCACATTGATACTGGTATT
ATGGCTGTAACCGACAAGCACATATATTTTCATGGATCTTTGAGAAGCTTTAGGATTCCATATTCGAAAA
TCGTTTCTTTCCAACCCTACAGCGATGGAATAGGAATACAAAGGGATGCAGCGAGTGCAAAACCGCAAAT
CTTCTTGACTGGCGATGGATGGTTTGTGTACAACCTTGTAACAAATTTAGCTAGAAGATAAAATCAAAAT
CTTTTGAAAGGAGGTGACAAAAATGTTGAAAAAAAGTTTCATTTTAACTTTTTTAGTGATGCTTTTTGCT
TTTCTCTGTCTAGCACAGGTTGTAAAGCTACCTGAACCTAGAATTGATGGAACCGTATCGCTTGAAAAAG
CAATATCTTTGAGAAGATCCGTGAGAAGTTTTTCAACGCAATTTTTGACGATTTTTCAAATCTCACAGCT
TTTGTGGGCAGCTCAGGGTATAACCGATCCATTCGCGAAGTTTCGTTCAGCACCTTCGGCTGGTGCCACT
TATCCACTTGAAATTTTTGTGGTTGTTGGCAAAAACGCGGTTGAAAATTTAGAAGAAGGCTTTTACCAAT
ACGATCCATTTACACATTCAATTCGTTTGAGATTCCAAGGAGATATTCGCGAGCAGTTAGCACAAGCTGC
GCTCAATCAAAGCTGGGTTAAAGATGCACCTGTTGTTTTTGTCATAGCTGCTGTATATGAAAGAACAACT
GCCAGATACGGTGAAAGAGGCGTAAGGTACGTTCACATCGAGGTTGGACATGCCGCACAAAATCTTTGTC
TGCAAGCTGTGGCTCTTGGACTTGGAGCTGTAACCGTTGGCGCATTTTACGACGAGCAGGTTAAATCGAT
TCTCAAACTCGACAGAAACTTATCCCCGTTGTATTTGATACCGGTTGGTTACCCAAGTTAACCGATTTGA
TACTTGACCTTTTCTAGATCCTTAATATACAATATATAGTGGTATATGCTGTAATACCACTATATGTGGT
ATTATTCCATTTGCTGTGGGGGATGCACTATGATTTTCTTGATCAACACAATTAGAGTTTTTTTCAACGA
TCATCCTGTTTATCCAAGTGTGAGTGTTTATTTTCAAGGATGTGATGCCATTCCAAAGTGTGTTGGATGC
CACAATCCAGAAACCTGGGATTTTGACGAAAAATTTGCAATAAATTATGATGAGATTCTCTCAATTTCTG
TGGAAAAGCTTTCTTTTCTTTTAAATGGTTTTTCGAAAGTCGCTTTAGCCTTTGTTGGTGGAGAACCTTT
AAGCGAAAGGAATAGGGAGTGCGTAAAACTTCTTAGCAGGGATGTGAAAAAGATCTTTGGCTCGAAAGTT
TTGACAATTTTGTACACCTGGAGAGAACCAATTGATCTTTTACCTTTGAAGGATTACATACAAAGCATTG
ACGAATTTGTACTTGGAAGATTTGAAATATCCCTCAAAGAGGACGGTTTTCCTGCTTCTAAAAATCAAAT
GTACTTGAGAAAAGAGCAGCTAGAAGAATTCTTTATGACCTTTGAAGGGGGAAAAGCTTATGTTTTGGAG
GTTTTCAAGTGATTTTGTCGAAGATTTTGAGAAGGTACCTGAAATTTTCAAAGAACTGGAAGGTTTGTCC
TGGCAACTTGATCCTGTTCTGTTTACGGAAAATTTCTTTACAAAGGGGATAATTGATTCAAGCATCGATG
TTAATGCAAATGTCAGAAGTACAAACGTTTATACCTATTTCAACGAAGTAGCAAAACCTTTGACAAAGCT
TTACTCAATTTACGCAATATACGAAAGAATGAAAGAACTCTTTGGACCAAATGATGCAAAGACTTTTTTG
AGGTATCAAATGTACGGAGATATCTACGTTCACGACGCGCACCATGCAGCTTTTGCACCTTATTGTTATG
CTTATTCTCTTAGGCCAATTGTTGAAAAAGGTTTGTTTTTCATAGATACAGTAAAGTCTATCCCTGCTAA
ACATCTTTCTTCTTTCATTCAACATGTCATTCAGTTTGTAATGTTTGCTTCCAATCAGCAGTCTGGAGCC
GTTGGTTTACCAGACTTTTTCGTTTGGCTTGCATATTTTTACAAAAAGGACATTGAAGCAGGTGTCATTC
CAAAAGGAAAAGAACAAGAATATCTTGAACAGCATTTTCAAATCTTCACTTATTCAGTAAATCAACCTAT
CAGAGGAACGCAATCGCCTTACACTAACTTCACCTATTTGGATAGAAACTACATTAAAACCATATTTGAA
AATGAAACTTACCCAAACGGAGAAAGAATAGTCGACAACATAGAGCTTATAATAGATCTTCAAAAAAAGT
ATTGGCAATGGATAGCAAAAGAAAGGGAAAAGCAAATGTTTACCTTTCCAGTTTTAACTGCCGCACTTTT
GTACATTGATGGAAAATTCTTGGACGAAGACAGCGCAAGGTTCATCAACAAAGTTAATCTAAAATGGCTT
GATACCAACTTTTATGTAAGCAGCAGTATCGATGCTGTTGCTTCCTGCTGTAGACTTACAAGTTCAACAA
AAGATATAAAGTTTTCAGTTCAACCAGAGGAATTAAAAGGTATGTCAAACTCTATCGGTGGAAGCGACCT
AAATATAGGTTCATTCAAGGTTGTCACCATAAATCTTCCTAGAATTGCACTTGAAACGAAAGATAAAGAA
GCTTTCAAAAAACGATTAATTGAAAAAGTTGAATTGGTTCAAAAAGTTTTAGTGGCAATCAGAAGTTTGA
TAGTAGATAGAATTAACCAAGGAGTTTTGCCACTTTACAACCTTGGTTTGATGAAACTGGAAAGACAGTA
CGGAACAATTGGAATAAATGGATTCTTCGAAGCTTTAGAAATTTTGGGTCTTGTCAATTATGGACCAGAT
GGGGTAAGCTATACCAAAGAAGGAGAAGAATTTGGAATACACATACTAGACACAATAAATGAGCAAAACA
AAGCTGGTTTAAAGAAATTCGGTTTCAACTTCAATGTTGAACAAATACCAGCTGAAAAAGCAGCTGCTGT
TTTGGCTGAAAAAGATAGAATTATTTATGGAACAAAATATATGATCTATTCGAATCAATGGTTACCTTTA
ACTGCAGATGCTGATGTAATGAACAGAATAAAATACTCTGGCTTGTTTGACAGAAAGGTTTCTGGTGGAG
CCATACTACATGTGAACTTGGATTCACCATTTAGAGATGAAAAACAATCTTGGAATATGATCAACCTGAT
GGCCAAAATGGGGGTTATTTATTTTGCTTTCAACACAAAAATAAGTGTTTGTCTCGAAGGACATGCTTTC
TACGGCGAAGTATGCCCAAGATGCCGTGGTAAAAAAGTGGACGAATTCACAAGGATCGTCGGTTACCTAG
TTCCAACAAATTCTTTCAACAAGCATCGCAAGCTCGAATTTGCTGAAAGAAAGTTTTACCAAAATATAAT
AACAGTTTAAAATGCGGGGAGTTCCCCGCATTTTAATTTGGTCAACTTGTGGTCAAAAACTTCGCCATTA
ATTTGTGGGGTAAAAGCTTGGCAATAAAGTTCGCTACAAATTTGTTTGTTATTCCAGGTATGTACACAAC
CTTGTTTTTTTCAAAAGCCTTCAATGCTTTAACCACCACTTCATTTGGTTTCATCATTTTTCTGAATTTT
TGAAAATTTTGCCCTTTGAAAGCTCTTTCGAAGAACATTGTATCAGTTGGACCTGGTGAAACACACATAA
CATGGACTTTGTACTTTCTCAGTTCTGCCCAAAGAGATATTGAAAGATTGTAGACATAGGCTTTGGTTGC
AGAATAAACATTGAAATATGGAACAGAAAGATGCCCTGCAATTGACGCAACGTTTATTATTCCACCTTTT
TGCTTTTCAACCATTTTCTTTGCAAAGAAATGACATAAAGCTGTCAAAGCTTTGATATTCAATTCGATCA
TTTTCTCAAGTTCATCAAGTTCAAGCTTGATGAATTCTCCATACAGTCCAAAACCTGCATTGTTCACCAA
AAGATCGATTTTCAAGTCAGAAAGATCTTCAACCATCTTCTTCACATTTTCTGGGCAGGAAAGGTCGGCT
AAATATTCAATCGTTTGAACTCCTAATTGGTTGCACTGGTTGATGGTTTCTTGCAATTTCTCTCTGTTTC
TTGCAACGGCAACGATGTTTATCCCTCTTTTTGCAAGCTCTATGGCAAATTCTTTTCCTATCCCAGAAGA
AGCTCCTGTAACAAGTGCCCATTTAAAGCTGCTTAATTTCATCCTTTTTCCTCCTTATTGACACTTTTAA
TCCATCAGAGAAAGATTCTTATCAACTCGTCAAATAGTCCATATCTCGCTATAATCATGAGGTGTTTCAC
AGTACTCGCAAACAAGTTTATCACCAACTCTTACAAAGGATGCACCCACATTTTCTCCGTTCTTTGGATG
TGTTATGCAGTTTTCGTTTTTGCAGCGTATTTCATCAAAATTGTATATTCTTGGAGGAAGTTTGATTCGA
TACTTCTCCTTTACAGTGGAATCTTTTATTATGTTCACCGTAACATTTGGTGCTATAGCTGCAAGTTTTT
TTATCTCCTTCTTCGTAAGGTATCTGTTAGGAAGACTTATGTAACCTTTGAAATTTCCATCAGCGGATTT
GAAGATTCCATCTGCACTGTCACAGTCGTAAAGTTTTAGAATTTTTCTTATTTTCACTATTGTGGCAAAA
ATTTCCTCAGGCATTTTTCCTTTGGCGATGTGGTCTATCACTGTTCCATTCTCGATAGGCTTTATCCCAC
GTTTTCCTTCTTTTTCCACCCCTTTTGAACCGTGAGTTATAGGAGCTGGTATTATGAATTCATACTCATC
TTCCTGTTGCTGCTCATTTGATTCAACATCGTCGCATTCCATTGTTATCGCCCCTCCAAGCATCGAAAGC
AAAACTATCCTAACCCAAAATCCGTTTCTTGCCTGCGTCTCCCAACCATTCAAAGGTAGATTGTCCAAAA
AGGTTGGTATTTCTGAATTAACTTTTGGTCTTGGAAGAGGATGGTAAAACTTTGTTCCCTCTGGAATTTT
GTCAAGCATGTCCTTTCTGAAGGTGACGGCTTTTCTTAGAATGTGTTCCTTTTCCAGAATATCTTCACCC
ATCCTCTCAAGTTGAAGCCTTGTGAAGTACCAAATTTTTGCAACATTTTCACTTGCAAGATATTCATCAA
TGCTGCAGTATTTTCTGACTTCAAAACCATTTTCAATCATCCTTTGAACATAGTGCTCTGGCATTTGAAT
TTCTTCAGGTGCAATTAAGTCTACCTCAACATTTCTGAAGACTCTCAGACCGTCAACCTTCGAATGAATT
GTCCTACCATGAAGAAGATCTCCTATTAGCGCAATTCTTATGTGTGAGTTGTCAAAATTGTTGTGTTCAA
GAAAGGTGAATTCATCCAAAAGTTCTTGGGTTGGATGCTCGTGCCTACCATCGCCACCATTGATGAAAGC
AGGTTTTTCTATGCCATGCCTTTGTGCAAACTCTCCAACTTTTCTTTCAAGCAATCTGGGTACTCCTTCC
AACCTTGTTCGCGTGATGAATATCGAATAGTCTCCATAACTTGTGAGCATACAGAATGTGTCGACATAAC
TTTCGTTCTTGTTGAAAGAAGAATGTTCCGCATCAAATATGTTTACCCTGGCGTTGCGGTGAAATTTTGC
CGCGTTTATGAAAGATTCTTTAGTCCTTGTGCTTGGTTCAACGAAAACTATGTAGATGTTGACTGGATCT
TTGATTTGAAATTCCTCTAAACTTTCTTTTGCAAGCCACTTTTGCTTAAGTTCTTTCGTCTTTTGGTATA
AGAAAAGCTGTTCTTCAACGGAAAAGTCTCTGATCACTGCAAGCGTTCTTCCACGAAAAGACTTTTCCAC
AAAGTCCACCCCCATTTAACAAAAAAGGTCAGCTTTTGCTGACCTTTTGAACTTTTATTGTTAATAAGAT
GAATTTTTTATTACACAAATAAAAAGTTGTCATTCAGCGATTCTCCTTCTCAATTTTACTCGACAATATG
ATATCATTAAAAACTAGTCCATCAAAAATTTTTCTCAAACTTGAAACACATATGATATTTGGAGTGAACA
AAAGGGTAAAAGCCTATAACCTTTTGGGAGGTATTTTTGCTTGAAAAAATTGATCAGAAACATTCTGATG
ACTTTTGCCATAGGCTTTGGAATTTTCAGTTTACTTTTTTTGTTCTCCGATAGGCAAGAACTTCAAACAG
CTTTTACTACTTTTTCAAAAAAGCTGATATTCCACATGACTGTGATCCTCGCTGTAGATTACATTATGGG
AGGATTAAGAAACTACGTGGTCCTGAAATCAGTCGTCAAAAGAATCCGGTTCTTAGATGCTATGGAAAAC
TATTTCTTCGGTGTTTTCTTTTCTTTTGTTACCCCCATGTCAATAGGCGGACAGCCTTTTCAAATATATC
ATCTTATTACCAAAATTGGCGTAGATTCCGCAGATGCCACAAATGTGGTGCTGTCAAGAATGTTCAGTAA
CCTGATAATAAATTTCATCATAGCTTTGCTTTTTTTGCCCAAGGCAATACAATACCTTACAAACAAGACA
CAGCTGATAATTATTTCCCTAGGATTAGCAATATCTATCGGTGTTACTTTCTTGTGTTTGTTAGCATTTC
TGAATGCCAAGTTCGTGGCAAAAATTCTACATATATTGGCAAAAACCACAAGGAATGAGAAGTTCAAAAA
AATATCTGAGAATACTCTTGCGTGGGTTTCCAAAATGACAGAGAGCACAAAAGTCCTTTGGACAAAGAAT
TTGTATGTGATGATTATTGATATGCTACTTGGTGTCATCATGTACATTTTCTTAATCCCAATACAACTTT
ACTTACCGCTTGTTCACATGAGCGGTAAAAACTTTCAACAAATTCATTATTTTGGTTTTGTGAGTTTATA
CATACTAATAAGCAGCACGGCAATTTACATCCCAACTCCTGGGTCAACTGGTGGTGTAGAGGGTCTTTGC
AAAATCGTTTTTTCAAACATTTTTGGTTCAGGTGTTAGTACCTATGCTATACTAATATGGCGCTTAATGA
ATTATTATTTACCAATCGGTGTAGGACTCGCATTAATTTGGCGGATAAATATATGGAACACCAATGTAAT
GGATAACTGATTCACCTTGGAGGGATAGACTGTGAAACCGTTGGTCAGCATTGTTGTCCCTGTGTTCAAC
ACAGAAAAATACTTGAAAAAATGCGTAGATTCTCTGTTGAATCAGACATACAAAAATATAGAAGTACTCC
TAGTTAATGATGGTTCAACGGATAACAGTGGAAAAATATGCGACGAATATGCTTTAATTGATCCAAGGGT
AAGAGTTTTCCACATTCAAAACAGCGGAGCTGGAGTTGCAAGAAACGTAGGAATAAAAAATGCCAAAGGA
GAATACATAACCTTTGTGGATAGCGATGATTGGGTAAGTGAAAAATACATTGAAACTTTGCTTGGACTTA
TTCTTAAAGAAGACGCAGATATATCAATGTGCGGTTACGTCAAAACTTCGCTGGAGGATGTTCCCAACAA
AAGGTACAAGGAAAAAGTTTATGTATACACCAATCTTGAAGCCTTAAGACAAATTTACTGGATCAATTTC
GGCGGATTTTTAGTGGTCTGGAACAAATTGTTTAAAAGAAGTCTTTTTGACGATGTAGAGTTTCCCGCCA
TGCGCTTGTTCGAAGACAACGCAATTATTCCAATGCTTTTTTACAAAGCCAACAAAGTTGTGGTAACAAC
GCAAAAGTTGTATTTTTACAGAATAAGACCAGATAGCATTACTAGAAAAAAGTTTGATGCAAGAGCTGTT
TCGGACATTTTCCGCTCTTTTGAGATACGCGCTCAGTTTTTCAAAAAGATCAACTTAAACCGAATGATTG
GTTGGAATGTTTTTGCCTGTCTGGTTACATGTTTTTATGTTTACTTCAAAGCAAATTTTGAAGGTAAGAA
GATTCTCTTTAAGAAAATGAAATTCATTTTGGACGAAGCAAAACAAGCAAAAAAAAACTTTTTCCAAAGA
TGATAGGATTTTTTCGCTTATTTGGTTGTTGTACTTCTCTTTTCGCCCACCTTTTTGAAAGAGTTCGAAT
GGAAGGACAAAAAGCTCAAGCACAGAAAACTTTTTCGAAGACAATTAAGAAGCTAGTATTGATCTACCCA
AAATTGAGAGGTTAAAATAGCTAAATTATTCTATAAGCTGTCTAGTACTGAGGTTGGAAATCTAACTTTT
ACGCTTCCAAATCGTCTTATTACAGTTTGCGCAGAACAATCTTTTCCTTGATCCTATTACTTTATAATAA
AGCTGGTTTTGACAGTTTGGACATTTCTCTTTCGCTGGCTCAAGCCAGCTTATGAAATCACAGTCTTGAT
TTGTGCATTTATAGTAAACTTTGTTACTTTTGCTAGTTTTTCTTTCAACAGCAGAACCGCATTTAGGACA
TTCTCCTTCTGCAAACAAACCATAAGTTTTCCCACATTTTTCACATCTTTGAAAAACACCGTACTTTCCG
CGTACTTGTTTAAGCTGTTCACCGCAACTTGGGCAAAATTTCTTTTCAAAATTTTCTTCATAAAAGTACA
TCGTATCTTTGTCAAGAACAGCTAGTTCATCTAATCTCACCGATTGACTTTTTGAACATTTTTTACACGT
AAGGTAAAGACCATATTTACCCACTCGAAGTGTTAAGCTTTCCCCGCACTCACAAAGTTTGTTGGTTTTA
AAGTCTATTGAAAACCAGCTTTCTTGAGCTTTGTTAAGGTAATCAGAAAAATCATTGTAGAAATCTCTTA
AAATCTCTTTGTAGTTTTTCTTGCCTTGTTCGATTTTATCAAGTTCTTCTTCCATGCGTGCCGTGAATTC
AAGATCAACAACTGAAGGAAATCTTTCTTGAAGGTAATTGTTGACAACAAAACCTATCACAGTTGGTACA
AGCTCCTTTCCTCTTTTTACGACGTATTTTCTTTCCAAAAGGGTTGATATAATCGTTGCATAAGTACTTG
GTCTTCCAATACCTTTTGCCTCAAGAGCGCGAACCATTGATGCTTCTGTATATCTTGCCGGAGGCTTGGT
TTCATCTTCGACGATTTCCCATCGATCAACTTTGACTGTTCCTTGAGGAATCTTGACGTTCTTCGAAGCA
GTTTTTCCATAAATTAATTCGAAACCGTCAAAAATTGGTCTTTCAACCTTTGCTTCAAAACCGTACTGGC
CACTCTCGAGAAAAATTGTCGTTTCTTCGTACACCGCATCAGCCATTTGGGAAGCTAAAAATCTATCCCA
TATCAATTTGTAAAGCTTATATTGATCAGATTGAAGTAAATTTTTCGCACGTTCTGGGGTTACATAAACG
TCCACAGGTCGGATAGCTTCATGTGCATCTTGAACATTTTTAGTTTTTTTTAATTGTCTGACCTCACCAA
TATATTTTTCTCCAAAGTTTTCTTTTATGTATTTTTCTGCCTGCTGCCTAGCATAATCTGATATTCTGGT
TGAATCAGTACGCATGTATGTAATAAAAGCTTTATGGCCTTCTTTTGTTTCTACGCCTTCATAAAGTTGC
TGAGCAATCTGCATCGTTTTGCTTACAGAAAAGCCCAGTTTATTTGCTGCCTCTTGTTGTAAGGTACTAG
TGATGAAAGGATCTGGGGATTTTTTCCTGATAGTTCTTCGGCTGACACGAGTTACGTTTAGGGTTACAAC
AGCTTGCTCTATTTGCTTGGCTAGCTTTTCATTCACATCTTGCATTTCGATTTTTTTGCCGTCTATGTGA
GTCAACTTGAATTTGATTTCACCTATGTAGCCTTCAACTCTCCAGAACTTTTTTGGCTCAAATTTATAAC
GCTGTAATTCTCTTTCACACAAAAGTCTAAGTGCTGCTGATTGAACTCTGCCAGCACTTAAATTTGCCTT
CAAAGCTCTCCACAAAAGTGGGCTGATTTTGTATCCAACGATTCTATCGAGTATTCGCCTTGCTATCTGA
GCCTCTACTTTTTTCATATCGATTTCCCTTGGATTTTTCAATGCTTCACGGATAGCTTTTGGCGTAATTT
CGCTGAAAATTATTCTATTTTTACCGTTTTTCAACCCCAACAACAATGAAAGATGCCAAGCGATTGCTTC
TCCTTCCCTGTCCATATCGGAAGCCAAAAAGACAGATTTTCCCTTGGTCTTTTCCTTCAATTCTTGAATA
GTTTTTTCCTTCCCCTTGATTATTTCAAATTTTGGCTCAAAATCTTTTTTCAAATTCACACCAAATTCAT
CTTCTGGAAGATCCCTCACATGACCCTTTGAAGCCAAAACCTCGTATTCATCGTTCAAAATCTCTTGAAT
TGTGTGAGCTTTTGCGGGAGATTCCACGATAATTACTTTTTTGCTCATCCTGTCCCTCCATTTCGATTTT
TCACGAAGACAGTATACTACATCGACGGGAAAGTCAAGAGGATTAATCAGGTTCGAATGAGCATTCTGAC
GACATTCATGAGAGTTTGGAAAGTTTTTTGATCCTTTGCCTCAACGTAAACTCTAACAACTGGTTCGGTT
CCAGAAGCCCTTGCTAAAACCCAACTTCCAGGTTGATCAAAGAAAAACCTTACCCCGTCGATTTCATCTT
TGTCAGCTACCTTGAGATCTTTTAAGTATCTATCAAATTGTTTAAACTTTGAAAGAAAGTCTTGTTTTTC
TCCTTCGGTTGCAAAACTCAAATCCACCCTTGTGTTGAAAAACTCCCCATAGGTTTTTGCAAACTCTTTT
CTAAGTTCTGAAAGTGGTTTTCCTTCGTAGGCCATCATTTCAAGAACTAATAAATTCGCCAAGATCCCAT
CCTTTTCTGGCACATGGTTTGCTATGGACAATCCCCCGCTTTCTTCACCGGCTATGACTACGTTTTCATT
CAAAAGTAGAGCCGCAAGATATTTGAAACCAACAGGGGTTTCCAAAGATTTCTCCCCAAAAGCTTGAGCA
ACGGCATCAACAGCATGAGATGTGGCAACGGTTCTTGCAACCGGGCCTTTTTTGCGTTTGTTTTTATACA
GATGATGGGCAAGCAAGGCTATCACTTCGTTTGGTTTTAAATAGTTTCCAGTTTCATCGACTACACCGAA
CCTGTCGGCATCACCATCAGTTGCTATACCACAATCAAAAGCTCTTCTTTTAACTATCTCTCCAACGGCT
TTCATTCTTGATTCGTCTGGCTCGGGTCTATCCCCACCGAAATACGGGTCTCTGAAATCGTGTAAAATCT
CCAGCTCAGCGCAACATCTTCTGCAAAGTTCGTCCAAATAACCCACCGCAGTTCCGTACAAAAGATCTGC
AACAGCTTTTAAACCGGCAGCCTTTATCCTTTCAAAATCTATGTGCTTGGCCAACGCTTTAAAATATTCA
GGCCTTGGATCGAATATCTCGAACAAATCCTTTGAAGCAGCTTCCTTTAAACTTATAGTTGGTATCTTTT
TTGGATCAACCTTTGCAGCTAGTTCTTCAATTTGCTGAGTGATGCTCGTTGGTGCCGGTGCCCCATCAGA
TGGGTTAAACTTTATGCCACAATACTCAGGTGGATTGTGGGAAGCTGTTATGTTTATTCCACCATCCAGT
TTGTAATGTCTTATCGTGAAGGAGACAACGGGAGTTGGAGTTGGATCTTGGGGCATGTAAACTTTTATAC
CGTTTGCAGTTAAAACTTGACTTACAAGCTGTGCGTAATGTTCAGTCATGAATCTGGTATCCCTTGCGAC
AATTACAGCTTTGGCGTTGTTCTTTTTCAAATAATCCGCGATAGCTTGAGTTACTATTTTTACATTTTCG
AATGTAAATTCATCGCTTATTATTGCCCTCCATCCAGAGGTTCCAAACTTAATCTTCCTCATCGAATCCC
CCCAACCAAATTCTTCTTTGAAGGTGTTTGTCAAATTCACTCCAAAGTTTTGTGTTACCGTTCTTTTTCT
CTTTTTGACAAATGCTTCTAAAGCGCGCCAATTTTGCATCCATGTTTTCAACCATGTGTATCACAAAAGC
TTCCGCAGTTTTTGGAACCACCGGAGAACCCCATTCAAGTTCCCCATGATGGGAGAGAATTATGTGTTCC
AGCTGCATCAATTTTCCTTTGGAAATCTGAACGTTTTTGGCTTTGCTTTGAAGTATTTCTACCCCAAGTG
CAATGTGACTTTTTAGCTCCCCTTCGGTGGTAACCTCAAAACCTTTTTTGGTTATCGTGTATTCTTGAAC
TTTTCCTATGTCGTGAAGGATGGCACCGGCTATCAGCAAATCTTTGTTCAAAGCGTTCTCATATACACTC
CAGATTTTTTTACAAATACTTGCAACCGCTACGGTGTGCTCAAGAAGTCCACCAATGTACGTATGGTGAA
CGCTTACTCCTGCAGGAACTTTGATGAACTTACTGAAGAATTGCTCATCTTTTTCGAATAACTCTTTTAG
CAAATTCCTTATTTCTTTGTCTTGAATATCGTCTATCAACTCTTTCAGTTTTCTTTGAAGCTTTTCAATA
TCTTCAGGCGTTGTTTCAACGAATCGTTCTATATCATACTCTTCTTCTTGCATAACTCTAACTGAATCTT
TGGATTTATCAAGGTTTAACTGCAAATGATCTTCAAAATAGACAATCCTACCTTTGGCCAGTATCACATC
TCCTTCGCTGAGTTTTTCAAAATTCTCTTCAGCGTTGTGCCAATCAACGGCTCTTAAAGATCCCGATCTA
TCGACTAAAGTCAAAAGCAAAAGTTTTTTCTGATCTTTGGTTTCTTGAAGCCTTTTGCTTGAAATTTTTG
CCACAACTTCCACATTTTCGTTCAGTTTTTTCATGATATCGGATAGCAAAGGAAACTTTTCAAGAGAGCT
TGAAACAACTTTTTGAACTAATTCTTTTGGCATTTTGTCACCGAGCTGCACATTTTCACTTCCCTTCAAG
AAAATTTTACCAAAAAAATACAAAATGCCTCAATCACCAGCAAATAAGCTTTGTGCTTTTACACGTTTCA
TGAATTTAAACTGTACGATCGAAACCACAAAGAAAACGATCAAACCCATTATCCCAAGTCCAACTTCGCT
TTTGAAAATCTGTATCATCAGCCCTCCTGCAAGAGGACCAAAACCCCACAGCATACCTATCGTTGCCTCG
TGAAATCCTCCCTGCTTGCCTTGATCAAAATGTTCTGAAATCATCCCGTAGTAAATCGCAAAAGTATAGG
CGGTAGCATAAGTCATTCCACCAAAAATTGATATCAAGAAAAACATCCAGACACCACTTTTAGGAAGGAG
CAAAAGAATGCTTGTAATAGGTAAAACGCTCAGCATCGCAAGTGATACCTTGATGTTACCAACCCATTTC
CTATAGATGGACAAAATCAAAAACATGGAGAAAACAGAAAGATTTGCGCCGACGATTATAAAACCAGTTA
AACCCAAAGGTAAACCATGGGAGCTTATGACTTTTGGAAACAAAGTGAGTATGGAAGTGTAAACAAGCCC
GCAAAGAAATAGCATCAATCTGTAGATTTTTCTATATAGCTTGGCGTTGGAAATGCTTGGAGCTCTTTCA
GCCTTTTTCAACGTTTTTGACGGATTGAAGTAGAAAGTGTCACGATGCTTTTTGTAATCAAATCCCAGAA
AAAGCCCGACAACCAAACAAAGTGCTATACCAAAAGAGAAAGTCAAAACAGGAAGATTCACAGCCAAAAA
CGGTCCAAAAGCCATTCCTATGATGTTTCCAAAGCTCCAAGACAAATTGTAACGTCCCACCGTTTTTGCA
TGATCAACCCCATAGGATTTTTCGTTTTTAGTTACTATCGCCACAAGTTGCGGATAAAGACTACCGAAGA
AAAATTGAAAACCGATGGCGAGTACAAACAAGCCAGCTATTCCTTTCAACAAAGGTGAAATTGAAAGAAA
AGCAGAAAAAACAAAGCAAGAAAAGCTAAGAAACCTTTTGTGACCAAATCTATCGCCAAATCCGCCGAAC
AGAAGGCTTGAAATCACATACGCCAAAGCTGCAAAAAAATTTATCAACCCAATCGTGAAATAACTTGCGC
CAATCTTAGCAGCCATGGTGTTGACATAAGCGCTCAAAAGGTATGCTAAAACCGAAAAAATAGCGGTTAA
GAAATTGAAAGAGTGAAAATAACCTTTCAAAAGGCACACCTCCAAAGCCAAAGAAGCTTTTTCAAAATAC
ATGTTATCACAAGTTGTGCAAGTAATTGCTTAAAAAACTTAAAAATTGGTCGATAATTTACTCGGTGGAA
AACCATGAGGGTTGAAAGTTCGACCAACGTGGGCTTAAATGATCCGAAAGTTCTATTTGCTGAACCAGCG
AAAGGCTTTTCAAGGGAAATTTTGAGCAAAGATCAAACCGTTAAAATCTTGAGCATGATGTTGTACCAGC
AAAATGGCCTGATTTTGAAATTGGTAAGAATCGCTGTGAGAATTATTCGAAAGTTATGGATGTTTCGGCT
TAAATTTTACCCAACAACCTTTCTTGGTGAAAAGAATGGTTCCCTTGCTTTTCCACCTGAAAATGCCAAT
GAAAGAGAATATTCACAAGAGGTCTAATTTAGCCTTTCAAACCACTACTCACTAAAGATTTTACAAATAA
ATCCTGTAGTGCGAAGAAAATCAAAAGTGTTGGTAAAAGCGCCACAACAGTGGCAGCCATTATAACTCCC
CAATTTTGAGAAGATTCAGCGTTCATTATCATGTTCACGGCTACTTGAACCGTTTTCATCTTATCTTCCA
TAGCTACTATGAGTGGCCAAAGATACATGTTCCACGCATAAGTGAAGTTTATGATACTTGCCCCAGCGAT
TATCGGGCGGGACAAAGGTAGCATTATCTTGAAGAAATACTGCATACTGTTTGCGCCATCTATTTTCGCC
GCATCCTCGAATTCCTTTGGAATAGTTTTAAAGTGTTGTTGCATCAAAAAGGTGTTTGTAGCGCTTGCCA
TGAAGGGTATCGTCATTGCCCAGTAGGTGTTAACCCAACCAAACTTGCTGACAATTCTGAACAGGGGCAC
AATTAAAACTATTTCTACTGGAATGAAAAGAGTGGCAAAAACAATGTAGAAAGAAATTTTGTCCCCCCTA
AATTTGAAATTTGAATAAGCATAACCTGAAAACGTTCCAGTAACAAGCTTACCAAATGTTATCAACACAG
CCACAATTGCACTATTTAGTATCATCCTACCAAATGGAACCACTTTGAAAGCTTGAACATAGTTCTGCCA
ATGAAAACCTTTAGGCAAAAAACGCGGAGGGAATACAAAAACGAATTCTGAAGGTTGTATGCTCATAACA
ATCGCCAAAAAAAATGGAGCAAAAACAACCACGCTGATTGATGCAAGAAGTATTTCTAGGATGATCACCC
TTATCATTCTTTTAGTTCTTTTCTTCATCATTTAACACCTCACTGATAGTGAACCTTCTTTTGACCATAG
AAAAAGTAGATGACCGTAACGACGATCATAACTAAAAACAAAATTACATTCTGAGCGCTTGCAGGACCAA
GTTTTTGAAATCTAAATCCATCAAGATATAGCCTGTAGATCAAAGTCGTCGTATAATTCCCGGGACCACC
TTTGGTCATAACATCAACTATTGCAAAAGATTGAAAAGTAGCCGAAATTATGTTCATTATCACAAGATAA
AAAGTTATTGGCGAAACAAGTGGAAAGATTATTCTCCAAATTCTAATCCAACTGCTTGCACCATCGATTG
TGCTCGCCTCCAAAACTTCACCAGGAAGGCTTTGCAAGGCTGCTAAATAGAAAATTACGTTGAATGGAAG
TATCTTCCAAACGGAAGCAAATATCAACGAATAAGCAGCATACGGTCTTGTGATTAGCCAGTGAGTCTGT
ATACCAAAAAATCTTAACATCAAATAGTTCACATGACCAACCACAGGGTTCAAAAGGAATCCCCACAAAG
CCCCTGCTATGGCATATGAAATAGCATAAGGAGCGAATATCATGGTTCTATAAATCCTTATTCCCGGTAT
TTTTTGATCCAAAAGTAAAGCAAGGAAAAAACCTAAGAACAGCGAAGCAGTAACAGTAACAAATGTATAA
ATGAGAGAAAATGACACACTGTTCAAATAATCTGGATTTCTGAACAAATCCAAGTAATTTTTTAAACCAA
CAAATATCCTTCTATTACCAAAAACCGAAATTCTATAGAAACTCGAATAAAACGCATCGTAAGCAGGATA
ATATATGAACAAAACTATTATCACAAAAGTTGGTAAAAGCAAAAGGTAAGGTGTAATATGCTTTCTCATC
TTCCAAACCTCCAAAAAGCTGACCGGCGGAAAACCGGCCAGCTCTCGATTGTCTTAGAAGTATTCTTTTA
TAGCTTTGTTTGCGGCTTTTTCTGCTTCATCAAGTGCTTGTTTTGGTGTTAAGGTACCAGATATCATCTT
TTCAATAGCGCTTTCTATAGCATCTCTAACTTCTGGGAAAGCCCCTATTATGGCTCCCTGAGTGTTATAA
TTTTGCACGCTTGTTAGAAGTTGAAGCAAAGCAGTGAGATGATGCGGATTTTCAGCGTAATAACCACTTA
CTTGAAGCTTTTGAATGGCATCAACTCTGATTGGGTAATATCCAGTGGCTTGATGCCAAATTATCTGTGG
CCCAGGTTCAGCAAGGTATTTTACCAACTTCCATGCAGCTTCTTCTTCAGCTTTATTTTTCTGTTTTAAA
ATCCATAAGCTCCCACCACCTACAACAACTCCTCCCCTTTGAACCCCATCTGGCAGAGGGAGAAAAGAGG
CGTTTTAACATAAGCAGGTTATGGTACAAGAGGAGGGATGAGGACATAGTGAAGTGGCTATTTCCATTTC
TTCTATTAGTGCAGTTTTCCTTCTTAAGTTGACAGGTCCTCCAATCTCTTGAACATAATTTTAACATACT
CGTTTTAAATTGTCAATAAAGAATGCGTATGGCAGATGTGAAGGTACAAAGAGCATGCAGATGGCGAAGA
AGAGGATATGGGTGAAGATGATACTGTACAACTGGGTAAAGGTAATATTTTTGTTGTTGTTTATTAGGAG
GGTATATTTTTGTCGAGGGTTATTTGAAACACTTTGATTGATGGGACAATAAGTGTATTCCTGATTTTTC
GAACACACTCATAGATCGGACTTTAATGTAATAAGCATAACATACGCTATGCAAGCAGTTGAACTGAAAA
AACGGTACTCATTTTGAAGGTTTTTCTTTTTCGTCGGTTGATTCCTTCTGCTGGTAGTCCTCAATAGGTT
CAACAGTTGCGCCACATTTTTCGCATATCAATTGGTCTCCAGAAAGCTTCGCTGCCGAGTAGTAAACCGC
CCCACACTTTGGACATTTGTAGTAAATAAAAAACACCCCCACAGTTTGACATTGTAACACCTTGATTTTC
TAATATATTACCATACTCTTAAAAAATCATCAACAATCCCTATCAAGTCAAAATCTTTTTGGTATAATTT
TAGCCAAGGAAATATTCCTATAGGAAAAAGGATATTTAGAAAGCGAGGGATTGGATTTGAAAGTATCGAC
CACAAGTAGATATGGTTTGAGGGCTTTGATAGATTTAGCTGCACATTCGCACAGCAGTTATGTCTCACTT
GCAAGTATTGCAGAAAGACAGAAAATTTCACAGAAATATTTAGAGAGCATCTTCAAAATTCTTGCAAAAG
CCGGAATAGTGAGGGCAGTTAAAGGAGCTTACGGTGGTTATAAGATCGTTGACGAGGCTTTGCAAATTTC
TGTGAAGAAGATTCTTGAAATACTTGAATCCAACTTGAAAGCACTATCCCCTCAATCAGATGATCATTTC
GACAGATTTATCGAGGAATTTTTGTGGCAAAGATTGACTTTAAGAATTGAGAACCTGCTAGATTCCATAA
CTTTGAAAGATTTGGTAAGGGAATACACCGAAATTATGGAACCGAATTCTTTGATGTATTACATATGAAA
GGAGGAAAAGGCTGTGGAAAAAAGAAAATTTGGTTTTGACACACTTCAAGTTCACGCAGGACAAATTCCA
GATCCAACAACTGGTGCAAGAGCTGTGCCAATCTATCAAACCACCTCTTACGTTTTCAAGAGCACTGAAC
ATGCTGCAAAACTTTTTGCGCTCGAAGAAGAAGGAAATATATACACAAGGATCATGAATCCAACCACAGA
TGTTTTTGAAAAAAGAATGGCAGCACTTGAAGGAGGGGTGGGAGCGGTAGCTGTGGCTTCCGGATCTGCG
GCGATAACTTATGCTATTCTCAACATAACTTCAGCCGGAGATGAAATCGTTTCTGCATCCACCTTGTATG
GAGGAACTTACAACCTTTTTGCCAATACATTTAAAAAATTTGGAATAACCGTAAGGTTTGTTGATCCGGA
TGATCCAGAAAATTTCAAAAAGGCGATTAACGAAAGGACAAAGGCAATCTTTGTTGAGACCATAGGTAAT
CCAAACGCAAACCTTGTTGACATGGAAAAAATAGCGAAGATCGCGCATGAACACGGAATACCTTTGATAG
TCGATAACACATTCGCCACACCGTATCTGTTTAGGCCATTCGAGCATGGTGCAGATATAGTCGTTCATTC
CGCAACAAAGTTCATAGGAGGACATGGAACAAGCTTAGGTGGAGTGATCGTTGACTCTGGCAAGTTCGAT
TGGGAGGCAAGCGGAAGATTTCCCGAACTTACACAACCAGACCCAAGTTATCACGGTTTGACTTTCACGA
AAGCTTTCAAAGAAGCTGCTTACATAGTCAAAGTTAGAGCACAACTTTTGAGAGACACCGGGGCTTGCAT
CAGCCCGTTCAATTCGTTTTTGCTTTTGCTTGGTTTGGAAACACTTTCGCTTCGGATGGAAAAGCACCTG
TACAACACACGAAAAATCGTCGAGTTTTTGAGCTCACATCCTGCGGTCGAATGGGTCAACTATCCCAACT
TACCAACCAGCAAGTACTACGAACTTGCCAAAAAATACTTTCCAAAAGGGGCCGGATCAATTTTCACTTT
CGGTTTGAAGGGTGATGTTGAAGCTTGTAAGAGGTTCATAGAAAGCCTGCAGATCTTTTCGCACCTTGCC
AATGTCGGAGATGCAAAATCTTTGGCAATACATCCGGCAAGTACAACTCACTCTCAACTTTCCGAAGAAG
ATATGCTGAAAGCTGGCATCACTTTGAATATGGTGAGACTATCGATAGGAATAGAAGATGTGGACGATTT
AATTTGGGATTTGGATCAAGCGTTGAGAAAGGCTGTGAGGATATGATGTTTCAAGTTTCATCCACATCTA
AGCTGGCGATCAAAATTTTTGTCCTACTTGGCTCTTGCTCCAGCGAAAATCAAATGAGCTTGAATGAGTT
GTCGAAAAAGCTTCGTGTTTCAAAAAAGTACTTGCAAAGAATTCTTTTAAAGCTTCAAAAATCAGGGCTT
TTGAAAAGTATTCGCGGTAAGAAAGGTGGATATGTTTTGCCAAAACCAGCTGATCAAATAACGATTTTAG
ACATTCTGAGAGTCACAGAAAACGATTTGAATTTGATCGATTGCTTGAAAACCAACGGGTTAAAAGAATG
TCCTAGGGCAAATCAGTGTATAACGCGAAAATTGTGGCAAAAAGTGAAAACTGAAATTGAAGAATTTGCA
AAAAGTATAACCATCAAAGATCTTTTAGATGCATACGAAAAGTTCAAAGTCAAAAGTTACATTTACCACA
TATAACAAAGGAGGGAAGTATATGAAAATAGCCAAAAATCTCGCAGAATTGATAGGAAATACGCCTTTGG
TTGAACTCGGCAACTACAGCAAGGTAAAGGGAATAAAAGCAAGGCTTGTTGCAAAGTTAGAGTATTTTAA
TCCTGGTGGTAGCGTCAAAGATAGAATAGGCCTTTCCATGATAGAAGATGCCGAAAGAAGAGGTATTCTC
AAACCAGGTGCAACAATAATTGAACCCACCAGCGGTAATACAGGAATCGCTCTTGCGATGGTTGCAGCGA
TCAAAGGGTACCGCTTGATTTTGACAATGCCAGAAACGATGAGTGTGGAAAGAAGGAAACTTTTAAAAGC
CTTAGGTGCTGAAATAGTTCTTACACCGGGCTCCGAAGGAATGAGAGGGGCAGTGAAAAAAGCAGAAGAA
CTTGCAACACAGATTCCAAATTCCTTTATGCCACAGCAATTCAAAAATCCCGCCAATCCGGAAATTCACA
GAAGAACAACAGCTGAAGAGATATGGAGAGATACCGATGGACAGGTTGACATCTTCGTCGCAGGTGTTGG
TACCGGCGGAACGATAACGGGGGTTGGAGAAGTTCTCAAACAGCGCAAGCCTGATGTCAAAATTGTCGCC
GTAGAACCTTACGATTCGCCTGTTCTTTCCGGTGGTCAACCTGGTCCGCACAAAATTCAGGGCATCGGAG
CAGGTTTCATACCAGATGTGTTGAATTTAAAAGTAATAGATGAAATCATCAAAGTGAAGGCCGAGGAAGC
TTTTGAAACCTCTCGCTTGCTTGCAAAAACTGAAGGGCTGATAGTTGGAATATCCTCTGGTGCAGCTGCC
TTTGCAGCAACCCAAGTGGCACTTAGACCCGAAAACGAAGGAAAAATGATCGTGGTGATTTTGCCCGACA
CCGGTGAGAGATACCTTTCGACAGATTTGTACGAAGTTTAAGGAGAGGTGAGTTATGCCTGTTGTTGTCC
CAGCCGATCTTTCCTCTGGAAAAGTTGTCAAGTCAGAGGGTATACCAGTTTTTTCCTATGGTGAAATAAG
CGAAAAAGATGGACCGTTTGTAAAAATCGGGATATTGAACTTAATGCCAAATAAAGAGGAAACAGAAGCC
CAATTTTTGAGGGTTTTGGGCAATACACCTATAATCTGTCATGTGACTTTCTTGTATACCAAAACACGCA
TCCCGCAACATACACCTTTTGAACACTTAAAAAAATTCTACAAAACTTTCGACGAAGTGAAAGGCGAATT
TTTCGATGGTTTTATAATAACTGGTGCTCCCGTAGAGCATTTACCCTTTGAGGAAGTTGATTACTGGGAA
GAATTAACACAAATAATGGATTGGTGTGAAACGAATGTTGGAACCACCTATTACGTTTGTTGGGCACCCC
AGGCTGCGCTTTACCACCGTTACGGGGTACAGAAATACATGCTCAAGAAAAAGATGTTCGGAGTGTTCAA
ACATACCATCAAAAATAAAAACGAATATCTCTTCAAGGGGTTTGACGACGTATTTTATGCCCCACACTCG
AGACACACCGAGATCAGAAAAGAAGATCTGTTGAAAATACCTGAGATAGAGATTCTGTCAGAATCCGATG
AAGCTGGCATTTACATAGCCGCAACAAAGGACAGAAGACACATCTTTGTGACAGGTCATCCCGAATACGA
TCCTTTGACTTTAAAGCGAGAATACGAAAGGGACAAAGCCAGAGGAATGGATATAGACATACCGAAAAAT
TATTTTCCAAACGACGATCCAAAACTTGAACCAATAGTAAACTGGAGATGCCATGGACATTTGTTGTTTG
CAAACTGGTTGAATTATTATGTTTATCAAAAAAAGTTTGTAAAGTGAGATCTTGGATTTTTTCACAATAA
TTTGTCAAATGTTCTATAATCTATTTGTGATTCCTTAACTGGGGGGTGGAGCAGTTGGCAAAAGGCAAAG
GCAGAATCTTTGGCTGGTACTTTGGTACAAACGTCCTTGTGAGGATTCTCATCGGCTTGATCCTTGGAGC
GATTGTTGGGCTGATAGTTGGACCGAAGATTCAGGTTATCTCTCCCTTAGGTGATTTGTTCATCAGATTA
CTCAGGATGATAGTTGTACCAGTCATATTTTTCTCGTTGGTAGCGGGCGCAGCAAGTATAAGACCTTCCA
AACTTGGTAAAGTTGGAGTCAAGATAATGGTTTACTACCTTATAACAACCGTTCTTGCTGTCTCAATAGG
TTTGATCATGGCGAATATCTTCAAGCCAGGTCTTGGTATAACACTGCCGGGCGAAGCTCCTGGAAGACAA
TTGACACAACCTTCTTTAATTCAAACACTTTTGAATATTGTACCAACCAACCCTGTTGATTCCCTTGCAA
AAGGAGATGTTTTGCCTATAATCTTCTTTGCACTTGTGTTCGGGATATCACTCTCGTACTTGAGGGACAG
CAAAGAGGAACGACTCAGCGAAGGTGCAACGTTAATTTTCAAATTCTGCGATGCAGCAGCTGAAACGATG
TACAAAATAGTCCGGGGTATTTTAGAGTATGCACCGATCGGTGTTTTTGCTTTGATAGCCGTTGTGTTTG
GAAACCAAGGCGCCAAAGCTTTCGGACCGCTTGGCATGGTGACTTTGACGGTTTACATTACCCTCGCAGT
GCATTTGTTTGTGGTTTATGGAATTGCTTTGAGAATTTTTGGCTTGTCTTTCACTAGGTTTCTCAAAGGT
GCAAAAGAAGCTATGTTAACTGCTTTTGTGACAAGAAGTTCAAGTGGTACCCTACCTATTACCTTGAAGA
ACGCCGATGAACTTGGTATACCAAGGGGAATTTCTTCTTTCACATTACCTCTTGGTGCAACAATAAACAT
GGATGGAACAGTTATCTATCAAGGAGTTTGTACGTTGTTCATAGCCTTTGCAGTTGGTGCAAATTTGACT
TTTACACAACAATTGACCGTTATAATCACGGCTACTCTTGCTTCAATAGGCACAGCTGGTGTACCTGGTG
CTGGAGCGATAATGTTGCTTATGGTTCTAAACTCTGTTGGCTTCAAAGTTGATCCTGGAACAAGAGTTGC
AGCAGCTTACGCGATGATCCTTGGAATTGATGCTTTACTTGACATGGGAAGAACTTGTTTAAATGTTACT
GGAGATTTGGTTGGTACCTCAATTGTAGCAAAAACAGAAGGTGAACTTGATCTATCAAAGTGGAAATGAC
AAAAAGGGGCTGCAACCGCAGCCCCTTTTCATATCAATTGACTTATCATTTTTACAATCTGAAGGTTTTC
TGCCACATCATGAACTCTCAGTATGTTTACTTTCTTCATGACGCAGTAAGCAGTTACAGCAAGGGTTCCA
AACAACCTTTCTTCGGCTGGAATACCTCCTAAAGCATGTCCGATGAAAGATTTTCTCGAATGTCCTATCA
AGAGTGGTACTTTCAACGACTTGAATTGATCGAGCCTTTTGAGTATCTCTATGTTGTCCTCAAAACGTTT
TCCAAAACCAATTCCTGGGTCTATTATTACCCTATCATCAAGTCCATACTTTTTTAGCAGACTTATCCTT
TCAACAAAGAATTCAAGAATTTCTTTAACAACATCTTCATAGTATGGATTTTGCTGCATGGTCTTCGGTT
CACCTTTCATGTGCATCAAAATAACTGCAGGTTTGTATTTCAAAACAACCTCCAGCATTTTTCCATCAAA
CCGCAAAGCGCTTATGTCGTTCACGATGTGAACACCGAGTTTTAAGGCTTCTTCTGCCACTTTGGATTTG
TAAGTATCGACGGAGATGATTACGTCAAAATTTGCCTTGACAAGTTCGATGGCAGGCAAAACCCTGTTCA
GCTCTTCATCAAGAGGTACTCGATCTGATCCAGGTCTTGTCGATTCGCCACCGATGTCAACTATGTCAAC
ACCGTTTTGGACCATTTTGGCAACATAGTCAAGAAGTTGATCTTTTTGAACTCTGCTTGCAGCGTAGAAT
GAATCTGGGGTGACGTTGACTATTCCCATGATAAGGGTTCTATCAAAAACTAGCTTCTTTCCATTTGGTA
ATGGCATCTCCTTCGGCATCTCACTATATAGACATTCTTTCATAGCCTGCGAAATCAGGTCTAATCCCCA
ATAGGGCATCATGGCAAGTTTTCTTATGACTTTATCGTGTTGCGCAAGCGTTCCCAAAGTCAAAACGTTT
GTTTTTTCAATCTTGTGAGTTATCGCACTTCTGTGAACAGCTGCGTCCCCACCGGCAGCAAGCATTTCTT
GCTTGATCACATTTGCCGCTATCACAGGAACGTCGTATATCAAAAGTCCTATGAATTGCCCTTTTTTTTG
AAAAATCGGTATGGAAGCAGGATCAACCCCTATTTTGTCCAAACCCGCCAATGGTTCATCAAGCTTTGTA
ACGAGAAAACTCATTTTTCTTTGACCTCCTTTAAAACTTTCTTTATATCCTCCAAAGAATTTTTGATTAT
CCTTGCAGTTGCACCCCAAATTACCAAACCAGGTAAACGATACCTAATTGTTGAACGGTTTTTTGACAAA
GTAACTTGTTCTGGTTCGATTTGCTCAAAAAGCTGAAAGCTTACAAAATAGATTTCATCAACTTCTCTTT
TGTTCAAATTGAAAATACGTGTTTTCACAAGAACCAAAAATGGTTCTATTTTTATATTCGTAGTTGTCGT
TGTGACGATTTTCAATTTTGCTAGAACTTCAACATAGTTTGGAGGAACACCTATCTCTTCTTTAAGTTCT
CTCAAAGCAGCTTTTTCAGCCGATTCTTCTTTCTCAACAAATCCTCCTGGGAAACCAATTTGCCCAGGAT
GACGCTTTAGTTTTCTTGATCTTTTTACGAAAACAATGTGAGGTTCCTTTTGAATGTATATTAATGGAAC
ACAAACGGCTGCCAAATTTTTTCTCATCTTATTCACCTTTCCAAGAAATTATACCCTTGCTTTTTTTCAC
ATTTAACAGCTATAATCCAAATAAGACGAGTGGAGGTGTATGCAGGTGAGGTTTAGTAAGCTTTATGCAC
CTACTTTGAAGGAAACACCTGGTGATGCGGAGGTTGTAAGTCATGCTTTGCTTTACAGAGCTGGCTTTAT
AAGAAAAGCTGCGGCTGGTGTTTACAACTTTTTGCCCCTTGGAAAAAGAACTTTGGCGAAAATAGAAAAA
ATCATCAGGGAAGAGATGGACAGAATAGGAGCCCAGGAGATTTTGATGCCCATAATTCAACCAGCTGAAC
TGTGGCAGATGACTGGAAGATGGGAAGACTATGGTCCTGAAATGATGAAATTGAAAGACAGGCACAACAG
AGATTTCACGCTTGGTCCAACACACGAGGAAATGGTCACTTTCCTTGTGAAAGACGAACTTCGATCCTAC
AAGCAATTGCCCGTTTTTCTCTATCAGATTGGTTTGAAGTATAGAGACGAAATTAGGCCGAGGTTTGGCT
TGCTTCGCGCAAGAGAGTTCATAATGAAGGATGGTTATAGTTTTCACGACAGCTATGAATCGTTGAACGA
AACTTACGAAGCATGTAAACAAGCCTATAGTCGAATCATCGAAAGAATAGGTTTGAAATACACAGTTGTT
GAAGCTGCATCCGGTGCGATTGGAGGAAGTGAATCACACGAATTTGTCAGTTTTGCACCAATTGGTGAAA
CGAACCTTTTAAAGTGTGAAAGCTGTGGATATGCATCAAATGATGAACAAGCACCGTACAAGGGAGATTA
CGAAAAGTACGAAGAAGAGGAAAAACCTTTGACCCTTGTTCATACACCAAATGTTCGCACCGTTCAGCAG
GTAGCAGATTTTCTTGGAGTAAAACCTTCCAGGATAGTTAAATCACTGCTTTTTGTTGGAAGAAACGGTT
TTGTCATGGCTTTGATCCAAGGCGACAAAGAGCTGAATGTTGAAAAACTCAAGGTACAGATGCAAGATCA
ATCTTTGAGGTTAGCTGAGCCAGAAGAAGTTTTGGAAGCCTTCAAGGTGCCGATAGGCTTCATCGGGCCA
GTTGGTTTGAACAACGTTACGATCGTCGCAGATTACGGAGTCAAATACATGAAGAACGTCGTTGTTGGCG
GAATGAAAACCGATTATCACTACGTGAATACAAACCTTGGAAGAGATTTCAAAGTAGACATCTTTGCAGA
TCTTAGAGTTGTTGAACCGAACGATCCATGCCCAATTTGTGGAAAGCCGCTATCAGGTTCCAAAGGTATC
GAGCTTGGCCATGTTTTCAAACTTGGCACAAAGTACTCAAAAGCCATGAACGCTATGTACATGGATGAAA
AGGGAGAGTTAAAACCGTTCATAATGGGGTGTTATGGTTGGGGTGTTTCAAGAACTATGGCAGCCGTTGT
TGAACAGTTGAACGACGAAGACGGGATAATATGGCCACGTTCTGTTGCACCGTTTGAGGCGATAATCACG
ATCGTTTCGGTTAACGACGAAAAACAAAAAAGTTTTGCTGAGGCCTTGTACAACAGACTGAAAGAAAAGA
TCGATGTGATTATCGATGATAGGGAAATTTCACCTGGCATGAAGTTCAAAGATGCCGATTTGATAGGCTT
TCCATTGAGAATCACCGTTGGAAAAAGTCTTGCCGATGGTTCTGTGGAACTAAAGCTGAGAAATTCCAAA
AAGCACGAGAAAGTTTCAGCAGATTTGGAAAAAGTGGTTGAAATGGCTATCAAAATGCTCGATGATTACG
ATCCACACAAGAGGGAGTGAAAAAATGGGATTTTTCGAAAAATTGAAAGCAAGCCTTGAAAAAACTCGAA
AAAGTATTTTTGAGGGACTTGGGAAACTTTTAAAAGGCAAAAAAATAGATCAAGAATTGCTCGAGCAACT
TGAAGAGAAACTGATAATGGCAGACGTGGGCTATGAAACAACCCAAGAGATTCTTCAAAAGCTTGAAAAA
GAAAACACAGAAGATGCGCTTGAAACGTTGAAAAAAGTGCTTGTGGAAATTCTTTCAAATGGAAATCAAC
TTGTTGTTCCGAATGCAAAACCTTTTGTGATAATGGTTGTGGGTGTCAACGGGACAGGAAAAACAACCAG
CGTGGCAAAACTTGGCGCCTATTTTCAAAATCTTGGCAAAACAGTGGTTCTTGCCGCCGCGGACACCTTC
AGAGCAGCTGCCATCGAACAACTTCAAGAATGGGGTAAAAGAATAAATTGTACAGTAATAGCACACAGTG
AAGGCGCAGACCCGGCTGCCGTAGCCTTCGATGCGGTAAATCACGCAAAGGCTAAAGAAAAGGATGTGGT
GATAATAGATACAGCCGGAAGACTTCATACAAAAAAGAACCTTATGGAAGAACTTCGAAAAATACACAGA
GTTGTTGGAAAGGTTGTTGAAAATGCCCCCCACGAGGTATTGCTTGTGATAGACGCAACGACAGGGCAAA
ACGGTCTTGTTCAAGCAAAAGTTTTCAAGGAAATGGTGAACATAACCGGTATAATTCTGACAAAACTCGA
TGGTACGGCAAAAGGAGGAATAGCCCTTGCGATAAAGAAAGAGCTCGGCGTTCCAATAAAGTTCATAGGT
GTTGGAGAAAGTTTGGAGGATTTCAAACCTTTCGATCCAACACTGTTTGTGGAAGCTTTACTTGAATAAC
GGACCTATCAACTTAAGGCAGTCGATATCATCAAACATACCAGTTCAGGGAAAAAGGCAAGAATTTCTGC
AGAGGCACTTGTGAGCAGAACAAGGATACAATTCTCTAAACTTTTGTCAACCAAAGAGAAAAGCATTACG
TACAGTATCCACACAGCAGTTTGGAACGAAAGAGTTCGAGAAAGCGCTACAAGTGGCAACGTTGAAGGAA
AGCGTATGAAAATGGACCTGTCAACTTAAGAAGGAAAACTGTACTAATAGAAGAAATGGAAATAGCCACT
TCACTATGTCCTCATCCCTCCTCTTGTACCATAACCTGCTTATGTTAAAACGCCTCAGCCTGTACCTTTT
TATCCCTATCACACTCTCAACAAGACTTCTTTCCCCAAACCTCTCATGCTCGTGTTCCCAATATCCCATA
TTCTTTTTTCTCGCTTCCCAGTACCATGGCCCTTGCTTTGCCTTTCTCTCGTGTCTTACTGACCAACGCA
TAGATCACTTTCTTCCTCTTAACCTCATTTATGTTCACCTTCATCTCGTCTATAGCTACTACTGCATTGC
CTTCTATCTTCTCAGCAAATATCTCTTCTTTCATTCTTGCCCACCATTTCCTCAAGGCTTCATGACTGAC
TCCAATTATGGCTGCTGCCTTCCTTAATGCAAGTTCATACTTTCGCCTCATGTGGAACTCTTTGTCTTTG
AAAAAGGTTTGGTATAATTTGGTATAGGTACTCGGTGATATTTGTTGTTGTAACTTTCATATTCACGGGA
ACCTCCTTTCGGTGAGAAGAGTTGGTTTTTGTTTATTTTATCGTATTTCCCGGCTTAAGTTGACACCTCC
ACTATATACGTTAAAAATTCAGATGAAATTAATCCAATTGCTAAATATCTTCCAACAAAACGGGTGCTAT
AATCTCTCCGGTAAAAATGATTTGGAGGGTTTTGGTTGCCTACTTTTTGGAAAAAATCTCTAGTGTGTCT
TGTTTGTGGAACGACATTTGAAGCTGTTAGAGTTTTTACGGATGCGATAAGAATAAAGGATCGTGACAGC
GATCTTAAGCCCACCTACGAAGGAGTTAACTACCTCCTTTTTCAACCAATAACTTGTCCAAATTGCTTTT
ACACTACTTTTGAAGAAGATTTTGGAAAACCCGTAAAGCCAGAGGTACTCGAAAAGCTCAAAAAGCTCAC
AGCTAAGTTGAAAAACGCTGTGAAAATTGACTTGAGCGAAAACAGAACGCTCAAAGATGGCATATCGATT
TACACCATAATGACGGCAGTTTACATGCTGATGGAAAAACCTTTAAAAACAGCTGAAGCTTACCTAAAGC
TTGCTTGGCTTTACAGAGAATTTGGCAGCGAGGAAGAAGAGAAGAAAGCCTTGAAAAGCGCATTGAATTT
TTTCCTTGAAAGTTACACAAAAGAAGCTTTGAGCGACGAACAGCAAGCTATGGTTTTATTCTATCTTGGA
GAAATAAACAGGAGACTTGGAAACAAAAAGGATGCGATCAAATGGTTCTCACAACTTATTAAAACCTATG
GTGGTTCAAATTCTTTGTACGTAAAACTTGCAAGAACTCAATGGCAGGAGGTTGCCAGCGAAAAGTGAAA
GTAAAATCATTGATCTTCATCCTTCCTTTTTTGATATTGATACTGACATCATGTATGCAATACGACAGAG
ACGTGATGGAAAAGCTAAACCGAAGATTGGACGATCTTGAATACAAACTCATGCAGATTGAGAGAAATCA
AAACGCAACCCGACAAGAAGTTCAAAAGTTGCAAGAAGAAATCAACAGGCTGAGCGAGGAAATAGCTTAC
GCCAAAAGAATGCTGGATCTTCAAAGAACAACCCCAACAGTTTCCCAAGAAGATGTGGATAAAATTTTGT
CGCGACTTAGCTCACTTGAAATGAGGTTCAGTCAACTTTCGGTGGCTTTGAATATATCTGATATTAGAGA
ATTGATATACAAACTTGGGGACCTTGAGGCTGCTCAAAAGCAACAACAATTGGCCTACGAAAAATTCGTG
CGTGAAACACAAATTCTTCTTGAGCAGGTTAATGCACGTGAAATAGCAGAAAGACTTGATAGTTTAACAA
ACTCTTTGATTTCGATAAGGAATCAAATAAACCAGGCGCTTGAACTTGAAGCAAGAATTAAAGCTCTAGA
AAGTTCTGTAGAAAACTTAGTTGCTATGTCCGACGGCTCTCCTACAAACATTTCAAAATTGGAAAGCGAC
ATCAACCAATTAAGAGTTAGTTTAAGGGAGTTGGAAAGTAATCTTCGCAGGGAAATGGACAAAAGGTTTT
TTGAGTTTCAACAAAGAACTGTTTACAGCGGCACAAGTTCTGATCTTCAAAATTACATCGCCAACACCAC
AGCTCTTGTAAGACAGTTGACCAACGAATTGGAATATCTAAGAGGTTTGGTCAGAGAGTACGATAGAGAT
AGATTTTTAAAACTTGATCAAGGTTACATCACTTACGTTGTAAAACCCGGCGATACTTTGTCTGCAATTG
CTCGCGCCTATGGATTTGGAGCGGACAAAATCAAGCAAATAGTCGAACTAAATCAACTTCAAGATCCAAA
CCGCTTACTGGTTGGTCAAAGACTCAAGATACCGATAGATGATCCATCCTCGCTTTTCAGATATCCATTG
GATGTTCCAGTAGATCCAAAAAATGTTTTGTCTTCCTTTGGACAACCCGTAGGTGGAGGAGTTAGAACTG
GCGTGGAAATCTACGTGGATCAACCGACAAAAGTTAGAGCGATTCTGCCAGGAAAGGTTGTCAATATCCT
AAAAGATGATGGTTATTGGGTTCGAATTGACCACGGCAACGGGATTCTTGCCGTTTATGGAAACTTGTCA
ACCGTGGAAGTTTCGCAGGGACAGTGGGTAGGAATAGGTCAATTTGTTGGAACCGTTGACCGTATTTTTC
ACTTTGAAATATGGATAGATGGAGAACCAAAAGACCCGTTCAGAATTATTTTCAAGTACGCTGGTCAGTT
TGAGGCAACCTATTACACCGAGTGGGAAGATGGAAAACTTCCAGAGCATCCCACTTTTAGGATCACCACA
GCTGGAACGATTCCAAAAAATTGGTGGACGTTGGCAGCTGATCCTTCTGTTTTACCGCTTGGTACAGTGG
TTTACATTCCTCAGTTTTCAGACAAACCCAACAATGGCTTTTTTGTTGTTGAAGACACCGGCTTGGCGAT
CAAAGGAAGAATTATTGATATTTATTTGAACGATTTGGCACAAGCTCGTGCCAACATGCGTTCTTTCGTT
GATGTATACATTGTGACAAGCAAGTGAGTAAAAAGGAGGTGTGAAGGGTTGGGCATAACGGTTAAAAGCG
AGTACGCACTTAGAATAATGATGCACCTTGCAGGTTGCGGGCAGAATAATCCAGTTTCACTAACAAACAT
TTTAAAGGAAGCAAAGGTGCCGAAGGAATTTGCTGAAAAAATAGTATCAGATCTTAGGCGCGCAAATTTG
ATTGTTTCGGCTCGTGGAAGAAAAGGTGGTTACCAGTTGACAAAACCAGCAAATGAAATGAGTGTTTTTG
AAATAATGGCGGCTGTTGATGAACCACAGAAAATAATCAAGTGCAACTTTGATGAGGAATGCTGCTCAGA
TCCAGAAAGTTGCGCAATAAGAAATCTAGTTTGGAGAAGACTTTGGAACAATATCATTTCGACGTTAAAA
TCGATCACACTTCAAGAACTCGTTGACAATTGTCATAAGGAGTGAAAACATGAGAAACATAGTTGAAAAC
ATCTCTCAAGATTTTTTTGAGATACTCAGGTACGATAAAAATCAGTGGTTTGACTATTGGAAAATCTACA
AGAAAAGGCATGAACCTTTGATTGAAAATTACGAAAAGTTGTTTGGATTGAATGAAGAAACCGTAAAACA
AATCCTTTTGTCCTTTGAAAGAAGGTTTTTGGATAAGTTGTATCAAAAGTGGCAAATCATTCAACGTGAA
AACAAGTACCTCTGCTCGCAACTTGTTTCGCATAAACCAGACGTTTTCCAGCTTGAAAAAGAAGATTTCT
CCATCTTCCTTGCAGGACTTTTGGGAAAAGCAGATTGGACTGTGGTTGAAGGAAAACAACAAGCGGTGAT
ATTGATCGACTTGGTATCACTCGAAAACAAGAAAATTTTAGAACAGCTTCCACACGTTGCCTATCAAGCA
ACAATTGGTTTTAGAAAAGGCGAAAAATTTGGAAACTTTGTTGAAAAAGAAAAAATTTTCGAAGAATTGT
TGCCAACTCTTCTGAAAATCATTGACAAAAACAACCTTCAAAAAGCCCTGGAGGATATATGTTCTGTTCT
CTATGAAAACATCTCTTACTACAACTGGGTTGGATTTTATCTGGTTGACAAGGAGAAACCAAACGAACTT
GTTCTAGGTCCCTACAGAGGAGAACCGACGGAACATGTGAGAATTCCATTTGGAAAAGGTATTTGCGGGC
AAGCTGCCGCAACTGGTATGACGTTTGTCGTTCAAGACGTTTCGAAAGAAACAAATTATCTTTCGTGCAG
CCCGAAGGTGAAATCAGAAATAGTTGTGCCAATCAAAGTTGATGGAAAGATCGTTGGAGAACTCGACATC
GACAGCCATCTACTTAGTCCATTTGATGAGTTTGATAAGATTTTCTTGAACAAAATTTGTGAAAAGCTTT
CTGAGAAGTTCAAGGAGTGATTTTTGTGGAGATAACAGATGCTGTTCGAAAGGCTGCTAAAACTTTTGAG
ACACCTTTTTTGATCATGGATCTAGACATCGTTGAGCAAAACTACAGAAAACTTCAAAATGCCATACCAG
GCTGTAAGATCTTTTACGCAGTCAAAGCCAACAGCCATGTCAGAATTCTTGAAAGGCTCAGAAACCTTGG
AAGTAACTTTGATGTTGCTTCCATAGGTGAAATAAAGAAACTGCTCGAGCTTGGAGTCACACCAGATAGG
ATGATCTTTGCCAACCCTATGAAGAGAGAAAAGGATATAGCCGAAGCTTACAGAATTGGTCTAAGGCTTT
TTGTAGCCGATTGTCCAATGGAGCTTGAAAAGATCGCAGAAAACGCTCCCGGTTCACAGATAGTTGTCAG
AGTAGCTGTGGAAAACAAGCACAGCGATTGGCCCTTGTCGAGAAAGTTTGGAACGGATATGCTAACAGCT
GTTGACTTGCTTGGTTATGCACAGAAACTGAGACTTAAACCCGTTGGTGTAAGCTTTCATGTTGGTTCAC
AAAACTACAATCCAAAAAGTTGGTCAAACGCAATTGAAAATGTCGCAAAAATTTTCTACTGGGTGGAAAG
AAATTTTGGTATTGAACTGTCGATTTTAGACATCGGTGGAGGAATACCGGTGAAACATTTAAAGCCAATT
CCAACAGTTGAGGAAATTGGTCAAACCGTTCTGCAAGCAGTTAACGAGTACCTACCAAATGTGAGGAATC
TTACCATTTTTGCCGAACCTGGAAGATCAATGGTTGGAGATGCAGGAATACTCGTAAGTAGGGTAATCTT
AAGGTGCCAAAGGGGAAGCGAGGAATGGGTTTACTTGGACGCGGGGGTTTTCCATGGGTTGATGGAAACA
ATTGAAAATTTCAGGTACGAACTGGTTGTCGAGGGAAAGGAAGAAGAAAAGAAGATGCCATTCGTTCTTG
CAGGACCAACTTGTGATAGCGTGGACAAAATCTATGACGATGCCATGCTTCCTTACAACATAACTCTTGA
TGACATAGTTTACTTCATCAACGCAGGGGCTTACACCGTTGAGTATGGAACAAACTTTAACGGTATACCA
TCTCCAAAAGTGTATTTTGTCCAAGACCTCACATAATTTTTCCCCACCCGCTCGGGTGGGGAATTTTTTT
AAATTTAAGCTTGAACAATTTGAACATAAACAGTTCTACTTCTAGGTCCATCGAATTCGCATAAGAAAAT
CCTTTGCCAAGTTCCAAGGGTGAGTTTCCCGTCGAAGATGGGCACACAAACTGAACTTCCAATCAAAGAG
GCTTTTATGTGTGAATCTGAGTTACCTTCTGAATGCCTATAGTTATCGTTCAAAGGAACAAGTTGGGACA
ATTTTTTCAATATATCAAATTTCACAGATTGATCATAACCTTCGTTGATAGTTACACCGGCAGTAGTATG
GGGAACAAAAACAACACAAATACCACTTTTAACTCCTGATTCATCAACTATTCGCTGCACCATGCTCGTT
ATATCCACAAATTCGTCTCTTTGAGAAGTTCTTACGTTCAGAACTTTCACGTTTTTCACCCTCATTCGAA
CATGACGTTTGTTATTATCACTATATACCCATTGTGCTCTTCAAAATCGACTTTCACTTTTTGCGGGTCT
ACCTTGAAAGTATCGCTAACCCAAGAGATGATTTTCTCCTTGATTTTTTCAGAATTTTCTTCAAACTCAC
TTTTTGGAACGATTTCTGTCACTGCGACAGGTCTTCGACGCTGTAAAATTGCTTCCAACCTTTTGTACGC
CGTTTCTCTGCTTTTTTCCTTCTTTCTTCTTTTGAACAATCCAAACAACCACATTTTGTATCATCCCCTT
TTCCTTCCGAAGAGGTTTTTGAAAAAGGTCAGAAAACCTTTTTCAGACATCTGAGCGATGTCTTCCTCCA
GTGGAATGTCTTCTCCCTTGATCCTTTTTGCTATGTTTTCAAAAACCTTTGAAATCCCAAAATCACCGTT
TAAAACCACAGGAAGACCTTTGTTCGTAGCTATGATAACCTCTTCGGAATCGGGCACAATACCTATGATG
TCCAAGGCCAAGGTAGCTTTGACATCCTCTTGAGTTAGCATTTCTCCCGCCTTAACCATTTTTATTTTGA
ATCGGTTCAAAATTACCTTCATCGTTTTTTCGGTGAATCCAAAATTTTCAAGCAAACCGACCACTCTGTC
AGCATCAGATATGGCTGGTATTTCCGGTGTGGTTACGATCAAAGCTTGTTCGGCCGGAGCCACAGCGTTT
CTAAAACCTCTTTCTATCCCGGCGGGAGAATCGATTATTATGTAATCGAAGTTTGGATACAAACTTTTCA
CGATGGCTTTCATATCCTCCGGCGATACCATTTCTTTGGTTGCAACTTGTGATGCTGCGAGCAAGTACAA
ATTCCTAATTTGTTTATGTCTAACAAGAGCATCCTGGGGACTAACTTTTCCATTCACAACATCCAGTAAG
GTGTAAACCACGCGGTTTTCTAATCCAAGAACAACGTCCAAGTTTTTCAAACCGATATCCGCATCTATCA
AGCAAACCTTTTCTCCAAATTTTGCGAGGGTACAACCTAAATTTGCCGTGATGGTTGTCTTACCTACGCC
ACCCTTCCCAGAGGTGACAACGAAAACCTTTGCCACGCTACCACCACCTTTGAAAATTCTTTTTCAATAA
ATTTTACCACATGATCTTTTTTAGTGCTTGACATACAAGATATTGTGGTGGTAGAAAACTTTGTCAATAT
TTTGGTGAAGTGGTAGAAAACTTCTAAACACCACATGAATAAACGATTTTTTAGTGGTAGAAATCTTTAA
ATGCTCATGAATAGCCAATATTTTTGCAGTGATTAAATGTTAGACGATTTTCACCAATAAACGATTTTGC
TTTCAAAATGTTTATTAGAAGTTTTCTACCACCTATTTTTTCGCTTTTGAAGAGTTTTTTGGAAGTTTTC
TACCACTTATCTACCAGTTTTCTACCACTTTTTCTACCACTATCTAGTTGAACGATTTTGCTGATTAGAA
CTGCTTTTTCGTTGTTTGAAAAAAGTTTTCTACCACCCTTTATTATGTATTTCTACTAACTATGGGATAA
AATATTGTGGTAGAAAATTTCATAGAAAGGGGCGGTAATATGTTGGCAAAGTATTGGATGAATCCTGATT
TTCCACATGTAAAAACAGGTGCAACTGTTCAAGAAGCACTTTCAGTTATGAGGAAAAACAGAACTGATTA
TTGCGTGCTTTTGGATGAGAACAATGTTTTCCAAGGATTTGTTTACCGTGCAAACATTGCTGAAGTACAA
ATGGATTCACCTGTTGACAGCTTTGTGGCTTTTCCAGATTATTACGTCTACGAGGACAGTTACATCGAAG
AGGTTGCTTTAACGTTTAGAGAGTCACATGAAACTTGTCTAGCTGTTGTCGATAAAAACCTCGTTATGAA
AGGTGTTTTGACTTTATCAGAGATTTTGGATGCTTTTGTCGCCATGACCGCTATGGATGAACCTGGAACG
AGAATCCTTTTGAAGCTTGAAGACAAACCTGGAGAATTGAAAAAGGTACTAGATGTTTTGGCGGAAAATA
AGATGAATGTGTTGGCAGTTAACACTGTCAAGGACAACGGTTATAGAAGAGTTTCGATAAAAGTCGATAT
AAAAGATCCAAAAGTAGTGGAAAAGGTCCTACAAACGTATGGAGTAAAGTACGAAAAACTGGCAAAGGAG
GAAGGCTTCTGAAAGCAATAATAGCCTTAGTTCAAGGTGCTACCGAGTTTTTGCCTGTTTCAAGCTCTGG
GCATATAGTCTTGCTTGGAAACCTTTTTAAGGTAGAAACCGATGTTTCCCTAACTGTTTTGCTTCATCTT
GGAACACTGCTTGCAATTTTGATTTTTGCAGCAAAACATATCCTACGAGTTTTAAAGAAACCAAGGTTGA
TTTTCCTTGTGATTTTGTCAACTCTGCCGGCTGCTTTGATTGGAATTGCATTTGATGAAATAATCGAAAA
GACTTTTCAAAAGTTGGAATATTTACCGGTATTCTTTTGCATAACTGCTTTGCTCTTGGCTTTGGCAAGC
GCAAAAAATGGTTCAAAAACGATGGAAGAAATGAAAGCTTTGGACTCTTTGATCATAGGAATCTTTCAAG
CTGCTGCAATTTTTCCGGGAGTATCAAGAAGCGGTGCAACCATAGCTGCTGCAATACTCCTTGGTTTTGA
CAAAAAAGATTCTTTGGGATATTCCTTTTTGCTCGCAATACCAGCTATAACTGGTGCCGGATTGTTGAAA
GCCGAAACTTTCAAAATAGCAGATTTGTATCTTCTTTTACTTAGTTTTGTTTCAGGATTGGTTGCACTTT
TTGTTCTAAGAAAAATCGTACTTGCGAACAAACTTAAGGTGTTTTCAGTTTATTGTCTCGTGGTGGCTTT
GATGAGTTATCTTTTGAGGTGATGCATGTGAAATTTGAAGTGTTAATACCAGGTGGAACGATCAGGGTAA
GCCCTTATGTTTTTGCTCCTTATTCAACAGTATGCCTTTTGTACGATGAAAAAAGGCTTATTTTGATTGA
TCCTGGTGGCTTTCCTGCCTATGAAGCTTTGGAAAAGGTTTTGATGGAGAAGAACATCAAACCAGAAGAT
GTTTCAGACATTTTGATAACACATGTTCATATGGATCACATATTCAACACGGTTTTCTTCAAAAATGCTA
CAGTTTACGTTCACGAAAAAGCTTTGGAAAGAAAGTACGCTGACTTTGGGCCATTATCTGGTAAATTGTA
TTCAAACGTTGTATATTCTTGGAAACAAGTTCAAACTCTAAAGGGTGGAGAAACGTTGTTTAATTGCGTC
AATGTTTATTTTACGCCGTATCATTCTTCGGATCACCTTTCGTTTTTGATTGAAACTGAGAACATGGGGA
AGGTTTTTGTGACAGGAGATATATGTCTGACCAGGATCGATTACTACGAAATGATCAAAGGTTACAGAAA
CGACGATGCGGCGAAATTTATAAGAGAAATGTCAAAAAACTGCGATTGGATTGTTTTTCCACACGGTGAG
CCTTTGAAAGTGGGGCAAAAAGAAAGAGGGTGAAAATATGATAGAAGAATTTGTCAATTACCGCGAAAGG
CTGAACAAGTTGATAAACGAAAAAGGCAATTTGCACACCAAAAGATTTTTCAACTTGGACTCGCAAGTTT
ATGCGGACGGAGCTTTGAGTGCAAAGACCAAGGAAATGCTAGGTTTAGTTGCATCGATGGTTTTAAGATG
CAACGACTGCATACTTTATCATCTTATAAGGCTTGTTCAGCTTGGTGCAACTGATGATGAACTTTTTGAA
GCTTTCAACGTTGCTTTGGTTGTTGGCGGATCTATTGTGATACCGCATTTGAGAAAAGCAGTGGAAGCCC
TCGAGGAATTGAGGGAGATGGAGAGAAATGGCAAAACTGTTTCTCTTTGATGGTACAGGTTTAACTTATC
GAGCATATTACGCTTTGGATCAATCTTTGAGCACAAGTACGGGCATCCCAACCAATGCCACTTACGGCGT
TATGAGAATGATGATAAAGTTTCTGAAGGAAAACGTCAAAATAGGCGATTGCGTCGCCTTTGTGATGGAT
AAGAAAACGAAAACTTACAGGCATGAGATTCTTGCAACGTACAAGGCGCAGAGAAAACCTGCTCCAGACG
CGATGATCCAGCAGATTCCGTACATTCAACGGGCCGTTGAAGCTCTTGGGGTTAAGGTTTTGGCTTACGA
AGGATGTGAAGCAGACGATGTGATAGCAACTTTGGCTAAGAAGGGAAGAGATATTTTTGATGAAGTGATT
ATCGTCTCGGGTGACAAGGATGTATTGCAGCTCGTCGATGATAAAATAAAAGTTTTCAGGCCTACTAAAG
GCATCTCTGAGCTAGAACTTTTCGATGCAAAAAAGGTTAAGGAAAGATTTGGCGTTGAACCATCTCAAAT
AGTCGACTTATTGGCTTTGATAGGAGACAGCGTCGACAACGTTCCAGGTGTTAAAGGAATAGGTGAGAAA
ACTGCGGTTGAATTGGTAACTAAATATGGAAGCATCGAAAATATAAAGCAAAAGATAGATCCAAACAGCA
AGGTCGGAAAACTGATTCTTTCAAATTGGGAAGATGCCGAAAAAAGCAAAAAATTGGTTACATTGATGAC
CGATCTAGATCTGAAGGTGAACTGGGAGGAATTAATTTATCAAGGTTTCAAGAAGGAAGAACTTGCAGAA
TTTCTGAAAGAAATGGAATTTGCAAGCATAATGAAAGAACTTGGAATTTACAAAACGCAAGAAGAAGAAG
AGGGTTCTTATCAAAGCGTGACAAGCGAAGAAAAGTTTTTGGAATTGGTTGAGAAAATAAAGAAGAGTCA
ATACTTTGTCATCGATCTTGAAACCGATTCTTTATCGCCTTTGGATGCAAAAATAGTTGGATTTTCTGTT
TCCCTTCCATCTAAAGTTAGCTACTACGTTCCGATAGCGCATAAGCAAGGACCGAACATCAGGAAAGAAT
TGGCTTTTGAAAAACTGAAGGAAATTTTGGAGGATAAATCCGCAAAAGTCGTTGGACAGAATTTGAAGTA
CGACTACAGTGTTTTGAGAATGCACGGGATAAATCCTGTCACACCACACTTTGATGTTATGATCGCCGCT
TACCTTTTAAATCCTGACGAAAAGAGGTTCAGCTTGGATGAACTTGCCCTAAAGTTTTTGAACTACAAGA
TGATAAGTTTTGAAGAAATAGTGAAAAGTTCATCTCCGCTTTTTGGTCCAACTACTTTTGCCGATGTTTC
TGTGGAGGACGCAACTAGATACTCAGCCGAGGACGCAGATGTTACAAGAAAGCTTTATGAGCTTTTCATA
GTCAAACTTCACGAACAAGATTTAACCGATGTTATGGAGAAAATTGAAGTACCCTTGATACCGGTTTTGG
TTGAGATGGAGCTAAATGGTGTTTACATAGATGTTGACTATTTGAGATCTTTGTCGAGTAAATATGCGAC
GAAGATGAATCAATTGGCGGATGAAATATTCCGCTTGGCTGGAGAAGTTTTCAACATAAACTCTCCAAAG
CAAATAGGGTACATTCTTTTTGAAAAACTCAAGATAAAGCCAAAAAAGCGAACACCCACCGGGGAATTTT
CCACAAGAGCCGATGTACTGGAAGATTTGATCGATGAACATCCGATTGTGCCTTTGATTTTGGAATACAG
AAAATATCAAAAACTCAAGTCGACTTATTTAGATGTGCTACCACAGCTTGTTCATCCTAAAACAAAAAGG
GTGCACACAAGTTTTCATCAAACGGGAACTGCCACAGGAAGACTTAGCAGCAGTGACCCCAATCTTCAAA
ATCTTCCCACAAGGCATGAAGAGGGAAAGGAAATAAGAAAGGCAATCGTTCCACAGGAAAAAGGTTGGTG
GATATTGAGCGCCGATTATTCACAAATAGAATTGAGAGTTTTAGCACATCTAAGCTCGGATGAACGTCTT
GTTCAAGCGTTTTTGAACGACGAAGACATACATGCTCTGACTGCTTCAAAGATTTTCAAGGTGGATTTAA
AAGAGGTAACACCTCAGATGAGATCGATTGGAAAACTTGTGAACTTTTCGGTCATCTACGGTGTGTCACC
GTATGGTTTGGCGCAGAGAACAGGTTTAAGCTACGAAGAAGCGCAGAGGTTCATAAAAGAGTACTTCGAG
CTCTATCCACAAGTTAGAAGTTACATTGAAAAAACGATAAACTTTGCCAGAGAAAAAGGATACGTTAGAA
CACTTTTTGGTAGAAAGAGAGAAGTACCACAGCTTAGATCGAAAGATAATTACGTAAGGCAAGAAGGTGA
AAGGATAGCGATTAACACACCTGTCCAAGGAACAGCTGCCGATATAATGAAACTTGCGATGATAGATGTT
TATAAAAAAATTAAAGAGAATAATCTCAAGGCAAAGATGATTCTGCAGGTTCACGATGAACTGGTCTTTG
AAGTCCCAGAGGATGAACTTGAAAAGGTAAAAGAAATCGTCAAAACAAGTATGGAAAATGTGGTAAAATT
ACTAGTACCACTGAAAGTGGAAATCGAAGTTGGTCAAAGTTGGGAATAGGAGGAATGGTTAATGGACGTA
AGAGTTATCAATGCGTTGTTAAATGCAATTGTTAGCACTTTTGAATTTTTGCTTGGAGTGAAGCCAAAAG
TCGGTAGACCAAATGTGCTGAAAGAGATTCGACCAAAATACAACTTGGTTACGATAATAGGTTTTGTTGG
AAGCGCTGAAGGAAGTTTGATTTATTCCTTTAAACCAGAGCTCGCTTTAAAGGTAGTCTCAAAGATGATG
GGTAACACATACGAAACTGTCGATGAATTTGTCATGAGTGCGGTTGGAGAAATAGGTAACATGATAGCAG
GTTCTATGGCTGTGAATTTGGAAAAAATAGGTGTGAAGATAACCATAAGTCCTCCCACGGTTGTTGCGGG
TAAAGAGTTAAAAGTGACAGTTGAAGGCTTTGTGGTGGGATTACCAGTGGGTGTATTTGAAGAAGAGGAT
TCTGAAATTGTCATTTCTTCAAAGGGATCCATTTTGATAATGCCAAAACATGAGTAGGTTTGCCATCTTC
TTTCAATTTGGGGTAACGGTTGTTTCAAATATCCTGGTAGGGACCGTTCTTGGTTATTACATCGATAAGT
GGACTTTCAACAACAAAGTTCTTTTTGTTGTTTTCATATTCCTGGGGATTGCGTCAGGCCTGTACAACGG
CTTTAAATTTTTGCTGAAGGAAGCTGAAAAGTATGACAAGCGCGATAAAAAAGATGATAAAAGTGATAAT
CCTTTTAGGACTGATTGAAATAGGTTTATTCTTAGTTTTCTTTGGTGGAAAAGCCGCCATATGTGTTATC
TTAGGCTTATTTGCTTCGTTAGTCAACCTGCTACTTCTTTGGCGTGATGTTAGAAAATGTGTTGTCAAAA
GAAAGCCAATGCTTGTATCAGGATATTTGATTCGCTATACTATAAGTGGCGTAACTTTAGCATTGGCTAG
TTTGATATCAATTCCGGGTGTCTTTGGGGCATTCGTTGGATTGATGAACGAAAAGTTTGCGGCCTTTTTA
TCCTGGAGGTGAACGGGTGAAAATAAAGCTCTCGAGAAGAGCAAAGATTGGTTTGACAATCTTTCTTGTC
GTTTACCTTGCGATAGGAATACCAAACGCAATAATACTTTCCAAACAAAGTATGTCTGAAGCCTTTAAAA
ATGTTGCCAATCGATGGATTGTTCAACTTCCTTTTGGACAAAGTGCTTTTTTACGAATTAATCCTTTAAC
TTTGATCATGACATGGATGATAATGATATTCCTTGCGTGGTTTGCCTTTTCTCTTAGAAAACCAAAACTT
ATTCCTGATAGGAAACAAGCCGCTGTTGAAGCTTTGTTTGAATACATTTATGATATGGTTGAAACTGCCA
TACCAGATCAAAGATTTATCAGACCAACTTTTTACGTTGCCTGTACGATATTCATCTTTGTTGCGTTTTC
AAACATTTTGGGTGGTGCAATTCCAGGTATAACTGTTGAAGCGAACTCCCAGGGTCAAGTTATAAAGGTT
GTTTTGTTTTCAGATACCTGGTTTTCTCCGACGGCAGATATAAACACAAATGCTACATTAGCTGTCATGG
TTTTCTTCATAAGTCAGATTTTTGGAATAAAAGCGAAAGGAATCAAAGGTTGGTTGAAGTCATGGTTTGA
ACCTCTTCCTTTCATGTTTCCAATGAATGTGATTGGTGAGCTTTCAAAACCAATATCCCATTCTTTAAGG
CTTTTTGGAAACATAGCAGGCGGAGCATTGTTGACTTATCTTTTAAGCTACATGGTCAAGTATCTTTTCA
TGCCAATTGTTTTTTGGGGATTCTTTGGCTTGTTTGTCGGTTTGATTCAAGCTTTGGTTTTTACTGTGCT
TGCAATAGCTTATATTGCGTCAGCCATATCTTAAAAGGAGGGGTTTTTGATGGAAAATGGTCCAACGATT
GCTGAAGCTTTAATTCAAATGGGAAAATTCATAGGAGCAGGTATTTGTATGGGATTTGGTGCCATTGGGC
CAGGTATAGGTGAAGGTCACGTTGGACGTGGAGCAATGGAGGCCATGGCAAAGCAACCTGAACTCATGGG
TACTTTAACAACGAGAATGCTTCTCTCGCAAGCTGTTTGTGAAACAACAGGTTTGTACTCCTTGTTGATC
TCAATTTTGATACTTTTCGTTCTATAAACGAATTTTATCTTGAAAAGTCGAAGAAGCAGTTCAAAAAATC
TTCTTTGCAATCCATCGTGGCCTTTTGTTTTGCCTGCTGAGGAGGGACAGTATGGAGAAAGAGCTTCTTG
ATTTTTTCGCAGAACTTGAGAAATTCATTCAAAGCACCCCAAAGTTCACAGAATCACTGGTGTGGCTTGG
AAGATTTCTAGGAGCGGGTATTTGCATAGGAGCAGGGGCATTAGGTCCTGCGATAGGAGCAGGACACGTT
GGTGATGGAACTATGGAAGCTATGGCAAGGCAACCTGAATTGGTTGGGACGATGACGATACGAATGTTGC
TTGCTCAAGCTGTTTGTGGAACAACGGGGCTTTATTCGTTGTTGATAACGTTGTTGATTTTGTTTGCAAT
TTGAGGTGATTGAAAGTGGGCTTTGTCGAAATTAATTTGACGAGTTTGATTCAATTGATCAACTTTTGCG
TATTGTTGGTCCTACTTTACAAATTGCTCTACAAGCCACTTATGAACGTGGTTGATAAAAGACGCGAAAA
AGTTCAATTTGAGCTTGCACAAGCAGAAAGAGAAAGACAAGAAGCTTTGGCTTTGAAAAAAGAAGCTGAA
AATATCTTGGTGGAAGCAAGAAAGCAAGCCGAGCAAATCGTTGAGAATGCAAGGCAAAAAGCAGAGCAAA
TGATAAATCAAGCAAAGAGCCAAGCTAAAGAGGAGGCTGAAAGGATCATAGGCGCTGCAAAGGTTCAAAT
TGAAAAAGAAAAACAACAAGTTTTGGAGGAAATTGAAAGAAGAGCAACCGAGATTGCCGTTGTTTTGGCA
ATGAAAATACTTCAAAATGTTTTAGATGAGAAAGCCAAAAGAGAATATTTGATCAACATCCTCCAGAGGG
AGAACTTAAAATGAGGTACGTACAAATCGCACCAAGGTATTCAAGGGCTTTACTGATGGTTGCACAAGAA
CTTGGAAAGGTTGAAGAGTATCGAAAACTTTTAGTCGTCGCAAGCGAAGTTTACAAAAAACTCAAAGATG
CTTTGGACAATCCAACCATTTCTGCGGAAAAAAGGTGTGAAAAACTTGTCAAAGTTTTAGAATCAATGGG
TTTTTCCGTTGACAAACCTTTTAAGAATTTCTTAACGATTTTGTTTGAGAAGAAAAGGCAGAAGGCCTTT
CCGTTGATAGTCAGATACTTTGAATTGATGGAGATAGAGTTCCAAATGAAAGTACCTGTCGTGCTTGTGA
TGCCTTACGAACCAAGTGATGAAGAACTCAAGGTTTTAAAAGCGTTTGTTCAAAGATATACCAAACGCGA
ACCAGTGTTTGATTTGAAAATAGATCAAAGTTTGATTGCAGGATCGATTTTGGAGTTCGAAGGAAAAAAA
TTGGATATTTCTGTTACTGGAAGGTTAAAGAGAATAATCCAAGGAGTTTTGGAAAAGAGGTGATAAAAGT
TGAGAATAAGCCCGGGAGAAATTTCGAAAATTTTGGAAGAAAAAATCAAGGAATTCAAAGAGGAGATAGA
CCTTCAGGAAACAGGATGGGTAGTTCAAGTTGGAGATGGTATAGCACGCGTCTATGGATTGAACAACGTA
ATGATGAACGAATTAGTTGAGTTTGAGGAGACCGGAGTAAAGGGTTTGGCATTTAACCTGGAGGAAGACA
ACGTTGGTGTTATACTCCTTGGAGATTATTCCAAGATAAAAGAGGGACACAAGGTCAGAAGGCTTAAAAG
AATCATCGAAGTTCCTGTCGGTGAAGAATTGCTTGGTAGAGTTGTCAACCCACTTGGAGAACCACTGGAT
GGACTTGGACCAATTCAAGCAAAGCATACAAGAAAGGTTGAAATAAAAGCACCCGGTGTGATTTACCGAC
AGCCTGTTAACACACCGCTTCAAACTGGTATAAAAGCCATAGATGCCATGATTCCTATTGGTAGAGGTCA
GCGTGAGTTGATAATAGGAGATAGGCAAACCGGGAAAACTGCGATTGCAATAGACACGATAATAAACCAG
AAAGGCAAAGGAGTTTACTGCATATACGTTGCAATTGGTCAAAAAGCAGCGGCAGTTGCCAGGATAGTCG
AAAAACTGAAAGAATTCGGGGCCATGGAGTACACAACAGTTGTTTTTGCCTCCGCTTCAGATCCAGCAGC
AATTCAGTACCTTGCACCATACGCAGGATGCGCCATGGGAGAGTATTTCATGTACACCGGCAGGGACGCG
TTGGTGGTTTACGATGATCTTTCAAAGCATGCCGCAGCTTACAGGCAATTATCTTTGCTTTTGAGAAGGC
CACCTGGAAGAGAAGCTTACCCTGGAGATATCTTTTACCTTCATTCCAGGCTCTTGGAAAGAGCTGCAAG
GTTCAGCGATGAATACGGTGGGGGTTCTTTGACTGCGCTACCGATAGTTGAAACTCAGGCAAACGATGTT
TCTGCTTACATTCCAACCAACGTTATATCCATCACCGACGGTCAGATTTACTTAGAGCCTGGGTTGTTCT
ACGCTGGTATCAGACCGGCCATCAACGTGGGTTTGTCGGTGTCGCGTGTTGGTGGAGCAGCTCAGATAAA
AGCGATGAAACAAGTAGCAGGAATGCTCAGAATAGAACTTGCACAGTTCAGAGAACTTGAAACTTTTGCA
CAGTTTGCATCTGAGCTTGATCCAGCCACGCGTGCGCAGATCATAAGAGGACAAAGACTCCAGGAACTTT
TGAAGCAAGATCAGTACAGCCCGATGCCGGTTGAAGAGCAAGTTGTGGTTTTGTACGCTGGGGTAAATGG
ATACCTCGATGAGCTACCAGTTGAGGCAGTTAGAAAGTTTGAAAAGGACTTCCTTGATTACATGAGAAGT
TCGTACGCCCACTTGTTGAGAAAAATAGCCGAAGAAAAGCAGCTGACCAAGGAAATAGAAGATGAGTTGA
AAAAAGCCATCGAGGAATTTTTGAAAGGATGGCATGAAAAATGAGCAGGGGAAAACTTAGGGCAATAAAA
AGAAAGATACAAGCAACGACGTCTTTGATGAAGATAACAAAAGCCATGGAAATGGTCGCCAGAGCGAGAA
TTAAAAAGCTGGAAGAAGGTTTTAGACAAGCAAAGAATTACATAGAAGGTGTCGAAAAGGTATATAGACA
AATAGATTTTCAGTTTTGCAATCATCCGTTTGTGGTTGGTTCTGGAAAAAAGATACTTGTGGCGATTGGA
AGCGATATGGGATTGTGTGGCGCTTTCAACGCTGAAATGGCAAGCCAGGTGGAAAAAGTCCTAAACGACT
ACGATGGTTTAATAACAGTTGGGGCAAAACTTGGTGCGCATTTTTCTGGCTCATCGAAGCTGATCAAAGC
CTATCAGAGGATGTACGAAATACCTACCTTTAGTTTTGCATCACTTTTAACGGAAGAATTGATAACCCTT
GGTGGAAACGTGGATGTTCTTTATGTTAAATTCATAAACAAGCTTGTTCAAAAGCCTCACCTTTTAAAGT
TGACACCTTTGAAAACGGAGGGAAAAGTCAACAGGTACGAGTACGAACCTATGAGCGAAGAACTAGCAGC
AAGCTTTGCCAAGTTTTACGTGGTTTCAAAGCTTTTTTACCTTTTGTACGAAACCAAGCTGAGCGAAATG
TATTCAAGGCAAAATGCCATGAGAAATGCCACAGAAAACGCCAAAGAAATGATAAGAAAATTGACCTTGG
AGTACAATAAAGCAAGACAAGCGTCTATCACGCAAGAACTGATTGAGATCGTTACTGGAGCAGAAGCGCT
GAAGGAAGAATAGGAGGGATGAACTTGCCTGGAAAAGGTTACATAGTAAGGATAATAGGCCCAGTTGTAG
ACGTTAAGTTCGATGAATCGGAATTACCAGATATATACAACGCTCTTGAAACGATAAATCCACAAACGGG
TGAAAAGCTGGTTTTGGAAGTGGAACAACTTCTTGGAGATAACATTGTGAGAACAATAGCTCTTGATTCG
ACCGATGGTTTAGTCAGAGGGCTTGAAGTTGTTGACACAGGTAGACCGATTGTGGCACCGGTTGGAAGAG
GAGTGCTCGGAAGAATTTTAAACGTCGTCGGCAAACCAATAGACGAAAAAGGTGAGATAATTGCGGACGA
CTATTGGCCGATTCATAGACCAGCTCCAAAGATAACCGAACAAAAAACTGAAATTGAAATCTTAGAAACA
GGTATAAAGGTTATAGACCTTCTTGCTCCGTTCCCAAAGGGTGGGAAGATAGGTTTCTTCGGAGGAGCCG
GCGTTGGAAAAACAGTTTTGGTGATGGAGCTTATAAGAAACATAGCGATAGAACAGAAAGGTTTTTCGGT
TTTTGCAGGTGTTGGAGAAAGAACCAGGGAAGGAAATGAACTGTGGTTGGAGATGAAGGAAGCAGGAGTT
TTGGAGAATACGGTTTTGGTCTTTGGACAGATGAATGAACCTCCTGGAGCAAGGTTTCGAGTTGCTTTGA
CTGCTCTCACCATTGCAGAATACTTCAGAGATGTGGAAGGAAGAGATGTTCTTTTGTTCATAGACAACAT
ATTCAGGTTTGTTCAGGCTGGGAGCGAGGTTTCTGCACTTTTGGGTAGAATGCCATCCGCAGTGGGTTAT
CAACCAACACTTGCGACTGACATGGGAGAGTTGCAAGAGAGAATAACATCGACTCATAGGGGATCCATTA
CTTCTGTTCAAGCCATCTACGTTCCAGCTGACGATATAACTGACCCAGCTCCAGCAACAACCTTTTCGCA
TTTGGATGCCTTCGTCGTGCTTTCAAGAAAAATAGCAGAGCTTGGAATTTATCCCGCAGTTGACCCGCTT
GACTCTACTTCGAAAATTTTGGATCCAGCGGTTGTGGGTTGGGAACACTATAAGGTTGCAAGAGGAGTTC
AAGAGGTTTTACAAAGATACAGAGATTTGCAGGATATAATCGCAATACTGGGAATGGAAGAGTTGTCTGA
AGAAGATAAACTCATTGTTCAAAGGGCAAGAAAAATACAAAGATTTCTCAGTCAACCCTTTTTTGTTGCC
GAGAGGTTCACAGGTGTTCCTGGAAAGTATGTTCCAATATCCGAAACTGTTAGAGGTTTCAAAGAGATAC
TTGAAGGTAAGTACGATGACCTTCCGGAGCAAGCGTTCTTCATGGTTGGAACAATTGATGAAGCTGTAGA
AAAAGCCAAGAAGCTGATGCGAGGTACTGTGGTATGATAGAGGTTGAAATTTTATCGCCAACTTCGGTTT
GTTGGAAAGGTAAGACAAGTTTTGTGCTGGTGAGAACAGTCGTTGGTGCCATGGGAATTCTTCCAAGAAG
GGCACCCATCGTTGCTCAGCTTGCCGTTGATTACGTTAGGTGTGTTACAGAAAATGGCGAAAAAGTTTTT
GCCACCTATGGTGGTTATATGAGTTGTGATGGGGAAAGCAAGATTACCATAGTGGCGAGCGTTGTTGTTC
CTGCCGAAGAACTTGATCCACACGTTTTTAAAGATGCCAGAGAGCGTGCGGAGAAGCTGATGGAGTTTGA
GAAAAAGCTTTATAAAAACGCAAAGGTAGAGGTGGACGTTAAGAAGGGAAAGTGAGAAATGATTTATTTC
CTTTTGGTGGGAGGTATATCGCTGTTGATCCTTTCGATATTTCTTTTCTCAAAATCATTTTCCGAGCTTT
CATGTCGGACTATTTGGTATATTTCAATCGCGTTGATTTTGTTTTTCCTGTCAATTTTGTTATCATATTT
TTTAAAGGGAGGGTGAAGGGTGGATAACAAAGTGCTTTCTTTCTTCAGTTCAAAGAAGTTTCCGGAGGAA
ACCGCTTACTATTATTTGTTAATCTTGTTTGTAATCTCCAATTTTTTGGCATTAATTGCGTCGATAATTA
AAGTAGCGGCATATTTTTCAACTGGAGCTTCCCATTTTCTTGGTTTTTCCCAAGGCTTGGGCTTGGCTTC
AGCTGGAGGTTTGTTGATCATTTTAGCTAGAATAAGGGCAATTGTTAGAAATCTTTTCTCGAGCATTTCT
AAGCGTTATCCTGAGTACGCGTCGGTTTTTTTGAAATTCGACGAGGTGATGGTTAACGTTGGTATATCAA
TAACCGCGGCTGGTTTGATTTTGAACCTGTTCTTGCCGTTTGGATTTTTGGCGGTACTTTTGGGAATAAC
CTTTTGTTTTCATTTCCTAGTTAAGGCTTTAAAGGATCACGAGCAAAACGAAATGAAAGTTGTTTTAAAA
ATTACTGGCTCAGACAAGTTATCAAGCTTTTTCTCAAATGTAGTTGTTGATAAAAACACGTTTGTACTCA
TGTTTATAACGTTGTGTGGATATTTGCTGTTGCATCCTGAATATTTCCAATCCATAAAGGATTATTATGA
ACACAGAGGAACTATTCTTACAAAGGAGGAGAAAGCATGAATTATCGCTTTGTAACAAGAGGCTTTGACA
GTTCTCCGGCTATAGAACATTACCTTGAAAAGCGGTTGGAAAAAGTTGATAGAGTGCTTACAGACGAGGA
AGTGATCTCGGCGGAAATAAAAGCCGAAAAGGATGCCGTGAATTACGTTTTGAAAGCAAATCTCAACTTG
AAAGGAAATACGATAATAGTTCAAGAGAAGGATCCAGATATTTACGCAGCGATAGATAGATTGTGTGATG
CTCTTGAAAAAAGAGTAAAGAAGCTTAAATCATCGATGAGAGATCGAGGTCGAACAACATCACAACGAGA
GGTTGTTTCACAGCATTCTGAGGATATCTTGGAGGTTGAAAGCGAGGAAAGTTTGGAAATTGCTGAAACT
AAAAGGATTCCATTGAACATAATGTCTTTGGAGGAAGCTTTGCTACAGTTTAAAACCATGAATCGGCAAT
TTTTTGTTTTCAGAAATTCTGAAACAAATGAGCTTAACCTTCTCTATTTGAAAAAAGACGGAAAGGTCGG
TTTGATAGAATTTGTAGACTGAGGTTGAAACACTGTGGCCGTTCAGCTGATAGTAAATGTATTTGAAGAC
AAGGTAAACGGAGCCATTCTTGAAGAAGGCGTTTTACAGGAGTTGTTCATAGAAGAACTTCAATCGATCT
CGGGAAACTTGTACGTTGGAAAAGTTGAAAAAATAGTTCCAGGGCTTAATGCTGCTTTTGTAAACATTGG
TGAAAGCAAAAACGCTTTTTTGAAACTGCTCGATCCTTCGAAGTTTTACATATCCGAAGTTTTAAACGGT
AACACCATCAAAGAGGGTAGCAAAATATTGGTTCAAATTAGAAACGAAAACGTTGGAACCAAAGGTCCTC
TTGTAACCACCAAAATATCTCTGGTGGGACGTTTTGTTGTTTACTTCCCTTTGTCAAGGATTAGAGGAAT
ATCCAAGAAAATTTCCGATAGTGTAGAAAGAGAAAGGTTGAAGAAAATCTTTGAAAATCTTGGAAAAACC
GAAGGAGTGATAATTCGAACAGCTTCAGAGTACGTAAACGACGAATTGATATTGGAAGAGCTTTCTCAGC
TAAGGCAAAAATGGCAGGAAGTTTTGGCTTCGTTTAAAAGAGCAAAAAAACCAAAGCTTTTGATGGCAGA
ACCAACAGCCGCTGATTTCATAATAAGGGAGAGATTGAACAAAACAATAGACGAGATAATAGTTAACTCC
CAAGACATGTACGAAAAGTTCAAGCAAGCATGCAAGGATCTGGCTAAAAAGCCTTTGATTCGACTTGTTG
AAGGAGACGTTTTTGAAAAGTTTGGTATCTACAACCACATAAACCAAGCGTTGGAAAGGAAAATCTTTCT
TCCAAGCGGAGGTTATGTTGCAATAGACATAACAGAAGCATTGACTGTATTCGATGTAAATTCCGCAAGT
TTTGTTGGTGAGAAAAATCATGCAGAACTTGCGCATCGAATAAACATCGAAGCAGCAAGAGAAATAGCAC
GTCAATTAAGGCTTAGAAATATCGGTGGGATGATCATAGTGGATTTCATCGATGTTCCATCTAAGGAATA
CAGAGATAAATTGGTTAAGGAGCTACAAGAAGCTGTGAAAAAAGATTCTGCAAGGGTTGAATTGATAGGC
TTTACGAAGCTGGGACTTTTTGAAATGACTAGGAAAAGGAAACAAATACCTTTGGATCAAGTTTTTTTCT
CAACGTGTCCAATCTGCAAAGGTAGCGGTAAAGTAACTTCCCCAAATATCGTGATCAAAAGACTTTTGGA
TGAGTTAATTTCTCTATCGAAGGAAGATTTTTCAAAGATAAAGGTATCACTCCATCAAAGGTTTTCAGGT
TATCATGAAACCATCAAACAAAAGCTTCCGAATGAACTGAAAAACAAAGTCGTTTTTAGCTTTGATCATT
CAAATCCAAATGAGTATTTGATAACACTTGTTAAGAAAGGCTGATCAGCTGTTTTTTGATCTAGCTGAGA
TAACCTGCGCCAGCCATACACCCTGTGCCTGTAGCTTTGAAAGCACAGATTCCATGGCTGAGAATCTATT
CCAAAGCATTTGCTCCTTTTTTTGAAGTCTTTCTATCCAGTTTTCAATTTGCTTAGCCAACGCACGCTTT
TCTCTGTTTATGCTACCACTTGTTCCTGCAACGCGATCTATCATTCCAGCCGTCCTTGTAACTTCTCTGA
TGTAAGAAAGCAATTTTTGTGCAAAACCGTTGTTTGGTTCCCCGAAAAATTGCCAAACTTTGTATGGATC
TTCGGCTACTTTAGCCATGAGTTTGTCTTCATCCAAAACTATTTTGCCAATTTTTATATTCTGATAATCG
AATCTTCCTGTAGATATGCCTAGCTCGGCCAAAAGCTTGATGTCGCCTTCCACTTTTGTATATATGAAAG
CCCTGATGTTTTCAAAGATGCGTCTTACCAGGGGATCGTTTTTCAAAAGTCCTTGTAACTTTTCTTCCTC
GGTCATCTCTTCTTCGCTTTTTCCTTTGACCTCATTTTCCGTCAACTTTGTGTAAAGATAATTCATCACT
TCGTTCCACTTTTCAACGAATTCCTTTATTTTTTCTCTCATTCCGTTGATGTCAGTGCTGACTGTGAATT
TTTGAACCTCGTTGGATGTTTCCGCGACACTTATGGTAATTCCTTCATACGAAAAATCGTTTGAATCTGA
GTACAAATCTTGCCAATTTATACCATCGCGACTGATTTGAATTTGTGCGACATTTCCTACGCTGAAAACA
GCGTTGTCAAGTCCAAGAAGCTGGGAAAGATTCGTTCCATTGTCGTCAATTGAAATCGTTGTTGCACCTG
TTTTTGTCGAAACGAACACCAATTTATCTTTACTTGCATCGTAAGTCACTGAAACACCGGCATTGCTGTT
GTTTATGGTGCTTATCAGCTGACTTAAAGTCATGTTGGTTGTAAAGGAAATTTTCACACCGTTTATAACA
AGCTCTCCACTTTCAACCGATATGCTCCTGTAAGACGCTATTTGAGAAATTGTTCGATGCAGTGAGATTG
CTCCAACGTGGACGGTACTTTCCATGATGTAGTTGTTTTCAACTTGAACGACTGGGGCGTTTTCGAGGTT
GAAAACTTTCAAGAAATTTCCGCTGTTCTGTCTTATGGCAAAGGCTTCATCACTTATGATTTTCAGCTTT
CCTTCCTGAAAAACAACATTTCCCTTCCCAAAGATTTCCTCAAATTTGCTTAAGATGTCCGTTATGGTAT
CAGAGGTTTTTACCTCGACAGTATAGTTTCTCGAGCCTTTTTGAACAGTTAATGAAGAATCCAATGGTGT
ATATCTGTAATTCAATGTTCCAAAAGTTGTAGAAAGATCTATTTCATCAGGCCCAATAGTTCTGCCACTT
ATAAGGCTGCTTCTTGTGGCAGTTGATAAAACCTTTACATAATAAGTTCCATTCAAAGCCACGGAACTGG
CTCGAATCGTCAAAATTTTTGAGTTAGTTTCAACATTCTTTGCCAAAAGAGTTGATTGGAGTCTAAAGGT
GGAAAGAAAGTCAATGAAACCTTGCAGCTTTTCTCGAACTTGTTGGTAAGCCTTTTGCTTCAACTCCAAC
TTTTTATATTTATCTGTCAACCTTATTACAGGTTGGGATTCTATTTCCATAAGCTTTTCAACGATGCTTG
CCGTATCCAATCCAGAAACAACTCCGGAGAATTGAATTTTGCTTTGGTTTTGGTATCTGTAATTTATGAT
GTTCGCAATGTTCGAAATATCCAAGTTTTTCACACCCTTTCATCAAACAGCATGCCGATCAACTCTTGAA
GGTTTTTGGCTATTCTGATGGCAACTTCTGTTGGTATTTGCCTTATGATTTCGCCAGTTTCCTTGTCCTT
AATTTTCACAATTATAATGTTTAACTCCTGGTCGTATATGAATTGCGCTTCTCCTCTGAAAATTATCTTG
ATTTTCTCCAACTTTTTTTCTATTTCCTTTATCAAATTTTCAGCATCAAGATTTCCTGGTTGTTTTTCCT
GTTCTAAACGTTGTTCGTTCAGATGTTGTTGAACTTTGACAACATTTGCTTTTGTAATGTTATTTTGTTG
GATTTGCTCTGAAACATTAGCAATCTTGTTTATACCCCCGGTTGGTTCTATCCTCATACCATTTCACTCC
ACCTTCAATAATCTTCCTCATTATTATTAATCGTCAACGCTGAACTTTCCTTTAGCACGATTTTGTGGTA
GTATATTTGTGTATGATGATTAGAGTACTTGTTGGCATGTTGATTGTTTGCTGCATAGTTGTTTTTGGTT
CAGTTGGGTTGAAGATAAACCTTTCTGGCTCTGTTGAAACAAAAAAGCTGGTTGAAGATATCAGCCGTTC
CATCGTTTCTTTGTTACCTAAAGAAGTTTATGCCGAAATAAAAGTCAACGATGAGGTTGTTTTTTCAAAT
TGGCTGGATGAACAGCCAGAAGTAATTTACCAGCAAAGTCTAATGGCAACTTACGATGGCTCCAAAGATG
TTTATGAAGTCAGCTGGTTTGACGAAAATGGCCAAAGGCTTTACAGTTGCGTCTACACTCCGAGGGGGGA
AAGGCCTTACTTTGAATTTGTTCGAGAGTGCGTTCATTTACCTTTGGAAAGAGCTTCCTTTTGGTTGTTA
AAAAACGATAGATTTGACGAATACTTAACGCTTACTTATCACCCAGCGATTGATGAGTATGGAACTTTTA
GCCCTGATGGTAAGTACTTTGCATTCATAACCGACAGACGTGCGGGAAACCGGGATATTGCCCTTTTCGA
CCTGCAAGAAGGAACTTTGACTATTTTACCAATATCTGGAAGTAGTGAGTATTTCCCAAGATTTTCACCG
GATGGCAAAAGGATAGCCTTTCAAGGATCACTCCATGGGTTTTGGAACATCTATGTTATGCCTTTACAAG
ATTATTCAAGGAATATCGTTCTTCTTTCTGCCGGAAATTCTCCTGCTTATTGCCCAAATTGGTTTTCAAA
CGATGTGGTGATCTACGTACAAGACACCGAGCAAGGAAACGCTTTGTTCACTGCAACTCTGGGTCGAAGA
AGAACTCGCATAAATTTGCCGGAACCTTTTGACATGGTCTTTTCCCCCGTAGTTCACGATGGGATCATTT
ACTTTGTTGGACTTAGGAACTCAAATTTTGGGATATACGCTTTAACGAAGGATGGAAAAATTGTTGAAGT
GGAAAACACGCAGTTTAACGAGCATGATCCAGCCATTTCCCCAGATGGAAGGTATCTTGCGTATGCTTCG
AATGTAACTGGTTACTACACGATTTGGGTTAAAGATCTTGTGACGGAAGAAAAATGGTGCGTCACGGAGA
ACATACCCCATGACGCTTTTTATCCCGTCTTTTCGCCAGACGGAAAATACATAGCTTTCAGTGTTTACGA
AGGGAGATACGAACCTGATATATGGTTTGTGAGGTTTAAGCCTTCGAGGTCAGATTAACAAGTTCAATTT
GTTCTTGTGTGCTTAGAATTTCCTTTGCATTCAGAATGATCAAAAGTTCTTCCCCTAGCTTCGCAATGCC
GAGTACAAGGTTGCTTTTGGTACCGCTTATGTCGGCAGGTGGTTGTTCTATCTGTTGGTCTGTCAAAGTC
AAAACTTCATGAACCTGATCGACCAAAAGCCCTACGCGTCTGTCATCGAGGTTTACGACGATTATTTTTG
CAGAGGGTTTTCTTTCCACGTCCTTCATCTTGAATTTCTTTTTCAAATTTATCACCGGTATCACGTTTCC
CCTAAGGTTCATGACTCCTTCCACGTATTCACGTGATTCCGGTATCTTGACTATCTTACCAACTTCCACT
ATGCTGTCTATAACCATGATGTCAAGTGCAAACTTTTCTTCCCCCAACAGAAAGCTAACTACTTTCAACT
CCATCGGCATCACCTCTCTGGTCGATTTTTATTCGATTATCATCAAAGTTTGCTGAGTTTCAACGGTGTC
GCCCTCTTTGACCAATATTTTTGCAACAACACCTTCGTACTCTGAAACTATGTCATTTTCCATTTTCATA
GCTTCAAGTACTGCTAACTTTTGTCCACGGCTTACCTTTTGCCCCTCACTTACGGTAACTTTTAGGATGA
TACCAGCCATGGGAGATTTAACTTCGTGTGCTGTTTTTGAAACAGCCGAGGAAGTTTGCGGCTTGCTGGA
TTGAACTTGCTGAGAAACAACCGGTTTTTCCAGCTGTTTTTCAACAACTTGATTTTGAGAAGTTGTTGTT
TGTGAAACAACTTTGGGTTGAACAACCTCTTGTACAACTTGGGCAACTGTACTTTGCCCAAGTTCTTCCA
CCTCGACGATGTATTCTTTACCGTTAACTACCACCCTGAACTTGCGCGCCATTTTCTTACCCCTTTCCAA
CCGCTTTTTCTCCAACTAATAAATCTTTCTTCAAATGAATAAATTCTTGTCTTTCCTTCTAATTGTGAAG
TTAAAGTGATTGGTTTTGAAAGTACTTCGCTCAAAGCTGCAGCTATTGCAACCACTTCGGCTTCATCGTC
AGATTGTTGTTTTTTTTCCTCAACTTTTTCTTCAACCTTTTGCGCAGCTTGGATTTTTTTCTTTGGCTTT
CCTTTTGCCAAAAGTTCCATGATTTTGAACACGACAAACAAAATTGCAAAACCAAAGAAGACAACTATCA
CACCAATTACCATATATGAAATTGGTGACATAGATTCACCTCACAGCGGTATGTTACCATGCTTTTTCTT
TGGAAGCGAGCTAACTTTTGTCGAGCAAATGTCCAAGGTCTTTATCAACCATTCTCTAGTTTTTGCAGGT
TCAATCACCGCATCGATGTATCCTCTCGAAGCGGCAACGTATGGATTTGCAAACGCTTCGCGATATTTTG
CGACCAGCTCTTTTCTTTTTTCTTCTGGATTTGGCGCAGATTCGATTTCTCTTCTGAAAATTATGTTTGC
AGCTCCTTCTGGTCCCATGACGGCTATTTCTGCTGTTGGCCACGCGGCAACAAAATCTGCTCCGAGGTGC
TTGCTACCCATCGCTATGTAAGCTCCACCGTATGCTTTTCTGAGTATAACAGTTATCTTAGGCACCGTTG
CCTCGCTGTATGCGTAAAGCAGTTTTGCACCGTGTCTGATTATTCCACCGTGCTCTTGTTGTACTCCCGG
CAAATAACCTGGTGTATCTACGAAGGTGATTATTGGAATGTTGAAACAGTCAAGAAATCTTATGAACCTA
GCCGCTTTGTCTGAAGAATCTATGTCCAACGAACCGGCTAAAACGCAAGGTTGGTTTGCAATTATACCAA
CGCTTCTTCCAGCGATCCTTGCAAATCCAACAACTATGTTTCTTGCAAAATGTTCATGAACTTCGAAGAA
GGTTCCTTCGTCAACGATCAAATTTATAACATCTTTGACGTTGTAAGCCTTTGTGGGTTCGACTGGGACA
ATGTTGTTTATCGTCTCTGGAACCTCGTACGAATAATTCCCCGGAATGTATTCGGGTTCTTCTAAATTGT
TTTGAGGTATGTAAGACAAAAGCTTTTTGATTATGAAGGCGGCTTCATACTCATCCTTGGCTAAAAAATG
AGCATTGCCACTTTTTGCGTTGTGTACATAAGCTCCTCCAAGTTCTTCTTGAGATATTTCCTCTCCTGTG
ACTGCCTTTATGACCTCCGGACCTGTTATGAACATTTTTGCAGTTTTGTCTACCATGACAACGAAATCAG
TGATTGCGGGAGAATAAACCGCTCCTCCAGCGCAAGGACCTGCGATGAGAGTTATTTGCGGTATCAAACC
GGAAGCCAAAGTGTTTCTGTAGAAAATACCGCCGTAACCGAACAGGGAATCAACGCCTTCTTGAATCCTT
GCTCCACCTGAGTCGTTTATACCTATCAAAGGTATTCCAAGTTCCATGGCTAAGTCCATGATTTTCATTA
TCTTTTTTGCATGCATTTCACCGAGTGATCCGCCTTTGACTGTAAAATCTTGTGAGAATATAGCAACAGG
TCGTGAATTTATTTTTCCAATTCCAGTGACAACACCATCGGCGGGAAGGTCTTCTTTGTCCAATCCAAAC
ATAGTACCACGGTGTTTTACAAATTTGTCTATCTCAACGAAAGAACCAGGATCAACAAGAAGGTTGATTC
TCTCTCGAGCAGTTAGTTTGCCTTGTTCATGTTGTTTTTGTATCTTGTCCAAGCCCCCACCAGCTTCGAT
TTTGGCTTCTAATTCTCTCAGCTTTTTTATCAGTTCTTCCATGGTTAAAACCCCTTTCCTCAGTGATGAC
CTTCAACAAGTTCAACCAAAACTCCGCCGGTGGTTTTAGGATGAAGGAACAAAACTTTTGTTCCACCGGC
ACCGGGCTTTGGAGAATCTGAAAGCGGTTGAAAACCAAATTGCTTTGCAAGTTCAACTGCTTCATCGATT
CCAACAACGTTGAAAGCTATGTGGTGAATTCCTTCGCCTTTGTTCTGCAAAAATTTGGCTATTTCAGATT
GATCATTCATCGGTTCAAGAAGCTCTACTTTGCTTTCACCAACATGTATCATGTAAACCCTTATACCTCT
TTCCGGCAATTCTTCCACCTTGATGTCCTTTAACCCAAGAAAATCTCTATACAACGAAAGTTTTGAACTG
GCATCCTTGACGGCTATTCCAACGTGATCAATCTTTTTTGTAAACATCGCTTTCCCCCTCTCAAAATTGT
AACGGGGCTTAAAAAGCCCCTTACGCAGCCTCTTCTTTCTTTGATTCGTTCTTTTTGGACTCGTTTCTGC
TGTCTGTTATGTAAAATCCGCTTCCTTTGAATATCACGCCAACTCTTGAAATAGTCCTTCTCATAGTTTT
ACCGCAAGAATCGCAGGTAACAGTTGGAGCCTCAGAGATGCCATGAAAAACGCTTTTTTGATATCCACAG
CTGTCACAAGTATACCTGTAGAATGGCATCATCTCACCTCCTGCGTTCCTTAGTGTGTTTCTACAAATAT
ATTAACAACTTTAGGTTGCTGGAATGTTAATGATAATCAAAAAGCTCGTTTGATAATTTCCAACAAATCC
TCTTCAGAAAGCCTTTTAGGACTTTTTACAACAACACCCTTCATCGTCCTGTAAGAAGTCTTGGCTATCT
GCGGAAGTTCTTCTTCCTTAAATCCAAGCGTTGAGAGCTTTGGATTCAAGTTGAACATATCTTGGAACAT
GTAAAGTTTTTCTATGAAAGTTTTTGCTGCCTTTTTCGTGTCCACAACATCGACGTTGAAAACGGCTTTT
GCAAGATAAGCAAGTCTTTCACAGGTTTCTTCGAACATGTATTCCAAAAGGTATGGACCAGTTATGCAAA
GTCCAAGGCCGTGCGCAAGCTCTGGGTGAAAGCCGCTTAAACCGTGTTCTATGGCATGGTTGGCGATGAC
TCCCGTTAAGGTTTCAGTTATCCCGGCCTCCGTGCTAGCCCAAGCAAGGTTTGTTCTAGCCTCAAGGTTT
TTCCCGTCTTTGTAAGCAACGGGAAGATAAGTGACTATTCTTCTCATGGAATCAACGGCCAAAAGATCAG
AATACGGATTTGCATCGATGTTCAAAAAAGCTTCAAGCGAATGGTAAAATGCGTCCATGGAAGTATAGGC
AGTTTGATCGGAGGGCAAAGTTACCATAACCTCCGGATCAACTATTGAAATTTTTGGAAAGATCACATCA
TATCCTATACCAACTTTTTCATTCGTTTCAGGGTTTGTTATAACGGCAAATGGATCAGCCTCGGTGCCTG
TACCGTGTGTTGTTGGAATTGCAACTACAGGCAAGGCTTTGTCGGGTTTCTTTCCGCCTCCAACTGGTAC
GTAGTCCCAAAACTTTCCGCCCATGGCTGCGGTTATGGCTATGGCTTTTGCCGAATCGATGGGGCTGCCT
CCGCCCAGTCCGATCACAAAGTCAACATTTTCACTCCTTGCTATCTTTGCTGCTTCATCCACGTGATCAC
TTATGGGATTGGGTTGGATTTTATCGTAAACTACAGCCTCGATTTCTGCCTTTTTCAAAAGGCTTATCAC
TCTATCAAGCAGTCCTGTTTGCTTTGTGCTTTTTCTGCCCGTGACTATCATTGCTTTCTTTCCAAGGTTT
GAAACAAGTTCTGGAAGCTTTTCCAGTGAACCTACACCAAAGATAATCCTTGTTGGAAGATAAACGCTGA
ACATTTCGTCCACCTCCTTACAGCAGTATTTCACCCTTTTCGATGTAGATTTTAGCCAAGAGTAACATCT
GTCCCCAACCGTATGCACATCCATAAGCGATTTGAAGTTCATCTTGGTTTTTGATTATAAGTCTATCTTC
CACCCTTAGCCAAGTCCCATTCTCGCCATCTGGTTGAAAAACCATTTTCACCTGCGATCTAAAACCATCT
TCGTATTCGTACCACCAAAACTCCCAAAGCTTTTTATCGATTATCAAAATTGTTATACCTTTATCTTCGA
CGATTTCTCCGTTGGTCAACCTCTTCCACCTAAAGTAAATCTGTCCCCCGTTTTTCAATTCCACTTTCAT
TCCGTCGGTGAACCACGGATCCCAACCATTTGGGTTAACAAAAGTTTTCCAAACTTTTTCCAAAGGAGCT
TTGAAATATTCCACAAAAGTCATCTTGGGTATTTCTAGCAAGCTTTCGTCTTCCTTTCAATTTCTGTACA
TTACAAATGCACTGAGAGGTGTCAATAAGATTGTTCCTTGAACTTTATAAAGTACTTCTGCTCCGGCTTT
GTAACCGTCGACGACTACATTCCATTCCCCTTCGGGGAGTTCAAAGGTTGTTTCTGTGACGTTTCCGTTG
TAGATGACCAAAATATCCTTCCATTCATCACCGTTTGCATGGTCTTTTATCAAGAAAGCAACGACTTTTC
TTGGTGCTTCAAGAAATTCTAGGTGTTTTTTAATCTGCTCAGCCGTTCTCATTCTGAAAGCAGGGTGAGT
TTTTCGAAGTTCTATAAGCCCTTTGTGGTACTCAAAGACATCGATGAACTGAGATTTTCTGGCGTAATCC
AAAGCGTTCAGCGACAAAGGTGCGTTGTAAGAATTTCCGTTGAAGTTCTTAGTTCTGCAGAAATCTTGTC
CGGCGTGTAAGAAAGGAACACCTTGAGAGGTCAAAATTATGGCAGCTGCGAGTTTTTGAGCGTTTTTCAG
TTCTTCTTCAGTCCAACTTCTAGTTTTGTCCAGTTGAGCTGCCAGAACATTTTTGTCCCAGAAAGTATGA
TTGTCGTGGCATTCAACGTAGTTTATAGTTTGTTCTGGGCTAAACGCAAAGTCTACTATCAACTTTCCAT
CGTAGTTTATGCTTCCAACAACACCTCGTTTTATTCTGTTTTCTCTGCCAACAGCACTCATTGCAAAGCC
TTTTACGGAAACATCGAACACAGAACCTCTTATGGCATCCCTTATTCCGTCGTTGAAAACAGCTATCCTA
GCGTCCATAAGGTTGTGTTTTCCAAACCTTGGACTTACGCCAAGACCTCCCCAAGGTTCTCCGTATATTA
TCACACTTGGGTTGATTTCTCTAAGTTTTTGCTCAACTAGCAGCATCGTTTCCCTGTCGATCAAACCCAT
CTGATCAAATCTGAATCCGTCCACGTGGTATTCTTTGACCCACCAAGTTACTGCATCCAATATGAGTCTT
CTCATCATCAACCTTTCGCTTGCCGTCGTATTCCCGCATCCACTTTCGTTCATATGCTGTCCCATTCTGT
CTATTCGATAGTAATAATAAGGCACAGCTTGATCAAGCGGTGAAAGTTCCCCAACGCCGTATGTGTGTGG
GAAAACAACATCGAGAATAACTCCTATGTTGTTATCGTGTAGAACTTTTATCATTTGCTTTACCTCACGT
ATCCTTGCGTATGGATCAGCTGGGTTAAGGCTGTACATTCCCTCAGGTGTCATGTAAAGGTAAGGATCGT
ATCCCCAGTTGTAATGTTTTTCGAAATCTCTGTTAAACTCATCGCCAGTGTAAAAATCGTTTATCGGAAG
TATGTGAACATGTGTCACACCAAGTTCCTTCAAATGTGCAAGTCCTGTTGTTACACCGTTTGGACCGCGA
GTTTCTTCTTCCGTCAAACCGAGGTATGAAGCTTTGTTTACCACATTGCTAGTTGGCGAGCCAGTCATAT
CGGCTATGTGAATTTCGTATATTATGGCATCAACGTAAGATTCGAGTTTTACAAAACTGTCTTTTTCCCA
ACCATCTGGATTGGTTTTTGAAAAATCGATTATCACACTGTACCTTCCAGCAATCGAAACAGCTTTTGAG
TAAGGATCGACGCCTTCGCGAACCTTTCCATAGCTGTGATATCTGTAACGGTAAAAGTATCCATCCAAAT
TTCCATCAACTTTTGCATACCAAGCACCGTTTTCTATTCTTTTCATTGAAACAACTTTTTCAGGTTGGTT
CTCATTCGGTAATCTGTATGGATTGTTTTCATCAGGTTTGTACAAAAGTAGTTCCACACTTTTACTGACC
GGTGACCAAACATAGAACTCTGTGTAGTTTGGAGTGTATATGCAACCAAGCGGACCATCGTAGTAAAGTT
TATCCAAAACTTCAACAGCGTAAACTCTTGCTTCTTTGAAACCCTCGATTTTCAAAAAGATATCGCGGCA
AAGGTCTTCTTCTTTCAAAGGTTCAGCTAATTTTATCTGGAAATACCTTGTTTGATGGATATCTGTTGGA
TCTGCTTTTTGAACAAGCTTTATTGGGACAGGTTGATCGTCAACCAAAACGACGAATTTTTCTGCTTTTG
TGGTGTCAACACTGTGAGTTGAATAGGCTTCAATAAGGTCAAAGTCCTTTAGCTTTGCAAAGAATACCCT
TGGAGAAGTATCCGGTCTTTGCCTGTAGATTTCTTCCACCCCCTGCAAAATCCAAACTTCTGCAAATCCG
TTTTCTATTTCTATAAAGCGATCTTTTGCGACATCTTTCATGAGCCATTCTCCTAGTCTAACGATTATTC
CAACCTTTGTCAAATCCATATCCAGAACAACCGTTGCTTTGACACCAAAATCATCACGTTCGGTGAACTG
ATAGCTTTTTCCTTCTTGCCCAATTGGTTCGACTGGCCATATCCAGAGGTTCCATCCTTCGTAATCCCCG
TCAAACCTGTGGTAGTGAACAACCAAGGTAGTCGAGGCGAACAGCGTTAAAACTGTACAAGTTATGACGA
TGAGTAAAAGTAGCCTTTTCATCCTATCGCCTCCCAAAAAATTATTGTATCATTTTTTAGCTTTTATCTT
CACAATTTTGTCACCGTTTTGATCTGCTTGTGTTGTGATAATAATTAAAAACCATTGAAGGAGGTGAAGT
TTGTGGAAGGTACTCTTTGGGCGATTGTTCCGCCTTTGGTGGCGATTGTACTGTGCTTTGTAACTAAAAA
CGTTTTGCTGTCGCTTTTTGTCGGTATATTCACTGGAGGACTTTTACTCAACTCTTTCAATCCAATAACC
GCCGTGGGTTATTCTTTGGAAAAGATTGTCCAGTCCATCGCTGATGAATGGAGCGTAAAACTTTTGCTTT
TCAACCTCATGATGGGAGCCGGAATAGCTTTCATATGGAAACTTGGTGGAAGCAAAGCTTTGGCGGATTG
GGCGAGAAATAAGATAAAAACACGTCGAGCAGCAGAGGTTTGGGCTTGGTTGCTTGGAATAGTTGTTTTC
TTCAACGATTACATAAACGCCGCAATCGTTGGGAATGTCACAAGAGATATATTCGAGGAACACAAGATAT
CCAAGGAAAAGCTTGCTTATATTTTGGATTCAACGGCAGCGCCAGTTGCAACGTTTTTCATCTCCGATTG
GATAGCTTACCAGCTTGCGATGATTCAAAGTGGACTTGAACAAGCAGGTATCAGCGATGTTTCCCCGCTT
GTCGCTTTTTTGAAAAGTATTCCATTCAATTTCTACTGTATCTTCACAATTGCTTTTGTAGGTATAATAG
CGATCGGTCGATGGGATTTTGGAGCAATGTTGAAAGCAGAATATAGATCACAGAGGTTTGGAAAAACCTC
AAGAGATGGGGCTTCACCCATGTTGAATGTGGATTTCGAGCTTGGAAAGCCTAAGGAAACAAAGCCAATG
ATAAAAACTTTTGTTCTTCCAATACTTGCTCTGATTGTTGTCACCGTTGTTGGTTTTTATTACACCGGTG
CCAAAGTTGGAGGAGAAAGTCTTATAGAAATACTAGGGAATTCCGACGCAGCAACGGCGCTACTTTGGGG
TGCCTTTGCCATGACGATAACCGGCGTGGCAATAGCTTTGGTTTACAAATTGATGGATTTGGCAGAGACA
ATGAAAACAATTTTAGAAGGTTTCAAGTTGATGCTTCTTGCCTGCGCGATCTTGGTGCTTGCATGGTCAA
TCGGGGCAGTTACAAAGGATATGAAACTTGCCGATGCGGTGGTTTCAACGGTTGGTGAGCAAGCTTCCTT
TGCGGTTGTGCCAGCGATTATTTTCTTGGTTGGCATGTTTATTTCCTTTGCAACCGGAACAAGCTGGGGA
ACAATGGCGATATTAACGCCAATAGCAATTCCAATAGCTTACAAAATTACGGGCGATGCTATGCTTTCGG
CTTCGGTTATGGCTGGTGTGGTTTTTGCCGGTGCGATTTTTGGTGATCACTGTTCCCCAATTTCTGATAC
AACCGTTCTTGCTTCGATTTTTGCTGGAAGCGATCACATGGACCATGTGAACACACAATTTCCGTATGCT
TTGACCACGGCGTTTGTTGCATTGGTTTTATACTTGGTGTATGGATTTTTCAAAATTTCTCCGTTTGTTC
TGCTTCCGGTGGGAATAGTACTGCTTATTCTCATAGCCAGATATTTGCACAAACGAGATCTGAGCAAGTT
AAAAAGCATTTTGGAGCGGGCATGAGCCCGCTTCGTTTTATTTGAAAAACTCGATGTTTTTCAAGAAAAT
TGAAAAGATCTTTGGATCGAAATGTCCCTGATCTTCCTTCATTATTTTCACGGCTTTCTCAAAGCTATAA
GCTGGTCGATAGTATCTATCGCAAGTTAACGCATCGAAAACATCTGCAATTGCAACTATTCTTGCCGCTA
TTGGTATTTGATCTTTCACCATGTTTGATGGATAACCCTTTCCATCCCATCTTTCATGGTGGTACTTGAT
CACTTCATATGTCGTGAAAATTAACTCTCCTGCAAAGTTTGATCTAACTAAATCTTGAAAAATTTCCGCG
CCTAGTGTGGTGTGCTTTTTTATTTCTTCAAATTCTTCTTCAGTTAACTTACCAGATTTTCGAAGAATAG
CATCTGGTATCAAAAGCTTGCCTATGTCGTGCAAAAAAGCTGCCAAACCAATTTTTCCAAGCATTTCCCT
TGGTAGTAAGCCTTCCTCAACACACAGCTGAGCTAAGATCAGAGAATATTTTCTAACGTTTCTCATGTGG
TTAAAAAGCTGTATATCACGGTGTTTGATTATCTTTACCAAAAGATCCAAGTAAAAATTCTGTGGAATTT
GGCAAATTTCTTGATGTTCTTTGAGAATTTCTTTCACGTGATCAAAACCGCTTACGACTTCATCCACACT
TAAGTTAAGAAAGAATTTTCTATTTTGATCGTTTGTAACAACAACGATGAGTGGATAAATGGAAGAAGGA
AAGATATTTTTTAATTTCCCAACAACTTCTTTAAGGTCTTCAACCAACAATCCGTTTTTTGCATCTAAAA
CAATTGCGCTGTAATTAAGAGCCTCGCGCCGCAGAATACCATATGCTGTTTCTACGTTCGAGACTATCTC
GACAGGGCGTCTTTGAGCATTTCAAAATCTAAATCCGTTGAAGCTGTTTTTTCTTTTGTGATAAGCAAAA
TTTTGCATTGGTTAGGGTAATTGAAATAAAGCTTATCCATCTATGAACCTCTTAATTTTCTAACTAATAA
GCTTGCATATAAAAATTGAATTAGCATTAATTTCCCTTTACAAGAATAAGCTTTGATTTAGATCTTTCGG
TAGAAAATTTTTATTAAATTTGAAAAATAAAACATTTTGCCAACCCAAAAAAGAGTGCGGATAGGGAAAA
GTTAGAAATCAAACATTGATGAGCTTTCTTCTTTTTTTATTTTTTTCTCTTAACATTCTTTTAACAACAA
AAACTAAAAGCCACCCTGCGTTTTGGGTGGCAAAGCGTCTTAATAACGGGAAAATCACTTAACCATTTTC
AAAGTTATCCAGCTTATCAAAAAGTTGATGACAAAGCCGATGATGGAATACATCTTGTTGTTGAAAAGCA
GAGAAAGAATCCCAAAACTAACACCAACAAGGAATGGTACCAAAAGAATGGGTTTTTCGACCTTCTTGTT
TTCCATAAGAAGAACAGTTGTGATGGGAACAATCGCTGGTACATAAAGAGAGTAAACGTTCAAAAGAAGC
GGAATTATGTTTAACCTTCCAAGTGCTATGAGCAAAGAAAATGTTCCGACAACAGCTATCCAAATCTGTA
TTGCCTTTGAGTCCTTCTTTTTCAAAATGTCGTTTTGAATTATCGTTGAAGCAGTTAGCAAAGTGGTGTC
AGCTGAAGAGATAACTGCCGATAGAAGCCCGAAAGATCCAATCAAAAGTCCTATTTTTCCAAGCTTTTTT
TCGATCATTCTCAAAAGTACTGCACCGCTTCCTGGAGCAACCTCCGGTGTCTTTACACCAAGCCAGGTTA
TGGCGATCGCAATTGGAACAAGACTTATTGCCGACAAAAAGATTGCGTTTTTTGCTTTTTTGGCATCCTT
GGCGCACAGAACTCTTGAGAACATATCAGGTCCAACAAAGTAAGCTGCTCCTGTGAGAAAAACGTATTCC
AAAAGGTTTCTAACGGTGAACTTGTCGTTCAAAAATTCAAAAGTTGTTTGATGGAAAGATTTGTCGCCAA
ACCAAGCGAAAAATGGCACAAAAATGCTTCCAAGGAGAATTAAAAACTGCCATTTGTCGGTTGCAAAGAC
GGAAAGCTGTCCACCTATCATCGTGTAAAAAATCGTGGCGATTGCTCCAACCATTGTAAACAGCCTTGGA
TCGGTGATCCCAACAAGTGATTGGAAAATAACCCCCATCGCTTTGAACTGCGCAGCCACTATTCCAACCC
AGGAAATAACTATGACAAAGGCGGCGGCAAGTGCAATCGATGGATGAGTCAAATTTTGAATAAGCTCGAT
TATCGTTGTGGCGTTGCTTTGTCTAACTTTTTCTGTTAACAACAAACCTTGGAGCATCAAACCTATTGAA
CCGACTGCGAGCCACCAAAAGGCAGGCCAACCTGTACTCGCTGCCGAAGAAGGCAAGCCTATAACAACCG
ATGAACCAATACAAGTGGCAAGAATCGAAAACCAAACCGCTGTTGTGGTTTGCCTTCTTCCAGCCACGGT
GAAATCTTCGTAGGTTTTAAGCTGACTTCGTTTTGCAACGGCGATTGAAACGAAAAATATCCAGTAGATG
GAAAGAAGAAGTACCGCTGTCAAAGCAATCACCTCTTTGTTGATCCTACAAACTTAGCTTTGAGAAGTTT
ATACGGGGAAGTTACAGAGTCATGAAGCAAACTGGATTTGATAGAGTTTGTAATAAACCCCTCGTTTGGC
AAGAAGTTGGTTGTGACTACCGATCTCTGCGATTTTTCCATCGTGTATTACAACTATCCTGTCGGCATTT
CGGACTGTTGACAACCTGTGAGCGATCATTATAACTGTTTTCTCCTTTGCCAACTCTTTAACTGCTTGTT
CAATCAAAGACTCTGTTTGAACGTCAATGTTGCTGGTTGCTTCATCCAAAATGAGTATTTTTGCGTCGAA
TAAAACCGCCCGTGCGAGGGCTATCAACTGCCGTTCACCTGAAGAAAGCGTCGAACCTCTTTCGATTATC
TTCGTGTAAAGACCGTCTGGAAGCTTGTTTATTATTTCAAGTGCATGAACTTTTTTCAAAGCTTCGATAA
CCTGCTTTTCAGAATAAGTTTCATCGAAAAGCCTGATATTGTCAAGAATTGTTCCTGAAAACAGTATGAC
ATCCTGTGGAACCGCTGAAATTTGCTTTCTGATCTTTCTCAGATCGTAATCAAAGAGATTTTTTCCGTCT
ATCAATATCCTTCCCTTCTGAGGAACGTAGAGACCGTTTATCAAATTCATCAAAGAAGTCTTTCCAGCAC
CTGTTTCTCCGACGATCGCAGTCAATTCACCTGGTTTGAATGATATGCTTATATCCTTCAAAACCCATCT
TTCGTTGTCGTAGCTGAACCAAACGTTTTCAAATTCTACAAATCCTGCTTTTATCGTATCAGTGTCGTTT
GGATTACCAAGGTTTTCAACAGGTTCATCCATCATAGTAAAGATCTTCTCGCATGATGCAGCGGTGTTTT
GAATTATATCGTACTTTTCCGACAAATCTCCTATAGGTCTCATGAAGGTATCAACATAGGCTATGAAGGC
GTAAAGTTCTCCAAACTGTATGGTTCCCCGTATTATGTACCTAGCCCCAAACCATATGATGGTGCTTATA
GCAAGGTAGTGAATAAAATCGATCAGTGGTCTGAAAATACCAAAGACGTAAAGTTGCTTCATCATCGATT
TGTACAAATCTTTATTTACACCATCGAATTCTTTGGATTTGTAACTTTCGGCTTGAAAGAGTTTTATAAC
ACTCATCCCTGCGATATGCTCGGCAAGGTAAGCGTTGACCCTTGCAAGGTTTGTTCTCACTTCTTTGTAG
GCTTTTAAATCAAAATATCTGAACAGAACCATCGATACAACTATCATTGGAAAAATAAAACTGACGTTTG
TAAACAACCTTTGACTGAGCCTGTACATGAAGAAAACGGCGCCAGCCAACAAGAACACATCCTTAACCAT
TGCGGTTATAACCGTCGAAAAGAATTCTTGAACATTCTGGGTGTCGTTCACTATCCTTGTAGTTATCCTT
CCGGATGGATTTTTATCGAAAAAGGACATAGGAAGGTTTAAAACAACTTTGTAAAAGTCACTTCTTAGAT
CGTAGACGATTTTGTTTCCAAGATAAGCCGTGATGTAAGTTGTTGTGTATCCAAGGAGAAATTGCAAACC
AAAAATAGCCAAAAGCATCATCGAAATAGTTGTTAATCCGCTCAGTCTTTCAAGTTGGGTTAAATTTGGA
TTGTTTATGAAAGAGTCTATCGCCTTTCGAATGAGTTGAGGCGGAAGCAAATCAACAATAGCAGAAACAA
GAACCAAGATTATGGCTATGACAAAGATCCAAAAATATGGTTTGGCGTATTTCAAAAGGCGTTTTATGTT
CCTTCACCCCTTAAAAGTAGTTAGGCTCACGAATTATTGTACTACAACATTTCGAGCATGAAAAATCTAT
CTTTCATGAACTGATCTTGAAAAAATGTAAGACGTCCAAGGTGAGATAAAAGTTTTTCAAGTTTTAGTTT
TTGCTCGGGGCTGAACTCCATGATGATCGTTTTTCCTTTAAGCAACTTTGGTTGGGAAAAAAACGCTTTG
TAAAAATCCATACCATCTTCTCCAGCGAACAAAGCTTCGGGAGGTTCCTGAAGAACTTCTCTTTGAAGCT
TTGCCTTTGTTTCAACGTAAGGAGGATTTGAGACGATCAATTGGATTTTATCAAGAAGATTTTTCAAAGG
TTCTAGAAATGGACCAAATAAAAAGTTGATTTTACAAGAATGCTTTAAAGCGTTTTGACTTGCGATCTGA
AGTGCTAAAGAGCTCACATCGGTGGCAAAACATTCGCAGTTGCTGTTTTTGCTTATTGCGATTATTATTG
CACCAGAACCTGTTCCTATATCTACAACTGACTTTATTTGCTTTTTCTTTATCACCTCAAGTGCCACTTC
TACCAAAACTTCCGTTTCCATCCGTGGTATAAAGACGCCTGGAATTATATCTAACTCCAAACCGTAGAAA
TAACATCTGCGTGTTATGTATTGAAGAGGAATACCCATGAGTCGAATCGTGGTTAAGTTTAAAGCTTTTT
CAACGATCTCTTCGTCTACTTTTTCTTCAAATTTCGCAAGCAGCTTTTCTTTCGATTGATTTATAACGTG
GGATAAAAGCAAAAGGGCTTCTGAACCTGGCGATTCAGAAGCCTTTTTCAAAATATCTCGAATTTTAAGG
TAAAGATCCCTATAAGTCATAAATCAAAGCGTTTTCTAAGCTCTTCGCTCATTCTATCAGGTGTCCAAGG
TGGATCGAAGGTTAGGTTTATTTTCACATCTTTAACGCCTTCTATTTGTCGAACGCGGTCTTCTGCTTGC
TCAAGTATCATTCCTGCCAGTGGACAAGCCGGTGAAGTCATCGTCATCGTTATCGAAACATTTCCTTCTT
GATCAACTTGCACATCGTAAACGAGGCCAAGACTTACAATGTCAAGACCAAGCTCAAAATCTATAACGTC
TTTCAAAGCCTCATAAACTTGTTCTTTGGTTACCAACTTGAACACCTCTTTTCAAAGATTTTCCATAAGG
TCGGTCAAAATCTTCACATGTCCCATTTCTTCTTTGACGATGAGATCGATTTTATCTTTTCCAAGCTCAC
TTGGAACGAATTCCTTTATGCCAAGGTAGAATATTATGGAATCCTTTTCAAGATCTATGGCAATCCTCAA
AAGATCTTGAACAGTTTGAACCTTCCTAAGTTTTTCAAGAGGATCGGCTCTTAAATCAAAAACTTTACTG
TTTGCTATGGAATGCAAGTAAAGTCTGGCTTCGTTTTGCGGATCGAGAAACTGCGAAATTTGGCTCTCCC
TTTTTGCAAGTTCAAGCCGCATTTCGTGAAATCTCTTTTCGTGTTCTTTTTCCATGTCGGCAAGTTTTAA
AAGGATTGATTTTTTCGAATAATCATGGAATTTTTCAGCAGCTTTGGAGTAAAATTGAACACCATTCCTT
TCAATTTGTTCTGCAATTTCGAAGATTTCGTCTATGTTGAACACCGTTTTTCACTCCCTTCTTGCAAGTT
CACGATCCAACATTATGATACCAATTGGTGAATCCTTAACTTTTTTAAGTGTTTCCACAATTTTAAGCGC
GTTCGCTTCTTCTTCAACTTGTTCATTCACAAACCATTGCAACAAAACTTGTGCTGGATAATCGTTTTCA
GCTTTCGCAAGTTCAACCAGGTTGTTTATACTTTCAGTTACTTTTTGTTCATGTTCGTACACATGTTCAA
AAACGTCAAGCGGAGAGTTCCAATTTCTTGAAAGAAGTTGAAGCGGATAGAATTCAACTTTCCCTCCGCG
CTCAATTATGTGATTGTAAAACTTCATGGCATGCTCAAATTCTTCTTTTGCCTGGACCTTCATCCAATGA
GCCATTCCATCAAGATTCATACTATCAAAATATCCAGCCATCGCTAAATACAAATAAGCAGATTCAAGTT
CTTTCTTAATTTGCTCATTGAAAGCTTTTTCAACTTTTAGATTGATCATGTTCATTAACCCCCCTTTTAA
ACTATGAACCTGGGGAGAACCCCAGGTTCGAATTCTAAAGATATTCTATCAAACTTTTTTGTAAACGAAC
CACCAATCGAATCCTTCGTACTCTTTTAACCTTTTTTGTGCTTCTTCTTCAGTTGCGGCTGGCGGAATGA
TTACTTTGTCACCGATCAATTCGTTGTTTGGCCAGTTCGCTGGAATTGCCACCTTGTTGGCATCTGCAAC
TTGGAAGGCTTTTACGATGCGCAGAATCTCGTCGATGTTTCTTCCAACTTCTTGTGGATAATACAACAAG
GCTCTGATGATACCGTTTGGATCAACTATAAAGACGGCTCTTACGGTGTTTGCACCTTTGGCAGGATGGA
TCAAACCAAGAGTTTCAGAGAGCTTTCCAAGGCTATCTGCTATGACAGGATATTCAATCTGAACCCCTAG
TTTCTCCTTGATCCACTCAGTCCATTTGATATGAGAAAAGACTTGATCGATACTTAAGCCGATCAATTCA
CAGTTGAGTTTCCTAAACTCGTCGTAGCGTTTTTGGAAAGCCACAAATTCAGTTGTACAAACCGGTGTAA
AATCGGCTGGATGGCTGAAGAGAACAAACCATTTTCCTTTGTAATGATCTGGAAGTTTAATTTTTCCTTT
CGTCGTAACAACTTCTACCTCTGGAAATCTTTCCCCCAAAAGCGGTATACCCATTCTGATCACCTCCAAT
GTTAAGTATACCACATCAAAATATAGCAATTTGGTATAAAAACCTTTTGTTATTAAATTGAAACATCTAA
GTAATCATACTCACCAAATCATCGAAGTAGGTGAAGAAAATAAAAAAACCCGGGCTTGCCGCCCGGGTTT
TTCGTTTATGACTTTTTACTCCTCTTTCCACAGATAGTAGTAATCTTCTCCAGACCTCATCGGGTTGTGG
AACCAACCTTTAACCCAGGATCTTCTTACACTAAAGCCCATTCCTTCATATAGCGCGATTCCAAGAACAT
GGTCGATAGCAAATCTTTGGACATCTTCGTAAATCTTTTGCCTGATTTCTGGATCAACTTCGTTTGCAGC
TATTTCTATAAGCTCGTCACAGCTTTTTCCACCAAGCTCAGGTGTAGGTGTGGAGACGAATTTCTTAAAG
TTTTCACCCTGTGCGTAACCGTATGTTCCAGCCGAGTGATAATAGGTTTGTATGAAGTTGTGTGGGTCAG
GATAGTCTGCGTGCCAACCTATTATGAAAGCTGGTAAATAACCGTTTTTGTAGGAAGTCAGGTATGTTGG
CCACTGTTCTCCGCGGACTTCGATTTTGAACTTCGGGTTGATCATTTCAACATATGTTTTGATCATTTCA
GCGACAGTTCTTCTGACTTCGTTTCCAGTGTTGTACAGTAGCACAAGTTTGAATCCTTTCTTCCAGACCT
CGCGGTGCCCATCCAACCGAACATGATCAAAGAAATCATAACCTTATCAAGCCCCATTCCTAAAAAGGCA
GTCACAACGATGGCTGCAAGAATGTATGGAATCGATAAAAAGATATCGGTGATTCTCATCAATATCTCAT
CCAACCATTCACCAAAATAACCTGCGATTGAACCTATTACCAAACCTATAAGAGTTGAGATCAACGTAAC
AGTTAATCCTACTTTAAAAGCTGTTCGAGTTCCCCAGACAACACCGTAAAATATGTCTCTACCGTCGATA
ACTCCAAAAGGATGTTCAGGTGAAGGAGGGATAGGGGTTTTATCCCATGTAACGATTGGGATCATATATG
GATCGTACGATTGAGGGGGACATATAACTGGTGCAAGAATTGCTATGATGGTAAAGAAAATTAAAAGTGA
GAATCCGAGGACCGCGGATGGATTTTTAAGCAAGCGCTTCAAGATTCTTTTTGTCTCAGTTTTCATAATT
CATCCCCCTTAACCAAGGCGTATTCTTGGATCGACCATTGCATAGAGAATATCTATGACAAGATTCCCCA
GAACAAGAATCAAAGAATAAAAGAGTGTACATGCCATGATAGAGGCATAGTCAAGTTGTGTAGCCGCTAT
AGCTGTGAAGCTGCCCATACCGGTGCGGTTGAACACCATCTCAACTATTACCGTACCAGCGAAAAGTTGT
ATAACCATCGCTCCCCCAACTGTTAAGACGGGAATCATCGCGTTTCTTTGTGCGTGTTTGTGAATCACCA
CGTGCTCTGGCAAACCTTTCGCACGGGCGGTTCTGATATATTCTTTCGTAAGAACCTCTAGCATGCTGGA
ACGAGTGATTCTCAAAAGGTATGCCCACCACAACCACGATAAAGTCAAAATCGGCCCTATCATGTGCCTA
AGAGCATCCAAAAATACATCAAATCGGCCATTCAGCAAAGCATCTATAGTTACCAACGATGTTATGCGCT
TAAATTCAGGAGACTTTACTACTTGATCAGCCCACAAGCTCAGATTTCCTGGTGGAAGCCATCCAAGAAA
ACTATAAAAGATCATCAGTATGAGAAGTCCAAAGACGAAATCCGGAAAACTCCAACCAATAACGGCAAAG
ATTCTAACAAAGTGATCAATGAATTTGTCGCGATTAACTGCTGCAATTATTCCAAGCCAAACGCCAACAA
AAACAACTGGAACGATTGAGTACAGAGCCAATTCTACAGTCCAGGGAAGTCTTTTTAGTATAGCGTCCTT
AACAGGTTCTTTTCCAACCACCGACCAACCAAGATCACCTGTTAAAGTGTTTTTGAGCCACTTCAAATAC
CGAGTTATCATAGGATCATTCAAGCCATACTTCTCCTTAATTTTCTCAAGTTGTTGTGGGGTAAGCTTAT
CTAGCACGCCAGGGTTTACATAAGCTGCCAGCAGTCTATCTGGTCCCAAGCTTTGTATCATTCCAAAGAC
TATCAGAGAAATTCCAAACAATATCAAAGGCAGAAGAAGAAGTCGCCTAACTATGTACGTAAACAACAAG
TATCCCTCCTTACAAGTAATCAAGTAATAGTGAAAATAATGAAAAAATGAAACCCGCTTTTGCGTTTTTG
CCAGAAAAAGTATATCATACTTCTCAGCTTAATTTGTTCCATACTAGCAGTCGAACTTTTCTTTATAGTA
GTATATAGGAGAAATCGAATTCGTTTTGGAGGGGGATCAAAGTGATAGCCTTTCTAACCGATTGGTCTTA
CAAAAGTTATTATGTAGGTGTTGCCAAAGCCGTTATGAAGAGAATAAACCCTTCTGTTGAAATAATAGAC
ATCACTCATGAAATAAACCCTTACGATGTCAGGATGGCTGCACATGTTCTTTTGAGAGCTTCTTTTGATT
TTCCCGAAGGGACGATTTTTGTTGCCGTCGTTGACTATGGTGTTGGTACATCTAGAAAAGCCATCTGCAT
GAGAACCAAAAATGATCATTTTTACATAGGACCAGACAACGGTATATTCACCTTCGTAGCAGATTACTAC
AAAGTGAAACAAGTTCGAGAACTGGATAACAAAAAGCTTCACTACGGCTCTTCTTACACATTCCACGGAA
GGGATATCTTTGCCGCTGTCGCCGCTCACTTGTCGAAAGGCTGTCCCTTTGAGGAGGTTGGAAGTGTCCT
TCCAAATTTCGTGGTTTTACCTTATAAACCAGCGGAAATATCTGAAGATTCCATCGTTGGTGAGGTTGTC
TTTTTCGATGGTTTTGGAAACGTTGAAACCAACATACCGGGTGAATTTGTGGAAAGGCTTGGCTGGGAAA
TAGACGATGAACTTACGATAAATGGAAAGTACAAAGCCACCTATGCGAAAGCTTACGGCGATGTTCCAAA
AGGATCAATCCTGGTTCACATAGATAGCTCCGGATTTTTGGAAATAGCGGCAAATCAAGCGTCTGCAAGG
GATATTTTAGGTTTAAAGCAAGGTCAGCAGATCGTCATAAGGAGGAAGTAAATTGAAGCTCATCGTGGGT
CACAAAAACCCAGATTTTGATTGCTTTGCTTCTTGTGTTGCTGCAAAAAAGCTTTTTCCAGACCACACCG
TTGTGATAAGTGGTTCGCCCCAACAAAATGTTTCCCAATATCTGCGTATCTATGAAGATAGATACCCTTA
CATCACCGAAAGCGATTTGGGCGAAGAAAAAGTTGAATCTTTGGTGATAGTTGATACTGCATCCAGAGAA
AGGCTTGGACCTAAAATACAACAACTTGTTGATAAAGCTGAAAAGATTGTGATATACGACCATCATCCGG
ATATCAAAGAGGTAACGATTTCAGGTGAAAAACACATTGAATCGATAGGGGCAACGGTTACTCTTCTTGT
TGAGGAGATCAAAAATAAAGGTATTTCGATTGATTCAATGGATGCAACACTGTTTGCAATAGCGATTTAC
GAAGATACAGGCAATTTGCTTTACACAAGCACCACCGTAAGGGATTTAGAAGCTTTGAAATTTCTCTTTG
AAAAAAACGCAAATCTGGCAGAAGTTGCAGAATTTGTAAGGTATGATCTGAACTACGAACAGAAGCTCAT
ACTCGATCAGCTGATTTCAAACATAGAGCAACATAATGTCAAGCACAACGTTGTTCACGTTGCAACTGCA
GAAACCGATAAATTCATTGGCGGGTTAAGTGCAGTGGTTACCAAGCTTTGGGAACTTCAAGGCGTGGAGA
CTTTAATTTGCATCATCAGAACTGGTAGGAAAATACACATAATTGGCAGAACCTCATCTGAGGACATTGA
CATAGGAGGATTTTTCACCGAACTGGGCGGAGGGGGTCACAGAAAAGCTGGAAGTTGCACGGTGAACCTT
TCGGATGTTTTGGAAGCAAAGAGGTTAGTTCTTGAAGTAATTCAAAAGTATGTTGAAAAAGGACCTTTGG
CACGTGATGTTATGTCTTCACCTGTGAGAGTTGCGTACAGCGATATGACGATCGAAGAAGTAAACAAAAT
TATGGAAAGAACAGGTCACAACGGGCTTCCAGTTATAGAGGGTAACAAGCTGGTGGGAATCGTCACCAAA
AAAGCCGTTGACAAAGCTGTAAACCACGGGCTTTTGAAAAACCCGGTTAAATCAATAATGTCAACGAAGC
TTGTGGTTGTCGATGCAGACACACCACTTAGCAAGGTCAGAAAGATAATGGCAGATTACGACATAGGAAG
GATTCCCGTCATAGAGAATGGTGTTCTCGTAGGCATAATAACAAGGACAGACGTCATGAGAATGAGTTTT
TCCGATGCTGTTAAAGCCAAACCAAAAAGGCCAATAACACAGCAATCAGAAAAGATTTTCCACAATGTAC
ACGACAAAATGATCTCTTGTCTGCCAAGAGAAATATACAACCTTCTCAAAACTTTCGGACAATTTGGTGA
TGAAGTAGGATTGAACGTTTATGTTGTGGGAGGATTTGTCAGGGATTTGTTGATGGACAATCCAAGCTTC
GACATAGACCTTGTAGTTGAAAGAGATGGATTGAAGTTTGCCGAACACGCGGCGGAAAAGTTAAAAGCCA
CTTTGGTTAAGCACGATAAATTTCTCACAGCTTCCTTGTTTTTCAACGGTAGAAGGGTAGATGTTGCCAC
CGCGAGAATAGAATATTACGAAGCGCCGACGGAACTGCCCCAGGTGGAAATCAGCACCATAAGAAAAGAC
CTTTACAGGCGTGATTTTACAATAAACGCTATGGCTATAAAGCTAAACCACAAAGATTTTGGACTTTTGC
TTGATTTCTTTGGTGGGCAGGAGGACATTCAAAACAAGAAAATCAGGTGCTTGCACACACTCAGTTTCAT
AGAAGATCCAACGAGGATACTCAGAGCCGTTAGGTTTGAGGTTAGATTCGATTTCACAATAGAAGAGGAA
ACAGAAAGATTGATGCGTGAAGCAATTCACCAAGGTTATTTGGAAAAAGTGAGTGGTCAAAGGATAAGAC
AAGAATTTGAAAAAATAGTTCAAGAAATTAAGGCGGTGAAGGCGATAAAAAGGCTTGCTGAATTTGACGC
AATCAAAAGGACTTTTCCCGGAACTTTTTACACTGCCACGATGGAAGAAAAACTTCGTGCATTGTTCGAT
TTTCTACCCTGGGCTGAGAAGCACTTTGGTCAGGTTGATAGATTTTATTCGGTAATGTTTGTTCTTCTTG
AATATCACAATGAGCAACTTTTAAATGAGATCAAAGAAAGATACGGTTTATCTTTGAAATTTCTTCAACA
GCTTAAACTGCTTAAAAAAATGATAATTCCACTTTCGCAGATGATAAAACTCAGGATGAACTTTTCAGAC
ATATACAAAGTTACACACGATATCTCACCTGAGGGATTTTGTTACATCGCATCTTACCTTGAACCTGATG
ATCAAGAATACCTCAAGCAATTTTTGGAAAGAGTTTCAACTGTTAAGTTGACCATCAGCGGTAAGGATTT
GATCGATAAATTTGGTTTGAAGCCGTCCAAAAAATTGGGAGAGATTTTGGAATCAATCTACTGTGCAAAG
CTCGATGGATTGATCGACGATTCAAATGAACTTGAGTACGTCAAATCTCTTATCGAATCAGCTTCATCTA
ATTCGCGATAATTGTTAAAATTTAAACAGCGTGGTATATTTATAATTAAACGTCTAAGATGGGAGGAATG
ATTGTGCTGAGAACTCATACATGTGGTGAACTTAGGTTAACCGATGCTGGAAAAAGGGTGATTTTAGCCG
GTTGGGTTGATCGGATCCGCGACTTGGGTGGCGTCACTTTCATAATGCTCAGAGACCGGTATGGGCAAAC
TCAAATTGTGGTTCCGCAGGGTTTATCCATTCCAATTAGAAGAGAGGCTGTGATAAAGGTTGAAGGAATA
GTTAAAGAAAGACCTAAGGAAAACGTAAACAAAGAATTGGAAACCGGCGAGATAGAAGTGTTCGCGGAAA
AAATAGAAGTACTTTCTTCCCCAACGAAGGAACTTCCATTTTATCCGAACGAAGAGCCTCTTCCCGCCGA
AGAAGTTCGATTAAAGTATCGATACATAGATCTTAGGAGAAAAGAAATGATGGAAAAACTTTTGTTAAGG
CACGCTGTAACGCTTTCGGTAAGAAATTACCTTTCAAAGCATGGGTTTGTCGAAGTTGAAACCCCGTTTT
TGACCAAAAGCACACCTGAGGGAGCAAGGGACTTTTTGGTTCCTTGTAGGTTGAAGCCTGGCACCTTCTA
CGCTCTGCCCCAATCTCCTCAACTTTTCAAACAGATACTTATGGTGAGCGGACTTGATAGGTATTTTCAA
ATAGTAAGATGCTTCAGAGACGAAGATCTGCGTGCGGATAGACAACCGGAATTTACGCAAATAGATATCG
AAATGTCTTTTGTAACCAGAGAGGACGTCTTAGAAGTCGTTGAGGGTATGTTGAAACACGTTTTCAAGGA
GGTTTTGAAAGTTGACCTTCCTGAAAAATTCGACCGACTTTCCTACGACGAATGCATGAACTTTTATGGA
AGTGATAAACCCGATAGAAGAATAGGCATGAAGTTTGTAGATTTAACAAATATCTTCTTGAAATCCGAGC
TTCAATTTCTGCAAACCATACTGAGTTCAAATGGAGTTGTTAAAGGCTTTGTTGTAAATGGTTTTGCCCA
CAATATGTCACGTAAGCTCGCAGATCAATTGGAAGAAATTGCAAAAACTAAAGGGCTGGGTGGAATACTT
TGGTTTTCCTTTGAGGGTAACAAGGTTGCCAGAGGAAGTTTGTTGAAGCATCTTGAGAATGAATACAACT
TAGTTGTGAAAGAGTTGAATATGAAAGAGCAAGATGTTTGCATAATGTGTGCTGGACAGCTTTCTTTGGT
GAACGAAGCTTTGGGAGAAGTGAGAAAAACGATAGGCGATTTGTATTTTTCACATTTGAAGAAAGGCTTT
GACATCTTTTGGGTTTTGGACTTTCCAATGTTTGAATGGAATGAAGAAGAAAAAAGATTTGTGGCGCAAC
ATCATCCATTTACGATGCCAAATTTGGAAGATTTGGAAAAATATGCCGACAAAGATTTATCGAAGATCAG
AGCTCAATCTTATGATATAGTTATAAACGGGTTTGAAGTTGGATCTGGTAGTATACGAATCCATGATGCA
GAACTTCAAAAGAAAGTTTTCCAATTGATGCGGCTTAGCGAAGACGAAATAAAATTGAAGTTTGGATTTT
TGCTCGAGGCATTCCAGTATGGAACACCACCACACGGTGGAATCGCTTTGGGATTGGATAGACTAGTTGC
CATAATGTGCGGTGCAAGTTCAATAAGGGATGTAATAGCTTTTCCAAAGACTTCAAGCGGAACGTGTTTG
TTGACTGGGGCTCCAGATGTTGTGAGCGAAAAGCAACTGAAAGAATTGAAGATAAAAATTGTAGGAGGCG
ATTGAAGTGATTGGCACAAGTGTAAAATTCGAACAAATTGGTTCAAAGCTTGTTTGCAGGATCAACGGTG
ATATCGATGCTTACCATTCCGCAGATGTGAAAAAAGCCATCAAAGATGAACTTGAGAAAACATCTGCCAT
GACCGTGATTTTGGATATGTCCCAGGTTCCATACGTTGACAGCGCGGGCCTTGGAACTATGGTCGCCCTT
CTGAAGGTAGCTAGGACACTCAACAAGGAACTTGTATTGGCATCCTTGAGACAGAACGTAAAACGTGTTT
TTGAAATGACCAGGCTTGATAAAGTTTTCAAAATAACAGATACAGTCGAGGAGGTCTGAATTTTGATCGA
CCAAATTTTGATTGCCATAGATGGGCCTGCAGGTTCTGGAAAATCAACAATTGCGAAACTTTTGGCAAAA
AAATTGAGAATAAATTACTTGGACACGGGTGCGATGTACCGGGCTGTAGCCTATTATTTGAAAATGAAAG
GTTATTCACCCAGCGAAGATTTGAGTGAGGAACTTGAAAAGTTGAAGATCGATTACAAAGATGGTGATTT
GTACATAAACGGTATAAAAGTGGGAGAGGAGATAAGAAGCCCGGAAGTTGGAAAGCTTGCATCCGATTTT
GCAAAAATTCAAACTGTTAGGGAAAGGCTTACAAAGATTCAAAGGACCATTTGTGAAAAAGGATCGTTTG
TCGTCGATGGTAGAGATATTGGGACAGTTGTTCTTCCGCATGCCGATGTCAAGATCTTTCTTACAGCTTC
TTTTGAAGAAAGGGTGAAGAGGAGGTTGAAAGAACTTCAAGAAAAAGGTATACAGGCAACGTACGAACAA
GTTGCTCAGGAGATGATGCAAAGAGATGAGCAAGATTCAAGCAGATCAATTGCTCCTTTGAAGCCTGCCC
AAGACGCTTTCATAATAGATACAACTGGCAAAACCGTAGAGGAAGTTTTAAATCAAATTTGTGAGATAAT
CAGTAGGAGAGTCAAATGTGAATATTCTGGTTGCTAAAAACGTTGGATTTTGCTTTGGTGTAAAGAGAGC
TTTGGACTTGGTTCTAAAACTTCTTGAGGAAAACAAAAAAGTCTATTTATTGGGAGATTTGGTTCACAAC
AACAACGTGATGAATCATTTAAAACAAAAAGGTGCTGAGACAATTTCTTTGAGTGATGTACCACATGATG
CCAAAGATTCCGTTTTAGTTGTCAGGGCCCACGGTGTTCCGCCTGAGGATTTACAATTTGCAAAAATGCA
TTTTGGACAGGTTGTTGACACGACTTGTCCGATCGTTCAAAGGCTTTTTCAGCTTGCCAAGAAGATGAGT
GAAGAAGGTTACAAGATACTAACTTTTGGAAAGAAAGAACACCCCGAGATGATAGCGCTTAAAGGTTATG
TGAAAGATGCCTTCATCGAGCAAAATCCAATAGAACTTTCTGGCAAAGTTTGTTTGCTCTCTCAGACGAC
GATGTCGATTGAAGAATATAAGCAATTTGCATCCAAGGTGATGGAGATTTCAAACGTGAATGAATTTAGA
ATGTTCAACACAATTTGTCGCGTTTCGGCAGAAAGAGAAGCTGAAACGCGCCAAATTGCACAACAAAGCG
ATGTTGTTATCGTTGTTGGAGGTAAGCACAGTTCCAACACAAAAAAACTTGTCGCAATTGCCGAAAAATA
TGCTAAGGTAATTCACGTGGAAGGAGCCGATGAAGTTGACCAAAATGATCTTTCAAATTACAAAACAATT
GGTGTTGTTTCTGGTACTTCAACACCCTACGAAGATGTGAAAAAGATTATCGAAAAATTACTCAGTGGGA
GGGAAAGTCATGGATATTAAGGGTATGGAAGATTTTGAAAAGTATCTGGATTGGATTGAGGTTAGACCAG
GGCAAACGGTTGAGGGGACCATCACAAGGATAAGTCCTGGTGAGGGAATATACGTTGATTGTAAGGCAAA
ATCGGAAGGCTTTGTTCCAATTGATGAGCTTGTTTTTCCGTTGGAAAATTACAAAGTTGGTCAAAAATTG
AAACTGCAGGTTTTAAAAATTGGCGGCGAAGAAGAATCAATAACTTTGTCCGAAAAAAAGCCTTATGCTA
GGATGATCAGATCTAGGATCTTGGAAGCTTACGAAAAGGGAGAAACAGTTAAAGGAAAGATCGTTGATCA
AATACAGGGAGGATACAGAGTTTTGTTGTACAACAGCATTGAAGCTTTTCTTCCAGGATCCCATTCTATG
ATCAAAAGAGAGGAGCCAATTCCTCAAGAGGAACTAGATTTCTTGATTGTTGAATGCGAATTTGGTAAAA
GAAGACAAAGGTTAGTCGTATCGAGAAAAGCCATTTTGGAAAAACAAAAGAAGGAATTCTTCTCAACCCA
CAAGGTTGGAGACGTTGTTGAAGGAATCGTTGAAAAGGTAACAGACAGCCACGCTTTGCTGAACATCAAT
TCTTGTATCTCCGCGATCTTGCCGCGTTCAGAAGTTTCACACGACAAGAAATTAGATCCAACGGATGTTC
TCAAAAAGAACGAAAAAGTCAAGGTGAAAATAGTTGAATTGGATGAGGCTTCTTCGAAGATTGTCGTCAG
TTTAAAGGCCATGGAACCAGATCCATGGGAAAACATAGCAGAAAGGTATCCTGTGGGAAAAATCGTTCAA
GGCACGATAGTGAAGATAGTACCATTTGGTTTGTTTGTCAACTTAGAACCTGGAATAGATGGTTTGGTGA
GAATTTCGGAAATCTTTTGGGGAAACAAGAAGGTAGACCTTCGCAAGTACTTCAAAGTTGGTGAAATGAT
TCAGGTTGAGGTCATAGAAGTTGATCCGCAGAACAAGAGAATAGACCTAAGTTACAAAAGAGCCAAGGGA
GATCCATGGGAGAACATTTTTGAAAGGTATAAGGAAGGCGAAACAGCCGAAGGTACAATTTTAAAGGTTC
TTCCAACCGGTTTGATAGTGGAATTCGAGGATGGAATAAGCGGTTTTGTTCCAAGATCTGAACTTTCGTG
GGAAAAGATCAGCGATCCAACTCAGCACTTCAAAGAAGGTCAAAAGGTCAAAGTAAAAATACTGTCAATC
GATGACAAGCAAAGAAGAATGAGGTTAAGTATAAAAGAACTTTTCCCAGACCCATGGCAGGATGTTTTGA
CCAAACTTGGTGAAAACAGAGAAGTAAATGTTGTGGTTCAATCCAAGGTAAATTCAGGGTATATTGTTAA
GTTGTTGGATTACAATGTGGAAGGGTTCATGCCTGCATCACATGCAAGTGGTGATTTAAAAGAAGGAGAT
AAGCTGGAAGTGTTGGTTTTAAGGTTGGTACCTGAGCGCCGAAAGATTTTGGTTAGCCAGAAGAAACTAG
AGGAAAAAAGAGCTTACGAGGAATACAAGAAGAAAGAACAAGAACTTAGTGTTCAAAACACCCTTGCCAG
CAAGTTGAAGAAGTGAGTATGGCGGTAGTTGTTATAGCAGGAAGGACAAACGTAGGTAAATCCACCCTTT
TTAACAGATTAATCGGCAAACGAAAGGCGATAACTGAAGACGCCGAGGGCGTTACTCGTGATTCTTTGAA
AGGTCTCGTCGATTACGACGGGACCGTTTTTGAATTGTACGATACCTGTGGGGTTTTCTCAGACGCCGAG
GACGAAATGCTTTCTTCAATGAGAAACAGAGCGTTCAAAACCTACGAAAAGGCCGATTTGATCCTGTTCG
TTGTGGATGGGCGTGCTGGTATAACAGCCGAAGACGAATACGTTGCTGAAAAACTCAGAAAACTTGGTAA
AAAGGTGATACTCGTCATAAACAAGAGTGAAAATCCAAAAGTCGTTGAAGCAAACCTAGGAGAATTTTTG
AAACTTGGCTTTACAGATTACGTTATCATAAGTGCTCAACACGGCATCAACGTAGATGTCCTTTTGGATA
AAATCGTTCAATATATAGGAAAACAACCGTTTGAAGAGAAAATTCAACAAAATCTTGAATGTCCGAAGAT
TGCTATCGTTGGAAAACCCAATGTTGGAAAATCTTCGCTGTTCAACGCCATCCTGAAGGACGATAGAGCC
ACTGTAACATCGATACCTGGTACCACAAGAGATCCCGTTGATGAACTTGTTAATTTCGAAGGGAAAAGCT
ATGTTTTCATCGACACCGCAGGTCTTAGAAGAAAAAGCAGAATAGAATACAAAAGTTTGGAGCACTACAG
TGTTGCAAGGACCATAGACGTTATAGAAGGAGCGGACGTAGTATTGCTTGTCATAGACGCAACCGAAGGT
GTGACCAGGCAAGACAAAAGAATTGCCGGTTTGGCTATAAGAAGGGGCAAAGCACTTGTGATAGTAATAA
ACAAGTGCGATCTGGTCAAGGTATCTCAGGAAGAATACAGAAATTGGGTTTATGCGGAGGCACCGTTTTT
GGACAGCTACGATGTGGTTTTCACGAGCGCTGTGAAATATTATGGTATAAAAGAACTTTTCAAAGCCATT
GACGAAGCTTATTCGTCTTATTGCAGGACGGTTTCAAAAGCAGCTTTAAACAAGCTTGTTTCTCAATTAC
CTATACTTTCACCTAACCTTGTTTTTGGAGAACTTAAAATTTTCTCCATCGAACAGGTTGGTACAAAGCC
TCCAAAGTTTACCGTTGTTGTCAACAAGAAAGAACATGTGAATCAACAAGTGTCAAAAACCATTGAAAAT
CTCATAAGAGACCGTGTTGACGAGTTTAGAGGCTCTCCGTTGATTTTAACGTTTAAGGAGAGGCGATAAT
TATGATTCACTTACTTGCCGGGTTAATCTGCTATTTATGTGGATCCATCCCATTCAGTTATCTTTTGCCA
AAGCTTAAAAAGATCGACGTGAGAACTGTGGGAAGTGGAAATGTTGGCGGAACAAACGCTTTGCGAGCGG
CAGGGCCAGTTATCGGTTTTTCCTGTATGATACTGGATGCGCTAAAAGCCTTCATCCCTGTGCTTGTTTT
TTCAAAGCTGAGTGGGATGGATCCTAAAGTAGTTGGAATTGCAGCAATAGCGGCCGTTCTGGGACACGAT
TTTCCAATTTTTTTGAAATTCAAAGGTGGTAAGGGTGTGGCAAGTACGACTGGTGTGATGTTCGCAATAT
GTTACCCATGTGGGTTTGTTTTCCTTGCAGTTTGGCTTTTGATTGTTTTGACAACCAAATTTGTTTCGCT
AGGTTCAATAATAGGTCTTTACACAGCTTCTTTAGTTGGCTTTTTCTTCAACACAAACTTTGGTGTTCTG
TTTTTAATACTCGCCACCATTTCAACCGTTAGACATTCGGATAACGTTGAAAGGCTTCTTCACGGTACAG
AGAGAAAAACCGATCTTTTGGCGTTTTTGAAGAAGAGGCGACCTTCTTGAGGAAGTTCTTTGTATTTTTG
ACGGTTTTGCTTTTTGTGACAGCCTTTGGAATCATCACTGAGGAACAAGCAAGGGAATATTTTTCAAAAG
CCCTTATGGCTTGGTATGAGGGAGATGTGAAAAGGGCAAAGGAACTTATGGAAACGGCCACATCTGGACT
TATCTACGTCACCGATATACCAGATTTTTGGTACTTCATGGCAAAGATAGACATAGATATGAGAGCAATT
CAAAAAGCTCAAGAGGATTTAAAAACTATCTTGGTGATAAGTCCAGGAAAAGATGAAGTATTATCCCTGT
TGAAGGAAATCGACATCCTTCAGCGTGAATTCACTTTTACAAAGCCTGTGGTTTTGGAAAAGTTACTCTC
AGCATCCGGATTTTCACACGGCATAGAGTACTTCTACTCTCCAACGGCGGCTGTATTGTACGGTGATACT
GTCATAATCGCAGACCAGGCAAATCAACGCATTGTTCTGTTTAAATACGGTGCCTATACGGTGATAAAAA
CAACGGTGGAACCGGTTTCTTTGGAGATTTCTCCAAATGGAGAAATTTTTGCAGCGGGAAGAAAAGCCGT
TGTTAAAATCGATCTAACAACTAGGGATGAAAAAGTTATCCACGATGGTTTTTCCAACGCTCTTTTGGCT
GGTTTTGACAGGGTAGGAAGACTTTGGGGAAGCGATGTGAACAGACTTTTTTTCATCGAAGACGATCAAG
TGACGTTCTTAAACCTACCGGGATTTTTCGTTATTCAGGACGTTGAAATTTCCCACAATGGAATTTGGAT
CTTGGATCTTTTATCTGACAAACTTATTCTTTTTGATTTTTCAGGAAAAAAGCTTGAAGAAAGGCCTGCA
TTGGGTGGTAGATGCTTTGAAGTCGCCATATCTGGTGATCCGATTGTTCTAACCAAAAACAACGAATTAG
TTTTGGTTGGCAAGAATCAGTTGCAAACGGTATCAAAATTGGGCGACGGAGTTGTTTTGTTTGACTATCG
CTATCCGTTTTTGATCACTTTTGATTGGCACAGGCATGTTGTCGATGTTTATCCAATGAAGGGAGAAGAA
CCGATTTTCGTTAGGGTGGACAGTTTGAGTTTTCTAGAGGAAACAATTCGATTGAATTTCAGAGTAGAAA
ACATTTTTGGTGATGCGATTCCTTTCTTGGTTGGTTTGCTTCAAGTTCGAGAAGGCGGTGGAGCGGTTTA
CTACGAATTTAAAATTGCTTGCACTCAGATTGAATGGTTAAACCCGCAAAAAGACTTTTTAAGTTCTGCT
TTACCCTATCTTAGAAGGGGAAAAGCTTACGGTGTTCTTTTCGAAAAATCACCTGCAGATCTTTCCAGAG
CAGATTTAATCACGTTGAAAGGCAAGAATGTGAGAATTTTTCTTATGGAAAAAGCGAATGATTTAATTTT
GCTTACGGGCGGAGCAGGTGAAGTGAGACAAAGAAAACCGATCTGCCTTCCTTACTACACCGCAACTTTT
AGAAGAACTCGTCCTATACCATCGGACATAACCCCTGTTACGGTATCTGTGAAGATCGGGAATGAAATTT
ATTCAGACACCGTTTATTACACAAGAGGAATGATCCAATGAGTATTGAGGAAATTTTTCAAAAAGCCGTT
CAACTGTCGCAAGACGGTCAATTTGAAGAGGCAGAAAAGCTTTACAAACAATGCCTTGAAATTGAGCCAG
GACATCCTGAAATTTGGAACAATTTAGGAAACATTTACAGAAGGGTAGGGCAAATTGCCAAATCGATAGA
AGCCTATCAAAAGGCTATAGAACTTGATTCTTCTTACGCTCCTGCTTATTTAAACCTTGCCTGTACGCTT
TTGACAATCGATAGGTACGATATGGCAAAACTTGTGCTTTTGAAGCTGGTGAACATGAACTTTCAAGTGG
CTAAATCGTTGGCGATGCTTGTGGTTTGTCACCTACAGCTGAACGAGCAAATCGAAGCTTTGAAACTTTT
TAGAGAAAACAAAGACAACCAAGAATTCTTGAACGAGCTTGAGGAGTACGGTGTTTTGAACTATTTGTTT
GAGCTCGACAAACAATGGAGCATGATTTAATCTTCGAAGAAAAGGTTGAACAAAATTGGACTGATTTTCT
CTCTGACGATCCTTTTGAATTTTTGAATTGTGTTGTCTATCTTTTTGAATTCCACATTCAGTTTTCTTCC
TATTTCTTCGTAGCTTTCTCCGCTTGCCCATAGTTCCACTATTTCCTTTTCCAAATCCTTCAAGTGTTGT
TTTGCTTGTTCTAGGATTATTTCTGCAACGGCAGACTTTTGGGTTGAAACAGACGAATCTTCGAAGATGT
AACCAGGTTCTTCTGATTCCTCAACGTTTAGCTGATCAACGCTGACTGCGTCAGTCAGCATTTTGTTCTT
CTTGCGATTCAGGTAAGTTAAAAAGGATTTCAACTCCGATTCTATGCTTCGCCATGCAAAGGATGAAAAT
CCGCTCTTGTCGGGCTGATAGTAATACGCGGCTTTTATCAACCCGACCAATCCATTTTGAACGAGATCTT
CAAACTGAGCCCAAGGCGCGTAGTACTTTGAAGATATTTTCACAACCATTGGGTAATATCTTTCCACGAT
GAGCTCTAAAGCTTCGTTGAAACCACTTTGTACAAGTTCAACTAACTCTTCCGTTTTTTTGGACCTAAGC
CGATGTTTTATCGACAAAGCTCATTCACCACTTTCTTTTTGCAAAAGTTTTGCAAGTTCACCTATATTTT
CAACCACTATGTCTGGTTTAATGCTTGAATTTCGAAGATCTTCCAAAGTTGTTTCACCTGTGAGAACAAG
GATGGACAGAATGCCAGACCTTCTTGCAAATTCTATATCTGTGTACAGCCTGTCACCAACCATTGCGATT
TTTTCCCTTGAAACACCTGTTTTCTTCATCACCATTTCGAGCATCAAGGGGTTTGGCTTTCCCACTATGT
AATCTGGAAGCCTTCCTGTGGATTTTTCAATCAAAGCTATGTAAGAACCGGCATCCGGCAGTGGACCTTC
CAAAGATGGACAGTTTATATCCGGGTGAGTTGCAACATACAAGAGATTTTTCCTCAAATAAATGCAGGCT
TTTGCAAGCTTTTCGTAGTTTATCTCCGTATCGTATCCCAAAACAACTATTTCTGGATCTTCCTGAACGA
TTTTATGACCGTATTTTTCAAAGGTTTTTGCAAGCTTTTTTGTACCAACCAAAAATATCCTGAGTGTGCC
ATAACGTTCTTTCAAGAATATCCCAGTAGCATCCCCGGATGTGAAAACCTCTATCTTACCATCCAATCCC
ATTTTTCTAAGCTTTTCGGCGTAACTTTCAGAATCATTTGAAGAATTGTTTGTTAAAAACATAAAATTTT
TGCCTTGTTTTCTTAGGGTATCTACAAATTCAATGGAACCTGGAAGCAACTTGTTTCCAAGGTAAAACGT
TCCATCCATATCCAAAAGGAAAAGTTCAATGTCTTTAAGATCTCTCAACCTTATCACCTCAACCAATACG
ATACCAAAAAAATTGAAGAGTGCATAGCATAAAAGGTTCTGAATGACTGAGGGAATTCCGGCCTTAACAA
CATTTAGTTATAATTTGGTAAAGTTCAGCATATTCGCATGAAGGAGGAGTGAACGTGAGAAACAAACTTG
TCGACGGTTGGACTTTAATCTGTGGTGAAAAGGTTGTAGAAATATCGTCTGTTCCTCATCAATCCGATAT
CTCTCAGGAATCTTATCCAAACGCAAGTTGCCAGCAGTTGGTTTATGAGAGAAAGCTTGTGGAACTGAAA
GGAATGGATGAGCGTAAAGCGATTCTGAGATTTCACGGTGTGGATCTTCAAGCATCTGTGTTTGTGAATG
GTCAAAAGCTTTTGGATCACGAGGGTGGATATGACTTGTTTGAAGTTGATCTTTCGAATTACGTAAAATT
CGACGGTAACGATTTGCTCAGACTTGTTGTTTCTGATGTGGATGTGAGAGCCGAACCACACATTGTGATG
GGCAAGCAAGATTGGTATGGCAACGCAACCGGAATTGTACAAGAAGTAGAGCTGTTGGTTGTGCCGCCAG
TGTACATAAGTTCAGCGAGATTCTATCCACTGGATCTTTTTGGTAGAGTAAAAGGCATAGTCGAATTTTC
CGACGGGAAGGACCATGAATTCCAACTTGAAATCTATGACTCCAAGCATAACAAGGTTTACCAAAGCAAA
GAGAAGAGCAGTTGTTTCGAATTTACGATTGTCAACCCACATCTGTGGTCTATTGATGATCCACATCTGT
ACAAAGCCGTTGTAACATTGGAAACGGATGGATACATCGACCGGTTTGAAACATCGTTTGGAATAAGAAT
CTTTCAAACCAAAGATGACAAACTTTTGTTGAACGGAGAACCTGTTTACATTTTCGGAGCTTTGGATCAA
AACTTTTATCCTATAACTCATTACTGTTTGCCTGACAGAAATTCTTTGGTGTCGGAATTACTCAAAGCCA
AAGAAATGGGGCTAAACCTTTTGAGATTTCACATGAAGATACCGGATGATCTGTACTTGGAAATAGCCGA
TGAAATAGGACTTTTGATTTGGATAGATCTTCCTTATGCAAGGATTCTGAACGATTCTTCGAAAAACTAC
CTCGAAAAACTGATGGAAAACCTTTTGGTAAGGCATGCCAATCATCCAAGTTTTGTGATGCTGTCCTTGA
TCAACGAGAGTTGGGGAATCGATTTGTCGATTGCCGAAGAAAGACAATGGCTTAGGAAATTTTACTTTAA
AGCGAAGAAGTTTGATCCTACAAGAGTTTACGTTGACAACAGTGCGTGTATAGGTAATAAACACGTTATT
TCAGACGTGGATGATTATCACTTCTATAAGGCGTATCCTTACCACAACAAGGAATGGAAAGAACAGATAA
AAGATTTTGCAAGCGGAAAATTTGAGAGTTTCTACGAACCTATCGATAAGAAATTGCCAAAACTTGTTTC
AGAATTTGGTATTTGGGGAATTTCTGATCCAAAAACTTGGCTGGGAAAATGGTCTGAGTTTCCAGTAACC
GTTATGGGATTGACGTTTGATCAAACTCAGCCTGCCTATGCACTACAAGGAATAGCAAACTTCCACGATC
TTGACGATTTGATCTATCAAGCTCAACTCACACAGTTTCTTGGGTTGAAGTATCAAATTGAAACGATCAG
AATGCAGCCAGAGATATCAGGTTATGTGATCACGGAATTTTCAGACATAGCTTGGGAAGCAAACGGTTTG
CTTGACTACAACAGGATGCCAAAGCATTTTTATCCTTATTTGAAGTTTTTGAACAGCAAAGTTATAGGGA
TTATTCCGGATCATAATTCACTTTTGATCGAAGGGGATTTTTATACTGCGCCGCTTTGTGTGATCAACAG
TGATTCAAAAGTTCTGAAGGCGAGAGTCTTGGTTAGAACAGAAAAAGATGTGATTTTGGATAAGACTATC
GAAGTGCAACCTTGGGAGATTAAGGAAATTTCTTCGCTTTCATTCAAACCAGATAAGACAATTCACAACA
TTTATGTGGAGATATTCAGCGATGGTAAACTTATCAGCAGGAATTTTTATCCGATGCAAGTTCTTGAGAG
GAAAGCAGGGACATTTTTGTTGGAGTTTGTCGACAGCGATTTTTTTGTTGAAGATGGGTTAAGAGCGGTG
AGAGAAAACACAAAAGTTGGTGGTGTATTGGATTTGAAAGGGGACTGGATAGGTGCGGCGACTGTTTTCA
ACGTCAAAAGAAGTTTGAACATAGCTGCGTTAATATGGGGACTAAATACAATAACAAGCGAGTATCTGCT
TTTAGCAGAAGAGTCAAATCACTTTAGTTCTGAACAGTCTGTGATAACGAAGGTGTATGGCTGGGGATAT
GCGCTCGGTTCGTTGCTTTATGTTTCCAGGAAAGATGGAGAAACAAAGGTGTTCACAACGCTTAAGGATA
CAGAATTGAGTCGAGTTTTGATTGCAAATCTGATTTGTTGATTCTCGAATAAACCGAAAATTTCCTTCCC
AACGTAGGTTTTGTTTTTAAAAGAAGCAGTTTTTGCCTTGATATGTATTTTTTCACCTTATTTTCAACTA
CTTGACAGAAATAATTTCCAGTTATAAAATCAAAATTGGAAAAAACTTCCAAAGGTGGTTCGAAACGTGA
GACAAATACCAAGGGGAATAATAATCAGCTGTCAACTTGAACCAGGCGATCCAATTGAAGATGTGTGTTT
CGTTGTAAGTATGGCAAAGGCTGCGAAATATGCTGGTGCTGTGGCTATAAGGACAAACGAAGCAAAACAT
GTACGCGCTATTAAAGAATCCTTGGATATTCCAGTTATTGGGCTTGTGAAAGATAGAAATTATAAAGCTT
TCATAACACCAACTTTTGAGCATGCAAAACAAGTTATTGAAGCAGGGGCAGATCTTGTAGCAATAGATTG
TACAAGAAATGAAAGACCCGTTGAGTTGGATAAACTGTTTGAACAAATAAGGTTAGAATTTCCCAATGTT
GGAATTGTGGCAGACATCGCCGATGAGTTGGATGCAGAAAGGGTTCAAAGTCTAAAACCGGATTTCATCG
CGACAACGCTTTGTGGATACACCTCTTACACCCAGGGATGGAGGATACCAAACCTTGATTTAGTTAAGAA
GCTTTCAAAGAAACTGTTTATACCAATAATTGCCGAGGGAGGATACTCAACGGTAGAAGAGGTTGAGAAA
GCCTTTGAATATGGTGCTTACGCAGTCGTAATTGGCACTGCTATAACAAGACCGTGGCTGACAATTCAAA
GGTTTGTGCGTAGGGCACAACCATTCTTGTAAGGGGGGTATGAAAATATGAGGAAAGTTCTAGTTGCATT
TGTCCTTGCATTTGCGATCCTTATGTTCTCCGCAACGAAAATAGTTATGGTGTACTGGCCAGGGCCAGAA
AGTGAAGCTATGGAAAAGGTGGTAAGTTACTGGAATGCCACCGAAGGAAAGAAACTTGGTATTGAAGTTG
AAATCCTCAACTTTTCGAGAGAAGGTTTCTGGGAGAAGCAAGAAATTCTACTTAATGCGAGATCTTCAGA
AGTAGATATAGTTTTTGTTGCTACCTACATAATCGGTAGGCTTGCTCCTCATCTGGTTCCTCTGGAGGGT
TTCCAGCTTGATCCCAATGTGTTCATTGCATCGGCTCTTGACAGCATGTCTTACGAGGGATTTCTCTACG
GTTTACCTCTTGATGTGAGTAATCACTTTTTATACTATCGAAAAGACTTGATGGAAAAGCTTTTGAACGA
ACCAGCTTGGAGGACGAGATATGAGGAACTGTCTCAAAAATACTTAGGTAAAAAGCTGTCACCAAAGAGA
CCAAACGAATGGGAATGGGATGATTACAAAGCTACAGCCATTTTCTTCACCAAAAAATATAATCCAGATT
CACCAACCACTTATGGAAATGTGTTGCAAATGAAGAATCTTGTCTACAATGTAATGATATGGAATGATGT
GTTATGGTCAATGGGTGGATCTTGGTTTGATTCAACTGGTAAATTTAATATAAAAACTGAAGCAGCAAGG
AAAGCAGCTGAGTTGTTTAAGACGCTTTATGATCTTGGAACAGTGCCCCCTGGTGTAACCACGTATGAGT
TTGGAGAAGCTAATGAAGCATTTAAGAGTGGGAGTGTATTTATGATGATACAATGGTCTGCTGCTTATAA
CATACTAACTGATAAAACTCAGTCACCTTTAGTGTATGACAAGGTTGCACTTGCCCCAATTCCCGGTCCA
AGACCATCTACACATGTTCATTCGCTTGGTGTAGCATTGAGCAAGTACAGCAAGAAAAAAGATGCGGCCT
TGAAATTCTTGTCTTTCTTAGCAAGTGAACAAGCAATGAAAATGTATGCTGAAAACGGGGGTATTCCACC
GGTTGAGACCGTGCTCAAATCCCTCGGACATAAACGTCCAGAATTTCCTGTAATAGCAGAGCACGTTAGA
AAGTATGGTTACGTTGAGGCAACTATTCCGGAGACAATGTCTATACTCGAAATAATTTCAAACAAATTGA
CTGCTTACTGGGCTGGACAAATTGACTTGGATCGCACTCTTGACCAAATTCAAGCAGAAGTTGATACTCT
TCTGAAAAAATAGAGCAAAAATTTCAAGGCAAAACCCCGCACAACTATTGTGCGGGGTTTGTCATAACAT
AGAGGTGAGATTCGTGAATCCAAGATTTAGCAGAAAAGTAATAGGTTTTCTTTTCTATCTACCATTAATA
GCTTTAGTAGTGGGCTTTTTTGCATACCTGCTGGCGTCTTCAATTTTTATTAGTTTTAAAAATGTCTTGT
TCGGAGGCATGGCAGCCGCGAAATTTGTTGGTTTTAGCAACTACATTGAACTGTTTTTTTCAAGAGATTT
TTGGTATTCCATGAGGTTTAGTTTCATTTTTGGTATAACTACAGCATTTTTAGAATTAGCTCTTGGATTC
TTGTTAGCTTACTATTTTTATTCGAAATTCCGTGGCTCAAAGTTTTTATTCACTTTTCTAATCAGTCCTA
TGTTTATTGCTCCTTCTCTTTTTGGCCTTATGAACAGAATTCTTTTCAACAATTTTATCGGCCTCATTCC
TGGTTATGTAAGATCTTTATTTGGAATAAGTGTTGATTTTTTTCATCCTAACAACATATTTTGGACACTT
GTTGGAATAGATTTATTGCAGTGGACTCCATTTTTGTTTCTGATTATATACGCTGCCTTACTGGGAATAC
CAATTCAGCTAATAGAAGCAGCAAGTATAGATGGCGCAGGAAGATTTCAAAAAGTTGTAAATATTGTTCT
TCCATACATCAAACCAGCGCTTATTTCTGGTGGTTTTCTTAGATTCATTGAATCATTCAGAAGTTTCGAT
TCCATCTATGTTTTGACAGGCGGTGGACCTGGCAGCCTCACTACAACAATAAGCATTTTTATCTATAGAA
CATCATTTACAATGGGAAATCAAGGGTTATCAAGTGCTGCAGGAATTCTATTATTCTTGGTGATGCTATT
TCCTTTGTTCCTTGCGTCAAAAGTAATGAGAAAAGAGTGGTGATCTTAATGAAACCTAAAAGAAGTTTTC
TTGATTGGCTCATTATCCTTTGCGTTATCTTTATTTTCAACTTACCTTTGATAAACGTTGTGATGACCTC
TCTCAAGGACAACAAAACTATTTCGCAGTCACCACCACCTTTGGTGTTTAATCCCACTATAGCTCATTAT
AGAGATATTTTCACTAGTTCCACTTTTTCCTTCTGGAGGTTTCTCAATAACAGTTTGCTGATAGCTTTGT
TTTCCTCAGCTATAACACTTTTGTGCTGTCTTCCTGCTGCTTACGCATCCGTCAGACTTGGGCTTGGTCC
AGGTTGGTTAATAAGTTTTGTGGCAAACCTTAGATCAGTTCCACTGGTGGTTTTTGCCCCATCTGTGTAT
GTTTTGTTTAAACAAATGAATCTTGTAGATTCAAAACTGGGCATAATACTGATACACATACTGGTTAACT
CACCAATGGCTTTGCTTTTGCTGGCAAGTTTCATGCAGGATATCCCTAAGGAAATTGAAGAAGCGGCTTA
TTTAGATGGAGCCAATAAATTGCTAATTCTTTTAAAGATAGTTTTTCCAATGCTTTCTTCATCAATTGCA
GCAGTGTTCATACTTAGTTTTGTGTACTCATGGAACGAGTTCTTATTTGCCCTAATACTGAGTATCAGAC
GTTCTACAACATTAACTGTTGGAGCAAGTTTGTTCATTACCGCTTGGGGAGTTCAATGGGGAAGGATCGC
TGCAGTTACCACACTTGCTGTTATTCCACCATTTCTGTTTGCTTTTTACGTTCAGAAGTACTTGGTAGAA
GCCTTTTCGGGGGGAGTAAAGGAATGAACAAGGTTATAGGCATCGACATTGGTGGCACTATGATCAAAGG
TGGGATTGTCGAAGAAAAGATTATAAAAACGAGGATTATCCAACCACTGGCTAAGAAGCAACCTATGGAG
AGTTTGGATTCAGTAATAAAGAAACTCCTTAGAGCTGGGTATGAGCAAATCAAATGTATTGGTATAGCTA
CAGCTGGTAGAGTCGACTCGGACGATGGTGTTGTTCTTTATGCGTCACCGAATATTCCTAATTGGTCAAG
CTTGCAACTATCAAAAATCCTGAGGAAAAGATATGATATACCATGCTACGTTATTAATGATGCTAAGGCT
GCTGCTTTGGCAGAAGCTAAAATCCGAAACGTGTCGAACCTGGTCCTGCTGACAATTGGCACGGGGTTGG
GTGGGGGAATAATTGTCAACGGGGAAATTCTTCAGGGTTTCAAATGGGAAGCTGGGGAAATTGGGCACAC
TATACTTCATCCAAACGGCAGGCAATGCAACTGCGGAAAAAAAGGTTGTGCCGAGCAGTACATATCGATG
AAGGTTCTGCACAGGTATGCGAAAGAAAGGGACAGGCACAGACTCATAGAAAGGTTTCATCAGAATGATC
TGCAAATTGTTTCAGCGGTAGAAAGATTGGTTAAGGACCTGGTCATTTTGACAGACAAATTATTTTTAAC
AATTGATCCTGAGTTTGTAGTAATCGGTGGAGGTTTTTGTGAATTAGGATCAAATGTGTTAGAAATCATC
AGGAAACACCTAGAACCCTACGCTTCAAAGTCCCTTTACAGTCCATCACAAGTTGATCTGTCAACTCTTG
GAAATGATGCTGGTATAATTGGTGCAGCTATGTACGCTGAAAGTCGAATCTCGGGAGGTTGACCAATTTC
ATGGAAGATGTTCAGACCATTATAAAAGTTAACCAGAGGCTTTTTACTAAGAAAGAAAAAAAGCTTGCGG
AATTTGTTATCACTCATCCAGAAGATGTTATTGATATGAGTGTAACGGAAGTAGCAGATACACTTGGTAT
TGGCGAGGGAACCGTGGTCCGGTTCTGTCAAAAACTCGGTTTCACCGGTTTTCACGCTTTCAAAATAGCC
CTAGCAAAAAGTTTGGGAAAACAGGAAGAATTGGCAAGATCAAACGATATTTTGAATATTGTGAAAGAAA
ATCACATTAAAGCCATAGAAGAAACGTCCAATTTGCTTAAATTAAATGAAAAGATAGTGTACCAATGCGC
CGAAAAAATAGCGAACTGTAGAAGACTTTATTTGTTGGGAGTGGGAGCCTCTGGTGTCACGGCTCTCGAT
GCTTACTATAAATTCATGCGAATTGGTATAGATGCAAGACACATGATGGACCCACATCTTCAGATTATGG
ATTTATCAAGTTGTTGTGAAAAAGATTGTGTTCTGGCTTTTTCACAGAGTGGATCTACCGCCGTTGTTGT
GGACATGGCAAAACTTGCAAAACAGAATGGAGCTTGTGTAATAGCCATTACTGGTTACAACAAATCTCCT
TTAACCTCTTATGCAGATTTTATTTTGTTGACTGCGATTAGGGAAAATCCATTTCAAAGCGGGGCCATAA
GGTCGAAAATAGCACAGTTACATGTTTTGGAGGTTCTATTTGAACAAACATGTTTGATTCTTTCAGATAA
AGCAAGAAAAAGCATTGACCGTACAGCGCGAGCAGTAGAAGATTGGATATATTAATCTCTGAAGACCAGG
AACTTGAAAATTCCTTGATCTTCTGGTAATATTGGTTGGAAAAAAACAGGAGAGGGGATCGAAGATGGCA
AAAAGATGCGAGATCTGCGGGAAAGGACCTGTGGCAGGTAAGACCATCAGCCATTCGAATAAGCACAACC
CAAGAATGTTTAGACCGAACATCCAAAAGGTTCGAGTGAGAATGGAAGATGGCACAATCAAGACGATGAA
AGTTTGTGCCAAATGCCTGAAAGCAGGCAAAGTTCAGAGGGTAACAGCAGCATGATCGCGCGGAAAATCC
CGCGCGATTTTTATTTTATTACCGCTTTTTTATTTTCCTAAACTCTCACATCCAAAATTTCTTGTGTTGA
AAATGCTTCAAAGTGTTTGCTAAAATTTTCATGTGCGATACTCAAAAAGGACGGTGGAAGGATGGATTTG
AAAAAATTTGTAAGGGATATTCCCGATTTTCCCGTCAAAGGTATCATCTTCAGGGATGTAACACCCCTTT
TAAAATCGCCACAGGCTTTCAAATTTGCGGTGGACGAGATGGCTAGGATTCTGTCAGATGTTTCTTTCGA
TTGCATAGTTTCGCCCGAAGCGCGTGGGTTCATCTTTGGAGCTGCCTTGGCTTACAAGTTGGGAAAAGGT
TTTGTACCAGTTCGTAAACCTGGCAAGCTGCCTTACGAAACTGTATCGCTTGAGTATCAACTCGAGTATG
GTACGGCACAGCTTCAGATACACGCGGATGCCATCGAGCCTGGTCAAAAAGTTCTAATAGTGGACGACGT
TCTTGCTACCGGTGGAACCGCTGAAGCTATTGGTAAACTCGTGCAAAAGCTAGGCGGGCAAGTGGCAGCT
ATGTGTTTTCTCATAGAGTTGACTTACCTCAACCCTAGGGAAAGGTTGAAAGGTTACGATGTTCGAACTG
TTCTTAAATATTGAGAGGTGAATTGAGATGCTTCGCTTTGATTTCAGCTTTATGTTTGAACCGAATGTGA
AGGGTGGAATAACAGAGGAAGAATTTGAAGAGTGTAAGCCTTTGGTGGCAAAAGCAGTTGACGCTGTGGT
GAAAAGTCGCCCAGGGTTTGTGAAGGTGATACTTGACAGAAGCCATATGGACGCGATTGAGGATATCAAC
CAATGGGTTCTTTCTTTTAACAACTTGGTCGTGATAGGAATCGGTGGATCAAGTCTTGGTGCGGTCGCTT
TGGTGAACGCTTTAACACCACCTGATTGGAATTACCTTTCAAAACAAGAAAGAAAAGGTTACTTGAGAAT
ATTCTTTTTGGAAAACGTTGATCCCGATCAAACCGCAGCGGTTTTGGATGAAATCGACCCACGTGAAACC
CTATTCGCTGTGATTTCAAAGTCTGGATCCACAGCCGAATGTTTAGCACATTATCAAATTGTAAGAGGGT
TACTTCAAATAAGAGGTTTGAAACCTTCAAACCACATTGTTTTCATAACAGACCCTAAGAAAGGCTTTTT
GAGAAAGATAGCAAGTGAAGAAAAGATACTCGCACTGGAGATACCGCCTGATCTGGGTGGAAGATTCAGT
GTACTTTCTCCCGTGGGACTTCTTCCAGCAAGCGCGATAGGGGTGGATGTTAAGGCCTTGATCGACGGTG
CACGCGACGCTTACGTTAAATGCTCTGATCTTAAAGTAGAAGCCAACCCAGCTGCCATGATTGCCTTGTG
CCACTATCTTCACAAAAAGAAGGGTAGAACGATAACCGTCATGATGCCTTATTCAAATAGGTTATACTCT
CTTGCCGATTGGTTCAGACAACTTTGGGCCGAAAGTCTTGGTAAGAAATATTCGTTGTCTGGAGAGGTTG
TAAACGAAGGTTTAACACCGGTGAAAGCGTTGGGAGTGGTGGATCAGCATTCTCAACTTCAACTTTACAT
GGAAGGACCGGATGACAAAACGATCACTTTCATAGAAGTTGAAAAATTCGACAGGGATGTGCTTATTCCT
TCAATTCATACAGAGGAAGAGATAAGCTACCTTGGTGGGAAAAAGTTGGCAGATCTTTTGAAGAGTGAGT
TGATTGGAACAGAAAGGTCTTTGGCTGCCAACGGCAGGCCAAGCATGCGCGTCATTTTCCCAACCATAAA
CGCTTACGACATTGGTCAATTCTTCATGTACTACGAATTTGCAACGGCTTTGATGGGACAGTTGTTGAAC
ATAAATCCTTACGATCAACCTGGCGTTGAACTTGGAAAACAGATCACTTATTCTTTGATGGGTAGGAAAA
ATTACGAGCACATTCAATTTCCTGAGCCTGTGAAAAGGGTTGTGATAGATTGACGCAGTATATTAAAAGG
ATTTTCAATCCGCTTGAAGTTTACTTTTTTCAAGACGGTGTCTTCGGTGAAAATATTTACGTCATCGTCG
TCGAGGATGCAAAGTCCATCGGTAAAAAGGTCGTGGATTTTTACAACTTGGTAGGCGACGAGATACCGCT
TGTCATACTTACAAAGGAAGAATGGGAGAATTTTGACAAAGCTTTGAAGCAAAAGGGTGAAAAGATCCTT
TGAGATTTGTTGTAGGCGTCACAGGAAAAATTGGGAGTGGAAAATCCACTGTTTCAAAATTTTTGGCTAA
ACTTGGGGCAACTGTCATCGACGTTGATAAGGTCGCACACGAGATACTTGAAACGGAAAATGTGAAAAGA
CAGATAGTCGAAGCCTTTGGAAAAGAGATACTAACCGACGGAAAAGTGAACCGAAAGAAACTTGCTGGTG
TGGTTTTTTCAGATAGTTTGAAGCTAAGATTGCTTGAATCGATCGTTCATCCTGTTTTGAGAGAAGAAAT
AGCAAGAAGAGTGGAAAAGTTAAGGGGTTTGGTAGTTCTTGATGCCGCAATTCTTCACAGGATTGGCTTG
GACAAGCTGTGTGACTTGATAATAGTTGTCACAGCACCTTTGGATAGAATTTTTGAACGTTTGCGTGCAA
AAGGTTTAAGCGAAGGGGAAATAAGGCGAAGACTGAGTTTTCAAAACGATATCCCCTTGGAAGGAATCGT
CGTCGATAACGAAGGGGATTTGAATTCCCTAAGGGAAAAAGTTGAAAAGATTTACCAACAAATTTTGTTG
CCAAGAATATTTTCCAAACAAGGAGGTGTTTTTTGATGAAAAAGTTCATTTTGGTGGTTGCGCTGATTTT
GGCTGTCACTTTTGCCTTTGCAAAAGTCAAGGTTACTTTCTGGCATGCCATGGGAGGAGGACATGGTCAG
GCCCTTCAAGAGATTGTGAATTTCTTCAACCAACAACATCCAGACATCGAAGTTGAGGCTATCTACATAG
GAAATTACTCTGCTCTTCAGCAAAAGCTTCTTGCTGCTGCACAGGCTGGCGGACTTCCTACGATCTCACA
AGCTTATTCCAACTGGACTGCAAAACTGATTTACTCGGGAATCGTTGAACCTTTAAACCGCTTCTTGAAC
GACCCAGTTATAGGCATGACTAAGGCAGAGTGGGAAGATATTTGGGAACCGATGAGGCTCAATTGCATGT
GGGACGATACTCTCTACGCTTTGCCTTTCAACAAGAGCATATACGTTCTTTACGTCAACACCGATGCCCT
AACGCTTGCGGGGTTAAGCATACCTGAAACGATTGGAGAATTGAAAAAGGCCGCGATACTTTTGACGGAG
GATTTCAACGGTGATGGAGTCATAGATCAATATGGTTTTGGATTTAGATCAACCGTCGACCACTTCCAGG
TGTTCTTGGCTCTCAACGGTGGTAGCATACTTCAAAAAGGTCCAGATGGGAAATGGAAGGTAACCATCAA
CAGTCAGGAAGCAAGGGAAGTTCTTCAGTTCATGCTGGAGCTCAAGGACAAATACGCGCTTGTTCAAGGT
GGGTATTTGGATGGACCTTTTGGCGAAGGCAAAATAGCCATGTTCATAGAAACGGTTGCAAGCAAACCAT
ACGTTGAAAGTGCTTCAAAGGGTAAACACGATTGGACTTGGGCACCAGTTCCTGTTTGGAAAACAAGGAA
CGTTCAATTCGCCGGAACCGATGTAATTATGTTCAGCACGGCAAAAGAAGAAGAAAAGAGAGCTGCTTGG
GAATTCATGAAGTTCTTGGTTTCACCGGAAATCACCGCATACTGGGCTGTCAAGACAGGATATTTGCCGG
TTAGAAAGAGTGCCACCCAAACGGCAATCTGGCAAAAATTTGTGGCAGAAGATCCAAGGGCAGAAGTTCC
TTTGAAACAACTGGAATACGGTGTGTTCGATCCGCAGATTGGTGTCTGGGCCGAGATCAGGACCATAGTC
AACACTATGGTAAGCGATGTTCTGTTTGGAAAGAAAACAATAGAAGAAGGTTTGGCGTGGGCTGAGCAAG
AGATAAAGAGAGAGCTTGAAAAAGAAGGTCTATAAAAAACTGGGGGGCGCAAGCCCCCTTTAAAATAATT
TTTGAGAATGGAGTGAAAAGATGAAGCAGCTAGATGATTTTACGGTGGATTATATGGCAATTGGCGAAGA
TTCGCAAAGATTTTTGGATCTGATAAAACAGTTTGAAACAGAGGTTGGAAAAGCTGTTCAAATTTCCAAC
AACCCTTATTTTGGAAGGCTTCATGTGAATGTGTATGTACTCGAAAAAGATGAGTATCCAACTTTAATCG
CTTGGCTTGTATTTCACGGTGAAGAAGCTTTTGATAGGCTTTTGGAAAACGGAGCAAGTTTTGGCGAAAC
AAAACCTTTGAAAGAGCTTGAATTGGTTGAATCTTTTAAAAACGTCAAAACATCTTTGCTTTCTTTGGAC
GAAGTGGACGACGAGACGAAGATGATCATAATTGGTCCAGACAGTGTAACTTGTTTTGTCGAGTTTGATA
GAGTAAAAAGTATGACAAGGGATCAACTTGCAAAGTTGATCGTGGCAAACTACGTCAAGAAAGTTTTTGG
TGTTGAGAATGAGTACATGGTTAGAACCGATGACATATCTTTATTTTGAAAAGACGCAATGGTATAATCT
TTTCGACCGGAGGCGTGTCCGAACTGGCTAAGGAGCCGGTCTCGAAAACCGGTGGGCCGTTGAGGCCCTT
GTGGGTTCGAGTCCCACCGCCTCCGCCAACTTTGCGGGGTGAGTTGCATGAAGGTCATAGATAGAATTGA
ATGGATGAAAGAAATCTCTGAATCGTTAAGAAGAGAGAAAACCATTGGGTTTGTTCCAACGATGGGCTAT
CTTCATGAAGGCCATTTGTCTTTAGTTAGAAAATCTTTGGAAGAAAACGATATAACTGTTGTGAGCATTT
TTGTAAATCCAACACAATTTGGGCCAAATGAGGATTATGCTAGTTATCCAAGGGATTTAAAAAGGGATCT
TGCAATGTTGGAAAGAGAAGGTGTGGATTACGTTTTTGTTCCAACAGTTGAAGAAATGTATCCTGAGGGT
TATTCAACTTACGTTGTTGAAGAGAGCCTCTCAAGGTACTTGTGCGGAAAGTCAAGACCAGGGCATTTCA
GAGGCGTGTGCACTGTTGTCATGAAGCTTTTTAACATCGTTAAACCTCATAGAGCATACTTTGGTCAAAA
GGATGCACAGCAGTTTCGCATAATAAGGAAGATGGTCAAAGATCTCAATATGGATGTTGAAGTCATAGAA
TGCCCAATAGTTCGAGACCAGGATGGGCTTGCAATGAGTTCCAGAAACGTTTATCTTACACCTGAAGAGA
GGACCCAGGCTTTATCTTTGTATAGATCCCTGAAAATAGCTGAAAACCTTTACAAAATGGGTGAAAGAAA
TGTACACAGGATTAAAGAGAAAATGCTTGAATACCTTTCTAGCTTTGATAAAGTGAAGATAGACTACGTT
GAAATAGTAGACGAACAGACTCTTGTACCTGTTGATAAGATTGATAAAAAAGTCATCGTTGCTGTGGCTG
CGTGGGTGGGTAAAGCTCGCTTGATTGATAACACTATTTTGGGAGAATAAGAAGTTTGATTCTGGATGTC
TTTATAATTGCACTCTTGTTATCTTTGCTGCTAAAAAGAAGAATTTTCTATTTTGACAAGCTAAAACTCA
AATTGCTTTATCTTTTTCCCATTCCTTTTATCTTGCAAATCCTGCCCTGGTTCGATCAACGTTTACTTAT
GATAATTTCCTATTCAATTTTGTTTTTGATTTTCATTGTCAACCGTTCTATCAAAGGTTTTAAATACATC
GCTATAGGTTCTTTGATGAATGCTTTTGTGATAACTCTCAACCAAGGTAAAATGCCGGTTTACGAACCAC
TTGCACGCTGGCTTGAGTTAAGACCTTCCTTCAGACACACTTTTTTTCCAGAGTTCAACGTCAAGTTGGT
CTTAGGAGACTGGATTCCAGTAATTCTACCATGGGGCAGAAAATTTTTGATCAGCCCTGGGGATATTCTG
ATATACATCGGAACATTTGTGTTCTTTTTGACTGTGCTAGATGATTAAATTTTGCTCACTTCTCAAAAGC
CCCACTTGTTCGCAATTCAATTTTGAATCGATACTTGTCTCCACGGTATATTGAACGAACGTACTCAATG
CACCTGTTGTTGGTAGTATAGGTATAACGTTTTCGAAGCAGTGCACATGCTCCGGGATTTACAGAAAGCA
ATTTGGCATCGCTCGGGGAAATTTGAGTAACCTCAAACTCCTCCAACGCTCTCAAAAGCGGAATTTTGAG
TTCGTTTCTGAGAAATTCATATAGGGATTCCTTCGACATATCTTTCTTCAAAATGTTTAATATTCTAACG
TCCACAGAAGTGTTCAAATAAGCGCTTTCAATTGCCACAGGTTCGTCGTTCATATATCTAACTCGCTTTA
AAAGTATTATCATCGTTCCCGGTTCTAAACCAAAAACCTCCACAAGTTCACTTGGAATTTCCACAAGTTT
GTTCTCCAAAACCAAGGATCTAACGCTGAAGCCTTCTTCTTTTGCTTTATCGGTAAAACCTTTCAATACG
TTCATTTGCTCTTCCTCTTTCCTTCCAGTGATAAAGGTGCCCCTTCCTTTTGCACGAGTTATAAAACCTT
CAGAGCGAAGCTCTTCCAAAGCTCTTCTTATCGTCAAACGGCTGACATTGTAAATAGCAACCAATTCAGA
TTCGGGAGGAATTTTATCCCCAGGCTTGTAGATTCCATCCAAAATTTTCTGTTTAAGATCCCTGTATACC
TTGTAATACAAAGGAACAGGATAATCCTTATCCACTAACAATCACCCCTAAAATGATGATACCATTTATT
TTTGAGCTTTCATCAATTCTATAGCTTTCCTCAGGTTCGGCTCTTTTTGTATTATCTTCTGACATTCTTC
AATATCTTTACCTGTAAGGATTGTCAAAATTGCAAGTTTTACGTTGTAACCTGCACGCTCTAAGTTTTTC
TCTGCAACATCGCTGTCAACCCCGGTAACACGAGATACGATATTTTTAGCTCTTTCTTTGAGTTTTTCGT
TCAAGACCATAACATCCACCATCAAATTGTCGTAAACTTTACCCATCTTTACCATCACTGTTGTGCTAAT
CATATTGAGAACCATCTTTTGAGCTGTCCCGGCTTTCATCCTGGTACTTCCAGCAACAACTTCCGGTCCT
GTTTCAACACTTATCACGACATCGGCAAGATTGGAAAGAGTAGGTTTACCAACGTTGCAAATCAAAATTG
TTTTACAACCAAGTTGCTTTGCATATCTAAGTGCTCCACCAACGTATAAAGTTCTTCCGCTTGCTGTTAA
CCCAACTACAATGTCTTTTGAATTCAACGAGTGCCTCTTTAAATCCTCAGCTCCAAGTTCTTCATTGTCT
TCGACTCCTTCGATGGATCTTGAAAGAGCCTCATATCCTCCTGCTATAACTGGTATTACGATACCTTCTG
GAAGACTATAAGTTGGAACAAGTTCAACTGCATCTATGAAAGCAACTCGGCCACTAGTTCCAGCTCCAAC
GTAAAAAACCCTTCCGTTTGCTTTCAAACACTCCAAAATGAGATTTACAGCTTTATCAATTTCCTTCAAA
GCATCTCGAACAGCCAAGGCTACAAGCGCGTCTTCTTCGTTTATGAGCTTTAGTATCTCAATCGTTTCTT
TATTGTCAAGATCTTTCGTTTTTGGATTTGGTATTTCCGTTGGCAAGTTTGATATGTTCACCTTAACACC
TCCACCGGCAGTTTTCCCATTGGTTTTTCCTGACCAAGAAGAACTTTGAACAGAGCTTTTTGAGAAACTA
ATTCATAACCGTAAGAACAAAGACCTGAAGCTTCGACGATGAAACAATCGTATGGATTTCTCATGGCAAC
GATCAAGAGTTTCTCAAACCTCTTTCTCAAATGTTCAACAAGGCTTTTTTGCCACTGTTGCAGATGTGCA
TTCTCTGTGAAGACAACGCACCTTTTACCAGAGATCTCAGGCAATGGTTGATTTTGCTGGTGAACTACAA
GTTTAGCTTTGAAAACCTTGGAAAGCTCTTTTGCCACCCATGGCACACCAGGTTCAGTTTCCTCGACTTG
AACAAGCCTGCTGGTTTTCACAGTTACCACGAAATCATCTTTTTCAAGTTGCACAGGAACCATTTGATCT
GGATCCTTAACCAAGGTGATCGACTTTTGTGATATTTGTTCCATTATCTTCTGATGCTGCGTCGGGTCAA
AGTTAAGTTCCGCGGGAAGTTCTTTCACGCCGAACTCGTTTTTGAATCTCTTGATTCTCTCAAAACTTTC
GGTAACTCGGTTCATCAGCAAAGGTTCTTTTTCGATCATTTTCATGAGATACTTCTTCGCGGCAAGTTGC
AAGTCAGGTTCGTGACAAACCGTCAAAACATCCACACCAGCTTGCAAGGCTTTGACAACAGCTTCTTCGA
CGGAAAGGTTCTTGGTAATTCCTCCCATCAAAAGATCGTCTGCAATGATAACACCTTGAAAGTTCAACCT
TTTACGAAGTAGATCTGTCACTATCTCGTGGGAAATAGTCGCTGGAATTTTCTCGTTTTGTAGCTTTGGA
AGATAAATGTGTGAAGGCATTATCGATGGTATACCAGTTTTGATCAATTCGATGAATGGAACAAGTTCCC
AAGAAAGCAGCTCATCAAGGCTTTTCTCCAAAACGGGCATATCAAGATGCGCATCAACGTTGACGCTGCC
TTTACCTGGGAAGTGTTTCGCACAAGCAGCGACCTTTCTTGAAGCAAGCCCCTTGTAAAAAGCTTGAGCG
AATCTGACTACTTTTTCTGGACTGTCGCCGAAGCTTCTGACACCGATTTCAGGGTTGTTCGGATTGTCGT
TGATATCAACAACGGGTGCAAGGTTCCAGGTGATTCCGAAAGTTCTCATTTCTTCGGCAAGGATTTGTCC
GGCGACAAATGCGTTGTTATCATCTTTTGTGGCAGCCAAAGCCATTGCTCCGGGACTTACGGCAAAGCCA
TCTCTAAGCCTTGTTACAATTCCACCTTCTTGATCTATTGCAAAAACAACATCGTTTCCAAGAACTTTTC
TTACATCCTTTACAAGTTGATACAATTGCTTCGGTGATTCGATGTTTCTGGCGAAAAGTATCACAAAACC
CGGTTTTATTTCTTGCAGGTGTTTGACTGTCTTGTCGTTGAATTCTTTTCCTTCGAAACCAACCATGAAA
AGTTGTCCAACAACCTCCGAAAGCGTCATATTCCCAACCTCCTTTGTTTTTTTCGAAATATATCATATCA
CATTTTCGAGTCAATATGTCTTTACAATTGGATCTTTGATGGTATAAGATATGTACAGCAAGGGGTGTGA
TCGATGAAAATCTTGGTTCTTGCAAAACAGGTACCTGACACTGACAAGGTCAAAATAGACCCAAACACTG
GCACGATGATCCGTGAAGGTCTTGATGCGGTTATGAACCCGCTGGACATGCATGCCCTTGAAGTCGCTTT
GAGAATCAAAGAGACTACAGGTGCTCACATAACCGTTCTGAGCATGGGACCAGCAAAGACAGAAGAAATG
CTCAAAGATTCACTGGCATTTGGCGTAGATCGAGCGATTCTTCTTACCGACGCAGCATTTGCTGGTTCTG
ATACATGGGCTACAAGCTATGTTCTTTCCGAAGCCGTCAAGAGGCTAAAGATTGAATACGATCTTGTCCT
TTGCGGTGAAAAGGCAACCGATGGAGAGACCGGTCAGGTTGGAATAGAGTTTGGTGTTCTTTTGAATTTA
CCAATTGTGACGTACGTATCTCGGATTTTTGAGGTTTCGAAAGAATTCATTGTTGTTGAAAGAACAACTG
AGGAGGCCTTTGAAAAGTGGAAGGTCAAACTCCCTGCGGTGATATCCGTTTTAAAAAGCGTTGCAGAGCC
AAGATTACCAACGCTAAACGGTAAGAAGAGGGCAATGAATCAAAAGATAGAAATCTACAACGCTCAGACA
CTTGGCTTTAAGCCTGAAGAGATTGGGCTGAATGGTTCACCAACCAAAGTTATCAGGGTTTGCAACACCA
AACTCACCAGGAACTGTAAACTTTTCGTTGGAAAAGAAACTACAGTTGGCGTAAGAAAAGTTGTAGAACT
TTTGAAACCGTTTTTAAGGAAGTGATGAAAATGCTTATGGTGATAAGTAACAAGGTCGATAGAAACACGA
TAGAACTTTTAAGCAAAGCCTGTGAACTTGCGAATAGAAAAAACTTTGAAGTGTCATTACTGTTGATGAG
TGCAATTCAAGAAAAGTTAGAGCAGTTGAAAGGATATGCCGATAATGTAATTTTAATGATCTCTAAGCAA
TTTGAAGTTTTCTCGCTGGATCCTTTTTTGGTAAATGCCGAAATGGTTGTAAGAAAATACCGTCCAGAGA
TAATCCTTTCCTCTGCCACCACCTTTGGTCGAACGTTGATGCCGGCTTTGGCTGCCAAGCTAAAAACAGG
TTTAACTGCTGACTGCACCGAACTTGATATCGACGAAAAAGGAAATCTTCTTCAAACACGTCCTGCAATT
GGTGGAAACGTCATGGCAACCATTGTAACTTCGACAAGACCGCAGATGGCAACAGTCAGACCAAAAGTTT
TTCAGATAAATCCCCCAACAAAACAAAAAACAAAGTTCATTTTTGAGCAACCAATTTTTGTAGCTGACAG
ATGCGAACTTATTGGATACAAGGTTCGAGAAGAGGAAGCTAAGATCGAAGAGGCGGATGTGATAATTTCA
GTTGGTAAAGGCTTAAGAAGGAAAGAAAATCTTGATGTGGTTTACAAACTTGCAAAATTTGTCAACGGAG
CTGTTGGTGCAACGAGGGCCGTCGTTGAAGCAAAATGGCTTTCTTTTGATCACCAAATAGGATTAAGTGG
AAAGGTTGTCAAACCGAAAATCTACATTGCGGCGGGAATATCTGGAGCTGTACAACACCTTGCGGGAATG
CAGACTTCTCAAACGATCATAGCCATAAACAAAGACAGGTATGCCCCAATATTCAAAGTTGCGGATATTG
GAATTGTCGCTGATGCGTATTCAATTTTGCAGCAGATTTTGGAAGCGTTGGGAGATGAGAAAAATGCGTG
AATTCATAGAAAAATTGCAGCAGATAGTCGGTGTGGAAAATGTCAAAACTGATCCAGATGAACTTGAAAG
GTATTCTAAGGATGAGACAAGTGAAATAGAGCATCAAACACCACTTTGTGTGGTCTTTCCAACAACGGCT
GAAGAGGTCAGTCAAATAATGAAACTTGCAAACCTTTACAAAGTTCCAGTCACTCCAAGGGGCGCTGGAA
CAGGTTTATCGGGCGGAGCTGTACCAATAAAAGGTGGAATAGTTCTTTCGTTGGAAAAAATGAACAGAAT
AGTAGAAATCGACAGGGAAAACATGGTTGCGGTTGTTGAACCTGGCGTCATAACCGATGAGATTCAAAAA
CTCGCCGAAGAGTATGGTTTGTTCTACGCTGGTGATCCTGCAAGCAGCGAAAGTTCATCCATCGGCGGGA
ACGTTGCCGAAAATGCGGGTGGAGTCAAGGTGATGAAATACGGTCCAACCAGTCACCACATTTTGGGATT
GGAAGTTGTCCTACCAACTGGAGAGATAGTCAACTTCGGCGGGAAAGTTTTGAAAAACGTCATGGGTTAT
GACATGGTGAGGTTGTTTGTCGGAAGCGAAGGAACTCTTGGAATAGTCACCAAGATCATCGTCAGGTTGA
TACCAAAACCAAAGTATTTTGCAACACTGCTTGTGCCGTTTGACAACGTTGAGAGGGCAGTTCTTTCGGT
GCCGAAAATTCTCTCTGAATCGGGAATTTTGCCAACTTCCATAGAGCTGATGGACAAACAATCTGCTTTG
ATGGCTTCTACATTTTTGTCTGAAAACATTCCTCATCAAGACGCCGAATGCCATTTGATAATAGAAGTTG
ACGGAACAGACAAGGATGGACTTGCAAGAACCTACATAAACCTTGGTGAAAAACTGCAGCAGATGGGAGC
TTTGGAAGTTTACATTGCAGACAACAGGTACCAAAGGCTGAAAATCTGGAAATTCAGAAAAGCGATAGCA
GAAGGAATAATTGCCTTCAGACCAAGGCATTGTATGGAAGATGTCAGCGTGCCGATCAAAGAGATACCAA
AACTGATAATGAAAACCTACGAAATCGCAGAGGAAAACAAATTAGAAGTTCTCAACTTTGGACACGTTGG
AGATGGAAATGTCCATGTCACATTCTTAAAACCAGAGCAAATGAGCGAACAACTTTGGAAAGAAAATCTT
GAAAAAGCTTTGGTTGATTTGTACCAAACCACAGCTAAACTTGGAGGAACGATCACAGGTGAACATGGTA
TAGGCATCAAAAGGAAAAAGTACCTTAGCATTTTCATGTCGAAAAATGAGTTAGATTTGATGAAAAAACT
CAAACGCATTTTTGACCCCAACAACGTGTTAAATCCAGGCAAGGTGTTTGATTAAGTCTCAAAACTGCCC
CCTTAGAAGTTATTCAGCCGTAAGACATACGCTTTTCAAATTTGCTTTAAGATGTTAAAGTCGACTTGCC
ATCATTTTGTGGAAATGGTTAAGTTTTTTGATTGTCAAATTTTTTAACTAAAATCTACTAGAGTTTGTCG
ATAATAATTCTGCAAGAAATATGGTAGAATAATAAAACAAAAGCGACATAGACTTGTGTTTCTCGGCGGT
TATTATCAACCTCGGTCAAGCTAAGGCGGAGCTAATAACAAATTCTCTTCGATATCGCAGGGAGGCGTTA
AGATGAGATCAGTTCGTGGAAAAATGCTTGTGTTGGTGCTTCTACCGGTAGTTGTTTTGCTTGCTGTTGC
GGCGTTGCTGACGTATCAACAGGTGAATGCGAATTTCACAAAAACTGTGCAAGATCTCAGCAACGAAGTT
GCTCAAAACGCAGCTGAAACGGTTGATCGCTGGATTGAGGGAATTCTCAGAGAAGTTAAGTTCCTTGCTG
AAACAGATGCAGCAAGAAAAGCATTGGAAAGCGGTGATTGGAGCAATCTCATGGAATCATATTTACCTCC
ACGTCTTAAGACAAGATCTCACTTTGAAGTGTTTTTCATAGCCTATCCAGATGGAACTGCCCCAACGACA
GCTGGTTCAGTTGTAAATGTGGCAGACAGACAGTACTTCATAGACATAATGAAAAACAACAAACCTTTTG
CGGTAAGCAACGCTTTGATTTCAAGAGCTACCGGCGCAAAAATTTTTGTCGTTGCAGCGCCTGTCAAGTC
TACAGAAGGAAAACTTCTTGGTTTGTTTGGTGCGACTGTTCTTCTTGACACTATCACGAAGATGGCTGAA
AACATCAAAGTAGGTCAAGCTGGATATGGCATGATCGTCGATTCAACTGGTTTGGTGATAGCACATCCAA
ACAAAGATCTTGTGATGAACCTTAACGTACTTCAATCTTCAAAGGAAGGATTCAAAGGACTTGAAGAAGT
TGGCAAGAAAATGCTTGCAGGTGAAACAGGTTATCAAAAAATAACGACAAAAGATGGAACTGTGGAATAT
CTTTTCTACAGCCCCATTGAAAGTGCTCAAGGTTGGTCTTTTGCAGTTGTAGTTCCAGAAAAACAAATTC
TTGCGCCGGTGATGCAGACTGTTACAACGATTTTGATAATCTTTGCAGTCATAATAGTTGTTGCAATAAT
TTTGATATTCCTCACGAGCAACAGCATTTCAAAGCCTTTGAAAAGCCTTGCGACAGCTGCAGAACAGTTT
GGTAAAGGAGATTTAACAGTTAAGTTTGAAGCAAAAGGTAAAGACGAGATAGCAAAGATGGCTCATGCAC
TTCAACAAATGGCAGATACTTTGAGAGAATCCTTCAGACAAATTAGTGAGTCATCGATGCAGGTGAACAG
TTCTGCACAAAGTCTTGCAAGTACAGCCGAAGAAGTCAGTGCGACCAGTGAAGAGCTAGCAGCCCAGATG
GACAATGTGAACAAGAACGCACAGAATGCATCTGCTTCGATTCAAGAAGTAACATCCGGAGTTCAAGAAG
TAGCAGCAAGCGCGCAGAATGTTTCCAAGGCGGCGCAAAGTTTAACGGAGAAAGCAAGTTCAGTCAAGAC
AGCTGCAGACAGAGGAAACGAAGCTGTGAAAACCATAGCAAAGATGATAACAGACACAAAAGAAAGTGCT
CAGAGAACAGAGAAAGTGGTTTTAGAGCTTGCGGAGAATGCCAAGAACATAGGGCAGATAGTGGAGACGA
TAAACAGCATAGCGGAGCAGACGAATTTATTGGCTTTGAATGCTGCGATAGAGGCGGCTAGGGCAGGTGA
AGCGGGGCGAGGCTTTGCGGTTGTAGCAGATGAGATAAGGAAATTGGCAGAAGAGAGCAAGAATGCGACG
CAGAGGATAAGTGAGATATTGAGTCAGATACAACAAAGTGCACAGAAGGCAAGTGGAGAGACAGTAGAAG
CAGTGAAGCAGGTGGAGAAGACAGCAGAGCAATCCGTTGTGATAGAGAAAGAACTTTCGAGCATACTGAG
TGAAGTTAGAGAGATAAGCGGTATGATAGAAAGCTTAGCTGCAAGTTCGCAGCAGATGAGTGCGGCGGCG
GAAGAGATGAGCAGTGCGATGGACACGGCTACAAGGTCGATAACGGACATAGCACATCAGATAGACGAGA
TGTTGAGTGCGGTGAAGCAGCAAGCTGAGGCAAGTCAGCAGGTGAGTGGATCAAGTGAAGAGCTGAGTGC
TATAGCAGAATCTTTGGTGGAGCAAGTGAAGAAGTTTAAAATATGAAAACCAACCTATGATCAGGGCGGC
GCGGCTGCGCCGCTTTTTTGTTGCAACAGTATTATATAAGTAATGGCAAAGGTGTTTGTTTTCAATCACC
ACAACGAACGCGACCAACCAAGTTGGTTGGTTCTTTCAGACTGCAGTCCACTATATAGTATACGCTCTGA
AAAAATATAACATTCGTTAATCTTTCGCTTTAATTCGGCTTTTTTGACGATTTCTTTTAAGATTTTGACC
GAGTAATGATGAATTTTGAAAAAACTTGTTTTGATTTATCAAAAATGAAAAGCTACGGGTCGAAGTGCTT
TAGCATAAGCAAAACTTTGAATATCAAGACTTTTCAAATTCTTCTTTCATCTGTTTCTTGAGTTGCAGAA
AGTACTCCAACAACTCCAAAGACGCTTTTGCCATCGTTTCGGCAGCCTCGGGTGTAGCCTTGTCAACAAG
CTCTTGACCATACTCGTGAAAGCGCCTGTGATATTCCTCTATTGCTTTCCAAGCAGAAAGATGTCCAAAC
TTCTTGCCACCTTCACCATAATACCATCTTCCAAACGCACAATCCGTGTGCTTGGTAATTTTTTCACCAG
ATCCAACCTTTGGTAAGAGGTTTCTTATAAACTTTGCATGATCATAAAGCCTTCCTGCAAGTGTGTGAAT
CGGCGTCTTTTCTTCCAAAGTTTTTAAAGGCTCTTCGAGAACTGGATTTGCAATCGATGCCACGAGACTG
GCGTTTCCCGTACAACTTGCTCCGAAGTTTGCCATAGCAGCTAATTTTTGCGCCAGATTAGCCAAATCTT
CCGCAGTTGTCGTTATCTCGTTGATATTCTGGGAAATTTCACTGACACTCTTGGATGCCTCAACTATTTT
TTCCTTGCTTTCTTCTATGTTTTTGAAAATCGTGTCAACCTTGCTGGAATACTTACTAAAAGAATTGACA
ACCATTTCGTTGACGCGGTTGGCAGATTCTATAAGCTGCTTCAGCTCGTTTGTCAAAGTTTCAACCATCT
TCACCGCATTCTTGGTGTTTGCAGCAAGTTTCCTGACTTCTTCCGCCACAACCGCAAAGCCCCTTCCATG
TTCTCCTGCCCTTGCTGCCTCTATTGCAGCGTTCAACGCCAAAAGATTTGTCTGTTCTGCTATGTCTTCC
ACCTCTTTGCCTATCTCCGAAATCTTCATGAATCTTTGCCCTATTTCATTCAACTCACCTGTAACGTTCT
CTATTCCTTCTGAGACTTCCGAAAAAAGCTTTTTCATCTCTTGCATCATTTCCATGTTTTGCTCGGCAAG
AGCCGTCAGTTGGTGATGGAATGAATTTGTCTCTTCCACCGATGCGTTCACATTCTCAACGGAAGCAGTT
AGTTCTTCAGTTGCAGATGCTTGTGTCTCAGCTTCGCTGGCGGTTTCATCAGCTTTGATCTTACTCCAAG
TTGCCAAAAGCTCTGTGTGTGCCATCACAAAAGTTCCAACTGAAATGGAAAAATACAAATCGCCTTCTGC
AACAAGTTTAGACTTTGCTGCATTATCCGCTGCACTTTCTAAACTTTCTTGCGGTGATAAAATTAAGTCA
GCACTAAAATTGTTTTGTGTTTGTGTTTTTCGTTTGAAGAATGCCATCATAACACCTCCCAGAAACGATT
CACATTTATATTTAGACATTTAGTGTTCATATTTTAATTAAAGTTCTTTTGCAAAAAAAAAAAACAAAAG
GTTACAAAAGGATTAGCAACGTTCAATTGGATGTATGATCATTGAACTTAAGCCATAGATCTGAAGAGGG
CTTTTTAGTGAAGGGTGCAAGTAGAAGAAAGATCTTTTTCATTAGATTAGACTTACTTTGGTTGTGACTA
GTTGAATTTGTCAAAACGCATCTTCTTAAGCGAAAGCAGCTACGGAAGCTATTGACAAGTCAGATAATGT
AACGTGAAAATCACGTTATCCATGCAAAAGCTTAACGATAAACCCACTGAACTTCTTTTTCAATCATTTT
GATAAAACTTGATCCTGAAGCCTTCATTTTTTCAAATTCAAGTTGTGTGTACACAACCAGATCTACGGGA
ACAACCATTTGAGTCGTATCAAATTCAACAGCTCGTTTTTCAAATGGAAGTTTTGAATCTTTTACGATTA
TCACCACATCAAGATCGCTTCCAACACCCCAATCTCCTCGGGCATAAGAACCAAAATATCCTATTTTCAC
TATATCATTTCGCTTTTCAACAATTGTTTTCGCCCATTCCAGCAAGGATGAAACCACCTCATCCTTGTTG
GGCCATCTTAGAACGGACGAACTCAACGATCTCGCTGGCATATTTTATCGCCTCTTCACTTTGAAGAGGT
CCATAGTGTTCAAAAGGTGCTCCTTCAGGATGTCCGTTTGGATATCGTGTTGGAACATAAAAATTGTCGA
GTACTTTCGCTTTTTCCAAAAGATCTTCTTCAATTTGAATCTGTTGTGGCAATTCTTTAAGAAGTCTTGA
TACAACATATCCCCAGACTTCTTGACCTAAGTACAAATGAAGTGCTTTAACTGCCTTTTCAGCAGCTTGA
TGAGCTGCAAAACAAACCCATTCGTGATCGCCGTTCTTTCTCGACATGATAGCATGATCAAGATCTCGTA
AAGCCTGTTTGAGCCAATCAAAGGATCTGTTTGACATCTTGACTGACTCCCTTATTTTCTACTGATTCTC
ACGAAATGCTCTATCGATCTATCCCACGTTTTTTCGGCATCGTTTGGAAAATAGCAAGCAGGAAGTTCTC
CGTGCGATCTGTGGTAAGCCAAGCATTCACAGCAAATGCCTTTTCTTGGACAACCAGGGTAAGAACAGTT
ACACCTCTTTAGGTTTTTTTCCTTGTTTACACAGTTCATCCAATCTCCCTCCTCATTCTGGTCTCAAGAA
TAGCTTACTCGATATCCAAAGCATTATCAAGCCGGTGAGAGCAAAGATCAGATTTATGAAAGCAAAGTAT
GCAAAACTCATCTCTTGTGCACCTGCTGTGAACCTCACAACCTCTGCGGCATATTTGACGGGGAGAAAGT
ACGAAACGTATCTTAAAGGACGTGGAAGGAAAGTTATCGGAAAATAAACTCCCGCGAAGAACACCATGAC
TGTATTCAAAAGCGAAGCAGCATTTGAAGCGGCGTTTGGATTTTTCAAAAGGGCAACGAGCAAAAGCCCA
ACTGCCATCATACCAAGTGTGATGAAAACAACGCTTGGTATCAACAAAAACCAGTTGAAATTCAAAGAGC
TTTTAAAGAGTACTCTTGCGATAATTAGGGTAAAAATCAAAGAGATGAAACTGAGAATCATCCTAACGGT
TGCAACCTCAAGTACCAAGAAAGATTTCTTCACACCTGTTAGAAATACTCTGCGTAAAACACCTGTTTTT
CGATATCTTCCAAATACTGTTATCATCGAAAACATACCGTTTGAAAGCATCGACAAAGATAAAACACCTG
TCAGCATGTAATCAAATTCACTCAATTGCTCTTTCCCTTTTGGTATTTCAAAAATATCAAATACAAGAAA
TGATTTCAGTTGATTCCTTTCTTTTTCCAAGAGCGCCTTGGTTGTGCTTTCAATTGTTTTAAGTTCGCCG
ATCAGTGAAGGATCTTCTCTGTAATAGATCTCGATTCGGTTGTCCTCTACATACAATGCAAAAGAGAATT
TCCCATCTTTTATACCTTCTACTATTTGCTGTTTTGAATCCAATACAACAAGATTCCAGTTTTCCACCTT
TTTCAGACTGTCAACGACGGCTTGATCTGTTGTGAAGATCGCCACAGTTCTTTTTGAGCCACCTTCATTC
GAGAAGATATAGCCAAACAGAATCAAAAAGATCACTGGGAAAAACACCGTGAAGAAAAGCTCCACTTTGT
TCCTAAGACTTTCTTTTATGTAAGCTTTGCCGAAGGCAAAAAAACTCTCACTCATAGCTCATCACCTTTC
TAAAGTTGAGAAGGAAAACAACCAAACCAGCGATCAGCCAAATTGCAGGAACACCCCAAAGCTGTATTGA
ACTGAAGTTGTAAGGACTCTGACCTATGACTGTTCTGAGATTTTCAACAAGATAAGTCGTCGGCAGTGAC
AAGGCTATGTAGTTCATAATCTTTGGCATGCCGAAGTTCAGCACAGGAAAATAAAGGCCACCAAGGAACA
TAAGAAGCTGATAGCTTATCTGACAAAAAACCATGGCGGTTGAGAATTTTTTGAAAAAGGAAGCTATCAT
CATCCCAAAAGATAGTGAAACAAGCATCGAAAAGATCAATCTGACGATGAAGTCGAGTGATAACACCGAT
TTATCAACCTTGAATATCGTCAAACCAACTGAGTAAACCAACACCGCTGAAATGATCATCATGAAGGTGA
AACTCAAAATCATGGAAAAGAAGTACTGTAAACCATTCGTCGGGGTTGTGTATATTCTCTTGTTGACACC
TTCGGTTCTGTTGTAGATCAAGTTGAGCGAGAGGTTGAAGATACCTATGGAAAGTATCGCCATCAGGATT
ATTCCTGGAAAAATGTAGTTGTTGTAGTTGAACTTCGACGCTTGCCTTTGAACTGGGATTGACTGGATGA
CGAATTCTTCGTAAGGTCTGTTCAGTCTGGCAAAGCTTTGTCTTCCCATTTCAAGGTCAATCTGCTGAAG
AACATTCTCAAGAATCTGCGTAGCTAAGGAGGATTCAAATGTGTTTGAGATTTTGTAAAGTTCAACCTTA
GCAGGCGATTGTGCAAACAAAGCTCTGAACATGGCGGCGTTGAAACCAGAGGGAACGTTCAATATACAAT
CGATTTTTCCCTTCTTTAAGGCATCAATTGCTTCTTCAATCGATTGAAAACGGTTTATCGAGAAAGGTTC
GGGATTCAACTGTGCAAGAACTTCATCCAAGATCTTGCCAAAACCGGCCGGACTTTCATTCCAAACAAGT
CCAAGTCTAAAGTTTATCGAACTTGGGTTTTCCGAATACATACCAGAAAAAACGGATACGAGGATGAAAA
ACAGTATCAATGGAAAAATGAAGGACCAGAAAATGCCGTTGAATTCGCGTGTTTCGTTCAAAAATATGGC
TTTGGCGAATTTGAAAATTTTCATGCGATCACCTCAATCTCTGAGAAGGCGACCCGTTAACTTCAGAAAA
ACATCCTCTAGATTTGATCGTCTTATCACGATGTTGTCGATTTTCAACTGCAACGTTTTGGATAGATCGA
AAAGTTTGTGCAAGACTTCTTCCACATTTTTCGCAGGAATTTGAAGCTTGTCGTGGTTCAACAGCACCGT
ACCTTCCAGTTTTTCCAAAAGCTTTTCAGGTTGATCAGTCCAAAATTCTACGTAGCTTTCCATGTCAAGT
GAATTTATCAGTTGATCCACAGTCCCTTCGGCGATGATCTTTCCATGGTCCATTATCAAGACATGATCTG
CCAGTTTTTCGGCTTCTTCCATGTAGTGGGTTGTGAGAAAGATGGTTTTGCCAGATTTTCTGAGATCTTC
AACTATTTGCCAAACGTGTCTTCTTGCCTGTGGATCCAAACCGGTCGTCGGTTCGTCAAGAAAAACGATC
TTCGGATCGTTGACTAACGCAACGGCAAGACTGAGTCTTTGAAGCTGTCCACCAGACAATTCTTTGATTT
TGGCTTTTGCTTTCTCTTCGAGTGCGACGAGCTCTATGAGTGATTTTATCCTTTGCTTGTCAACTTTCTT
GTTGTAAAGTGCCGCAAAAAGTTCTAGGGTTTCATAAACCGTTAAGTACTCAAAAAATGCCGTTTTTTGA
AGCTGAACGCCGATCATTTGCTTGATAGTCTCGTCGATTTCTTCAACCTTTTTGCCAAAGTAATATATTT
CCCCAGAATCTTTCTTTCTAAGTCCTTCGAGTATTTCAATCGTTGTTGTCTTTCCTGCTCCGTTTGGTCC
AAGCATGGCGACAACGGTTCCTTCTTCCACTTCAAAACTTATCCCATCCACGGCTTTAACTTGTCCGTAA
TATTTTTTAAGCTCTTTCACTGCTATTACTTTCACATTCTTCCCTCCATGTGATATAATAACGTAAAGCA
ACTAAATGGTTTCAAAGCTTGAATTTTCGTCACAACAATTTTATGACTTTGGAATCTGAAGGGGAGTTAA
AAATGTTGGTGCAGGTTGTCAAAGGAGTTTTTGTCAACAGGGATCGAGTCAAGGCGATAATACCAATAGA
CGAAATCACTGCGAAGAACATCAAAGACGTTGCAAGTTATTCGAACAAGATGATCAACTTGACTTACGGT
GCCCAAGCAAGATCTGCGTTGATCATCGACAGTGGACACATTTTGATCCTTGGTGAAAAACCTCAAAAGG
TGAGGCAAAAACTCTTTAAAAAGAAAGATTCGGGTCGGCGTTGACATCCAAATTGCAGAACATTTCTCTT
TCGAAAAGTTCTACTCCTGCTCTGGCTATCATCGCAGCGTTGTCTGTACACAAGCTTTTTGGGGGAATGT
AGATCTCAAGACCTAGTTCTTGGGCTTTCTTTTCGAACTCTAAGCGAAGTAGTTCGTTTGCTGCAACTCC
TCCACTTACAACGATTCTTCTACAGCGTTCTTGTTTTGCAGCACTTACGGTTTTTTCAACTAGTACTTCC
ACCACGGCTTTTTGAAAAGAGGCGGCGACGTCTTTTTTTGAAACGTTCGGATTTTTGGAAAGCGTGTACA
AAACAGCCGTTTTTAAACCGGCAAAGCTGAAGTTCAAGTTTCCTTTTTCCATCAAAGCCTTTGGAAAGTC
GAATTTGTTTGGATCACCGGTTTTTGCCAGTTTTTCTATGGCGGGTCCACCGGGATACCCTGCATCCAAA
AGCCTTGCGACTTTGTCGAAAGCTTCACCAGCGGCATCGTCAACTGTTCTACCAAGTACCTTTGGTTTTA
GAAAATCTTCCGAAAAATACATCAACTCCGTATGCCCACCTGAAACTATCAAAGCGATGAATGGAGTACT
TAAGGTAGGATAAGCAAGCTTTGCAGCGTAGACATGACCAAGAAGGTGGTTCACACCGATAAGCGGTTTT
TTCAAAGCTAAAGAAAGCCCTTTTGCAAAGGAAAGACCAACCAAAAGCGCTCCTATCAAACCTGGTCCTA
CGGTGACTGCAACTGCATCCAAGGCAAGCAAATCAATCTTTGCCTGCTTGACAGCTTGATCAAATATCAC
AGGCAGGTTTTTCAAGTGATGTCTTGCCGCAAGCTCTGGCACCACTCCTCCAAAGGGGGCGTGGATGGAT
ATCTGAGAAAGAACAACGTTGGACAGAATTTCGTTGTCTTTGACTATGGCAACCGATGTTTCATCACAGG
AAGTTTCAACGGCAAGTACTGTTGGCACCTATGCTATCTCCCTCATCACCAGTCTTGGTTTTTCTTTTCC
TTCGACGACTTCTTTCGTTATTATGACCTTTTCGACATTTCTGTTTGAAGGTACTTCGAACATTACATCG
ATCATGATTTCTTCTATCACGCTTTTCAACGCCCTTGCACCCGTACCTCTTGCCAAAGCCTTTCGAGCTA
TGGCATAAAGGGCATCCTTTGTTATTTCAAGCTGTATGTTGTCTATCTCAAGAAGTTTTCTGTACTGCTT
GACAATGGCGTTCTTGGGTTCTTCCAGGATTCTAACCAAATCTTCCTCGGTCAAATCGCTCAACGGAGCT
ATAACTGGAAATCTTCCAACGAACTCGGGGATCATACCGTACTGAACCAGATCATCTGGCGTAACGTGCG
CTAGAATTTCTCCTAGTCTCATTTGTTTCTTACTTTTTATCTCCGCACCAAATCCCATCGAAGAGCTCAT
GATCCTTCGCTTGATTATTTCCTCAAGCCCATCGAAAGCCCCACCGACTATGAAGAGAATGTTCGTCGTG
TCCACCTTGATGAATTCTTGGTATGGATGCTTTCTACCGCCTTGCGGTGGTACGTTGGCTATGGTACCTT
CGACGATTTTCAACAAAGCCTGTTGAACACCTTCTCCAGAAACGTCTCTTGTGATAGATGGATTTGGCGA
TTTTCTGGCGATCTTGTCTATTTCGTCTATGTAAATTATTCCGTATTGAGCGCGCTCTATATCAAAGTTT
GCAGCTTCAAGAAGCCTTAAAACAACATTTTCTACGTCTTCTCCCACGTAGCCAGCCTCAGTCAACGGTG
TGGCATCTGCAATTGCAAACGGCACATCCAAGATCTTTGCCAAAACTCTTGCGATAAGGGTTTTACCGCT
ACCAGTTGGACCGATCAACATGATGTTGGATTTTTCTATCTCAACATCGTCACATTCTGCAAGGTGAAAT
ACCCTTTTGTAATGGTTGTAAACCGCGACGGAAACGACTTTTTTCGCATATTCTTGACCTATGACGTATT
TGTCAAGCTCTGCCTTTATTTGAGCTGGTGTTGGAAGCTGACGTGGTCCTCCTCTTTTTATTCTTTTGTC
GGTTTTCAAAAGGTCGTGGAAAAGTTCAACACATTCGCTGCATATGTAAGCAGATGGTCCAGCTATTAAC
TTACCAACTGTGCTTGCAGGTCTTCCACAAAAGGAACAAAACTTTTCCGGCAACTTTTGACCCCTCCATT
TGAAAATTTTCCAAATTTCATTTTAGTATGTTTTTGCAACTTTTTAGTTAATGAATTTTCACAAGTTTTC
GTCTCACATTTGGCTTTGTTCGATGTTCCAAAGTTTAACCGATAGATCTTCCTGCTTTTGCCAAAAACCG
TCTAGCAATCCTTTAAAGGAAAGTCTTCCAAGTTCTTTTTTGAGCCATTCTGGTACAACGGCTGGACCGC
TTTTTGCCAAAGCCGTTCCCGGTAGCGGCATGAAGGTGTGGGCATGGATTTTGCAGCCCACTTTGATGAG
TTTTTTGATCATCTCAAGCGTTTGTTTTCTATCTTCGTCGGTTTCAAAAGGAAACCCAAAGATGAAGTCA
ACCGATGGCTGAAATCCATTTTGCAGTATTATTTCGACCGCTTCAAACACCTTTTTAGAATCGTGACCAC
GTTTTATTTTCTTAAGAATCTCATCGCTTCCGCTTTGCGCACCTATCTTTATAGATTTGTTGTTCACGTA
TTTTTTTATCACTTTCATCATTTCGTCGGTGACAGACTCGGGTCTGACGTCCGAAGGGAAAGTTCCAAAG
TATATTTCTCGAATGCCGACTTTTTTCAGGCTGAACAAAAGTTCATCAACCAAAGGGGGGTTTGGTGTTA
TCCCGTCTTTTGAACCGTATCCAAAGGCATTTGGTGATATGAACCTAACGATGTACTTTCCTTTTTCAAC
CCCAAGTTTGCTGTAGTAAACTATGCTTTCAACGCTTCTGTGCCTAGGTTTTCTACCGGATATCAACGGT
GTTGCACAGTAGGCGCATGAAAATGGGCATCCTCTTGTGATTTCGATCGGCATGAAAAGATTCATATCCG
CACAGAAGGGTGGATAGTCGTCGAGGTTTACTCTGTCAGTTATTCCATCGAAAATCTTGTTGTCTTTTCC
AAGAAGAAAATCAAGCAAGTTTTTCTCTCCATCACCAAGAAAAACTGCGTCGAAACCAAGTTTTATGCAA
TCTCTAGCCGCCGCGGTTACGTGTGGCCCACCGGCTATCACTTTGTACCCTTTGGCTTTTAAAGTTTCAA
CCTCTTTTTTCACCCAATCGACGTCGAAGGACATAAAAGAATAGGCAACGATAGAATCGGTTGGATATGA
GAGAATTTCCTTCAAACTTTTTGCAAGGTGGATTTTCACATCCACCTTGTTGTATATCGCGGCAATCAAT
GGTATTACGCTGTAGCGGTTTGTCTTTGTCAGGCGAAAGATGAGGTTCAACCGTTTAAACCCCCATGTAG
GTGAAAAACCAACTTAAGAACATTTCGAAAATCAAAAGGGGTCTGGTGGAGGTTTTTACCTCAAGGTCAA
CCAAATACAACCTTAGGAAGACTTCCTCAAGTTTTTCTGGGGTGTAAATCTCAACGTGGTTCACGGCAGT
GTGTGATTGTGCTTTGAACTCGAATCCAAGAAATTTTGCAAGTCGTGGTATCGGCATAGAAAGGATGGTT
GAATAATTTTTCAAATCCGGCCAAGTGTATTTGCTTTTTCGCTGAACTGAGATGATTACCTTGAAAAGAT
CCAAGAAGTGTTTTGCCAAAGCCGCACAGATCAGAATTGGTTCGTACTCTTCAAAACATCCTTTGGCAAG
CTTGAAAGCTTCCACTTTGTTCAAACTCGATATGGCAAAGCACAATTCGTCTATCTGCGCCTTCGAATAA
TCAAAGGTGATTTTTTCCACTAGCTCTTCATCGACAAATTGGCCAACGTTGCTGAGTTTTTCTATTTCCC
TTTCTATCACAAGATCGTTGAAGCCTGTTAGCTTCAAAAACTTTCTAACGGCTTTTTCGTCAAATTTCAA
GCCGTGTTTTGCAAACCTTTTTTTGGTGTACTCTAACCACTCTTCATCTTGCCAAGGTTTTGGAAGCTCA
AGGAGAACCGTTTCAACGTCCTTTATAGGCTGAAGCGTTCGAATCACAACTTTCACACTTGGATTTTTAA
CGGCTTCCTTGATGAAAGAATCTTTTTCCGATTTTTTCCAATCGTCGAAATCGACGACGTCTATCAGACA
ATTTGGAATTAAGAAATTCGCTTGTTGAAGCATTGCAAAGGCTTTTTCGGCCTGCGAGGAATCCACAGGT
ATCCTCTGCAGTTTTTCTTTTTCACAAAGATTTTTCACGTACTCATCCTTCAAGACTTGAGCATCTCCAG
CTAGGCAAATAAGCGCCATTTATGTTCACCTTCTAAAGTTTTCTGAAAAAGTTACTCATTGGAAGGTTTA
ACTCATAGCCCAAGGTGACCTTACTCAATTTTATCACCGGTGGAAGTTGCTTTCTTTTGTATTCGCTTGT
TCTCAGCATATTGTAGACTTCTTCGACTGTTTTTTCATCGAACCCCAGTTCAACTATTTGGTCCTTACTT
TTTCCTTCTTCTATGTATAGTCGAAGTATTGAGTCTAGTACATCGTAAGGAGGAAGTTTTTCCTGATCGT
ACTGTCCAGGCCTTAACTCGGCTGTCGGTGGTTTTATAAAAACTCTTTCTGGTATGACCTTTTTTACATT
TTCGTTGTACCACCTTGCGACTTTGTACACATCGGTTTTGTAAAGATCTCCGATGACTTCCAACGCGCCA
ACGGTATCACCGTAAAGTGTACAATAACCAACAGAAGCTTCGCTTTTGTTACCGGTTGCAAGTATCATCC
AACCAAACCTGTTTGACAGCGTCATGAGTATGGTTCCCCTGATCCTCGATTGCAAATTTTCTTCGGCAAC
GGTTAATCTGTCATCCTTCACTATTTCTCTCAAGCTTTCAACGAAGGTTTCAAAAATAGGTTTTATTGGA
ACTGTGAAAATTTTTATACCAAGGTTTTCAGCCAAAGTTAAAGCATCTTCTATGCTTTCTTTGGATGTGA
ATTGTGATGGCATCAAGATTCCAAAGACGTTTTCCTTTCCCAAAGCTTCAACGGCTATTACTGCAACAAG
CGAAGAGTCGATCCCTCCGCTCAGTCCAACTGCTGCTTGCAAAAAGCCGTTCTTTCTAGCGTAGTCTCTT
ACACCAACCTTTAACGCGTTGAAAATTTGTTCTTCAAAAGATGAGAAAGAGTTGTTGGAAAATTTTTCAT
CGGTATCGACAACAAAAATGGTTTCTTCAAATTGTGGTGCTTTTTCATAAGTTTGATCAAACTTGACAGC
AAAGCTTTGTCCGTCAAATACTAAACCGTCCTGTGCTCCGGCAAGGTTGACTTGAACAACCGTTGAGTTG
CACTTAGCTGCAACTTTTTTAAGGAAAGAGAGTGCCTCAAAACCACAATCAGCGTGGTAAATCCGCACGC
AGGGATTTATCATCAAACTTTTGGTTGGACCTTCTTCTAACTTATCTGTATCGACGCAAACAAAAAGCTT
TTCATTTTCATAGTCTATTGTAAGGAAAGGCGTTCCTTTAGTGAAATAAATGTTTTCGTCGAAAAAAGGA
TATTTTTCAAGATTTGCTTTACCGCAGAATCCCAAGATTTTTCCTCTTTTTATCGCTAAGCATCCGACTT
GACGTTTTTCTTCAACGACAAAGGGTGTACCAAGGATTACCAAACAATCACTGTCAGAAGTTTGTTGAAC
CACCGCTTGTAAATTTTTCTGAAGCTGTTTCCATAAACTGTCGTATTTAAGCAAATCCTTTGGTGGAAAA
CCAGTGGTGCTGTAAAGTGGAAAAACCACAATTTCTTCCTTTGCTTCAGCTATGATTTTTGTTATTTTTT
GAAAGTTTGCTTCCAAATCCCCCAAAACGGCATTGATTTGGCCAACGGTGATCTTCACGGCTTTTCACCA
TTCCTTTTTTATACTTTTAACCTGTGAAACGAGTGAATCTATTCTAGCCTCAACAGAAGGTGAAAATGGA
TTGCCATCGACTTCTATGGCGATGAACGGTAGTGGTTTATTTTCCAACTTACCTTTTTCTTCCAAAGCTT
TCTTTATTATGGCTTCGGCGATTCTGCTTGGCATACACGCAAATGGTCCTATCAATATGACTCCATCGTA
ATATTCTCCTACTTCGGTGATGGTTGCACCGATTGTTAAGATTGCTTCTCCAGTCAAGCTTGGATTGAGG
TATTTGGATGCAGCCTCAACCAGGTGTTTTACATCCACCATCCTGGTATCGGATATACCTGCGGATGCAA
AGATTGACTTGACGCGCCATTCGAAGAACTTTTTCACCCAGACTTCGACAAGTTTTTTGAGCCTTTGAAG
CCAGGTAGAGTTTTTGCTTGTGAGTTTTTTCAAGAATATGTAATCGGTGTAATAAATCCACTCATGCACT
GGAGAAATTTGGAGAATCACGCCTTCCTCGGCGAAAATCTTTTCAAGGTTTTTCCGGCTGAACTCGTCCC
ACCTTACATAGATTTCACCGGTGAGCAAAACCTTTGGTGCTTCTTGGTAGTCTTTTGACAGATTCAAACT
CTTGAGATCTTTTGCGATCAACTTCAAGGTTTTGAATATCTTAGGAATACTTTCGCTTTTCAAGGCGTTC
AGTATCATTTTCTCGTGCTTGGCTATCAAAGCTGCTCTTTTTTCTTCGTCTTTGCAAAGTGTTAGCAGAG
CGTTCTTTATGTTCGAATAAACGTCGGCTATCAGTATGGCTATCCAGGCTCTCAAGGTGAACTTTATCCC
CAAACCGCCGTAGGCGTTTTCAGAATTTAAAGAGAGCAAAGCAACATCTTGTGCGTTGTTCTCTTTAAGC
CAAGTTTTCATAAAGATACTGTATTGGCCAAATCTGCATGGGCCACTTGTCGTTGGCATGAAGTACAGTG
TTAACTCAGAATCTGGACGTTCTGAAAGATACCTTATCAAACTTCCCAGAGTGAGTTGTAGCGGCAGACA
TTCTTTTGCAAGTGAATTCCCCCTTCCTATTTTGTATTCAATCTCACCCATCGGTGGACAAACATACGTC
TTTATGCCGAATTTTTCGAAAACTGAAGCCAAACATGACGCTCCAAAGGCTCCCATTGTTGGAAAGACCA
ACCTGACCCTTTCGTCAGTCCACGGTATCGTTTGACCGTTTTTCTTGATGAAAACGCCGGATTTGTCAAT
CCGCACATCCATGAATTTCTTGGATTCAACATCATTTTTGATGCCTTTTTCCCTGCGCAGGTTGATGATG
TCGAAAAACGCTTCGAGCCTGGTTTCAATACCTGTGTCTGAACTGTGACTGTCAAGTTCGAGTATCAAAG
CCGGTTTTCCTTTCATGATGTATTTGAAGTAAGTGAGCACGAAAGAATCCGGACCGCAGCTGAAGTTGGT
TATGTAAACCGGATACAGGTTTGGATGTTTTTTGACAAACCTTGCGGCTTTTAGTATCATCTCGCCCCAT
GCCCAGTACATGTTTTCAAAACCTTCTTCTTCCTCGAAAGGCAAAGCGTCAAAGCTTATCACTGGATAAC
CGTAGCTTGCAATCTTCTTTGTAACGTTCAAATTTGCAAACCTTGAAAAAGCGTTGTAAGACCTTCCAAA
GATTACTATCCCAACTTTGTCTTCCGTTTCTTTTAAAAATCTTCTCCCAAGTTCTTTTAACTTTTCCTCA
TACTCGCGTTGTTTTTGAACGGCTTTTAAAAACGCCTGTTTAACCTGTGATCTGTCTATTCCAAGTGGTT
TGAACATCTCAACCAATTCTTGTAGGATTTTTTCATCTGGATCGGTGAAGTCAATTCTGCAGGTTAAAAT
TTTGAATTTCTCAAGGTTTGGTAAATCGGCTAAAAGCCAGTCAAGTTCACTTTGCACAAACGGACATACA
GAACCTTTCGTTGGAGAATTTTTCACTTTCAAAGCACGGATCCTTGGTACAAATATGTAATCGGGATTTT
TCTTCATCAAAGAAAGCATAAAGCCATGTGACAATTCAACGGGAAAACAAAATTCTGACCCCATGTAGTC
TGCTGCGTTTTCCTCTGGTTTATCCGGTAAAATCACTTCGAAGCCAAGTTCCGTGAACAAAGTGGAGAAG
AATGGGAAATAACTGTTCATGACGAACGAGCGACTAATGCCAACGGAAGCTTTTCTTTGTTTTGGTTTTT
CGGTTTGAAACAGCGTTTCCTCTCTAAGTTCTGTGTAATCAACTGCCTGATCGCGGTCGTGTATTCTTAT
AGTTTCGTACTTGTTGCATGCCCCACCGAATGGTATCTTTTTTCCGTCTATTTCAAGCACTGTTATTGTG
CACTTTCTATCGCACTTTGTGCTTCCCCCACTGCAAACAAATGGTTTAAGATACTTCACATCTCTAGCTA
TAAGTTCGTCAAGGTTGAAAAGCTGCTTTTGCAAAACACCTTTTTCGATATTTTCCAAAGTTATTAGTGC
CACCCCATAAGCACCCATGAGCCCAGGTTCTGGTGGAACTATCACCTCTTTTCCGGTTAAAGCTGCCATG
GCGTACGGTACCGCTTTGTTGTAACACGTTCCACCTTGAACGAACAGTTTTTTACCAACAGGTCTGTTGC
CCTTGACCCTGTTGATGTAATTCATGCACACCGAGTAAACCAATCCGGCGCATATGTCTTCACGGCTTAT
GCCTTCTTGAATGGCTGTTTTTATGTCACTGCCTATGAACGCTGCACATTGATCGCTAAAATTGGGTGGA
TTTGTGGCTTTCAACGCATAATCGGCTATTTCGGTGTAGTGTATGTTGAGCGATTCTTTTGCTGCTTCTT
CCAAAAACGAGCCAGTTCCAGCTGAACAAGCCTCGTTCATGGCGTAATCATATGGAATGCCATCGCTTAA
ATAGGTGTATTTTGCATCTTGACCGCCTATTTCAAATATCGTATCGACGTCTTTGTCAAAGAAGGCCGCT
GCCTTTGCGTGTGCCATTATCTCGTTGTATATGGCTTTCGTTTGTGCATGCAAGCCAACAATTTTTCTAC
CAGATCCTGTAATACCAACGCCGACGATTTTTATGGGAACGTTGATTTGCTTTCTTATTTCTTCATAGCA
CCTTTTCGCCGCTCCAATTGGATCACCAAGGGTTCTAAGGTAGCTGCTGGCGACGATCTTTTTGTCCTTA
ACCTTTATAAGAACAGCTTTTGTCGTTGTAGAACCAACGTCCACACCGAGTATGCATTCGTCGTCCTTTT
CAAGCACCCCGCGTTCCATTTGCTTGAAGTGAACGAAAGATTCAAAATCCGTCAAGGGTTCTAGTCTGCT
AAAAGTGGAAGGCAATTTTGTTGGAATCAAGGTGGATTTTTTCACAGGTGTTTTGACGTTTTCCTTAGCC
CACAGGTAAGCTCCCAATGCTTCAAAGTAAGTTGATTCGTTTGGAATGGTGATTTCAAGTGAGCCGTTGA
GATGTTTTAACATCAACTTGTTTTTGGAGGCACCACCAACCATCAAAATTTTCTTCACTTTAGCAACGTG
TGCAAGTTGTAAAATCTTGTCAGCCATTACTTTACCAAGACCGTTCAAAACGGCTTCCTTTGGTATTCCC
CTGTTCAAAGCATGCGTGCAATCGCTTTTGCAAAAAACTGTGCAACGAGTTGACAGTCTGTAAGTAGCGT
CGGAGTGGTTAAAGTTATCAAGTTCTGAAAGATCTATACCCATTCTCTTGAGTTGTTGGACAAAAAAATC
TCCCGTGCCAGAGGCGCATTTGCTGCCAGTGTAAACTCCAACGATGTTTCCGCGTTTGTCGAGTTTGTAC
AGTATGAAATTCTCTCCACCTGCGGTCACTATTGCCTCATGCTCTCCGTACTTTGATTTCAAATAGTTGT
AAGCCCTCAAGCAAGCTTCTGTTTCGGATATCCTCGGGGCGTTGAAAAATTTTCTCAATTTTCTTCCAGT
CACAGCGATGAACAAGTCTTCGGGCAAATTTTCCAATATTTGTCTTACAACTTTTATGGGATCACCGTTG
TGGGGAATCCAGATTTTTGGTCCAGAATCCGAATAAGCGGATATGCTACTTGATCCGACGCACAGCCCTA
TTTTCATCGTTCGGCTATCCCCTCCTTGAGTCCAAGCTTTTGACAAGCTCGGCCAAATGGTTTGCAGTAG
CTGAAATCCATTTTTCATCGGGTCCCTCTACCATAATTCTTATCACTTTCTCCGTGCCAGATGGTCGTAT
CACAATTCTGTAACCAGGTTTTCTCAGCAGAGCAACTTCTTTGGAAAGTTCTTCGCTCTCTGCAACTGAT
TTATCCTCAACTTCAACGTTTATCATAACCTGAGGGAAATCTAGGACAAGTTGTTCCAACTCGTTTGCAT
TTTTTCCAAGTTTGACCATTGTCGAAAGAAATTCAAGGGCAGTTATCAAGCCATCGCCGGTAGTTGAACG
GTCTAGAAAGATTATATGACCGGATCTTTCTCCACCGAGGTTTGCTCCAACTTCAAGCATTTTCTCAAGC
ACGTACTTGTCACCAACCTTTGTTCTTAAAAATTTTATTCCGCGTTCTGTCAAAAAACTTTCAAGTCCAA
CGTTGCTCATTATCGTTCCAACAACTGTATCGTTGGATAGACGTCCTTCTTGTTTCATCCTCACTGCGGT
TATTCCCATTATTTTATCGCCGTTTATTTCTTTACCCCCTGGTGTTAACAGTATGCACCTGTCGGCATCG
CCATCGTGAAGAATGCCAAGGTCATAATCGTAAACGTACCTAGCCAAAAAGGATGGGTGCAAAGATCCAC
AACCATCGTTTATGTTTCGACCATCTGGATTGTTCGCATACACATCAACTTTTAAACCAAGTTCGCGAAG
AACCCTAGGGGTGGTTTTGTAAGCCGAACCATTTGCCGCATCGACGGCTATTTTTAAACCGCGAAAATCG
ATATTTTCGTACATTTTTTTAATTGCTTGAACGTAAATTTCCTCAGCTTCTGGAAATTCCAAAATCTTTC
CCTTCAAATGTCGGCTAGCCCGCAAGTCCAAGTTTTCAATTATTTTTTGTATTTCGTCTTCTTCCTCATC
TGGAAGTTTGTAACCAAGCTTTAGTATCTTTATGCCATTGTATTGATAAGGATTGTGTGAAGCTGATATA
ACCACTGCTAAACATTCCAGCTTTTTCGTGAGCAAGGCAGCTGCAGGAGTTGGAAGAACTCCTGCAAGCA
GAATTGTCAAATCACTTTCCATCAATCCAGAAACCAAAGCTTTTTGGAGCGGCTCACCCGATTCTCTGGT
GTCCCTGACGATCAAAAACTTTTGTCCAGAATATTTTTGTCCAAGCACTTTACCAACTTTGTAGGCTAAT
TCTTCGGTTAAATCTTGGTTAAATATTCCCCTTATTCCATCCGTACCAAAAAGTCGGCTCATTTTGCTCC
CCCTTTCAAGATTTTATCAGCTTTGTCGTGATCTCCCTGTTTTTTGTAAATTTCTGCAAGCAATTCCATA
ACCTTTTTCTTGAAAGGTGTATTTGGCATATTTTCTATTGATTGTTCTAACACAAGACGTGCTTCGCCCA
AGCGATTGGCGTTGGTCAAGGAAACGCACAGCAAATAAAGAATTTCTGAAGATTTTGGATCGTTGCTCTC
AATTTGCTCCAAAGCTTTTTTGAACAAATCGGCAGCTTCAGCGTAGTTTCCTAAGTTGAAATGATAAACG
GCGTTTGCGTAATAATCGAGAAATAACCTTTTTTGAAGATCTTTTTTCAAGTACAAAAGTTCGTTCAATC
GGTTTTGCTCGACGTAATTTGAAAATTCGGGGTACTTTCCCATGGCAAAAAGTTCATACGCTTTTATGAT
CCTCTTCATCCTATTAATTTGAGCATACTGTTCTTTGCAGATGTAAAAGGATATCAAAAACATCGAAGCA
AAAATCGTTAACAATACCAGAAAAAACCTTTCTCTGTTTTTCACACGACCACCCATTCTTTTGCTTTCAA
AGTTACTTTTTGCAGCACATCGTTTAGAGGTGATGAAGCTAGAAAATCTATCTTGGCCTTTTCTGTGTAC
TCTATGTTTTTGACAATACACGAAAATTTTCTCAGCTTTTCCAGATACCCAGAAAGTTCCTCATAATAGC
ACTCAATTTGGTAGTGAAGCATTCTTTGTAGCTTCACAATTTTGGCTTTTTCTATGACGATCACCGTAGC
GGTTTTGTAAGCTTGTATCAAGCCAGGTATACCCAATTTCACACCACCGAAGTATCTTACAACCACGCAC
AAAACATTTGCAAGATTGCGCGATTTCAAAACGTTCAAAATTTGCAAACCTGCGCTGCCTTTAGGTTCCC
CTGCGTCTGACCAGCTTTCTTGTAAATCGTCTTCAACAATTCGAAAAGCCCAGCAAACGTGTGTTGCATC
CGGATATTGTTTTCGAATTTCTCTTACCTTTTCAATGGCTTGCTTCTGGGAATCACACCTTAAAAGATAA
GAATAGAAGGTTGATTTCTTTTCGGTGAATTTACCCTCGACGGGTTCTAAGATGGATAGGACAAAGGTTT
GACCGTTGTTCACCATATTTCCACCTCTGGCTCCAAATCCACGTTGTAAGCTTCTTTAACTTTTTGGCGT
ATGAAGTTTATCAAAGCTTTTACATCGTTCGCGGAAGCATTTCCAACGTTGACGATGAACCCAGCGTGTT
TTTTTGAAATCTCAGCCCCACCTATCCTTAGTCCTTTCAAACCAAGACTTTCCACGGCTTTTCCGACGTA
AAAGTCTGGCTTTGGTCTTTTGAAAACGCTTCCTGCGCTTGGTAAATCCAAAGGTTGTGTTTGCAAACGC
TTTTTGTAGATTTCACCCATTCGTTTGGCTATTTGCTTTGGATCATCGAATTTTAAGCGAAATCCCACCT
TTAAAATTAGCCAGTTTGTTTTCTGAAAGATACTTTTTCTGTAAGAAAATTCAAGCTCATCTCTTTGCAA
AGTTAATACTTTTTCACCATCGAAAACTTCAACAAAATCAACCAATTGCCCTATTTCTCCCCCAAAAGCC
CCAGCGTTCATGTAAACAGCTCCACCTACAGTTCCAGGTATGCCGTAGGCAAATTCCAAGCCAGAAAGCC
CGTATTGACAGGCGAATTTGCAAAGACTGTTTAAAAGAGTCCCTGCTTCGCACACAACTTTTCCATCCTC
AAGCAGATAGATTCTTTTCAAATCCAAAGTCGTTATAACAGCTTCAACTCCTTCATCCGGTGCGATGACG
TTTGTACCTTTTCCGAGGATTTTGGAATGTGGAAGTTGTTTATAACAGCAAATCAACGAATCTATGCTTT
GTGGTCTTGCAAATATTTTTGCAGGTCCCCCCACTTTCATGCTTGTGTGCAAACTCAACGGTTCGTTGAA
GGTGAATTTGCACAATTTCATAAAAAACTACACCTTTCTTGTGTGATTTACAAAACTTTCAACATCATCG
GTGATAACTGCATCTATGAAATCCTTTATTCTGTCGAATTTTTCAAGATCGTTGAGTGTCCAGATGAAGA
TTTTGACTTTTTGTTCTTTTATCATTTTGCAAATGTGGGCAAATATTTCAGGATAATCTGCTAGTTGATG
CGGCAAATGCATCGAATAAGGTTTTCCTGTAAGAAGTTTTGCGATCAAACCTAAAGGATCGTTTCTCAGC
TCTTCGCCCACCAGAAAACCAAACTTCAGATTTTTGTACCTTTCAATCAAATCAAAAATCAAGCTGTGGT
CAAAAGAAGATATCACCGTTTCTTCCTCTAAACCATACTTTTTTATCAAAGCTATTGCTTGATCAGCGGC
TTCTTTTTCCTTCAGCTCTGCGTTCAGTATTTTCCCTTTTGGAAATATCTCCAAAACTTCCTCAAATGTT
GGTACTCTTTCTCCTTCGAAAGTGTATCTGCTTAACTCTTGAAAAGTTAGTTCTTTGATTTTCTTTGAAA
CACCGCAGAAATTTTCAAGGTTATCGTCGTGGATCACTACCACAACCCCATCTTTGGTTGTTCTCAAATC
CAGTTCTATTCCATCGGCACTGAATTCAAAAGCTTTTTTGAAAGCGGTAAGTGTGTTTTCCTTGAATTTT
TTCGAATATCCCCTATGGCCAATTATCACCATCCAAACCTACCTCCTATTCTCGAGTAAACATCCATAAC
TTGTGAGGCAAAGGTCTCGGTATCTTCCCTTCCCTCAGCTATGAACAGCCAACGGTTTTTCCACCACACC
ACGATTTCCTTCCCCGATTTTCTTGTGCTGTACAAACCACTGGTTGGAAAATCAAGATAGGTTCTAGAAC
TCCAAATACCAAAGTTTTTGACAATTTTACTCCAATACTTTCTGGGAGATTCTCCTTGGAACTTGAAGGC
GTAAAGTAAAAATTGTTTGTTGTCCTTGATGTACAGAGCCACCATTCCTTTCATCTGCACATCTTCATAC
CCGTCGATTTCTTCTATTAGAACCAAGCGATAGTGGTTTTGAACTATCCTAAGTGCCGATGATGCGGAAA
AAGCATCCGGTGGCACATGAACAGGTCTTATCATGCATCCAGAAAGTAAAGAAGCAAAAACCGCGACAAT
TATGATCAACTTTTTCATTCACAACACCTCCTTGAGAAAAGGATTGTTTGATAAAACTTCTTTTATCGTT
CCCCATTCCATGTGACCAGGTAGTATCAATTCTTCTTCTCTTGCTGAACGAAAAATTTTGACCAAACGTT
TCAACGTTTCCAACATAGTTTTTCCATCTGAGCCAGGTAAATCAGTTCTTCCTATGCTGTCGAAAAATAT
TGTGTCTCCGGTAAACCATAGGTCGTTGACTTTGTAGACAACAGATCCTGGAGTGTGACCTGGAGTTTTG
ATAACCTGAAAAGAGATTTCAGCGATTTCTAATTTTTCTTGTAATATTTCAAAAGCACCATTGTAAGTGA
ATCTTGTTGAGAATAAAACTGAAAGGTTTTTTTCCGGATCTTTCAAAGCTTGCGAGTCTTCTTTCGAAAC
GAAAACTTTTTGCACCTTTAGCTCCTTCAAACCATATATGTGGTCAAAATGGGTGTGTGTCAGCAATACT
ACGCATTCTTCTTCGACAAAATTACTTATTCCATACCCTGGATCTATCACCACAACGGGATTTGTGTTGA
AAAAGTAAGTATTTGTGCCGATCGGACCGGTTTGAACCAAAAACAAGTTATCCTTTATTTTTATTGGTTT
CATCGATTTTTTCTCCTTTTGCTATAATGTTCCTATGAAAGTTGTTTTGCCATTGATAATGATATCACTT
GTCGGATTTTCCGTTAACATTTTGTTCACCCCATTGGAGGATGTCTCCAAAATAGTTGATTTGATCAACT
CCGCTGAGAACAACGTCTTCATCGTGACTTACTCGATTGATCATCCACTCATCGTTGAAAGTTTGCAAAG
TGCATGGAACCGTGGGGTAAACGTCAAGGTAATTTGTGAAACTTTGCTTTTAAACGTTAGTTTTCCGATA
ATGTTGGATGTGGAAAGTTCCTTGATGCACATGAAGTTCATGGTTGTGGATAGTTCAATTCTTGCTTTGG
GATCGGCGAATTTTACGACAAACAGCCTTCATACGTCTTACAATGACATTTTGATCTTTCAAGACGAATT
TTTAGCCACAAAATTCGAGGATTTTTTCGATGAACTTTGGCATGGAAACGTTCAACCTTTCGAAGTTCAT
CTTGGAAAAATTTACATAACAAATCATCAGCTTGAAAAAACCGTTCTTTTTGAACTTTCAAAAGCCAAAA
AATCTATCAAGGTGATGATGTTTGCCCTTAGCCATCCAAAGGTTTGGTCGACTTTGAAAGTTCTTGCTTC
AAAAGGTGTAAGGGTGGATATTCTGGTCGACAGATGGTTTTTCAAAAATTCCTCTCTTTCCAAGATGCCT
TTTTCTTGCTTCAACTTAAAAGTCTACAACGACTTTACCGTTCACAGCAAACTGTTTATAATTGACGAAG
AAACAGTTATAACTGGCTCAGCCAACGCGACCGTCAGTAGTTACAACGCAAATGCTGAAATGCTTGCTGT
GATAAAAGATAAAAAGATTGTGGAAAAATATCTGAAGTATTTTGAAAACGTATGGCAAGGAGGAGAAAGC
GTTGAAGATCTTCGTTTTTGACTTAGATGGGACGATATTGCAAGATTCTCATCAGATTCATCCCGAAAGT
TATAGAGCCATAAAAGAGTTGATAAAGTGTGGAAAAGAAATTGTTTTTGCCAGTGGAAGGATGTTACCGT
CCATTCAAAAGCTTCTTTCAAAGTACTTTGAGAAAGAGTTTCCAATCATTGCGTACAACGGAACTGTTGT
TTGGTTGCCCGGCGTTGGAAAAATATTGGATGTGAAGGTCGACACAAAGGATGCAATCGAGGTCATAAAT
TATTTAAGAGAGCTCAAAATTCACAGGCAAGCTTACATAAACGACAAGTTGGTTGTTGAGGAAGACAACG
AGTATGCTAGAGCTTACAGCGAACATTCTCAAGTTGAGCTTGTGGTTGTGGACGATCTTGTGGATGAGGT
AAAAAAGCACGGGACAAGTAAGCTTCTTGCGATAGCAGAACCGCATGTTTTAGATTCGATTATTCCAGAA
CTTCGTGAAAAATTTCCAAATCTAAAGATTTTCAAATCTTTCGATACTTATCTTGACTTTGTACCAGCCG
GGTACGATAAAGGATATGCGTTGAAATTGATTGCTCAAGTTAAAAAATGGGATTTAAGTCAAGCAGTGGC
TTTTGGGGACAACGACAACGATATTCCGCTTTTTGAAGCAGTTGGTTACTCTGTTGCCGTTGAAAATGCC
ACCGATGGATTGAAGGAGGTTGCCGACGTTGTTGTCAAAAGTAACAAAGACGGTGGTCCTGGTAGTTTTA
TCCTTGACATGTTGGACAATGGCAAATGGGATTGTGATATCCAAAAATCTTGAAAGATGTACCGAAGGCT
GCATACTTGATCTTCCATTGCATGAAATTTTGAAAGATGTCTCGCTTCTTGCGCTTGGTTGCAACCAAAA
CCTGGAGATTGCCAGAGAAGTTGGTTACGTGGTTGGGATGATCGCAAGATCTTACGGTTATAGATATGTT
GTCTTTGGAACGATGGACGTTTTGGATCCACTAGATCCAGATCCACTTGGAAAAATTTCAAGATCACCTT
ATATCAGCTCGCAAGTTATCATCAACCTTGCGGATGGATTGGTCAACAGCGGGGTTTTACCGATACTTAG
GGCATCTGGGAAAATCAGCCAAGATTTGGTTAAAACACTCATTTCAAGAAAAGCAATTTATCCTGTTTTT
GTGGAAGAACCCAGTTTAGCGTATGAACTTGAAAGACTCGGATATAAAGCAACTTTTGTTTTTCCGGATG
GATCGATAAAAGGCAGGTTACCAGTAATTGAAACTTTGCTTGAAGTTGACCTTTCCGAAGTTGAAAATGT
TCGCAGAAAAGCGTTGTCAGGAGCCGTTGTTCTACTTGGAAGATCAAGTGAAAAGATTCATATAAACAAA
CCTTTTGAAAAATCTGGGGTTTTGATTTTTTCAGATGAAGATTGGTTGTTGGAGCTCGCAAAACAAGTTT
TACAGGGAGTTAGATCACCAACTGGCCGGTTACCTTGAAAGAAGACAAATTGCATAGCAAGAAATACCAT
CTTTTGCTTCAAAACCAAGGTTGTTCCCGCTTTTGAATTTAACGCTCACTTGGTCTTCGTTTACATTCAA
CGCTGCTGCCAAAGATTGAACCATTTTTTCTCTTAAGTTGGAAAGCTTTATCTTCCCGCAGATCACCGTT
GTGTCAACGTTTACTATCTTCCAACCGAGTTTTTCGATTAGCCGAGATATTTTCTCAAGCATCTTTATAC
TCGATGAACCAACTGGCGTGGTTTCTTCTGGAAAATGTTGCCCTATATCTCCAAGACAGGTTGCTCCGAG
CAAGGCGTCTATCAAAGCATGACATACCACATCCGCATCCGAATGACCATCCAAACCAAAGGATGACTCA
ACTTCTACACCAGCCAAGATCAACTTTCTTCCCTCTTTAAAAGGGTGTCTATCCACACCGAATCCAATTC
TCAGTTCCAACTTTACTCAACTCCATGCTCAATTTCGTAGAAAGAAGCCGTCTGTGGTTCAAACATTAAA
ATGACCGTTCCAATAGGACCATTTCTTTGTTTACCTATGATTATCTCCGCCTCATGTGGTTCGTGTATTT
TTTCAGTCTTCTTGTAATATTCCTCTCGGTAGATGAAGATGACGGTGTCAGCATCTTGCTCAATTGCACC
AGATTCTCTCAAATCGCTCAACCTTGGTCTTTTATCTTCCCTTGTTTCGACGGCTCTTGAAAGTTGCGAT
AAAGCCACCACGACTATATCCAGTTCTCTTGCCAAAAGTTTTAAGGAACGGGATATTTCCGAGATTTCTT
GTTGCCTACTTTCGGCATTTTTACCGCGTATGTGCATCAACTGAAGGTAATCCACAAAAATTGCCTCAAC
GTTGTATTCTCTTTTCATGCGCCTAGCCTTTGCCCTTAAAGTCCTTGGATCCAAGGAAGGCTCGTCATCA
ACGATGATGTTTGCCTTGTAAAGGTTGGAGGCGGCTATCGTAAGTCTGTTCCATTCTTCGTTGGTCAGAT
AGCCTGTCCTAAGTTTGTGTAAATCAACATGTGCTTCGCTGCACAAAAGTCTTTGCGCAAGTTGTTCTTT
TGACATTTCTAAGCTGAATATGCCAACTGGAATGTTGAACTTAACAGCCATGTTCTTGGCTATTGTCAAA
GCAAAGGCGGTTTTACCTACCGAAGGTCTTGCAGCTACAACAACAAGATCTGATTTGTGAAAACCAGTCG
TTTGCCTGTCGAGACTCTTTAAACCCGTTGGTAGTCCGCTTACAACCGCGCCTGGTTCAACGGTGCTTGC
TCTGGTTCTCAATTCCTCCAGGTTTTCGAAAACCTGGTGCATTATCGCACCTATGTGTTCGTATGTTCTT
GTGGCACGGGATTCGGCTATGTCAAAAACTATTCTTTCTGCTTGGTCGAGTATTTCATCTACTTCGCGCT
CCTCTCGAGCCATTTCTTCTATCCTTCGGCCGGCTTCTATCAAACTTCTAAGAATGGCTTTGTCGCGAAC
GATTTGAGCGTAATACAAAACGTTTGCAGAAGTTGGAACAGCTTCCGCAATTCGAGCAACGTCGATTTCC
GAGCCAACCAGTTTCATGCGTCCAGTTTTTTTCAACTCTTCGCAAACGGTTAGAACATCTATAGGTTCTC
CTCTTTCGTAAAGCCTCTCCATGGCGGTGAAAATCGCCCGATGTTTTTGAGAGCTGAAATCATCGCTTCT
AAGTATTTCCATGACATCGTTGACAACACTTGGATCTATTAAGATACTTCCTATAACAGCTTCCTCGGCT
TCCAAATTATGAGGCATGTTCAAATTCATAAGGATCACTCCGGACGTTTTAATGGACAAAAAGGACGGAG
TTTTCACTCCGTCCTGATTTTGGTGGAGCCGATGGGATTCGAACCCACGGCCTCTACCTTGCGAAGGTAG
CGCTCTCCCAACTGAGCTACGGCCCCGTGAAGCAATAATTATTATAACCTACGAAGGGAAGTAAGGCAAC
ATTAACTAATCAAGCTTCTTTGGTAAGACCACGCAGAATTATCGTTTGCAAACTACTTACAGTTTCCGGG
GTTGCGTTGAAATTGTTAACAACCTCGGCAATTATCTGTGCGGCTGCTTTTGGATCTACGTCGGGATGAA
TGACTTGGTTTTGCTTGCCTTCTTCTATTAGTTTTACAACCTTTTCAACAAAACTGTTGTAGCGTTCCTT
AAGTCTTGATTTCAAACTGTCGCTTTGATCGGCATCCAATATGGAAGCTTTTTCTTTCTGGATGACTTTG
GATATTACTTTCTTGCTGGTCACAAAGTCTATGTAAGCTCTTAAAAACCTTTTTATTTTTCGGATATAGT
AATTTTCCCCTTCAATCTCTTTGAAAATGTGGTTTTCAAGCTCCTCCAAAGCGCTGTTCCAAACTTCTTC
AAAGAGCACTTCCTTGCTTGGAAAATAATAGTATATCAAGGCTTTGCGTACACCAGCCCTTTGCGCTATT
TCTTCCATGCTTACGCCGTCAAAACCTTTTTCCGAGAACGCAATTCTTGCTGCTTCCAAAATCTTTTCTC
TGGTGTTTTTCATCCTCCCACTCCTTGCTGGAAGCAAGAAAGTGAGGGGATTTCCCCCTCACTTTAAAGT
TTTATCAACGGCAAGGGCTTCCTCTCTGTTGGCGTAGCGCCTCATGCGAGTTTCGTAATTGTAGATACCT
CTGTTGACTGGATATCTGTCAACGTAACCGTATTCGTACCAAAGTTTATCGGCGTACTTTTTCCATTCCT
CTGCAAGTTTGTCTATCTCTGGTGCTAGATCTGTCACGATTTTTTCAGAACCTTCGTGCTGCGGTATGGC
GTTGAAGTGTTTGACCATGGCTCTGTAAACTTTTGGATTGTCTATTATTGGACATGGTCTGAACAGGTTG
TTCGAATATGGAATCATGCGTTTGTTGGCCTCAAAGAACGGCGATTTGAGTATTTCGATCAAAGATTTTT
CGCGGATGTTGTCAACTGCAAACTGTTGGAACACGCACGGCTCAACGTAACCTTTCGCATTCACGTGGAA
ATACTTTGCACCAGACGAGAGACATCCATGGGTCAAGAAGCCATGGTTCCAAAAGTCAGCGACAAACGCG
AATTTTCCACTAAGTCTCATTTGATCGGTTTTGAAGAATCTTTCAAACCTTTGTTGTGGAGTTGGCACCA
AGTCTATTGAAGCGTTCATCGCCACAGGCATGTACTGGAATATCCAAACATATGTAACTTGCTGTTCTTC
CAAGAATTGCCAGAATTCATCTTTCATCAAAGTATCGTGGTTCATCCTTGTGGCAGTTATGGAAGCTCCA
AATGGAACACCGTGTCTTCTCAATCTATCCCATGCATCGAGTATACTCTTGAAGACTCCTCTCCCTCTTC
TCCAGTCTGTGTCCAATTCGAAACCTTCAACCGATATGGCAGGCGTAGCGTTACCAAGCTCCGCAAGTTT
TTTGGCAACTTCTTCGGTTATCAAAGTTCCGTTGGTGTAAATGAGGAAATAGTTGTCCTTGAATTCTTCA
AGGATTTCCATCAGGTGAGGCCAGTAGAACGGCTCTCCACCGGTGATGACCCAGAAGTAAATGCCAAGTT
CGTTTGCTTCTTTGAAAACTTTTCTAACTTCTTCTTTTGTCAGCTCGTATTTTCTGCCGTACAAACCAGC
GTAACATCCAACGCAGTTCAAGTTGCAAGCATACGTTGGGCTAATCACACCGAGTTTTGGAAGTACTACT
TTGTATTCGTGCATCTTTTGTTGCCTGATTGGTTCACCGATGGCAAACTCGTTGATGATAAGGTTGTTGA
TGATCTTTTCGACGCATTTTGGGCTAGATCTTCTGAAAACTTTCACCCAGCTTGTGATCATTGGATGTTT
TTCCTTTGCCATGATTGCGAGTTTTTTCAGACCACTTTTCGATGGTTCTTTGGTGAGTGCGCTCAGCGTT
GAGAACAATCTGTACAAACCTTCTTCGTCGGTGTTTCTCAAAACTGCTGAGACAATCTTTCCAGCTTGTC
TGTAAATTACTCCTTTTATGCCTCCTACAACGGCCATCCTTTTCCCTCCTTTACTGACCGGTCAGTCAAA
TTATCGACAATGAAGGTTAATTCAAGGTTGCTGTGAGGTAACATCTTGGTCGACAAGAAAATTCAATCTT
TCGAAAACAAGTTTGGTGGATCTTAGATCCTCTTCGTTGTACTTTAAGAGGACTGAAAGGTAATGATCGT
CCTTGGTCAAAAGCCAGCGTTGGAAATACCTATTGGCTTTTGAACTGTCAAGTTGAGTTGTTGCGGTAAA
GCCAAAGTAGCGTGCAACGCTTTTTAGCGAATAGGTGAAAAGCGGTAGTGCCACGTGTTTGCAGAGGAAT
TGGTATAAATCGAAGAAGTTTTTCTTCACTCTTTCATACATAGGAAGAAATTCCTTATACTTGTATGCGA
GTTGTTGGAACCTTTTTGGTTCATAAGGCCCATAATGGTATATTGGGCAATTTAGCTTCAAAAAGAGATC
AAGAAGCTCTTTGAAAACCTCTTTTTCTTCATTTTCATCTTTGCAAAGATACGGTGTGTATTTATCATCT
TGCAATATTCCGAAAAGGAAATCGAAGTGTTTTAAACTGTTGAACTCTATATCCACAAACACTCCTGGCT
CAAGTTTTTTGTAAGGCGTAAGAATTATCGGTTTTTCTTGAAGAAGAGATAAAGCTTTTTTCACGAGTTT
TTCATCGAAGTGCTTTGAACATTTCTCTTTAAAGTTCAAAAGATCGGAAAGCGAGAAGATTCCACATTTG
GCTAGCTTTTCCTTGGTTTTATCGCTTATTCCATGGATTGCAAGTAAGTCTTGTTTTTGTATCAAATCCT
TTGTGCAATCAAAAACATATTGGCAATTTTTGCAAAGCTCGCATGGCTTTGGTTGTGGGGGTTCTGTTGG
TTGGATCTTTGCCATCTGTTCTAACGTTGAAAAAAGCAATGGTAGAGAATTTTTCCAATCGATTTTTTGT
GTGAAAAATTCTGAAGTTACAATCACCTCTGTCACAGGAAAACCTGCGTTTGAGAAAACGTAACCGTGAA
AAGCGGCTTCCAAAAGATACTTTTCCTTGAAATTTTTTGCAGTCTTCTTCAGAACGATTTTCCATCCGTT
TTTATCGGGGATTATCAAATCAGGATCGGAGATCAAAGTTTTCTCATGAAAGTTGATGCTGATTACCGGA
TTTTCAACGGAGAAATTTAAGTTTAGCAAGTTTCTTGTGTTTTGCTCAAAACTTTTGAATAATTCCTCTT
CAGGTGGTTGAAGAAAGTATTTTCTTGGACAGCTGATGTATTCTTCAATGTCGTTAAAGGTTATCGTCGC
CCTCATAGTCCAACCACCACTCGTTGTACACGTTTTTAATCTTCTTTTGAAGAAAATCCTTGACACTCAC
AAATTGATCGTACATAAATTCATCTTCCAACTTGTCAATCAGCAATGGCTCTATTTGCGAAACTAGCTTT
TCGTTTTCTGGAGAGGTTGTGAGCGGTCTTCGAAACCTCAAAGCTCTGATGGCACACATAGCTTCTATTG
CCAACAGCGAAGTTACGTTGTCTATAACTTTAAGTAATTTCAAACATGCGTTCATCCCCATGCTGACATG
GTCTTCTTGATAAGCGCTCGTTGGAATTGTATCACATGAAGCCGGATGGGAAAGGATTTTGTTTTCGTTG
CAAAGCGCAGCGGCAGTGTATTGCCATATCATGTATCCAGAGTTTGTACCACTGTGAGGAGTGAGGAAAG
CTGGTAAACCTTCGTTTGTTTTTGGGTTTACAAGCCTATCGATCCTTCTTTCAATCATGTTTCCAAAGCT
TGTCAACGCTATAGTCAAAAAATCTGCAACCAAAGCTATTGGTTCTCCGTGGAAATTACCCTGCGAAATT
ATCTCATCTTCGTAAACCAAAGGATTATCGGTAGCCGAATTCATTTCAATTTCAGCGATATTTAGGGCAT
AAAAAATTGTATCGAGAACTACCCCGTACACCTGAGGTATACAGCGAAGACTGTAAGCATCTTGAACTCT
AAGACAATTTTTGTGAGATTCCCTTATTTTGCTTCCTTGAAAAAGTTTTTCAAGCATTTTGGCAACAATT
TTTTGTCCTCTGTGAGGTCTTGCGATCCCTACAACTTTTGAGTAAGCGTCCGGCGAGGCAAACAAGATAT
CTGAAGACAATGCTGCAATTCTAGTTGCAAGTTCAACCATGTTTAAGCAATCGTTGATGCACAAAGCCAG
TATGGCAGTCATAGCTTGCGTTCCATTGACCAAGCTCAAACCTTCTTTCTCAGCAAGTTGTAATGGTTCA
AATCCAAGTTTAGCAGTTACCTCTTGGGTTGGAATGGCTTTGCCGTCGACATAGACATACCCTTTGTTTA
AAAGTACAAGCGCTATGTGAGAAAGTGGTGCCAAATCGCCGCTTGCTCCAACAGAGCCTTTTGAGGGTAC
AAACGGTGTGATTCTTTTGTTCAACAGTTCGCACAATTTTTCAACTACAATTGGCCTGACCCCGGAAAAA
CCTAATGCCAGTGAATGTGCCCTGAGCAACATGGCAGCTCTCACTATGTCTTCAGACAAAGGATCTCCTA
TACCACAGGCATGGGACAGGATGATGTTTTCTTGAAGTTTCAACAATTCTTCTTTTGAGATTTTAACAGT
TGCCAAAGCGCCAAAACCTGTGTTCACACCGTAGACAACTTTTTCTTGTGAAAGAACAGATTCAACTTTT
TTCCTACTTTTTTCCATCCTTTTCAACACATCCTCTGGTATTTCAACTTTTTCAAAATTTCTAGCCACTT
TGATCACTTCTTGAATTTTCAACCTATGTCCAACGTAAACCAAACTCACCACCCCTTGTTTGATTGCAAT
TTGCATCTATAGTATACTGAGTTTGTGATAAACTTTTAAACAGGGGAGATGGGTGTGGAAAAATTGCAAG
AACTTGAATCTCTCTTAAACAGGTTGATAGACGACTATGTGAAGACAAAGGAAGAAAATGAAAAGCTTTG
GGCTAGGATGAACGAAGCTTTGAGCAAGATCGAAAAGCTTGACAAAGAAAAACGAGAATTGGAATCGCTT
GTGGAAATGTATCGAAGTTCTTTGAATTCGTTGGTTGAAAAACTTCAAAACATGTTAGGTGCGGTTGATT
ATGCCGTTGAAGCGGACCGTCAGGATAAAACTTGATGACAAACTGTACGAACTTGTAACCGATGAAAACG
AAGAGGAACTGATAGGAGTTTTAAACAGCATACAAAGTTCTTACGTGCAAATGAGGGTTAAAAACCCTGA
GGCTTCTTGTGACGAAATATTGCTTGTTCTTTTGGCAAACGCCATGCTGAGCAACTCGAGAATGGAAAAA
AAGGCATCACAACTTGTGGATAAAGTTCAAAGTGTTGTAGCTAAGTTTGGCAAGGGAAGAATGGAAAATG
AGAGTAATAGGCTTGTTTGACTCGGGAGTTGGGGGATTATCTGTTTTAAAACACCTTATAGCCAAAGGCG
TTGCAGAAGAATATGTTTATGTAGCGGATACTGCTCATGCACCTTATGGAACAAAGGATCAAAATACAAT
AGTAGATATTTGTGTTGAGATAGTCGATTTTCTAAAGTCGTTGGAAGTCGAAACAATTTTGGCAGCTTGT
AATACAGCCGATATAAGTTTAAAGATTTCCCACATTGACTTTGACGTTCCCTACCTTGGTGTAACCGACG
TTGAGTTTCCCAATTTAGAAAGTGTGGCGATTTGGGGTACAAAGGCTGCAATCGAAAGCCATTTTCATAA
AAAGATTTTTGAAACAAAGGGAACAAAGGTCATCCTTGAAATGCCTCTGCAAGAACTGGTAAAAATCGTG
GAAGAAGGGCTTGAAGACAGCCAATTTGCCAAAGATTGCGTTGACAAAGCTGTGGATGAAGTTGTTAAGG
CTGGCGTAGAGAATGTGGTGTTGGGATGCACGCATTTTTCTTTGATAGTCGATAAGCTAAGAAAAAGATA
TCCAAAGATCAACTTCGTTGATCCTGCAGAAATTTTGGCTGAAAGAATAGCCAAAGCTGTTTGCGGATTT
AGTCATCCTAAGAAAATCACCTTTTACATCACAGGTGATGAAAAAGAATTTGAAATTAAACTGAAGAGGT
ACGAGCATTTGCTCCAAATTCCTTATACAATAGTTGAGAAAACAGCAACTCAAGTGGGAGTCCATCATGG
TTGAAGTGGTTATCGTATCAGGTCTTTCTGGTGCAGGAAAAACAACTGCGCTAAAAGTTTTGGAAGACAT
GGGATATTTCTGCATAGATAATCTTCCACCGGTGCTTTTGAAAGATTTCATAACTCTTGTTTCAAATTCC
ACAGTTTCAAAAGTCGCTATAACAATTGATGTAAGGAGCGCCAAGTTTGGTGAAAATTTGACGCAACTGC
AGAAAGCATTAGAAATATACAAAGATTCCATCAAACTACTTTTCCTTGAAGCCTCTTTGGAAGAACTGAT
CAAAAGGTTTTCGTTCACAAGAAGACGTCACCCGTTGGAAGGTCAGTTAAGTCTTCGAGAAGCTATTTTG
AAAGAGCAAGAGCTTTTAAGCGATATAAGACAACTGGCGACGGTTATAGATACCACAAATTTGGACACCA
ACGGTTTGAGAAAGGTTATCATCAGCATTCTTTCTGACACAAAAACCTTTTTTGTGCGGATAAGAAGCTT
TGGTTTCAAATACGGTGTGCCAACTGATACAGATTTCATCATAGATACAAGATTTTTGCCAAATCCTTTT
TATGTTCGGGAACTCGCACATTTGGATGGTAGGGATGAAAAGATTCACAATTACTTTGAAAATTATCCCG
AAGTTAAACAATTCATTCAACAAATTGTACCTCCTTTGTTGCTTGCCGCTACTTTGTACAAAAAAGAGGG
AAGACCAAGCATGACCATCTCCGTTGGTTGCACCGGTGGACGCCACAGATCGGTCTACGTTGCTGAAAAA
CTGGCAGAAAGTCTAAAAAAAGATTTTCAGGTGATAGTTGAACACCGGGATGTGGATAGATGAAAGTCGT
GGCGATAGGTGGCGGGACAGGTTTATCGGTGTTACTAAGAGGTTTAAAGAAATACGATTTGGATATTTCC
GCACTCGTTGCTGTGACAGACGAGGGTGGAAGCTCTGGCCGTTTGAGATTTGAACTGGAAATCCCACCCC
CTGGCGATGTGAGAAATAACATAATTGCGCTTGCCAACGATGAGGATTTGATGAGTCAAATTTTTGCTTA
CAGATTTGTTGACAACGGTTCTTTGCATCAACATACCGTGGGTAACATTATAATAGCTGCTCTGACGAAG
ATGAAAGGAAGTTTCAACGAGGCTGTGAAGTTGACTTGTAGAATACTTGCCATAAAAGGCAAGGTTATAC
CGATTTGTGATGATTTGATAAGACTTGTGGCAAAGTACGACGATGGATCACAAGTAGTAGGCGAGACCAA
CATCACGAGGAAAAAAGGTAGGATAATTTCAATTCAGTTGGACAAACCTGCTAAAGCAAGCGAGGAAGCA
TTGATAGAATTATCGAATGCCGATCTCATTGTCCTTGGACCAGGAAGTTTGTACACAAGCGTAATAACCA
ACCTGTTGGTGGAAGGTGTAAAAGAGACAATCGCATTGAACAAAAGAGCAGTTAAAATATATGTTGCAAA
CATAATGACACAACCTGGAGAAACTCATGGATACACTGTTGAGGATCATGTGGCAGAGGTTGAAAGATAT
CTTGAAAAACCTTTGGATTTCGTAATAGTAAACAACGGCCAGCCACCCGCTGAAGTGCTTGAATCTTACT
TGAAAGAAGGTGCTGAGCCAGTTAAAGTTTTGAGCAAACGCGAAAACTATATTTTCGCTGACCTAGTTCA
AGTAATCCATGAGCCGAACGATCCTAGACCAAAGATAAGACACAACAGCGAGGCTTTAGCTAATATAATT
GTTGAAATCGCAAAGAGGTGTTCGTGTGGTAAACAGTAGGTTTTCTGAAAATGTTCGTGAGGAACTTTGT
TCTTTAGAAATTCAAACGCAGGATCAAGCCTGGTCAGAAATCATTGGTTACGTCAAGTCTAAAGGTTTTC
TTTTGATAAAAAACGAGGCAAAGTTTGTGGCAATATTTTTTCCATCCATAAAGGTCTCCCGAAGGTTCTT
TAAACTCAGCAAATTACTCCCGAGCTTTGAGCATGAAACAGTTGTTGTACAACCTAAAAGATTGCGGAAA
CAAAGATACGTTGAGGTTCATCTTCCGCTGGAATGGTTTACTCAAAATAGCCCTGTTGATATTTTCAGTG
AAACTTTGCCAGAAAAATTTTGCGAAGATCCATTTTTGTTTGGTTCATTTCTGCGCGGATGCTATTTATC
TGCAGGTTCGGTGGTTGACCCGCGGTTTGGTTACCATTTGGAACTAGTTTGTCAGACTAACACCATTTTG
AAACAAGTTAGTGAAGTTTTAGAAAAGGTTTTTGCCATAAAATCCAAAGTTGTTCAGGCAAACAATTATT
ACAAACTTTTGATAAGACGTGCAGTTGATTTGATAGAGTTCTTGAATTTAATAGGGGCAGTTGAGGCTGC
TGCAAAGCTTGAACAAATCTTTCAAAAAAGGCTGATAGCATCTGATGTTAACAGAAGTATGAACTTTTTG
TCTGCGAACGCTGATAGAATAAGTAAGAGTACCATAAAACAACTGAATGCTATAAAAATCATTGAGGAAA
CGATTGGTTTAGAATCAATTGACGAGGAACTTTCAAAATTGGCAAGATTGAGGATGAAAAACACCGAATT
GAGTCTTCGTGAACTAGGAGAATTGATGCAACCGAGAATGACTAAATCGATGGTTTTCAACAGAATGAAG
AAAATCATGCGTATAGCTGAGGAAATTGAGAGGGGTAAGGAAAGTTGAAATGCCCTTTTTGTGGTGCTTT
GGAAACAAGGGTTCTTGATTCAAGACCGACTTTGGATGGAACGGCGATACGCAGAAGGAGAGAATGCATT
GAATGTGGTGGACGTTTTACCACTTATGAGAGATACGAATCTTTACCAATAGTGGTTGTAAAAAAGGATG
GTCGAAGAGAGGCCTTTGATCGAAAGAAAATACTCAATGGTTTGTTAAAAGCTTGTGAAAAAAGACCTGT
TCCATACGAGGCTCTGGAAAAAATCGTGGAGGAGGTAGAGCTTGCAATTCAAAGGCAAGGCAATGCTGAA
GTACAATCTAAATACATCGGTGAGCTTGTAATGGAAAAGTTAAAACAACTTGATCAAGTAGCTTATGTCA
GATTTGCGTCAGTTTACAAAGATTTTCGCGAAATAGACCAATTTTTGGAGATAGTAAAGGAATTGAAAAA
AGATCAGGAGGTGCGAGAAGGTGGCGAAAAAAAGCACGGTTTACCTAACCAAGGAGGGTTATGAAAAACT
CAAAGCCGAACTTAACGAACTTAAGGAGAAGTTGATGTACGAAATATCCCAAAGAATAAAGGAAGCGAGA
GAACTTGGAGACCTTTCAGAGAACACCGAGTACGACGAAGCGAAGAACGAGCAAGGAAGAATCGGAAGCA
GGATTGCTGAGCTTGAGGAAATACTAAACAACGCTGAAATCATTGAAAATCGTGATAACAGCGTTATATC
TGTTGGTTCCACGGTGATTATAAGAAATGTGACTACAGGAGAGGAGAAGAGAATCAAATTGGTAAGCCCG
CAGGAAGCAGATATTTTCAACTTCAAAATAAGCGTTGATTCTCCTGTTGGAAGGGCTTTGCTCGACAAAA
AGGTTGGAGACGTTGTTCGCGTGAAAACCAACGCTGGTTTGGTAAAATACGAAATCTTGGGAATAGAAAT
AGACTAAATCACAAAGAGGTGATTCCGTGCTAGACGAAGTTCGAAAACAAAGATCTGACGAAGTAAAAAG
TCTTCGAGAGCTTGGAATAGAACCTTATCCTTACAAGTTTGAAAAAACCCACTCAGCGCAGGATGTAAAA
AAGCAGTTTGATCATGTAAAACCTGGAGAGCTGGCAGAGGGATCTGAGGTTTCGATAGCCGGTAGGATAA
TGTCCATCAGAAACCACGGAAAATCGTCTTTTTTCACGCTCAGAGATTTCACTGGTAGAATTCAGGCTTA
CATAAGGAGCAACGATGTTGGAGTAGATATGTACAAAATTTTTGAAGAGTACGTAAAGATCGGAGACATC
TTAGGAGTAAAGGGTCCGGTTTTTCGGAGTAAAACAAGTGAAATAACTGTTCTTGTGAAGGAGTTTAAGA
TACTTTGCAAAAGTCGAAGACCTCTGCCTGAAAAATGGCACGGATTGAAAGATAAGGAAATAGCTTACAG
GCAAAGGTACGTCGATATGATAGCCAACGATGAGACGCTCGCTAGGTTCAAAATAAGGTACGAAGCCATC
AGATTCATTAGGGAATTTTTGACAAAACGTGGTTTTGTGGAAGTTGAAACACCCATTTTGAATTACATTC
CAAGTGGTGCAAGTGCAAAGCCTTTTATCACTCGTTCTGAAGCTTTGGATTGTGAGTTGTACCTTCGCAT
AGCTCCAGAGCTTTATTTGAAGCGCTACATAGTTGGTGGATTTGAAAAGGTTTTTGAACTTGGGAAAAAC
TTCAGAAACGAAGGCATTTCCTACAAACATAGTCCAGAATTTACTTCGATAGAGATATACCAAGCTTATG
CGGATTACCATGATATGATGGAATTAACTGAATCCATGATTTCAGAGCTTGTTTACCACCTGTTTGGTAA
GTACACAGTGACTTATCAGGGAATAGAGCTGGACTTCAGACCACCTTGGAGAAGGATAAGGATGAGAGAT
TTCATAAAATCCAAGCTCAACGTTGACATACTTGAAGATTCCGATGAGACAATGAGGAAAGTATTACAAA
ACCACGGTGTGGATACTTCAGGTCTTTCAAGGGCAAAAATGATCGAAAAGCTTTGGGATCTTGTTGAAAG
CGAAGTTGTTCAGCCTACTTTCGTCATGGATTATCCTGTTGAAATTTCGCCTTTGGCAAAACGTCACAGG
GAAGATCCCAGACTAACCGAAAGGTTTGAACCAATAGTTTGCGGTATGGAGCTTGGGAATGCCTTTAGTG
AGTTAAACGATCCTGACGATCAATTTCAAAGATTTTTAGAGCAAGCAAAGTTAAGGGAAGCAGGAGACGA
AGAAGCGCACAGAATGGATTTGGATTTCATAAGAGCCCTGGAATACGGAATGCCCCCAACAGGTGGTCTT
GGGATTGGTATCGACAGATTGATGATGATTTTAACTGATTCACCTTCAATACGCGATGTAATTGCATTTC
CTCTTGTCAGCTTTAAGGATAAATATGAAGACGAATTTTGAAAGGAGTGCTAGCGAATGAGGCGGTGGAT
AAAAAAGTGGCAAAAAGTGATAGTTTGGGGGCTTGCTATAGCCTTTATTGCTGGTATAGCGTTTTGGTCG
GTTGGAACATACATTGCTGGTAGAGCCAAAGCTAACCAAGAAAATCTGTCTGAAGAAGTTGTTGGGTACC
TTGAAGTAAAAGGACAGCAGGTCAAAGACAAAGATTTGCAGGTTACTTATCGGCAACTTGAACAAGAATA
TCAAAATTTGTTGATGTTCTACGGCTGGCAGAATTTTGATCCTTTGTTCGATGAGCCGGCTCAGAAAGCC
CTTCTTCTTGAAAATATTCTTAAGGAAAATGTGGTCATTTATTATGCAAAGCAAGAAAAGCTTTTTCCAT
CCAACAAAGAAATATCTTCAAAACTAGCTGAATACAAAAAACAAATAGAAAGCAACGAGTCTTTGCTCAA
GTATGTTAAGACCTACTACGGTTCTGTTGACAACTATCTAGACAAAGTTATTAAACCAGACGTTTTAAGG
ACCATGGCGGTTGAGAAAGTCAGAGACAAGGTGGCAAAAGTAAGCGAAGAGGATATGAAAAAGTACTTCG
AGGAAAATATGAATCAGATAAAGAGAAAATATGATAAAGTCGATGCATCATATGTTAATTTCGAAGATAA
AACTGCCGCAGAAAAGTTTTTGGCTGAAGCGCAAAATGTTGGTTTTGACCAAGCCGCTACGAATTTGAAC
TTGCAACCTCAAATTTTCTCCGGACTCACTAGAGGATTATTCGAAGAAGAATATGAAAATCAAATTTTTT
CCGCAAAAGAAGGGGAAATCGTTGGTCCGATACCGTTTGCAAGCACATTTTATGTTTTCAAAATCAACAA
AAGTTTCGTTATAAATAATTTTGATTCTTTCAAAAATTCCGATGGATATCTTTCTGAAATGAATTCCTTG
CAATCTGAAAGATTTCAAAACTGGTATGATAGCTACGTAAGCGAAAATGAAATAAAATTAGTCATTAAAG
ATGAGGTTTACAACGTTTGGTCTAAGATTAACAAAGTGTCGCGGTTTGAGGATCTTGTGGAGATATATCA
ATCGCTTGTCAAAAAATTGTTCGCTGAAGACGGTTCACTTCTACCGGATGTTCCAGATACCATGAAAAGT
GCCTTTTTAGCTTTGTTGGACAAAGTTAGAACTTTTGCAAACGATGATGAGATCAACTCTTTGGGCCCAA
TCAAAGATCAAGAGAAAAAAGTGGTAGAGTATCTGTACAATTTCTATCCTTCTTTACTTCGTGTTGCGCA
GGCAATGTACAGAGTAAACCCAGACAACGTTGATGCAAAGTACAATTACTTCTCTCTTCTTTATTCTCAA
ATTAAACCATATCTTTTGCCAGATTACGTTCCATACATTTTGCAAACGATATTGGAACTAGAAGTTGGTC
TTGAAAGTATCGCCAGAAATGAAGATGCTCCAAAAGAATACAGAACAACGGCGTTTTACAACCTTTATGA
CTTGACAAAATCCATAGGCGATAAAACCAGTGCCAAGTTTTATCTTAACGAACTTAGAAAGTTAGATCCA
AACTACATTGATTTTGATTCGGCATTGCAAGAATTGGAAAGCGGGCAATGATGCCCGCTTTTTTCATAAT
GCGGTTATTCCTTCACAGCATATGCCCAAAATTTTATAATTTGCTTTGATACCTTTGCTTTCGAAAACTT
TTACCATGAATTCTGCTGCTTTTTTTGCGCCTTCCTCACTTTTGACAAATCCGGCTACGCTCGGTCCTGC
CCCGCTTAAAAAGCAACATAACATGCCTGCAGACTGAGCATTTTCTATTATTTCTTCCATTCCCGACACA
AGTTTTTTTCTGTACGGTTGATGTATGAAATCTTGAGTTGCAATTTGAAGCATGGAAAAATCTTTAGATA
CCAAACTTGCCACAAGCAATGCCACTCTACTGATATTTGATGTAGCGTCTTTCAAATGTATCATTTTTGG
GATAATTTCTCGAGCTTTTTCCGTCTGTAATTCAAACTCAGGTATTGTTACAACAACTTTCAGTTCGTCT
GGTGGGAGCAGCTTTTTGAAGAAGATCTTATCATCGTAGACTGCGGAAATCGTGATTCCACCGACCAAAG
CAGCCACAACGTTGTCAGGATGTCCTTCCATTTCCACCGCCAACTTTAATATCTCTTCTTCCTTCAAAGG
CTTGCCAAGCAACATGTTCGCTGCAACCATTCCTCCTACAATTGCTGCGGCACTGCTTCCTAATCCCCTT
GCAAGCGGTATGTTGTTCGTCATTTTTATGCTTACCCCACCTTTATAGCCCGCTTTTTCAAAAATTATTT
TTGCGGCTTTGAAAACAAGGTTGTCTTCTTTTCGTGAAATCGATTTAGAACCTTCACCAGAAACTTCTAT
GCTTAAAGTGTCAGAAAAATCCATTTCGATGAAATTGTAAAGTGTCACGGCCATCCCAATACAATCAAAC
CCAGGGCCAAGATTGGCTATGGTTGCTGGAATTTTCACCCTGACCAAATCCTATCACTCCCCATCGTATA
TGGCTTTTTCCAAGGCTTTGATTTCTGGAGGTATCACAACTGGTGATATTCCAATTTTCATGGCAGTATC
GGGATCTTTCAAACCATGACCTGTTAAAACACAAACGACCTTGGAATTTTTTTGAAAGTATCCCTTGTTG
AAGTACTTTATAACACCTGCAACTGATGCGGCTGAAGCTGGTTCGACAAAGATGCCTTCTTTCTTCGCTA
AAAGTTGATAAGCTTGAAGGATTTCTTCATCCGTCACCTTGTCAACAAGCCCACAGGATTCTTGAACTGC
GTTGACAGCGGATTTCCAGCTAGCAGGATTACCTATTCTTATGGCTGTCGCTATTGTTTTTGGGTTTTCA
ATTATCCTTCCTTCCACTATAGGCGCAGCACCAGCAGCTTGAAAACCAAGCATTTTTGGAAGTTTTGAAA
TTTTTCCAATGGAAAAATACTCTTTGAACCCTTTCCAATAAGCGGTTATGTTTCCTGCATTACCAACGGG
TATGGCAAGGTAATCAGGGGCGTCTAAAAATTCATCGCATATTTCAAACGCAGCAGTTTTTTGTCCCTCT
ATTCTGTTAGGGTTTATCGAGTTAACGACAGTTACTGGAAATTTCTCTGAAAATTCTCTAACCAGTTTCA
AAGCGTCGTCGAAATTTCCTTCCACGGCAATTACTTTTGCTCCGTAAGCAATCGCTTGTGCAAGCTTACC
GATTGCAACGGCATCTTTTGGTATCAAAACTGCGCATTTCAGCCCAGCACGTGCAGCATAAGCAGCTGCA
GAAGCAGCTGTGTTACCAGTTGAAGCGCAAATCACAGCTGTTGCACCGTTTTCCACCGCGACTGATATTG
CCACTGTCATCCCCCTGTCTTTGAACGAACCTGTTGGATTCATTCCTTCGTATTTCAGATACAGTTCAAA
GCTCAAACCAAGATGTTTTTCCAAGTTAGAAGCCCTGATAAGAGGAGTATTTCCTTCTTTTAGCGTCACT
ATACTTTCTCTTTTCTTAACTGGTAAAAAATCAAAGTATCTGTCAATAACACCCAAGTACGCCATTTTAA
CTGCCCCCTTCAACTTTTATTACAGAATCAACACTTTTAACCACATCGAGTTTTTCAATTTCCAAAACAG
CGTTCTTAAGGTTCCCAAAAGTTGTTTTATGAGTTAATATAACTATTTCTGCCATCTCATTTTTGACATC
CTTTTGAACAACGGTATGAATACTTATGTCGTTCTTTCCAAAAACAGCACTGATTTTTGCAAGAACTCCT
GACTTGTCAATCGCTTTAAGGCGGATGTAGAAATCACTTTTACATGTCCAAACGTCGACGACGTTTATAT
CACAATTGACAAAGTTGTATTCGCAATTTTTTCCACTGGCTGCTTCCATAATGTCGGCCACCACGGCACT
CGCCGTTGCCATTTTTCCAGCTCCTTGACCAAAAAACATCACCTCGCCTACGGCATCTCCTTCTACAAGT
ACCGCGTTGTAGACTCCTCGAACAGAACTTAAAGGATGGTTTTGATTGATCATGGTTGGGCAAACCATGA
TTTCGATATCATTATCTGAAACCTTTCGAGCTGAAGCAATTAGTTTTATCACATATCCAAGCTCTGCGGC
ATACTTTATATCTTCAATTCCAATTTTTTCAATACCTTCTGTGTAAACCTTATCTGGCGTTATCCATGTG
TTGAAAGCTATCGAAGAGAGTATGGATATTTTCCTTGCAGCATCAAAACCCTTCACATCGGCAGAGGGAT
TACTCTCAGCATACCCGAGTTTTTGTGCTTCAAAGAGAGCCTCTTGAAAAGTTTTTTTGTTTTCTTGCAT
TTGGGTTAAAATGTAATTGGTGGTTCCATTGAGTATGCCTTGAATTTTGATGATTCTATTGGCGGCAAGA
CAACGCTTCATTGGACGTATTATCGGTATTCCACCTGCAACGCTTGCTTCAAAAAGAAAAGCCACGTTCT
GCTGTTTGGCAATCTCAAGAAGTTCTTTTCCATATTTTGAAACAACTTCTTTGTTTGCTGTGATAACATG
CTTTCCTTTCTTTAAGGCCTTTTCAATATAAGTTTTAGCTGGTTCTTCTCCACCAATTAGTTCCACAACA
ACTTTGATTTCTGGATCGTTCAAAATCTCGTCAGCGTTAAAAACTATTTTTCCTTTTGCATAATCTGGCC
TTTGTTTGGAAGGATTCCGAACTAGTATTTTTTCCACCACAATTTCTTTGCCAAGTTTTTTAGTTATGAT
AGAACGGTCCTTTTCAAGAAGTTCCACAACACCAGAACCAACAGTACCAAGGCCAAGTATTCCAACTTTT
ATCATCTCTCCTCCTCCCTTCTGTGTTTGTGTTTATTCATAAAAAAAGCGGGCTAGTTTTTTAACTAGCC
CGCTTCTGCTGAACGGAGATTGCTTTTTTACACAACTACAAGCAACCGCCGTTCAGCAGGCGGGCAGTTG
CTTGTAGTTGTTGTACCAGAATTCAATTGAGCAACCACAAATACTTCACACATATTGCTTCACATCCTTG
TTTTTAATTAACTATACACCCAGGAGGAAAGTTTGTCAACAGAAAAGGGAGTGTGTTCGAAAAAAGGACT
TGATTATTCCGAAGATGAGATATAATCCTTAAAAACACTTCACCGAAGAAGACTCTGTATGAGGAGAAGA
TATTCACTCAAAAGATTATCCGTGAAGATGATTAAGAATTTGCTGCGACTTATTGAGGATATGGGTGAAG
TAATATTTTTGTTGGCGTTTATTAGAAGAGCGTTTCTTTGTCGAGGCTTGTTTGAAACACTTTGATTGAT
GAGACAATAAGTGTATTTCTGATTTTTCGAACGGACTCACAGAAAAAGTGGGTGTGTTTAAAAACAAAAA
AATTGGCTGGGGCGGGAGGATTCGAACCTCCGAATGTCGGATCCAAAGTCCGATGCCTTACCAGCTTGGC
GACGCCCCAGCGCCGATATATATTATATCATAGCTTGTCAAAAAGTCTAGATGGATAGGGTAAAGCTAGG
TTTGAATATGCTTACACTGGTTGCATATTTTCAAATACATGGTATAATTAAGGTGCGAGGCGACGTAGCC
AAGCGGTTAAGGCGGGGGTCTGCAAAATCCCTATGCGTGGGTTCGAATCCCACCGTCGCCTCCAGAATTT
AAAGTCAAATTTGGTCTTGCGTCTTTTTCTTTTTTTATTTTTTCATCATGTTACATTTTTTGCTTTTGAT
TTCAAATTGTTGACAATTAATAGTAAAGGTATATAATTAAAAAGGAACTTAGAAATGCTTTTTTCCAATA
GTTAATAACTAATCGGCCGCGAATGATATTTTGCTGTGGGAGGGGTTGGTATGAGTAAGAAAGTTTTATT
GGGATTAGCTTTTGTATGGCTCTTGGCCCTAACAATTTTTGCCCAGGAGGTTGTCACTATCAGATTCTCT
TGGTGGGGCGGCACCGATAGACATAACGCAACATTAAAGGCTATTGAAATCTTCGAAAAGAAGTATCCAA
ACATCAAAATCAAAGCTGAATATGCAGGATGGAGTGGTTATTTCGAAAAACAGGCGGTTCAGATGGCTGG
TGGTACAGAAGCTGATGTAATGCAGATCAATTGGCCTTGGCTTCCTATTTTTTCACCAGATGGAACAGGA
TTCTACGATCTTTACAAGCTATCTGACATAATTGATCTTTCAAATTTCCCACCTGAGGTTCTTCAGCTTG
GAACAGTCAACGGGAAGCTCAACGGTATTCCAGTTTCAATGACTGGTCGTGTCTTCTGGTACAACAAGAC
AGTTTATGACAAGTATGGTGTACCGATTCCAAAAACTTGGGATGATTTGTTTGCAGCAGCGAAGAAGTTC
CCAAAAACTATTTATCCAATAATCGCTGGTTCTTATGATGGATGGCTCATATCTCACTTGTACGCGACAC
AAGTACTTGACAAACCGATGCTTGCGGTCGATGGTACACTACTTTGGACGGTAGATGATTTCAAAGTTGC
TCTTGGATTCTATAAGAAACTGATAGACAATCGCGTGACACCAAAAATTCCTGAAATAGCAGCTGAAGGC
GGGACAGGAGATGTTCCAATAGCTCAACTTCCAAGCTTCATCATGGGTAATTACGCTGGTTTGTATGAAT
GGACAAGCGCTATAGGAAAAACAGCAGAACCCGTGGCTCAAAAAGGTATGCAGCTTGTGATGGGCGGAAT
TCCGACAGGGCCAGATTCCAAGGATTCTGGTATACTCTTTAAACCTTCAATGTTGTTTGCAATTAGCAAG
AATACAAAATATCCTAGAGAGGCTGCTATATTCTTGAATTTCTTGTTGAACGATCCCGATGCTGCGCTAG
CACTCGGTTTGACAAGAGGAGTTCCAATAAGTAAATCTGCATATGAAGCTCTTCAAAAAGCAGGTAAATT
GGCAGGGCTTGAAGTAGAAGGACTTGAATATCTGTTGTCAGTGCCATCTAAGCATCCATTGAGTCCGTAC
TTTGAAGATTCTAGATTGCAGACGTTGTATAGGGAAATAATCGATGCCATATCGTATGGCACAATGAGTG
TTGATCAAGCAGCAGTGGAGATGCACAAACGAGTTCAGCAAATTCTTGGTGAGATTGTGAAAAAGTAAAG
TATAAGATGAATTTAAAACTAAAGGGGGGCTGTGTTCGTAGCCCCCATTTTGTTAGTTTGTCCAGGAGGT
GATGGTTGAAAAATGAAAGGATCAAAATTAAAAAAGTACATTGGATTACTTTATATCTCTCCTTGGCTTA
TTGGAACAGCGATATTCACAGTTTATCCTTTTATGGCATCCTTCATACTTGGGTTTATGGATTACAGGTT
GACAGGTGCACCAAAATTTGTTGGTTTGGCAAACTATATAAGAATGTTCAATGATAAGTTATTTTGGATA
TCTCTTTTTGCAACATTTAAATTTGTGCTTTTATCTGTTCCTGCAAGACTTGCGTTTGCTTTGTTGATTG
CAATTGTGCTCAACGCAAGCTTAAAGGGTATAAATTTGTACCGTACAATCTACTATATTCCATCCATACT
TGGTGGGAACATTGCTATAGCAGTTCTTTGGAGATTTCTATTTCAAAGATATGGTTTAATTAATCAAATG
TTAGGTATATTTGGTTTGCCACCCGTTTTATGGTTTTCTACCGAATGGGGCGCACTTATCACTATCAGTA
CTTTAAGGGTTTGGCAATTTGGATCAGCTATGGTAATCTTTCTTGCTGGTCTAAGGGATATTCCACAGGA
GTATTATGAAGCAGCCGCAATAGATGGGGCTAACAAAAGGCAGATCTTTTGGAAGATAACCATGCCTTTG
CTGTCGCCTGTGATCTTTTTCAATTTGGTGATGGGTATGATCCATGCTTTCCAAGAATTTAATGCTCCTT
TCATGATAACTGGCGGAGGGCCAATGTACAGAACGTATTTGTTCTCCATGATGATCTACGATAATGCTTT
CAAATTGTATAACATGGGGTATGCATCTGCTCTGTCGTGGTTCTTGTTCGTCATAATAGCTGCTTTTGCG
GCAATTATTTTCAGATCCTCAAAATACTGGGTTTATTACACATCGTAAGAGGTGATGTGTATGTTTGGCA
[truncated: 1,669,216 more chars]
